# Supplementary material for: Transcriptome Analysis Reveals Potential Mechanism in Storage Protein Trafficking within Developing Grains of Common Wheat
Source: Int J Mol Sci. 2022 Nov 27;23(23):14851. doi: 10.3390/ijms232314851 (PMC9738083; doi:10.3390/ijms232314851)
Supplement: Supplementary file 1 [file ijms-23-14851-s001.zip]

Archive with 6 entries (6 files):
- caption.pdf
- Supplementary File S1.xlsx
- Supplementary File S2.xlsx
- Supplementary File S3.xlsx
- Supplementary File S4.xlsx
- Supplementary File S5.xlsx
