# Supplementary material for: Transcriptome Analysis Reveals Potential Mechanism in Storage Protein Trafficking within Developing Grains of Common Wheat
Source: Int J Mol Sci. 2022 Nov 27;23(23):14851. doi: 10.3390/ijms232314851 (PMC9738083; doi:10.3390/ijms232314851)
Supplement: Supplementary file 1 [file ijms-23-14851-s001.zip › Supplementary File S1.xlsx]

## Sheet: Sheet1
seq_id	gene_name	description	length	fc(Shannong33/Control)	log2fc(Shannong33/Control)	pvalue	padjust	significant	regulate	Control_10day_count	Control_14day_count	Control_20day_count	Control_30day_count	Shannong33_10day_count	Shannong33_14day_count	Shannong33_20day_count	Shannong33_30day_count	Control_10day_tpm	Control_14day_tpm	Control_20day_tpm	Control_30day_tpm	Shannong33_10day_tpm	Shannong33_14day_tpm	Shannong33_20day_tpm	Shannong33_30day_tpm	Control_tpm	Shannong33_tpm	nr	go	KO_id	KO_name	paths	cog	cog_description	pfam	swissprot	entrez
TraesCS1A02G011300	TraesCS1A02G011300		726	6.53137	2.70739	0.0346978	1	yes	up	389.59	227	108.01	197.76	490.58	100	189.01	4413.4	36.79	20.67	11.38	20.14	45.87	8.57	17.82	428.9	22.245	125.29	EMS49416.1(hypothetical protein TRIUR3_08601 [Triticum urartu])					ENOG4111CUP(T:Signal transduction mechanisms); ENOG41105M3(S:Function unknown); ENOG410ZS5G(S:Function unknown); ENOG4111KSN(S:Function unknown); ENOG41105C7(S:Function unknown); ENOG41104IH(S:Function unknown)	ENOG4111CUP(Serine threonine kinase 19); ENOG41105M3(Jacalin-like lectin domain); ENOG410ZS5G(jasmonate-induced protein); ENOG4111KSN(jacalin lectin family protein); ENOG41105C7(Jacalin-like lectin domain); ENOG41104IH(Jacalin-like lectin domain)	PF01419.14(Jacalin:Jacalin-like lectin domain)	sp|Q5U9T2|LECH_HORVU(Horcolin OS=Hordeum vulgare OX=4513 PE=3 SV=1)
TraesCS1A02G050200	TraesCS1A02G050200		1920	0.0395534	-4.66006	0.0214921	1	yes	down	0	2	2	24	1	0	0	0	0	0.05	0.06	0.66	0.03	0	0	0	0.1925	0.0075	XP_020196230.1(aromatic-L-amino-acid decarboxylase-like [Aegilops tauschii subsp. tauschii])		K01592	TYDC	map00950(Isoquinoline alkaloid biosynthesis); map00350(Tyrosine metabolism)	COG0076(E:Amino acid transport and metabolism)	COG0076(decarboxylase)	PF00282.16(Pyridoxal_deC:Pyridoxal-dependent decarboxylase conserved domain)	sp|P17770|DDC_CATRO(Aromatic-L-amino-acid decarboxylase OS=Catharanthus roseus OX=4058 GN=TDC PE=2 SV=1)
TraesCS1A02G067400	TraesCS1A02G067400		3099	9.67766	3.27466	0.015034	1	yes	up	1	0	0	0	7.14	1	1	4.45	0.01	0	0	0	0.1	0.01	0.01	0.07	0.0025	0.0475	XP_020157198.1(protein Rf1, mitochondrial-like [Aegilops tauschii subsp. tauschii])					ENOG410Z7Z7(S:Function unknown)	ENOG410Z7Z7(Pentatricopeptide repeat-containing protein)	PF13041.3(PPR_2:PPR repeat family); PF12854.4(PPR_1:PPR repeat); PF01535.17(PPR:PPR repeat); PF13812.3(PPR_3:Pentatricopeptide repeat domain); PF17177.1(PPR_long:Pentacotripeptide-repeat region of PROPR)	sp|Q76C99|RF1_ORYSI(Protein Rf1, mitochondrial OS=Oryza sativa subsp. indica OX=39946 GN=Rf1 PE=2 SV=1)
TraesCS1A02G078200	TraesCS1A02G078200		1394	0.0152414	-6.03586	0.0189172	1	yes	down	0	1	9.01	170.02	0	0	0	3	0	0.04	0.38	6.86	0	0	0	0.12	1.82	0.03	XP_020179032.1(peroxidase 5-like [Aegilops tauschii subsp. tauschii])		K00430	E1.11.1.7	map00940(Phenylpropanoid biosynthesis)	ENOG410YDTD(G:Carbohydrate transport and metabolism)	ENOG410YDTD(peroxidase)	PF00141.20(peroxidase:Peroxidase)	sp|A7QEU4|PER5_VITVI(Peroxidase 5 OS=Vitis vinifera OX=29760 GN=GSVIVT00037159001 PE=1 SV=2)
TraesCS1A02G079400	TraesCS1A02G079400		1379	68.8364	6.1051	0.0205955	1	yes	up	1	1	0	1	2	0	0	207	0.04	0.04	0	0.04	0.08	0	0	8.17	0.03	2.0625	EMS51265.1(Peroxidase 5 [Triticum urartu])		K00430	E1.11.1.7	map00940(Phenylpropanoid biosynthesis)	ENOG411072Z(S:Function unknown); ENOG410YDTD(G:Carbohydrate transport and metabolism)	ENOG411072Z(Peroxidase); ENOG410YDTD(peroxidase)	PF00141.20(peroxidase:Peroxidase)	sp|A7QEU4|PER5_VITVI(Peroxidase 5 OS=Vitis vinifera OX=29760 GN=GSVIVT00037159001 PE=1 SV=2)
TraesCS1A02G098800	TraesCS1A02G098800		1082	35.7196	5.15865	0.0115875	1	yes	up	0	0	0	0	7.6	5.55	0	5.22	0	0	0	0	0.39	0.26	0	0.28	0	0.2325	XP_020169711.1(uncharacterized protein LOC109755224 [Aegilops tauschii subsp. tauschii])					ENOG41104JB(S:Function unknown)	ENOG41104JB(-)
TraesCS1A02G106800	TraesCS1A02G106800		824	8.61537	3.10691	0.045289	1	yes	up	0	0	0	0	2	1	0	1	0	0	0	0	0.15	0.07	0	0.08	0	0.075	EMS61603.1(DNA-directed RNA polymerase II subunit RPB7 [Triticum urartu])	GO:0000291(biological_process:nuclear-transcribed mRNA catabolic process, exonucleolytic); GO:0000932(cellular_component:cytoplasmic mRNA processing body); GO:0003727(molecular_function:single-stranded RNA binding); GO:0060213(biological_process:positive regulation of nuclear-transcribed mRNA poly(A) tail shortening); GO:0005665(cellular_component:DNA-directed RNA polymerase II, core complex); GO…	K16253	NRPD7, NRPE7		COG1095(K:Transcription); COG0515(T:Signal transduction mechanisms)	COG1095(DNA-directed RNA Polymerase); COG0515(Serine Threonine protein kinase)	PF03876.14(SHS2_Rpb7-N:SHS2 domain found in N terminus of Rpb7p/Rpc25p/MJ0397); PF08292.9(RNA_pol_Rbc25:RNA polymerase III subunit Rpc25)	sp|A6QRA1|NRPE7_ARATH(DNA-directed RNA polymerase V subunit 7 OS=Arabidopsis thaliana OX=3702 GN=NRPE7 PE=1 SV=1)
TraesCS1A02G108400	TraesCS1A02G108400		1326	0.0671817	-3.89579	0.0355228	1	yes	down	0	1	12	5	0	0	0	1	0	0.04	0.53	0.21	0	0	0	0.04	0.195	0.01	CAH69314.1(TPA: class III peroxidase 72 precursor [Oryza sativa Japonica Group])	GO:0009664(biological_process:plant-type cell wall organization); GO:0020037(molecular_function:heme binding); GO:0006979(biological_process:response to oxidative stress); GO:0098869(biological_process:cellular oxidant detoxification); GO:0042744(biological_process:hydrogen peroxide catabolic process); GO:0005576(cellular_component:extracellular region); GO:0046872(molecular_function:metal ion bi…	K00430	E1.11.1.7	map00940(Phenylpropanoid biosynthesis)	ENOG4111FDS(G:Carbohydrate transport and metabolism); ENOG4111F7T(G:Carbohydrate transport and metabolism)	ENOG4111FDS(peroxidase); ENOG4111F7T(peroxidase)	PF00141.20(peroxidase:Peroxidase)	sp|A5H8G4|PER1_MAIZE(Peroxidase 1 OS=Zea mays OX=4577 GN=PER1 PE=1 SV=1)
TraesCS1A02G125400	TraesCS1A02G125400		2160	0.295323	-1.75963	0.0473869	1	yes	down	7.47	17	8.86	42.8	14	5	2.29	6.29	0.16	0.36	0.22	1.02	0.31	0.1	0.05	0.17	0.44	0.1575	EMS52169.1(hypothetical protein TRIUR3_31101 [Triticum urartu])	GO:0006829(biological_process:zinc II ion transport); GO:0005385(molecular_function:zinc ion transmembrane transporter activity)				ENOG410XYNX(S:Function unknown); ENOG4111I0K(S:Function unknown)	ENOG410XYNX(Calmodulin-binding); ENOG4111I0K(calmodulin-binding family)		sp|O64851|IQM4_ARATH(IQ domain-containing protein IQM4 OS=Arabidopsis thaliana OX=3702 GN=IQM4 PE=2 SV=1)
TraesCS1A02G134200	TraesCS1A02G134200		399	5.80608	2.53756	0.0498489	1	yes	up	2	0	0	0	7	1	1	4	0.74	0	0	0	2.41	0.31	0.34	1.36	0.185	1.105	EMS59787.1(Calcium-dependent protein kinase 13 [Triticum urartu])	GO:0005737(cellular_component:cytoplasm); GO:0018105(biological_process:peptidyl-serine phosphorylation); GO:0004683(molecular_function:calmodulin-dependent protein kinase activity); GO:0016310(biological_process:phosphorylation); GO:0005634(cellular_component:nucleus); GO:0009738(biological_process:abscisic acid-activated signaling pathway); GO:0043167(molecular_function:ion binding); GO:0009931…	K13412	CPK	map04626(Plant-pathogen interaction)	ENOG410XRMJ(T:Signal transduction mechanisms)	ENOG410XRMJ(calcium-dependent protein kinase)	PF00069.22(Pkinase:Protein kinase domain)	sp|Q75GE8|CDPK8_ORYSJ(Calcium-dependent protein kinase 8 OS=Oryza sativa subsp. japonica OX=39947 GN=CPK8 PE=2 SV=1)
TraesCS1A02G159600	TraesCS1A02G159600		2057	0.122987	-3.02342	0.033406	1	yes	down	4.63	4.07	3	0	1	0	0	0	0.11	0.09	0.08	0	0.02	0	0	0	0.07	0.005	EMS63270.1(Cytokinin dehydrogenase 3 [Triticum urartu])	GO:0050660(molecular_function:flavin adenine dinucleotide binding); GO:0016614(molecular_function:oxidoreductase activity, acting on CH-OH group of donors); GO:0019139(molecular_function:cytokinin dehydrogenase activity); GO:0022900(biological_process:electron transport chain); GO:0009690(biological_process:cytokinin metabolic process); GO:0055114(biological_process:oxidation-reduction process); …	K00279	CKX	map00908(Zeatin biosynthesis)	COG0277(C:Energy production and conversion)	COG0277(FAD linked oxidase domain protein)	PF09265.7(Cytokin-bind:Cytokinin dehydrogenase 1, FAD and cytokinin binding); PF01565.20(FAD_binding_4:FAD binding domain)	sp|Q8LNV6|CKX3_ORYSJ(Cytokinin dehydrogenase 3 OS=Oryza sativa subsp. japonica OX=39947 GN=CKX3 PE=2 SV=1)
TraesCS1A02G178800	TraesCS1A02G178800		943	0.124948	-3.00061	0.0483434	1	yes	down	2	9	8	0	0	1	0	1	0.12	0.55	0.56	0	0	0.06	0	0.07	0.3075	0.0325	XP_020147604.1(uncharacterized protein LOC109732816 [Aegilops tauschii subsp. tauschii])					ENOG41108T2(S:Function unknown); ENOG410YQC3(S:Function unknown); ENOG41116SA(S:Function unknown)	ENOG41108T2(Arabidopsis protein of unknown function); ENOG410YQC3(Arabidopsis protein of unknown function); ENOG41116SA(Arabidopsis protein of unknown function)	PF03087.11(DUF241:Arabidopsis protein of unknown function)
TraesCS1A02G185100	TraesCS1A02G185100		2052	0.118836	-3.07296	0.0388162	1	yes	down	10	3	1	0	1	0	0	0	0.23	0.07	0.03	0	0.02	0	0	0	0.0825	0.005	XP_020184594.1(probable serine/threonine-protein kinase At1g01540 isoform X2 [Aegilops tauschii subsp. tauschii])	GO:0004674(molecular_function:protein serine/threonine kinase activity); GO:0006468(biological_process:protein phosphorylation); GO:0016020(cellular_component:membrane); GO:0005524(molecular_function:ATP binding)	K04733	IRAK4		COG0515(T:Signal transduction mechanisms)	COG0515(Serine Threonine protein kinase)	PF00069.22(Pkinase:Protein kinase domain); PF07714.14(Pkinase_Tyr:Protein tyrosine kinase)	sp|Q3EDL4|Y1154_ARATH(Probable serine/threonine-protein kinase At1g01540 OS=Arabidopsis thaliana OX=3702 GN=At1g01540 PE=1 SV=2)
TraesCS1A02G202600	TraesCS1A02G202600		1463	0.0957012	-3.38532	0.038388	1	yes	down	2	2	1	0	0	0	0	0	0.07	0.07	0.04	0	0	0	0	0	0.045	0	XP_020170710.1(serine carboxypeptidase-like 34 [Aegilops tauschii subsp. tauschii])	GO:0006508(biological_process:proteolysis); GO:0004185(molecular_function:serine-type carboxypeptidase activity)	K16297	SCPL-II		COG2939(E:Amino acid transport and metabolism)	COG2939(carboxy-peptidase)	PF00450.19(Peptidase_S10:Serine carboxypeptidase)	sp|Q0WPR4|SCP34_ARATH(Serine carboxypeptidase-like 34 OS=Arabidopsis thaliana OX=3702 GN=SCPL34 PE=2 SV=2)
TraesCS1A02G220000	TraesCS1A02G220000		1245	6.24446	2.64258	0.0388586	1	yes	up	3	4.43	4	10	3	10	18.06	100.88	0.13	0.18	0.19	0.47	0.13	0.39	0.78	4.53	0.2425	1.4575	XP_020150034.1(ethylene-responsive transcription factor ERF039-like [Aegilops tauschii subsp. tauschii])	GO:0003700(molecular_function:transcription factor activity, sequence-specific DNA binding); GO:0006355(biological_process:regulation of transcription, DNA-templated); GO:0005634(cellular_component:nucleus); GO:0009536(cellular_component:plastid); GO:0003677(molecular_function:DNA binding)				ENOG410YTKA(S:Function unknown); ENOG410YK37(K:Transcription); ENOG410YIZG(K:Transcription); ENOG410YRMB(K:Transcription)	ENOG410YTKA(AP2); ENOG410YK37(dehydration-responsive element-binding protein); ENOG410YIZG(dehydration-responsive element-binding protein); ENOG410YRMB(AP2)	PF00847.17(AP2:AP2 domain)	sp|Q9LYD3|DREB3_ARATH(Dehydration-responsive element-binding protein 3 OS=Arabidopsis thaliana OX=3702 GN=DREB3 PE=2 SV=1)
TraesCS1A02G287300	TraesCS1A02G287300		1433	11.1393	3.47759	0.0398818	1	yes	up	0	0	0	0	1	2	0	2	0	0	0	0	0.04	0.07	0	0.08	0	0.0475	XP_020176799.1(probable membrane-associated kinase regulator 4 [Aegilops tauschii subsp. tauschii])					ENOG410YINI(S:Function unknown)	ENOG410YINI(membrane-associated kinase regulator)		sp|O80624|MAKR4_ARATH(Probable membrane-associated kinase regulator 4 OS=Arabidopsis thaliana OX=3702 GN=MAKR4 PE=3 SV=1)
TraesCS1A02G290100	TraesCS1A02G290100		306	7.32376	2.87258	0.0121597	1	yes	up	2	1	0	0	9	4	2	8	1.93	0.84	0	0	7.66	2.9	1.59	6.38	0.6925	4.6325	EMS44997.1(hypothetical protein TRIUR3_21122 [Triticum urartu])					ENOG4110812(S:Function unknown)	ENOG4110812(-)
TraesCS1A02G290400	TraesCS1A02G290400		705	0.0373152	-4.74409	0.0496752	1	yes	down	0	9.34	0	3	0	0	0	0	0	0.89	0	0.32	0	0	0	0	0.3025	0	XP_020174176.1(mavicyanin-like [Aegilops tauschii subsp. tauschii])	GO:0046658(cellular_component:anchored component of plasma membrane); GO:0016021(cellular_component:integral component of membrane); GO:0009055(molecular_function:electron carrier activity)				ENOG410YT2D(S:Function unknown); ENOG410YUWC(S:Function unknown)	ENOG410YT2D(Early nodulin-like protein); ENOG410YUWC(Plastocyanin-like domain)	PF02298.14(Cu_bind_like:Plastocyanin-like domain)	sp|O82081|UCC1_ARATH(Uclacyanin 1 OS=Arabidopsis thaliana OX=3702 GN=UCC1 PE=1 SV=1)
TraesCS1A02G293900	TraesCS1A02G293900		1690	0.0626224	-3.99718	0.0342165	1	yes	down	7	1	1	0	0	0	0	0	0.2	0.03	0.03	0	0	0	0	0	0.065	0	XP_020154390.1(uncharacterized protein LOC109739744 [Aegilops tauschii subsp. tauschii])					ENOG41104WM(S:Function unknown); ENOG4111A61(S:Function unknown); ENOG411067U(S:Function unknown); ENOG41107IZ(S:Function unknown); ENOG410ZGAM(S:Function unknown)	ENOG41104WM(Protein of unknown function (DUF1618)); ENOG4111A61(Protein of unknown function (DUF1618)); ENOG411067U(Protein of unknown function (DUF1618)); ENOG41107IZ(Protein of unknown function (DUF1618)); ENOG410ZGAM(Protein of unknown function (DUF1618))	PF07762.11(DUF1618:Protein of unknown function (DUF1618))
TraesCS1A02G322900			1497	0.27118	-1.88268	0.0495818	1	yes	down	5	3	18	12.86	3	4	1	3.99	0.17	0.1	0.69	0.47	0.1	0.12	0.03	0.14	0.3575	0.0975	XP_020160203.1(uncharacterized protein LOC109745494 [Aegilops tauschii subsp. tauschii])					COG4886(S:Function unknown); ENOG41106XE(S:Function unknown)	COG4886(leucine Rich Repeat); ENOG41106XE(-)
TraesCS1A02G332000			952	0.036469	-4.77718	0.0127041	1	yes	down	1	5	1	5	0	0	0	0	0.06	0.3	0.07	0.34	0	0	0	0	0.1925	0	XP_020165336.1(uncharacterized protein LOC109750797 [Aegilops tauschii subsp. tauschii])					ENOG41107UI(S:Function unknown); ENOG41104I6(S:Function unknown); ENOG410Z59D(S:Function unknown); ENOG41103ZI(S:Function unknown)	ENOG41107UI(centromere-specific); ENOG41104I6(Protein of unknown function (DUF1677)); ENOG410Z59D(-); ENOG41103ZI(-)
TraesCS1A02G337200			357	8.61537	3.10691	0.045289	1	yes	up	0	0	0	0	2	1	0	1	0	0	0	0	0.97	0.43	0	0.47	0	0.4675	BAK05003.1(predicted protein [Hordeum vulgare subsp. vulgare])	GO:0009536(cellular_component:plastid)				ENOG41105Z2(S:Function unknown)	ENOG41105Z2(-)
TraesCS1A02G360900			1141	12.8858	3.68771	0.0352062	1	yes	up	0	0	0	0	2	3	1	0	0	0	0	0	0.1	0.13	0.05	0	0	0.07	EMS47629.1(Bidirectional sugar transporter SWEET6b [Triticum urartu])	GO:0016021(cellular_component:integral component of membrane); GO:0034219(biological_process:carbohydrate transmembrane transport); GO:0051119(molecular_function:sugar transmembrane transporter activity)	K15382	SLC50A, SWEET		ENOG4111M4R(U:Intracellular trafficking, secretion, and vesicular transport)	ENOG4111M4R(sugar transporter)	PF03083.13(MtN3_slv:Sugar efflux transporter for intercellular exchange)	sp|Q8LR09|SWT6A_ORYSJ(Bidirectional sugar transporter SWEET6a OS=Oryza sativa subsp. japonica OX=39947 GN=SWEET6A PE=3 SV=1)
TraesCS1A02G366300			1330	34.538	5.11011	0.0405239	1	yes	up	2	2	0	0	0	0	0	127	0.08	0.08	0	0	0	0	0	5.25	0.04	1.3125	XP_020158679.1(myb-related protein Hv33-like [Aegilops tauschii subsp. tauschii])		K09422	MYBP		COG5147(K:Transcription)	COG5147(Myblike DNAbinding domain containing protein)	PF00249.28(Myb_DNA-binding:Myb-like DNA-binding domain); PF13921.3(Myb_DNA-bind_6:Myb-like DNA-binding domain)	sp|P20027|MYB3_HORVU(Myb-related protein Hv33 OS=Hordeum vulgare OX=4513 GN=MYB2 PE=2 SV=3)
TraesCS1A02G379700			1436	0.298393	-1.74472	0.0354731	1	yes	down	9.13	7.76	9	15.78	6	6.1	1	1	0.32	0.27	0.36	0.61	0.21	0.2	0.04	0.04	0.39	0.1225	XP_020191444.1(transcription repressor MYB6-like [Aegilops tauschii subsp. tauschii])		K09422	MYBP		COG5147(K:Transcription)	COG5147(Myblike DNAbinding domain containing protein)	PF00249.28(Myb_DNA-binding:Myb-like DNA-binding domain); PF13921.3(Myb_DNA-bind_6:Myb-like DNA-binding domain)	sp|Q9SJL7|RAX2_ARATH(Transcription factor RAX2 OS=Arabidopsis thaliana OX=3702 GN=RAX2 PE=1 SV=1)
TraesCS1A02G410700			744	12.1416	3.60189	0.0389273	1	yes	up	0	0	0	0	4	1	1	0	0	0	0	0	0.36	0.08	0.09	0	0	0.1325	XP_020196717.1(WRKY transcription factor 55-like [Aegilops tauschii subsp. tauschii])					ENOG41104H2(S:Function unknown); ENOG410YZU1(K:Transcription)	ENOG41104H2(WRKY); ENOG410YZU1(Transcription factor)	PF03106.12(WRKY:WRKY DNA -binding domain)	sp|Q9FL62|WRK30_ARATH(Probable WRKY transcription factor 30 OS=Arabidopsis thaliana OX=3702 GN=WRKY30 PE=2 SV=1)
TraesCS1A02G418600			678	14.2712	3.83504	0.0401473	1	yes	up	0	0	0	0	0	2	1	3	0	0	0	0	0	0.19	0.11	0.33	0	0.1575	XP_020154848.1(zinc-finger homeodomain protein 6-like [Aegilops tauschii subsp. tauschii])					ENOG410YKZ6(S:Function unknown); ENOG410YG6U(S:Function unknown); ENOG4111ACK(K:Transcription); ENOG410YEN7(S:Function unknown)	ENOG410YKZ6(ZF-HD protein dimerisation region); ENOG410YG6U(ZF-HD protein dimerisation region containing protein, expressed); ENOG4111ACK(AtHB33 AtHB33 (ARABIDOPSIS THALIANA HOMEOBOX PROTEIN 33)); ENOG410YEN7(ZF-HD homeobox protein)	PF04770.9(ZF-HD_dimer:ZF-HD protein dimerisation region); PF11781.5(zf-RRN7:Zinc-finger of RNA-polymerase I-specific TFIIB, Rrn7)	sp|B8AX53|ZHD6_ORYSI(Zinc-finger homeodomain protein 6 OS=Oryza sativa subsp. indica OX=39946 GN=ZHD6 PE=3 SV=1)
TraesCS1A02G418800			530	2.66688	1.41516	0.0318938	1	yes	up	76.59	57	29	17	69	50	66	221	13.47	9.5	5.52	3.17	11.75	7.72	11.23	38.44	7.915	17.285
TraesCS1A02G420700			1474	0.254619	-1.97359	0.015275	1	yes	down	15	9	14	5	1	4	2	3	0.51	0.3	0.55	0.19	0.03	0.13	0.07	0.11	0.3875	0.085	XP_020178664.1(uncharacterized protein LOC109764229 [Aegilops tauschii subsp. tauschii])					ENOG4111BHW(S:Function unknown); ENOG41120E0(S:Function unknown)	ENOG4111BHW(Peptidase of plants and bacteria); ENOG41120E0(RWP-RK domain-containing protein)	PF04450.9(BSP:Peptidase of plants and bacteria)
TraesCS1A02G425900			2016	11.804	3.5612	0.0486225	1	yes	up	0	0	0	0	0	3	1	1	0	0	0	0	0	0.07	0.02	0.02	0	0.0275	XP_020199072.1(disease resistance protein RPP13-like [Aegilops tauschii subsp. tauschii])					COG4886(S:Function unknown)	COG4886(leucine Rich Repeat)	PF00931.19(NB-ARC:NB-ARC domain); PF05496.9(RuvB_N:Holliday junction DNA helicase ruvB N-terminus)	sp|Q9FJB5|RP8L3_ARATH(Disease resistance RPP8-like protein 3 OS=Arabidopsis thaliana OX=3702 GN=RPP8L3 PE=2 SV=1)
TraesCS1B02G014300	TraesCS1B02G014300		1432	6.37565	2.67257	0.0321324	1	yes	up	11	3	2	19	17	10	32	153	0.39	0.1	0.08	0.74	0.61	0.33	1.16	5.76	0.3275	1.965	XP_020160686.1(anthranilate N-benzoyltransferase protein 1-like [Aegilops tauschii subsp. tauschii])	GO:0016740(molecular_function:transferase activity); GO:0016747(molecular_function:transferase activity, transferring acyl groups other than amino-acyl groups)				ENOG410YB17(S:Function unknown)	ENOG410YB17(Transferase Family)	PF02458.12(Transferase:Transferase family)	sp|Q7XXN4|PUHT_ORYSJ(Putrescine hydroxycinnamoyltransferase OS=Oryza sativa subsp. japonica OX=39947 GN=Os09g0544000 PE=1 SV=1)
TraesCS1B02G017000	TraesCS1B02G017000		444	7.51064	2.90894	0.0306322	1	yes	up	95.41	64	24.99	39.24	121.42	18	58.99	1219.6	25.91	16.12	7.13	10.86	31.15	4.15	14.99	314.35	15.005	91.16	EMS49416.1(hypothetical protein TRIUR3_08601 [Triticum urartu])					ENOG4111CUP(S:Function unknown); ENOG4111KSN(S:Function unknown); ENOG410ZS5G(S:Function unknown); ENOG41105C7(S:Function unknown); ENOG41105M3(S:Function unknown)	ENOG4111CUP(Mannose glucose-specific lectin (Fragment)); ENOG4111KSN(jacalin lectin family protein); ENOG410ZS5G(jasmonate-induced protein); ENOG41105C7(Jacalin-like lectin domain); ENOG41105M3(Jacalin-like lectin domain)	PF01419.14(Jacalin:Jacalin-like lectin domain)	sp|Q5U9T2|LECH_HORVU(Horcolin OS=Hordeum vulgare OX=4513 PE=3 SV=1)
TraesCS1B02G022600	TraesCS1B02G022600		2070	14.8434	3.89175	0.0337774	1	yes	up	0	0	0	0	4	0	2	1	0	0	0	0	0.09	0	0.05	0.02	0	0.04	EMS52263.1(hypothetical protein TRIUR3_01524 [Triticum urartu])	GO:0016020(cellular_component:membrane)				ENOG4110747(S:Function unknown); ENOG41108R3(S:Function unknown)	ENOG4110747(Protein of unknown function, DUF594); ENOG41108R3(Protein of unknown function, DUF594)	PF13968.3(DUF4220:Domain of unknown function (DUF4220)); PF04578.10(DUF594:Protein of unknown function, DUF594)
TraesCS1B02G048400	TraesCS1B02G048400		2720	0.225477	-2.14895	0.0198564	1	yes	down	6	11	13.01	29.18	3	7	2	3	0.1	0.18	0.26	0.53	0.05	0.11	0.04	0.05	0.2675	0.0625	XP_020173247.1(phenylalanine ammonia-lyase-like [Aegilops tauschii subsp. tauschii])	GO:0005737(cellular_component:cytoplasm); GO:0045548(molecular_function:phenylalanine ammonia-lyase activity); GO:0009800(biological_process:cinnamic acid biosynthetic process); GO:0006559(biological_process:L-phenylalanine catabolic process)	K10775	PAL	map00940(Phenylpropanoid biosynthesis); map00360(Phenylalanine metabolism)	COG2986(E:Amino acid transport and metabolism)	COG2986(histidine ammonia-lyase)	PF00221.16(Lyase_aromatic:Aromatic amino acid lyase)	sp|Q43210|PALY_WHEAT(Phenylalanine ammonia-lyase OS=Triticum aestivum OX=4565 GN=PAL PE=3 SV=1)
TraesCS1B02G061800	TraesCS1B02G061800		1835	32.065	5.00293	0.0337288	1	yes	up	0	1	0	0	1	0	0	41	0	0.03	0	0	0.03	0	0	1.14	0.0075	0.2925	XP_020172641.1(geraniol 8-hydroxylase-like [Aegilops tauschii subsp. tauschii])					COG2124(Q:Secondary metabolites biosynthesis, transport and catabolism)	COG2124(Cytochrome p450)	PF00067.19(p450:Cytochrome P450)	sp|D1MI46|C76BA_SWEMU(Geraniol 8-hydroxylase OS=Swertia mussotii OX=137888 GN=CYP76B10 PE=1 SV=1)
TraesCS1B02G096800	TraesCS1B02G096800		1358	0.0379703	-4.71898	0.0250475	1	yes	down	0	3	2	48	0	1	1	0	0	0.11	0.09	2	0	0.04	0.04	0	0.55	0.02	XP_020187345.1(peroxidase 5-like [Aegilops tauschii subsp. tauschii])		K00430	E1.11.1.7	map00940(Phenylpropanoid biosynthesis)	ENOG410YDTD(G:Carbohydrate transport and metabolism)	ENOG410YDTD(peroxidase)	PF00141.20(peroxidase:Peroxidase)	sp|A7QEU4|PER5_VITVI(Peroxidase 5 OS=Vitis vinifera OX=29760 GN=GSVIVT00037159001 PE=1 SV=2)
TraesCS1B02G096900	TraesCS1B02G096900		1431	47.8124	5.57931	0.0312134	1	yes	up	5	2	0	0	1	0	0	279.92	0.18	0.07	0	0	0.04	0	0	10.81	0.0625	2.7125	XP_020187340.1(peroxidase 5-like [Aegilops tauschii subsp. tauschii])		K00430	E1.11.1.7	map00940(Phenylpropanoid biosynthesis)	ENOG411072Z(S:Function unknown); ENOG410YDTD(G:Carbohydrate transport and metabolism)	ENOG411072Z(Peroxidase); ENOG410YDTD(peroxidase)	PF00141.20(peroxidase:Peroxidase)	sp|A7QEU4|PER5_VITVI(Peroxidase 5 OS=Vitis vinifera OX=29760 GN=GSVIVT00037159001 PE=1 SV=2)
TraesCS1B02G106600	TraesCS1B02G106600		939	34.1897	5.09549	0.0451222	1	yes	up	0	0	0	0	0	0	6.49	6.98	0	0	0	0	0	0	0.41	0.46	0	0.2175	KQJ87437.1(hypothetical protein BRADI_4g11110v3 [Brachypodium distachyon])					ENOG41106K1(S:Function unknown); ENOG411033B(S:Function unknown); ENOG41106K0(S:Function unknown); ENOG411052C(S:Function unknown)	ENOG41106K1(-); ENOG411033B(MORC family CW-type zinc finger); ENOG41106K0(-); ENOG411052C(-)
TraesCS1B02G125600	TraesCS1B02G125600		1065	0.191934	-2.38132	0.0477613	1	yes	down	3	1	2	1	1	0	0	0	0.16	0.05	0.12	0.06	0.05	0	0	0	0.0975	0.0125	EAY85500.1(hypothetical protein OsI_06880 [Oryza sativa Indica Group])					ENOG4111CRN(S:Function unknown); COG0484(O:Posttranslational modification, protein turnover, chaperones); ENOG41104J7(S:Function unknown)	ENOG4111CRN(-); COG0484(ATP binding to DnaK triggers the release of the substrate protein, thus completing the reaction cycle. Several rounds of ATP-dependent interactions between DnaJ, DnaK and GrpE are required for fully efficient folding. Also involved, together with DnaK and GrpE, in the DNA replication of plasmids through activation of initiation proteins (By similarity)); ENOG41104J7(-)
TraesCS1B02G141000	TraesCS1B02G141000		1638	0.142924	-2.80668	0.0468104	1	yes	down	4.89	43.24	9.56	9.97	11.41	0.14	0	0	0.15	1.27	0.33	0.33	0.35	0	0	0	0.52	0.0875	XP_020170118.1(protein ALP1-like [Aegilops tauschii subsp. tauschii])					ENOG411206Y(S:Function unknown)	ENOG411206Y(transposon protein)		sp|Q94K49|ALP1_ARATH(Protein ANTAGONIST OF LIKE HETEROCHROMATIN PROTEIN 1 OS=Arabidopsis thaliana OX=3702 GN=ALP1 PE=1 SV=1)
TraesCS1B02G143800	TraesCS1B02G143800		2006	0.131454	-2.92737	0.0184487	1	yes	down	6	4	33.02	72.49	5	4	5	4	0.14	0.09	0.75	1.69	0.12	0.09	0.1	0.1	0.6675	0.1025	EMS52169.1(hypothetical protein TRIUR3_31101 [Triticum urartu])	GO:0006829(biological_process:zinc II ion transport); GO:0005385(molecular_function:zinc ion transmembrane transporter activity)				ENOG410XYNX(S:Function unknown); ENOG4111I0K(S:Function unknown)	ENOG410XYNX(Calmodulin-binding); ENOG4111I0K(calmodulin-binding family)		sp|O64851|IQM4_ARATH(IQ domain-containing protein IQM4 OS=Arabidopsis thaliana OX=3702 GN=IQM4 PE=2 SV=1)
TraesCS1B02G168400	TraesCS1B02G168400		2281	14.1537	3.82311	0.0231444	1	yes	up	1.11	2.07	0	0	9.19	0	3.14	33.21	0.02	0.04	0	0	0.19	0	0.07	0.72	0.015	0.245	XP_020174058.1(protein ECERIFERUM 1-like [Aegilops tauschii subsp. tauschii])	GO:0006633(biological_process:fatty acid biosynthetic process); GO:0010143(biological_process:cutin biosynthetic process); GO:0005783(cellular_component:endoplasmic reticulum); GO:0016021(cellular_component:integral component of membrane); GO:0043668(cellular_component:exine); GO:0010025(biological_process:wax biosynthetic process); GO:0005506(molecular_function:iron ion binding); GO:0048653(biol…	K15404	K15404, CER1	map00073(Cutin, suberine and wax biosynthesis)	ENOG4111G66(S:Function unknown)	ENOG4111G66(CONTAINS InterPro DOMAIN s Munc13 homology 1 (InterPro IPR014770), Protein of)	PF12076.5(Wax2_C:WAX2 C-terminal domain); PF04116.10(FA_hydroxylase:Fatty acid hydroxylase superfamily)	sp|F4HVY0|CER1_ARATH(Protein ECERIFERUM 1 OS=Arabidopsis thaliana OX=3702 GN=CER1 PE=1 SV=1)
TraesCS1B02G170000	TraesCS1B02G170000		1186	0.0921583	-3.43974	0.0460157	1	yes	down	1	3	1	0	0	0	0	0	0.05	0.13	0.05	0	0	0	0	0	0.0575	0	XP_020178447.1(ubiquitin-like-specific protease ESD4 [Aegilops tauschii subsp. tauschii])					COG5160(O:Posttranslational modification, protein turnover, chaperones); ENOG410Z8I2(O:Posttranslational modification, protein turnover, chaperones)	COG5160(udp-glucose glycoprotein glucosyltransferase); ENOG410Z8I2(SUMO1 sentrin specific peptidase)	PF02902.16(Peptidase_C48:Ulp1 protease family, C-terminal catalytic domain)
TraesCS1B02G170100	TraesCS1B02G170100		1079	3.39251	1.76235	0.0445932	1	yes	up	38.51	14.79	1	3	59.32	24.71	49.69	19	1.98	0.74	0.06	0.17	3.07	1.18	2.6	1.03	0.7375	1.97	EMS67355.1(Ribonuclease 1 [Triticum urartu])	GO:0090502(biological_process:RNA phosphodiester bond hydrolysis, endonucleolytic); GO:0033897(molecular_function:ribonuclease T2 activity); GO:0003723(molecular_function:RNA binding)	K01166	E3.1.27.1		ENOG4111M7G(S:Function unknown)	ENOG4111M7G(peptidase C48 domain family protein)	PF00445.15(Ribonuclease_T2:Ribonuclease T2 family)	sp|P42813|RNS1_ARATH(Ribonuclease 1 OS=Arabidopsis thaliana OX=3702 GN=RNS1 PE=1 SV=1)
TraesCS1B02G225200	TraesCS1B02G225200		1536	7.04193	2.81597	0.0242352	1	yes	up	4	2	5	8	4	14	16	98	0.13	0.06	0.19	0.29	0.13	0.42	0.53	3.38	0.1675	1.115	XP_020173943.1(QWRF motif-containing protein 7-like [Aegilops tauschii subsp. tauschii])					ENOG410YP4H(S:Function unknown); ENOG4111PSJ(S:Function unknown)	ENOG410YP4H(Family of unknown function (DUF566)); ENOG4111PSJ(expressed protein)	PF04484.9(DUF566:Family of unknown function (DUF566))	sp|Q1PE51|QWRF7_ARATH(QWRF motif-containing protein 7 OS=Arabidopsis thaliana OX=3702 GN=QWRF7 PE=2 SV=1)
TraesCS1B02G255600	TraesCS1B02G255600		1251	0.0562204	-4.15276	0.033824	1	yes	down	3	0	4	1	0	0	0	0	0.13	0	0.19	0.05	0	0	0	0	0.0925	0	XP_020194696.1(RNA polymerase II C-terminal domain phosphatase-like 4 isoform X4 [Aegilops tauschii subsp. tauschii])	GO:0008022(molecular_function:protein C-terminus binding); GO:0070940(biological_process:dephosphorylation of RNA polymerase II C-terminal domain); GO:0006470(biological_process:protein dephosphorylation); GO:0005634(cellular_component:nucleus); GO:0008420(molecular_function:CTD phosphatase activity); GO:0004721(molecular_function:phosphoprotein phosphatase activity); GO:0016591(cellular_componen…	K18999	CPL3_4		COG5190(K:Transcription)	COG5190(CTD (Carboxy-terminal domain, RNA polymerase II, polypeptide A))	PF03031.15(NIF:NLI interacting factor-like phosphatase); PF12738.4(PTCB-BRCT:twin BRCT domain); PF00533.23(BRCT:BRCA1 C Terminus (BRCT) domain)	sp|Q00IB6|CPL4_ARATH(RNA polymerase II C-terminal domain phosphatase-like 4 OS=Arabidopsis thaliana OX=3702 GN=CPL4 PE=1 SV=1)
TraesCS1B02G267600	TraesCS1B02G267600		2228	0.324784	-1.62245	0.0286993	1	yes	down	6	11	12	14	4	4	2	5	0.12	0.22	0.29	0.32	0.08	0.08	0.04	0.11	0.2375	0.0775	XP_020181646.1(probable carboxylesterase 15 [Aegilops tauschii subsp. tauschii])	GO:0016787(molecular_function:hydrolase activity); GO:0008152(biological_process:metabolic process)				COG0657(S:Function unknown)	COG0657(-)	PF07859.10(Abhydrolase_3:alpha/beta hydrolase fold); PF00135.25(COesterase:Carboxylesterase family)	sp|Q9FG13|CXE15_ARATH(Probable carboxylesterase 15 OS=Arabidopsis thaliana OX=3702 GN=CXE15 PE=2 SV=1)
TraesCS1B02G276200	TraesCS1B02G276200		690	63.1317	5.98029	0.0307608	1	yes	up	18	16	3	37.02	11	7	1	4431.67	1.86	1.59	0.34	4.11	1.12	0.65	0.1	468.39	1.975	117.565	XP_020169605.1(uncharacterized protein LOC109755131 [Aegilops tauschii subsp. tauschii])	GO:0010951(biological_process:negative regulation of endopeptidase activity); GO:0008233(molecular_function:peptidase activity); GO:0005576(cellular_component:extracellular region); GO:0004867(molecular_function:serine-type endopeptidase inhibitor activity)				ENOG411070C(S:Function unknown); ENOG41108I2(S:Function unknown); ENOG411044G(S:Function unknown)	ENOG411070C(Bowman-Birk type wound-induced proteinase inhibitor WIP1-like); ENOG41108I2(BowB); ENOG411044G(-)
TraesCS1B02G283200	TraesCS1B02G283200		294	2.86758	1.51983	0.0475624	1	yes	up	4.13	2	1.83	2.38	3.06	10.14	7.32	6.95	4.73	1.97	1.94	2.43	3.06	8.55	6.76	6.44	2.7675	6.2025	XP_020167655.1(sm-like protein LSM3A [Aegilops tauschii subsp. tauschii])	GO:0046540(cellular_component:U4/U6 x U5 tri-snRNP complex); GO:0033962(biological_process:cytoplasmic mRNA processing body assembly); GO:0071011(cellular_component:precatalytic spliceosome); GO:0071013(cellular_component:catalytic step 2 spliceosome); GO:0000932(cellular_component:cytoplasmic mRNA processing body); GO:0000398(biological_process:mRNA splicing, via spliceosome); GO:0019013(cellula…	K12622	LSM3	map03018(RNA degradation); map03040(Spliceosome)	ENOG4111PB8(K:Transcription)	ENOG4111PB8(LSM3 homolog, U6 small nuclear RNA associated (S. cerevisiae))	PF01423.19(LSM:LSM domain)	sp|Q9LMN4|LSM3A_ARATH(Sm-like protein LSM3A OS=Arabidopsis thaliana OX=3702 GN=LSM3A PE=1 SV=1)
TraesCS1B02G322100			670	0.490275	-1.02834	0.0366445	1	yes	down	896.21	648.37	161.38	350.77	254.08	224.07	93.16	341.82	97.47	67.75	19.48	40.95	27.24	21.99	10.06	37.98	56.4125	24.3175	BAK03799.1(predicted protein [Hordeum vulgare subsp. vulgare])	GO:0009536(cellular_component:plastid); GO:0006952(biological_process:defense response); GO:0010466(biological_process:negative regulation of peptidase activity); GO:0030414(molecular_function:peptidase inhibitor activity); GO:0010951(biological_process:negative regulation of endopeptidase activity); GO:0004869(molecular_function:cysteine-type endopeptidase inhibitor activity)				ENOG41108SW(S:Function unknown); ENOG410YZDC(O:Posttranslational modification, protein turnover, chaperones)	ENOG41108SW(CY); ENOG410YZDC(Cysteine proteinase inhibitor)	PF16845.2(SQAPI:Aspartic acid proteinase inhibitor); PF00031.18(Cystatin:Cystatin domain)	sp|Q9LEI7|CYT1_HORVU(Cysteine proteinase inhibitor OS=Hordeum vulgare OX=4513 GN=ICY PE=1 SV=1)
TraesCS1B02G342100			2686	0.158401	-2.65835	0.0414276	1	yes	down	2	3	3	1	0	0	0	1	0.03	0.05	0.06	0.02	0	0	0	0.02	0.04	0.005	XP_020178465.1(probable E3 ubiquitin ligase SUD1 [Aegilops tauschii subsp. tauschii])		K10661	MARCH6, DOA10	map04141(Protein processing in endoplasmic reticulum)	COG5183(O:Posttranslational modification, protein turnover, chaperones)	COG5183((Membrane-Associated Ring finger (C3HC4)))	PF12906.4(RINGv:RING-variant domain)	sp|F4JKK0|SUD1_ARATH(Probable E3 ubiquitin ligase SUD1 OS=Arabidopsis thaliana OX=3702 GN=SUD1 PE=1 SV=1)
TraesCS1B02G346100			600	2.21317	1.14611	0.0323635	1	yes	up	12.16	7	6	4.03	21.44	14	7.36	20.07	1.63	0.9	0.88	0.57	2.81	1.68	0.97	2.71	0.995	2.0425	XP_020165977.1(uncharacterized protein LOC109751506 [Aegilops tauschii subsp. tauschii])	GO:0006355(biological_process:regulation of transcription, DNA-templated); GO:0006357(biological_process:regulation of transcription from RNA polymerase II promoter); GO:0043189(cellular_component:H4/H2A histone acetyltransferase complex); GO:0035267(cellular_component:NuA4 histone acetyltransferase complex); GO:0016573(biological_process:histone acetylation)				ENOG4112A56(S:Function unknown)	ENOG4112A56(Pfam:CT20)	PF07904.10(Eaf7:Chromatin modification-related protein EAF7)
TraesCS1B02G368300			1242	0.167993	-2.57353	0.0460095	1	yes	down	2	2	8	5	2	0	1	0	0.09	0.08	0.39	0.23	0.09	0	0.04	0	0.1975	0.0325	BAF74363.1(xylanase inhibitor [Triticum aestivum])	GO:0004553(molecular_function:hydrolase activity, hydrolyzing O-glycosyl compounds); GO:0005576(cellular_component:extracellular region); GO:0008061(molecular_function:chitin binding); GO:0004568(molecular_function:chitinase activity); GO:0045493(biological_process:xylan catabolic process); GO:0006032(biological_process:chitin catabolic process)	K01183	E3.2.1.14	map00520(Amino sugar and nucleotide sugar metabolism)	ENOG4111GPA(G:Carbohydrate transport and metabolism)	ENOG4111GPA(chitinase)	PF00704.25(Glyco_hydro_18:Glycosyl hydrolases family 18)	sp|Q7GCM7|XIP1_ORYSJ(Xylanase inhibitor protein 1 OS=Oryza sativa subsp. japonica OX=39947 GN=RIXI PE=1 SV=1)
TraesCS1B02G387800			1638	18.6906	4.22424	0.040879	1	yes	up	1	2	0	0	0	4	0	51	0.04	0.08	0	0	0	0.15	0	1.63	0.03	0.445	XP_020195668.1(3-ketoacyl-CoA synthase 20-like [Aegilops tauschii subsp. tauschii])	GO:0006633(biological_process:fatty acid biosynthetic process); GO:0016021(cellular_component:integral component of membrane); GO:0016020(cellular_component:membrane); GO:0016747(molecular_function:transferase activity, transferring acyl groups other than amino-acyl groups); GO:0005739(cellular_component:mitochondrion)	K15397	KCS	map00062(Fatty acid elongation)	COG3424(Q:Secondary metabolites biosynthesis, transport and catabolism); ENOG41107XX(Q:Secondary metabolites biosynthesis, transport and catabolism); ENOG410Y5VH(I:Lipid transport and metabolism)	COG3424(synthase); ENOG41107XX(3-ketoacyl-coa synthase); ENOG410Y5VH(3-ketoacyl-coa synthase)	PF08392.9(FAE1_CUT1_RppA:FAE1/Type III polyketide synthase-like protein); PF08541.7(ACP_syn_III_C:3-Oxoacyl-[acyl-carrier-protein (ACP)] synthase III C terminal); PF02797.12(Chal_sti_synt_C:Chalcone and stilbene synthases, C-terminal domain)	sp|Q9FG87|KCS20_ARATH(3-ketoacyl-CoA synthase 20 OS=Arabidopsis thaliana OX=3702 GN=KCS20 PE=2 SV=1)
TraesCS1B02G390300			609	0.0191165	-5.70904	0.0343355	1	yes	down	0	1	2	17	0	0	0	0	0	0.12	0.29	2.36	0	0	0	0	0.6925	0								PF01477.20(PLAT:PLAT/LH2 domain)
TraesCS1B02G411500			1861	2.02021	1.01451	0.0278758	1	yes	up	16	25	13	11	36	27	30	34	0.42	0.64	0.38	0.32	0.97	0.67	0.83	0.95	0.44	0.855	EMS54018.1(hypothetical protein TRIUR3_33922 [Triticum urartu])
TraesCS1B02G449200			774	19.9681	4.31962	0.0253732	1	yes	up	0	0	0	0	3	0	2	4	0	0	0	0	0.25	0	0.17	0.35	0	0.1925	EMS56253.1(DnaJ homolog subfamily C member 2 [Triticum urartu])	GO:0005634(cellular_component:nucleus); GO:0005739(cellular_component:mitochondrion); GO:0003677(molecular_function:DNA binding)				COG5269(K:Transcription)	COG5269(Transcription factor)	PF00249.28(Myb_DNA-binding:Myb-like DNA-binding domain)	sp|Q9SIJ5|RADL2_ARATH(Protein RADIALIS-like 2 OS=Arabidopsis thaliana OX=3702 GN=RL2 PE=2 SV=1)
TraesCS1B02G454000			2255	0.227286	-2.13742	0.0446876	1	yes	down	3	4	6	2	1	0	1.11	1	0.06	0.08	0.14	0.05	0.02	0	0.02	0.02	0.0825	0.015	XP_020180600.1(cysteine-rich receptor-like protein kinase 6 [Aegilops tauschii subsp. tauschii])	GO:0000166(molecular_function:nucleotide binding); GO:0016020(cellular_component:membrane); GO:0004672(molecular_function:protein kinase activity)				COG0515(T:Signal transduction mechanisms)	COG0515(Serine Threonine protein kinase)	PF00069.22(Pkinase:Protein kinase domain); PF07714.14(Pkinase_Tyr:Protein tyrosine kinase); PF01657.14(Stress-antifung:Salt stress response/antifungal)	sp|Q0D5R3|CRK6_ORYSJ(Cysteine-rich receptor-like protein kinase 6 OS=Oryza sativa subsp. japonica OX=39947 GN=CRK6 PE=1 SV=1)
TraesCS1B02G471000			791	0.118358	-3.07878	0.0242268	1	yes	down	4	1	4	3	0	0	0	1	0.33	0.08	0.37	0.27	0	0	0	0.08	0.2625	0.02	XP_020183359.1(calmodulin-like protein 7 [Aegilops tauschii subsp. tauschii])	GO:0016020(cellular_component:membrane); GO:0005509(molecular_function:calcium ion binding)	K02183	CALM	map05167(Kaposi sarcoma-associated herpesvirus infection); map05163(Human cytomegalovirus infection); map04016(MAPK signaling pathway - plant); map04218(Cellular senescence); map04626(Plant-pathogen interaction); map04625(C-type lectin receptor signaling pathway); map04070(Phosphatidylinositol signaling system)	COG5126(D:Cell cycle control, cell division, chromosome partitioning); COG5126(T:Signal transduction mechanisms); COG5126(Z:Cytoskeleton)	COG5126(Calcium-binding protein); COG5126(Calcium-binding protein); COG5126(Calcium-binding protein)	PF13405.3(EF-hand_6:EF-hand domain); PF00036.29(EF-hand_1:EF hand); PF13202.3(EF-hand_5:EF hand); PF13499.3(EF-hand_7:EF-hand domain pair); PF13833.3(EF-hand_8:EF-hand domain pair)	sp|Q9MBG5|CML30_ARATH(Probable calcium-binding protein CML30 OS=Arabidopsis thaliana OX=3702 GN=CML30 PE=2 SV=1)
TraesCS1D02G007100	TraesCS1D02G007100		1107	190.352	7.57253	0.0185272	1	yes	up	0	2	0	2	1	0	0	770.98	0	0.1	0	0.11	0.05	0	0	40.28	0.0525	10.0825	XP_020157606.1(methylsterol monooxygenase 1-1-like [Aegilops tauschii subsp. tauschii])	GO:0044710(biological_process:single-organism metabolic process); GO:0016020(cellular_component:membrane)	K14423	SMO1	map00100(Steroid biosynthesis)	COG3000(I:Lipid transport and metabolism)	COG3000(fatty acid hydroxylase)	PF04116.10(FA_hydroxylase:Fatty acid hydroxylase superfamily)	sp|Q8L7W5|SMO11_ARATH(Methylsterol monooxygenase 1-1 OS=Arabidopsis thaliana OX=3702 GN=SMO1-1 PE=1 SV=1)
TraesCS1D02G008900	TraesCS1D02G008900		1132	234.071	7.87081	0.0473988	1	yes	up	0	0	0	0	0	0	0	102	0	0	0	0	0	0	0	5.14	0	1.285	XP_020157606.1(methylsterol monooxygenase 1-1-like [Aegilops tauschii subsp. tauschii])	GO:0006633(biological_process:fatty acid biosynthetic process); GO:0005506(molecular_function:iron ion binding); GO:0016021(cellular_component:integral component of membrane); GO:0055114(biological_process:oxidation-reduction process); GO:0016491(molecular_function:oxidoreductase activity)	K14423	SMO1	map00100(Steroid biosynthesis)	COG3000(I:Lipid transport and metabolism)	COG3000(fatty acid hydroxylase)	PF04116.10(FA_hydroxylase:Fatty acid hydroxylase superfamily)	sp|Q8L7W5|SMO11_ARATH(Methylsterol monooxygenase 1-1 OS=Arabidopsis thaliana OX=3702 GN=SMO1-1 PE=1 SV=1)
TraesCS1D02G036900	TraesCS1D02G036900		1272	0.427069	-1.22746	0.0489776	1	yes	down	27.12	27.24	50.29	66.06	27	13.05	18	23.01	1.12	1.1	2.36	3	1.12	0.5	0.76	1.01	1.895	0.8475	XP_020167373.1(cysteine-rich repeat secretory protein 55-like [Aegilops tauschii subsp. tauschii])					ENOG41103MB(S:Function unknown); ENOG410YD44(S:Function unknown)	ENOG41103MB(Pfam:DUF26); ENOG410YD44(cysteine-rich repeat secretory protein)	PF01657.14(Stress-antifung:Salt stress response/antifungal)	sp|Q9LV60|CRR55_ARATH(Cysteine-rich repeat secretory protein 55 OS=Arabidopsis thaliana OX=3702 GN=CRRSP55 PE=2 SV=1)
TraesCS1D02G052500	TraesCS1D02G052500		1898	0.0711921	-3.81214	0.0270779	1	yes	down	0	7	11	47	0	1	1	3	0	0.17	0.32	1.3	0	0.02	0.03	0.08	0.4475	0.0325	XP_020196230.1(aromatic-L-amino-acid decarboxylase-like [Aegilops tauschii subsp. tauschii])	GO:0006520(biological_process:cellular amino acid metabolic process); GO:0030170(molecular_function:pyridoxal phosphate binding); GO:0016831(molecular_function:carboxy-lyase activity)	K01592	TYDC	map00950(Isoquinoline alkaloid biosynthesis); map00350(Tyrosine metabolism)	COG0076(E:Amino acid transport and metabolism)	COG0076(decarboxylase)	PF00282.16(Pyridoxal_deC:Pyridoxal-dependent decarboxylase conserved domain)	sp|P17770|DDC_CATRO(Aromatic-L-amino-acid decarboxylase OS=Catharanthus roseus OX=4058 GN=TDC PE=2 SV=1)
TraesCS1D02G080600	TraesCS1D02G080600		1338	0.0510878	-4.29088	0.0236775	1	yes	down	0	4	10	26	0	0	0	2	0	0.15	0.44	1.1	0	0	0	0.08	0.4225	0.02	XP_020179031.1(peroxidase 5-like [Aegilops tauschii subsp. tauschii])	GO:0016491(molecular_function:oxidoreductase activity); GO:0009664(biological_process:plant-type cell wall organization); GO:0020037(molecular_function:heme binding); GO:0050896(biological_process:response to stimulus); GO:0009987(biological_process:cellular process); GO:0004601(molecular_function:peroxidase activity); GO:0098869(biological_process:cellular oxidant detoxification); GO:0042744(bio…	K00430	E1.11.1.7	map00940(Phenylpropanoid biosynthesis)	ENOG410YDTD(G:Carbohydrate transport and metabolism)	ENOG410YDTD(peroxidase)	PF00141.20(peroxidase:Peroxidase)	sp|A7QEU4|PER5_VITVI(Peroxidase 5 OS=Vitis vinifera OX=29760 GN=GSVIVT00037159001 PE=1 SV=2)
TraesCS1D02G080800	TraesCS1D02G080800		1294	0.0713645	-3.80865	0.0456368	1	yes	down	0	3	27	66	1	0	0	7	0	0.12	1.24	2.93	0.04	0	0	0.3	1.0725	0.085	XP_020187345.1(peroxidase 5-like [Aegilops tauschii subsp. tauschii])	GO:0009664(biological_process:plant-type cell wall organization); GO:0020037(molecular_function:heme binding); GO:0006979(biological_process:response to oxidative stress); GO:0098869(biological_process:cellular oxidant detoxification); GO:0042744(biological_process:hydrogen peroxide catabolic process); GO:0005576(cellular_component:extracellular region); GO:0046872(molecular_function:metal ion bi…	K00430	E1.11.1.7	map00940(Phenylpropanoid biosynthesis)	ENOG410YDTD(G:Carbohydrate transport and metabolism)	ENOG410YDTD(peroxidase)	PF00141.20(peroxidase:Peroxidase)	sp|A7QEU4|PER5_VITVI(Peroxidase 5 OS=Vitis vinifera OX=29760 GN=GSVIVT00037159001 PE=1 SV=2)
TraesCS1D02G085800	TraesCS1D02G085800		315	0.416103	-1.26499	0.0483479	1	yes	down	13.61	18	16.4	10.57	10	6	7	2	4.89	5.92	6.06	3.79	3.35	1.79	2.3	0.66	5.165	2.025
TraesCS1D02G106900	TraesCS1D02G106900		1376	0.0281248	-5.15201	0.025421	1	yes	down	0	2	4	8	0	0	0	0	0	0.07	0.17	0.33	0	0	0	0	0.1425	0	EAY85500.1(hypothetical protein OsI_06880 [Oryza sativa Indica Group])					ENOG4111CRN(S:Function unknown); COG0484(S:Function unknown); ENOG4110697(S:Function unknown); ENOG41104J7(S:Function unknown)	ENOG4111CRN(-); COG0484(-); ENOG4110697(-); ENOG41104J7(-)
TraesCS1D02G112400	TraesCS1D02G112400		617	7.5912	2.92433	0.0454901	1	yes	up	0	0	1	0	1	1	4	4	0	0	0.14	0	0.12	0.11	0.5	0.51	0.035	0.31	XP_020192488.1(RING-H2 finger protein ATL63-like [Aegilops tauschii subsp. tauschii])		K19038	ATL41		ENOG41121N2(G:Carbohydrate transport and metabolism); ENOG410XXHF(O:Posttranslational modification, protein turnover, chaperones)	ENOG41121N2(Phosphoglycerate mutase); ENOG410XXHF(zinc ion binding)	PF13639.3(zf-RING_2:Ring finger domain); PF12678.4(zf-rbx1:RING-H2 zinc finger domain); PF17123.2(zf-RING_11:RING-like zinc finger); PF13923.3(zf-C3HC4_2:Zinc finger, C3HC4 type (RING finger)); PF00097.22(zf-C3HC4:Zinc finger, C3HC4 type (RING finger)); PF14634.3(zf-RING_5:zinc-RING finger domain); PF13445.3(zf-RING_UBOX:RING-type zinc-finger); PF12861.4(zf-ANAPC11:Anaphase-promoting complex subu…	sp|Q9SL78|ATL12_ARATH(Putative RING-H2 finger protein ATL12 OS=Arabidopsis thaliana OX=3702 GN=ATL12 PE=3 SV=1)
TraesCS1D02G122400	TraesCS1D02G122400		585	6.1966	2.63148	0.0363336	1	yes	up	2	0	0	0	3	5	1	4	0.28	0	0	0	0.41	0.63	0.14	0.57	0.07	0.4375	XP_020169646.1(probable WRKY transcription factor 24 [Aegilops tauschii subsp. tauschii])					ENOG410YQZM(K:Transcription)	ENOG410YQZM(WRKY transcription factor)	PF03106.12(WRKY:WRKY DNA -binding domain)	sp|Q8VWQ5|WRK50_ARATH(Probable WRKY transcription factor 50 OS=Arabidopsis thaliana OX=3702 GN=WRKY50 PE=2 SV=1)
TraesCS1D02G137100	TraesCS1D02G137100		430	0.056362	-4.14913	0.0424047	1	yes	down	0	1	4	2	0	0	0	0	0	0.27	1.24	0.6	0	0	0	0	0.5275	0	XP_020244445.1(uncharacterized protein LOC109822622 [Asparagus officinalis])	GO:0008137(molecular_function:NADH dehydrogenase (ubiquinone) activity); GO:0070469(cellular_component:respiratory chain); GO:0016021(cellular_component:integral component of membrane); GO:0055114(biological_process:oxidation-reduction process); GO:0031966(cellular_component:mitochondrial membrane)	K03880	ND3	map00190(Oxidative phosphorylation); map04714(Thermogenesis)	COG0838(C:Energy production and conversion)	COG0838(NDH-1 shuttles electrons from NADH, via FMN and iron- sulfur (Fe-S) centers, to quinones in the respiratory chain)	PF00507.16(Oxidored_q4:NADH-ubiquinone/plastoquinone oxidoreductase, chain 3)	sp|P27062|NU3M_PANGI(NADH-ubiquinone oxidoreductase chain 3 OS=Panax ginseng OX=4054 GN=ND3 PE=3 SV=1)
TraesCS1D02G151700	TraesCS1D02G151700		1262	3.49276	1.80437	0.0444076	1	yes	up	5	3	1	0	7	8	5	8	0.21	0.12	0.05	0	0.29	0.31	0.21	0.35	0.095	0.29	XP_020148152.1(uncharacterized protein LOC109733361 [Aegilops tauschii subsp. tauschii])					ENOG410XQV8(S:Function unknown); ENOG41128Y1(S:Function unknown)	ENOG410XQV8(meprin and TRAF homology domain-containing protein MATH domain-containing protein); ENOG41128Y1(-)	PF00917.23(MATH:MATH domain)	sp|Q9FPT1|UBP12_ARATH(Ubiquitin carboxyl-terminal hydrolase 12 OS=Arabidopsis thaliana OX=3702 GN=UBP12 PE=1 SV=2)
TraesCS1D02G122400	TraesCS1D02G122400		585	6.1966	2.63148	0.0363336	1	yes	up	2	0	0	0	3	5	1	4	0.28	0	0	0	0.41	0.63	0.14	0.57	0.07	0.4375	XP_020169646.1(probable WRKY transcription factor 24 [Aegilops tauschii subsp. tauschii])					ENOG410YQZM(K:Transcription)	ENOG410YQZM(WRKY transcription factor)	PF03106.12(WRKY:WRKY DNA -binding domain)	sp|Q8VWQ5|WRK50_ARATH(Probable WRKY transcription factor 50 OS=Arabidopsis thaliana OX=3702 GN=WRKY50 PE=2 SV=1)
TraesCS1D02G256300	TraesCS1D02G256300		2478	0.247933	-2.01198	0.0397378	1	yes	down	7	4	3	9	3	2	0	1	0.13	0.07	0.06	0.18	0.06	0.03	0	0.02	0.11	0.0275	XP_020194247.1(pentatricopeptide repeat-containing protein At4g14170 [Aegilops tauschii subsp. tauschii])	GO:0009536(cellular_component:plastid)				ENOG410Z7Z7(S:Function unknown)	ENOG410Z7Z7(Pentatricopeptide repeat-containing protein)	PF01535.17(PPR:PPR repeat); PF13041.3(PPR_2:PPR repeat family); PF12854.4(PPR_1:PPR repeat); PF13812.3(PPR_3:Pentatricopeptide repeat domain); PF17177.1(PPR_long:Pentacotripeptide-repeat region of PROPR)	sp|Q5XEY7|PP309_ARATH(Pentatricopeptide repeat-containing protein At4g14170 OS=Arabidopsis thaliana OX=3702 GN=PCMP-E17 PE=2 SV=2)
TraesCS1D02G271200	TraesCS1D02G271200		1326	4.08785	2.03134	0.0427556	1	yes	up	2	1	2	0	4	10	3	4	0.08	0.04	0.09	0	0.16	0.36	0.12	0.17	0.0525	0.2025	XP_020191736.1(formin-like protein 18 isoform X2 [Aegilops tauschii subsp. tauschii])					ENOG41120RW(S:Function unknown)	ENOG41120RW(expressed protein)	PF06749.9(DUF1218:Protein of unknown function (DUF1218))
TraesCS1D02G271600	TraesCS1D02G271600		811	0.0397418	-4.6532	0.0380291	1	yes	down	0	2	1	7	0	0	0	0	0	0.15	0.09	0.6	0	0	0	0	0.21	0	XP_020200939.1(uncharacterized protein LOC109786797 [Aegilops tauschii subsp. tauschii])	GO:0016020(cellular_component:membrane)				ENOG41108SY(S:Function unknown); ENOG41104TG(S:Function unknown); ENOG41120RW(S:Function unknown)	ENOG41108SY(coatomer protein complex, subunit beta 2 (beta prime)); ENOG41104TG(Protein of unknown function (DUF1218)); ENOG41120RW(expressed protein)	PF06749.9(DUF1218:Protein of unknown function (DUF1218))
TraesCS1D02G296400	TraesCS1D02G296400		579	0.104162	-3.2631	0.0186595	1	yes	down	12	2	1	1	1	0	0	0	1.73	0.27	0.16	0.15	0.14	0	0	0	0.5775	0.035	XP_020166690.1(RING-H2 finger protein ATL66-like [Aegilops tauschii subsp. tauschii])					ENOG41121N2(O:Posttranslational modification, protein turnover, chaperones)	ENOG41121N2(zinc ion binding)	PF13639.3(zf-RING_2:Ring finger domain); PF17123.2(zf-RING_11:RING-like zinc finger); PF12678.4(zf-rbx1:RING-H2 zinc finger domain); PF13923.3(zf-C3HC4_2:Zinc finger, C3HC4 type (RING finger)); PF14447.3(Prok-RING_4:Prokaryotic RING finger family 4); PF00097.22(zf-C3HC4:Zinc finger, C3HC4 type (RING finger)); PF12861.4(zf-ANAPC11:Anaphase-promoting complex subunit 11 RING-H2 finger); PF13920.3(zf…	sp|Q9XF63|ATL3_ARATH(RING-H2 finger protein ATL3 OS=Arabidopsis thaliana OX=3702 GN=ATL3 PE=2 SV=1)
TraesCS1D02G306400	TraesCS1D02G306400		1235	0.0921346	-3.44011	0.0413109	1	yes	down	2	1	2	0	0	0	0	0	0.09	0.04	0.1	0	0	0	0	0	0.0575	0	XP_020181444.1(F-box/FBD/LRR-repeat protein At3g26920-like [Aegilops tauschii subsp. tauschii])					ENOG410YZFH(S:Function unknown); ENOG410ZUW1(S:Function unknown); ENOG410ZQYP(S:Function unknown)	ENOG410YZFH(F-box LRR-repeat protein); ENOG410ZUW1(F-box LRR-repeat protein); ENOG410ZQYP(FBD)		sp|Q8L7H1|FBL75_ARATH(F-box/LRR-repeat protein At4g14103 OS=Arabidopsis thaliana OX=3702 GN=At4g14103 PE=2 SV=1)
TraesCS1D02G355700	TraesCS1D02G355700		273	4.48521	2.16518	0.0377969	1	yes	up	1.02	2	0	1	9	2	2	7.01	1.63	2.68	0	1.38	12.33	2.27	2.46	8.72	1.4225	6.445	XP_020150477.1(uncharacterized protein LOC109735679 [Aegilops tauschii subsp. tauschii])	GO:0005739(cellular_component:mitochondrion)				ENOG410ZEWH(S:Function unknown)	ENOG410ZEWH(-)
TraesCS1D02G410500	TraesCS1D02G410500		1466	10.3778	3.37543	0.0443267	1	yes	up	8	4	0	2	12	4	0	107	0.28	0.13	0	0.08	0.42	0.13	0	3.91	0.1225	1.115	XP_020181737.1(phospholipase A1-II 7-like [Aegilops tauschii subsp. tauschii])	GO:0005737(cellular_component:cytoplasm); GO:0008970(molecular_function:phosphatidylcholine 1-acylhydrolase activity)				ENOG410XUZA(S:Function unknown); COG3675(S:Function unknown)	ENOG410XUZA(Phospholipase); COG3675(Lipase class 3 family protein)	PF01764.22(Lipase_3:Lipase (class 3))	sp|Q6F357|PLA7_ORYSJ(Phospholipase A1-II 7 OS=Oryza sativa subsp. japonica OX=39947 GN=Os05g0574100 PE=3 SV=1)
TraesCS1D02G430700	TraesCS1D02G430700		2022	14.9855	3.9055	0.0179155	1	yes	up	0	2	1	0	7	22	19	0	0	0.05	0.03	0	0.17	0.48	0.45	0	0.02	0.275	XP_020180596.1(glucan endo-1,3-beta-glucosidase 13-like isoform X2 [Aegilops tauschii subsp. tauschii])	GO:0046658(cellular_component:anchored component of plasma membrane); GO:0016787(molecular_function:hydrolase activity); GO:0030247(molecular_function:polysaccharide binding); GO:0004553(molecular_function:hydrolase activity, hydrolyzing O-glycosyl compounds)				ENOG41107PB(S:Function unknown)	ENOG41107PB(glucan endo-1-3-beta-glucosidase)	PF00332.15(Glyco_hydro_17:Glycosyl hydrolases family 17); PF07983.10(X8:X8 domain)	sp|Q9FJU9|E1313_ARATH(Glucan endo-1,3-beta-glucosidase 13 OS=Arabidopsis thaliana OX=3702 GN=At5g56590 PE=1 SV=1)
TraesCS1D02G433500	TraesCS1D02G433500		1770	11.8783	3.57025	0.0280708	1	yes	up	0	0	2	0	3	3	2	20.93	0	0	0.06	0	0.08	0.08	0.06	0.61	0.015	0.2075	XP_020176534.1(uncharacterized protein LOC109762124 [Aegilops tauschii subsp. tauschii])					ENOG410XPUF(S:Function unknown); COG2304(S:Function unknown)	ENOG410XPUF(VWA); COG2304(von Willebrand factor, type A)	PF13768.3(VWA_3:von Willebrand factor type A domain); PF00092.25(VWA:von Willebrand factor type A domain); PF13519.3(VWA_2:von Willebrand factor type A domain); PF14624.3(Vwaint:VWA / Hh protein intein-like); PF17123.2(zf-RING_11:RING-like zinc finger); PF13639.3(zf-RING_2:Ring finger domain); PF05762.11(VWA_CoxE:VWA domain containing CoxE-like protein); PF00097.22(zf-C3HC4:Zinc finger, C3HC4 typ…	sp|Q9LTA6|WAV3_ARATH(E3 ubiquitin-protein ligase WAV3 OS=Arabidopsis thaliana OX=3702 GN=WAV3 PE=1 SV=1)
TraesCS1D02G447300	TraesCS1D02G447300		645	11.8133	3.56234	0.0490224	1	yes	up	0	0	0	0	1	0	1	3	0	0	0	0	0.11	0	0.12	0.36	0	0.1475	XP_020180801.1(uncharacterized protein LOC109766449 [Aegilops tauschii subsp. tauschii])
TraesCS2A02G012500	TraesCS2A02G012500		3333	0.158612	-2.65642	0.0227411	1	yes	down	5.54	9.68	8.27	28.08	1.97	2.06	0	4.98	0.07	0.13	0.13	0.41	0.03	0.03	0	0.07	0.185	0.0325	XP_020155303.1(probable LRR receptor-like serine/threonine-protein kinase At3g47570 [Aegilops tauschii subsp. tauschii])	GO:0016301(molecular_function:kinase activity)				COG4886(S:Function unknown); COG0515(T:Signal transduction mechanisms)	COG4886(leucine Rich Repeat); COG0515(Serine Threonine protein kinase)	PF00069.22(Pkinase:Protein kinase domain); PF13855.3(LRR_8:Leucine rich repeat); PF07714.14(Pkinase_Tyr:Protein tyrosine kinase); PF12799.4(LRR_4:Leucine Rich repeats (2 copies)); PF08263.9(LRRNT_2:Leucine rich repeat N-terminal domain)	sp|C0LGP4|Y3475_ARATH(Probable LRR receptor-like serine/threonine-protein kinase At3g47570 OS=Arabidopsis thaliana OX=3702 GN=At3g47570 PE=2 SV=1)
TraesCS2A02G030700	TraesCS2A02G030700		1400	3.41903	1.77359	0.0292629	1	yes	up	3	2	1	2	8	9	8	2	0.11	0.07	0.04	0.08	0.3	0.31	0.3	0.08	0.075	0.2475	EMS64311.1(hypothetical protein TRIUR3_18759 [Triticum urartu])					COG4886(S:Function unknown); ENOG41112Z3(S:Function unknown)	COG4886(leucine Rich Repeat); ENOG41112Z3(Exo70 exocyst complex subunit)	PF03081.12(Exo70:Exo70 exocyst complex subunit)
TraesCS2A02G031400	TraesCS2A02G031400		4020	0.202071	-2.30707	0.0315401	1	yes	down	3	14.05	29.01	40.49	3	10.17	4	3	0.03	0.15	0.36	0.48	0.03	0.1	0.04	0.03	0.255	0.05	EMS49548.1(Putative disease resistance RPP13-like protein 1 [Triticum urartu])					COG4886(S:Function unknown)	COG4886(leucine Rich Repeat)	PF00931.19(NB-ARC:NB-ARC domain); PF13191.3(AAA_16:AAA ATPase domain)	sp|Q7XA40|RGA3_SOLBU(Putative disease resistance protein RGA3 OS=Solanum bulbocastanum OX=147425 GN=RGA3 PE=2 SV=2)
TraesCS2A02G053000	TraesCS2A02G053000		2603	17.9885	4.169	0.0349038	1	yes	up	0	0	0	0	2	0	1	5	0	0	0	0	0.04	0	0.02	0.09	0	0.0375	EMS65010.1(G-type lectin S-receptor-like serine/threonine-protein kinase RLK1 [Triticum urartu])	GO:0006468(biological_process:protein phosphorylation); GO:0016310(biological_process:phosphorylation); GO:0016020(cellular_component:membrane); GO:0000166(molecular_function:nucleotide binding); GO:0004674(molecular_function:protein serine/threonine kinase activity); GO:0004672(molecular_function:protein kinase activity); GO:0005886(cellular_component:plasma membrane)				ENOG410YBN4(T:Signal transduction mechanisms)	ENOG410YBN4(G-type lectin S-receptor-like serine threonine-protein kinase)	PF00069.22(Pkinase:Protein kinase domain); PF07714.14(Pkinase_Tyr:Protein tyrosine kinase); PF01453.21(B_lectin:D-mannose binding lectin); PF01636.20(APH:Phosphotransferase enzyme family)	sp|A2XQD3|LERK2_ORYSI(G-type lectin S-receptor-like serine/threonine-protein kinase LECRK2 OS=Oryza sativa subsp. indica OX=39946 GN=LECRK2 PE=2 SV=1)
TraesCS2A02G057400		1029	7.17032	2.84204	0.032708	1	yes	up	0	0	0	1	2	3.18	3.01	1.97	0	0	0	0.06	0.11	0.21	0.27	0.13	0.015	0.18	XP_020188259.1(uncharacterized protein LOC109773945 [Aegilops tauschii subsp. tauschii])	GO:0019784(molecular_function:NEDD8-specific protease activity); GO:0005634(cellular_component:nucleus); GO:0071108(biological_process:protein K48-linked deubiquitination); GO:0004843(molecular_function:thiol-dependent ubiquitin-specific protease activity); GO:0043130(molecular_function:ubiquitin binding)				ENOG410ZMN7(O:Posttranslational modification, protein turnover, chaperones)	ENOG410ZMN7(OTU domain, ubiquitin aldehyde binding)	PF10275.6(Peptidase_C65:Peptidase C65 Otubain)	sp|Q8LG98|OTUBL_ARATH(Ubiquitin thioesterase otubain-like OS=Arabidopsis thaliana OX=3702 GN=At1g28120 PE=2 SV=2)
TraesCS2A02G069300	TraesCS2A02G069300		1837	4.68877	2.22921	0.0360092	1	yes	up	2	0	3	2	5	7	6	16	0.05	0	0.09	0.06	0.13	0.17	0.16	0.45	0.05	0.2275	XP_020168809.1(transcription factor RAX2-like [Aegilops tauschii subsp. tauschii])		K09422	MYBP		COG5147(K:Transcription)	COG5147(Myblike DNAbinding domain containing protein)	PF00249.28(Myb_DNA-binding:Myb-like DNA-binding domain); PF13921.3(Myb_DNA-bind_6:Myb-like DNA-binding domain)	sp|Q9FKL2|MYB36_ARATH(Transcription factor MYB36 OS=Arabidopsis thaliana OX=3702 GN=MYB36 PE=1 SV=1)
TraesCS2A02G090600	TraesCS2A02G090600		2345	0.179961	-2.47425	0.0403839	1	yes	down	4	9.99	2.77	7.1	2	0	2	0	0.08	0.19	0.06	0.15	0.04	0	0.04	0	0.12	0.02	BAJ86501.1(predicted protein [Hordeum vulgare subsp. vulgare])	GO:0005488(molecular_function:binding)				COG0515(T:Signal transduction mechanisms)	COG0515(Serine Threonine protein kinase)	PF00139.16(Lectin_legB:Legume lectin domain); PF00069.22(Pkinase:Protein kinase domain); PF07714.14(Pkinase_Tyr:Protein tyrosine kinase)	sp|O80939|LRK41_ARATH(L-type lectin-domain containing receptor kinase IV.1 OS=Arabidopsis thaliana OX=3702 GN=LECRK41 PE=2 SV=1)
TraesCS2A02G151400	TraesCS2A02G151400		282	6.98416	2.80409	0.0438164	1	yes	up	0	0	0	0.02	2.38	0	0	1	0	0	0	0.02	2.83	0	0	1.09	0.005	0.98	XP_020189980.1(uncharacterized protein LOC109775675 [Aegilops tauschii subsp. tauschii])	GO:0090502(biological_process:RNA phosphodiester bond hydrolysis, endonucleolytic); GO:0005655(cellular_component:nucleolar ribonuclease P complex); GO:0004526(molecular_function:ribonuclease P activity)				ENOG410YIK9(S:Function unknown); COG1358(S:Function unknown)	ENOG410YIK9(Ribosomal protein L7Ae/L30e/S12e/Gadd45 family); COG1358(Ribosomal protein L7Ae/L30e/S12e/Gadd45 family)
TraesCS2A02G152200	TraesCS2A02G152200		1799	0.0536696	-4.21975	0.0498285	1	yes	down	0	0	1	19.14	1	0	0	0	0	0	0.03	0.57	0.03	0	0	0	0.15	0.0075	AAT68297.1(cytochrome P450 CYP709C1 [Triticum aestivum])	GO:0004497(molecular_function:monooxygenase activity); GO:0020037(molecular_function:heme binding); GO:0016021(cellular_component:integral component of membrane); GO:0016705(molecular_function:oxidoreductase activity, acting on paired donors, with incorporation or reduction of molecular oxygen); GO:0005506(molecular_function:iron ion binding); GO:0055114(biological_process:oxidation-reduction pro…	K20660	CYP709		COG2124(Q:Secondary metabolites biosynthesis, transport and catabolism)	COG2124(Cytochrome p450)	PF00067.19(p450:Cytochrome P450)	sp|Q9ASR3|C7091_ARATH(Cytochrome P450 709B1 OS=Arabidopsis thaliana OX=3702 GN=CYP709B1 PE=2 SV=1)
TraesCS2A02G196100	TraesCS2A02G196100		874	3.19335	1.67507	0.0400997	1	yes	up	8.99	7	9	9	22	9	12	65.16	0.63	0.48	0.71	0.69	1.54	0.58	0.85	4.76	0.6275	1.9325	EMS45282.1(hypothetical protein TRIUR3_16465 [Triticum urartu])	GO:0005739(cellular_component:mitochondrion)				ENOG410YTWW(S:Function unknown)	ENOG410YTWW(-)
TraesCS2A02G202500	TraesCS2A02G202500		465	0.149118	-2.74547	0.0378703	1	yes	down	2	1.12	3	4.05	1.4	0	0	0	0.48	0.25	0.76	1	0.32	0	0	0	0.6225	0.08	EMS55270.1(hypothetical protein TRIUR3_17727 [Triticum urartu])							PF06839.9(zf-GRF:GRF zinc finger); PF09753.6(Use1:Membrane fusion protein Use1)
TraesCS2A02G211800	TraesCS2A02G211800		684	4.29492	2.10263	0.0267655	1	yes	up	18.62	8.07	20.04	16.88	49.76	28.09	13.87	184.79	1.95	0.81	2.33	1.9	5.15	2.66	1.44	19.82	1.7475	7.2675	XP_020157315.1(oxalate oxidase 1-like [Aegilops tauschii subsp. tauschii])	GO:0005737(cellular_component:cytoplasm); GO:0005618(cellular_component:cell wall); GO:0050162(molecular_function:oxalate oxidase activity); GO:0030145(molecular_function:manganese ion binding); GO:0048046(cellular_component:apoplast); GO:0005576(cellular_component:extracellular region); GO:0045735(molecular_function:nutrient reservoir activity); GO:0055114(biological_process:oxidation-reduction …				ENOG410YKM8(S:Function unknown)	ENOG410YKM8(May play a role in plant defense. Probably has no oxalate oxidase activity even if the active site is conserved)	PF00190.19(Cupin_1:Cupin); PF07883.8(Cupin_2:Cupin domain)	sp|P45851|OXO2_HORVU(Oxalate oxidase 2 OS=Hordeum vulgare OX=4513 PE=2 SV=1)
TraesCS2A02G214000	TraesCS2A02G214000		2046	3.00651	1.58809	0.00544103	1	yes	up	21	8	9	4	28	33	19	34	0.48	0.18	0.24	0.1	0.65	0.71	0.45	0.83	0.25	0.66	XP_020198889.1(L-type lectin-domain containing receptor kinase IV.1-like [Aegilops tauschii subsp. tauschii])	GO:0000166(molecular_function:nucleotide binding); GO:0016020(cellular_component:membrane); GO:0005488(molecular_function:binding); GO:0004672(molecular_function:protein kinase activity)				COG0515(T:Signal transduction mechanisms)	COG0515(Serine Threonine protein kinase)	PF00139.16(Lectin_legB:Legume lectin domain); PF00069.22(Pkinase:Protein kinase domain); PF07714.14(Pkinase_Tyr:Protein tyrosine kinase)	sp|Q9FIF1|LRK21_ARATH(Probable L-type lectin-domain containing receptor kinase II.1 OS=Arabidopsis thaliana OX=3702 GN=LECRK21 PE=2 SV=1)
TraesCS2A02G214800	TraesCS2A02G214800		912	2.38719	1.25531	0.0382589	1	yes	up	6	7	2	2.98	12.58	8.6	9	10.5	0.39	0.45	0.15	0.21	0.83	0.52	0.6	0.72	0.3	0.6675	XP_020197563.1(uncharacterized protein LOC109783367 [Aegilops tauschii subsp. tauschii])	GO:0016020(cellular_component:membrane)				ENOG410YM9K(S:Function unknown)	ENOG410YM9K(Protein of unknown function (DUF1218))	PF06749.9(DUF1218:Protein of unknown function (DUF1218)); PF03631.12(Virul_fac_BrkB:Virulence factor BrkB)
TraesCS2A02G285600	TraesCS2A02G285600		907	23.6162	4.5617	0.0414465	1	yes	up	0	0	0	0	0	1	1	7.99	0	0	0	0	0	0.06	0.07	0.55	0	0.17	XP_020173595.1(glutaredoxin-C3-like [Aegilops tauschii subsp. tauschii])		K03676	grxC, GLRX, GLRX2		COG0695(O:Posttranslational modification, protein turnover, chaperones)	COG0695(Glutaredoxin)	PF00462.21(Glutaredoxin:Glutaredoxin)	sp|Q0JDM4|GRXC5_ORYSJ(Glutaredoxin-C5 OS=Oryza sativa subsp. japonica OX=39947 GN=GRXC5 PE=2 SV=2)
TraesCS2A02G291900			1683	0.254484	-1.97435	0.0441721	1	yes	down	5	4	2	3	1	0	1	1	0.15	0.11	0.07	0.1	0.03	0	0.03	0.03	0.1075	0.0225	XP_020159198.1(arogenate dehydratase/prephenate dehydratase 6, chloroplastic-like [Aegilops tauschii subsp. tauschii])		K05359	ADT, PDT	map00400(Phenylalanine, tyrosine and tryptophan biosynthesis)	COG0077(E:Amino acid transport and metabolism)	COG0077(Prephenate dehydratase)	PF00800.15(PDT:Prephenate dehydratase)	sp|Q9SGD6|AROD6_ARATH(Arogenate dehydratase/prephenate dehydratase 6, chloroplastic OS=Arabidopsis thaliana OX=3702 GN=ADT6 PE=1 SV=1)
TraesCS2A02G299400			2909	0.348384	-1.52125	0.041495	1	yes	down	5	10	6	12	3	4	2	3	0.08	0.15	0.11	0.2	0.05	0.06	0.03	0.05	0.135	0.0475	XP_020195758.1(G-type lectin S-receptor-like serine/threonine-protein kinase At2g19130 [Aegilops tauschii subsp. tauschii])		K04733	IRAK4		COG0515(T:Signal transduction mechanisms); ENOG410Z08H(T:Signal transduction mechanisms); ENOG410YEQP(T:Signal transduction mechanisms)	COG0515(Serine Threonine protein kinase); ENOG410Z08H(serine threonine-protein kinase); ENOG410YEQP(serine threonine-protein kinase)	PF00069.22(Pkinase:Protein kinase domain); PF07714.14(Pkinase_Tyr:Protein tyrosine kinase); PF01453.21(B_lectin:D-mannose binding lectin); PF00954.17(S_locus_glycop:S-locus glycoprotein domain); PF08276.8(PAN_2:PAN-like domain)	sp|O64477|Y2913_ARATH(G-type lectin S-receptor-like serine/threonine-protein kinase At2g19130 OS=Arabidopsis thaliana OX=3702 GN=At2g19130 PE=2 SV=1)
TraesCS2A02G301400			914	5.12079	2.35637	0.0413095	1	yes	up	53.23	25.94	47.11	33.02	19.41	72.66	51.17	605.71	3.48	1.65	3.48	2.35	1.27	4.37	3.38	41.43	2.74	12.6125	XP_020162627.1(RNA-binding motif protein, X-linked-like-3 [Aegilops tauschii subsp. tauschii])		K11426	SMYD		ENOG4110432(S:Function unknown); ENOG410YN9S(S:Function unknown); ENOG410Y1IV(S:Function unknown)	ENOG4110432(-); ENOG410YN9S(Protein SET DOMAIN GROUP); ENOG410Y1IV(abscisic stress ripening protein)
TraesCS2A02G301500			1132	2.51306	1.32945	0.038168	1	yes	up	97.49	92.55	99.5	29.41	107.77	104.11	167.26	343.95	5.16	4.78	5.95	1.71	5.72	5.1	8.97	19.11	4.4	9.725	XP_020162618.1(loricrin-like [Aegilops tauschii subsp. tauschii])					ENOG410Y1IV(S:Function unknown); ENOG410ZQMJ(K:Transcription); ENOG410Y72U(S:Function unknown)	ENOG410Y1IV(abscisic stress ripening protein); ENOG410ZQMJ(ABA/WDS induced protein); ENOG410Y72U(ABA/WDS induced protein)	PF02496.13(ABA_WDS:ABA/WDS induced protein)	sp|P37220|ASR3_SOLLC(Abscisic stress-ripening protein 3 OS=Solanum lycopersicum OX=4081 GN=ASR3 PE=4 SV=2)
TraesCS2A02G311100			609	4.47582	2.16215	0.0430928	1	yes	up	2	1	2	0.5	1	8	3	12	0.26	0.12	0.29	0.07	0.13	0.93	0.38	1.58	0.185	0.755	XP_020194477.1(MADS-box transcription factor 26-like [Aegilops tauschii subsp. tauschii])					COG5068(K:Transcription)	COG5068(Transcription factor)	PF00319.15(SRF-TF:SRF-type transcription factor (DNA-binding and dimerisation domain)); PF01486.14(K-box:K-box region)	sp|Q0J8G8|MAD26_ORYSJ(MADS-box transcription factor 26 OS=Oryza sativa subsp. japonica OX=39947 GN=MADS26 PE=2 SV=1)
TraesCS2A02G328200			594	12.8198	3.6803	0.0133338	1	yes	up	0	0	0	0	2	1.87	1	1	0	0	0	0	0.27	0.23	0.13	0.14	0	0.1925	XP_020158486.1(NAC transcription factor NAM-B2-like [Aegilops tauschii subsp. tauschii])					ENOG411069J(S:Function unknown); ENOG411052K(S:Function unknown)	ENOG411069J(-); ENOG411052K(No apical meristem (NAM) protein)	PF02365.12(NAM:No apical meristem (NAM) protein)	sp|Q9LD44|NAC56_ARATH(NAC transcription factor 56 OS=Arabidopsis thaliana OX=3702 GN=NAC056 PE=2 SV=1)

## Sheet: Sheet2
KEGG enrichment analysis of differently expressed genes at different grain development stages.
<label class="checkAll" style="cursor:pointer;padding-top:2px;"><i class="icon-check-empty" style="margin-right:5px;"></i>Num</label>	Pathway id	Description	Database	Ratio_in_study	Ratio_in_pop	Pvalue	Padjust	First Category	Second Category
165	map04217	Necroptosis	KEGG PATHWAY	165/9728	347/41231	1.33235e-22	9.59289e-21	Cellular Processes	Cell growth and death
71	map00196	Photosynthesis - antenna proteins	KEGG PATHWAY	71/9728	102/41231	9.58854e-23	1.38075e-20	Metabolism	Energy metabolism
237	map00500	Starch and sucrose metabolism	KEGG PATHWAY	237/9728	638/41231	7.83641e-15	3.76148e-13	Metabolism	Carbohydrate metabolism
69	map00073	Cutin, suberine and wax biosynthesis	KEGG PATHWAY	69/9728	144/41231	1.62267e-10	5.84162e-09	Metabolism	Lipid metabolism
315	map04141	Protein processing in endoplasmic reticulum	KEGG PATHWAY	315/9728	976/41231	2.65937e-10	7.659e-09	Genetic Information Processing	Folding, sorting and degradation
91	map00020	Citrate cycle (TCA cycle)	KEGG PATHWAY	91/9728	212/41231	3.91539e-10	9.39693e-09	Metabolism	Carbohydrate metabolism
91	map03030	DNA replication	KEGG PATHWAY	91/9728	216/41231	1.24782e-09	2.56694e-08	Genetic Information Processing	Replication and repair
173	map00010	Glycolysis / Gluconeogenesis	KEGG PATHWAY	173/9728	487/41231	1.69705e-09	3.0547e-08	Metabolism	Carbohydrate metabolism
196	map00520	Amino sugar and nucleotide sugar metabolism	KEGG PATHWAY	196/9728	579/41231	1.20291e-08	1.73219e-07	Metabolism	Carbohydrate metabolism
104	map00710	Carbon fixation in photosynthetic organisms	KEGG PATHWAY	104/9728	266/41231	1.17172e-08	1.87475e-07	Metabolism	Energy metabolism
78	map00250	Alanine, aspartate and glutamate metabolism	KEGG PATHWAY	78/9728	187/41231	3.05501e-08	3.99929e-07	Metabolism	Amino acid metabolism
92	map00051	Fructose and mannose metabolism	KEGG PATHWAY	92/9728	241/41231	2.83723e-07	3.40467e-06	Metabolism	Carbohydrate metabolism
65	map00061	Fatty acid biosynthesis	KEGG PATHWAY	65/9728	156/41231	4.31237e-07	4.77678e-06	Metabolism	Lipid metabolism
98	map00052	Galactose metabolism	KEGG PATHWAY	98/9728	269/41231	1.44841e-06	1.4898e-05	Metabolism	Carbohydrate metabolism
78	map00030	Pentose phosphate pathway	KEGG PATHWAY	78/9728	204/41231	2.02596e-06	1.82336e-05	Metabolism	Carbohydrate metabolism
52	map00220	Arginine biosynthesis	KEGG PATHWAY	52/9728	121/41231	1.95471e-06	1.87652e-05	Metabolism	Amino acid metabolism
108	map00620	Pyruvate metabolism	KEGG PATHWAY	108/9728	308/41231	3.46661e-06	2.93642e-05	Metabolism	Carbohydrate metabolism
60	map00510	N-Glycan biosynthesis	KEGG PATHWAY	60/9728	153/41231	1.17285e-05	9.38284e-05	Metabolism	Glycan biosynthesis and metabolism
61	map05226	Gastric cancer	KEGG PATHWAY	61/9728	162/41231	4.21696e-05	0.000319602	Human Diseases	Cancers: Specific types
19	map00333	Prodigiosin biosynthesis	KEGG PATHWAY	19/9728	34/41231	5.079e-05	0.000365688	Metabolism	Biosynthesis of other secondary metabolites
69	map03430	Mismatch repair	KEGG PATHWAY	69/9728	190/41231	5.35855e-05	0.000367444	Genetic Information Processing	Replication and repair
102	map00970	Aminoacyl-tRNA biosynthesis	KEGG PATHWAY	102/9728	310/41231	0.000117818	0.000771172	Genetic Information Processing	Translation
201	map03013	RNA transport	KEGG PATHWAY	201/9728	677/41231	0.00014002	0.000876647	Genetic Information Processing	Translation
31	map00780	Biotin metabolism	KEGG PATHWAY	31/9728	75/41231	0.000493998	0.00296399	Metabolism	Metabolism of cofactors and vitamins
93	map00561	Glycerolipid metabolism	KEGG PATHWAY	93/9728	289/41231	0.000529109	0.00304767	Metabolism	Lipid metabolism
25	map00531	Glycosaminoglycan degradation	KEGG PATHWAY	25/9728	57/41231	0.000590813	0.00327219	Metabolism	Glycan biosynthesis and metabolism
113	map04218	Cellular senescence	KEGG PATHWAY	113/9728	368/41231	0.00102386	0.00546058	Cellular Processes	Cell growth and death
55	map00860	Porphyrin and chlorophyll metabolism	KEGG PATHWAY	55/9728	162/41231	0.00180008	0.00925755	Metabolism	Metabolism of cofactors and vitamins
34	map00640	Propanoate metabolism	KEGG PATHWAY	34/9728	91/41231	0.00223453	0.0110956	Metabolism	Carbohydrate metabolism
57	map00310	Lysine degradation	KEGG PATHWAY	57/9728	171/41231	0.00241309	0.0115828	Metabolism	Amino acid metabolism
100	map03440	Homologous recombination	KEGG PATHWAY	100/9728	330/41231	0.00298914	0.0134511	Genetic Information Processing	Replication and repair
75	map03420	Nucleotide excision repair	KEGG PATHWAY	75/9728	238/41231	0.00315708	0.0137763	Genetic Information Processing	Replication and repair
130	map05225	Hepatocellular carcinoma	KEGG PATHWAY	130/9728	443/41231	0.0029698	0.0137952	Human Diseases	Cancers: Specific types
126	map05165	Human papillomavirus infection	KEGG PATHWAY	126/9728	434/41231	0.00502232	0.021271	Human Diseases	Infectious diseases: Viral
52	map03410	Base excision repair	KEGG PATHWAY	52/9728	159/41231	0.00557645	0.0229431	Genetic Information Processing	Replication and repair
17	map00261	Monobactam biosynthesis	KEGG PATHWAY	17/9728	40/41231	0.00630961	0.0252384	Metabolism	Biosynthesis of other secondary metabolites
20	map00430	Taurine and hypotaurine metabolism	KEGG PATHWAY	20/9728	50/41231	0.00719926	0.0280187	Metabolism	Metabolism of other amino acids
48	map00280	Valine, leucine and isoleucine degradation	KEGG PATHWAY	48/9728	147/41231	0.00775112	0.0293727	Metabolism	Amino acid metabolism
22	map00290	Valine, leucine and isoleucine biosynthesis	KEGG PATHWAY	22/9728	57/41231	0.00810656	0.0299319	Metabolism	Amino acid metabolism
36	map00960	Tropane, piperidine and pyridine alkaloid biosynthesis	KEGG PATHWAY	36/9728	105/41231	0.00852272	0.0306818	Metabolism	Biosynthesis of other secondary metabolites
37	map00906	Carotenoid biosynthesis	KEGG PATHWAY	37/9728	109/41231	0.00922414	0.0308901	Metabolism	Metabolism of terpenoids and polyketides
29	map00650	Butanoate metabolism	KEGG PATHWAY	29/9728	81/41231	0.00893539	0.0313828	Metabolism	Carbohydrate metabolism
54	map00071	Fatty acid degradation	KEGG PATHWAY	54/9728	170/41231	0.0091678	0.0314325	Metabolism	Lipid metabolism
50	map00400	Phenylalanine, tyrosine and tryptophan biosynthesis	KEGG PATHWAY	50/9728	159/41231	0.0143655	0.0459696	Metabolism	Amino acid metabolism
63	map00360	Phenylalanine metabolism	KEGG PATHWAY	63/9728	207/41231	0.0141861	0.0464273	Metabolism	Amino acid metabolism
108	map00270	Cysteine and methionine metabolism	KEGG PATHWAY	108/9728	379/41231	0.0153386	0.0480165	Metabolism	Amino acid metabolism
149	map00480	Glutathione metabolism	KEGG PATHWAY	149/9728	543/41231	0.0202954	0.0584508	Metabolism	Metabolism of other amino acids
9	map00604	Glycosphingolipid biosynthesis - ganglio series	KEGG PATHWAY	9/9728	19/41231	0.0199286	0.0585656	Metabolism	Glycan biosynthesis and metabolism
64	map00562	Inositol phosphate metabolism	KEGG PATHWAY	64/9728	214/41231	0.0197902	0.0593705	Metabolism	Carbohydrate metabolism
15	map00750	Vitamin B6 metabolism	KEGG PATHWAY	15/9728	38/41231	0.0212074	0.0598796	Metabolism	Metabolism of cofactors and vitamins
15	map04122	Sulfur relay system	KEGG PATHWAY	15/9728	38/41231	0.0212074	0.0598796	Genetic Information Processing	Folding, sorting and degradation
30	map00770	Pantothenate and CoA biosynthesis	KEGG PATHWAY	30/9728	89/41231	0.0195959	0.0600384	Metabolism	Metabolism of cofactors and vitamins
87	map00630	Glyoxylate and dicarboxylate metabolism	KEGG PATHWAY	87/9728	303/41231	0.0224647	0.0610361	Metabolism	Carbohydrate metabolism
18	map00300	Lysine biosynthesis	KEGG PATHWAY	18/9728	50/41231	0.0327866	0.0874308	Metabolism	Amino acid metabolism
30	map00563	Glycosylphosphatidylinositol (GPI)-anchor biosynthesis	KEGG PATHWAY	30/9728	93/41231	0.0355414	0.0930537	Metabolism	Glycan biosynthesis and metabolism
18	map00670	One carbon pool by folate	KEGG PATHWAY	18/9728	51/41231	0.0398053	0.102357	Metabolism	Metabolism of cofactors and vitamins
15	map04933	AGE-RAGE signaling pathway in diabetic complications	KEGG PATHWAY	15/9728	41/41231	0.0424562	0.107258	Human Diseases	Endocrine and metabolic diseases
14	map00603	Glycosphingolipid biosynthesis - globo and isoglobo series	KEGG PATHWAY	14/9728	38/41231	0.0462807	0.114904	Metabolism	Glycan biosynthesis and metabolism
25	map00450	Selenocompound metabolism	KEGG PATHWAY	25/9728	78/41231	0.0552935	0.134954	Metabolism	Metabolism of other amino acids
74	map04070	Phosphatidylinositol signaling system	KEGG PATHWAY	74/9728	269/41231	0.0759142	0.182194	Environmental Information Processing	Signal transduction
16	map00514	Other types of O-glycan biosynthesis	KEGG PATHWAY	16/9728	50/41231	0.110773	0.261498	Metabolism	Glycan biosynthesis and metabolism
29	map00590	Arachidonic acid metabolism	KEGG PATHWAY	29/9728	100/41231	0.124803	0.289865	Metabolism	Lipid metabolism
21	map00999	Biosynthesis of secondary metabolites - unclassified	KEGG PATHWAY	21/9728	71/41231	0.147465	0.337063	Metabolism	Biosynthesis of other secondary metabolites
69	map03060	Protein export	KEGG PATHWAY	69/9728	261/41231	0.15577	0.339863	Genetic Information Processing	Folding, sorting and degradation
8	map00440	Phosphonate and phosphinate metabolism	KEGG PATHWAY	8/9728	23/41231	0.153885	0.340915	Metabolism	Metabolism of other amino acids
107	map00564	Glycerophospholipid metabolism	KEGG PATHWAY	107/9728	415/41231	0.159184	0.342126	Metabolism	Lipid metabolism
31	map00511	Other glycan degradation	KEGG PATHWAY	31/9728	110/41231	0.15335	0.345037	Metabolism	Glycan biosynthesis and metabolism
5	map04926	Relaxin signaling pathway	KEGG PATHWAY	5/9728	13/41231	0.172003	0.364241	Organismal Systems	Endocrine system
137	map03018	RNA degradation	KEGG PATHWAY	137/9728	540/41231	0.176449	0.368241	Genetic Information Processing	Folding, sorting and degradation
70	map00260	Glycine, serine and threonine metabolism	KEGG PATHWAY	70/9728	270/41231	0.201177	0.41385	Metabolism	Amino acid metabolism
8	map00660	C5-Branched dibasic acid metabolism	KEGG PATHWAY	8/9728	25/41231	0.219909	0.446012	Metabolism	Carbohydrate metabolism
49	map00100	Steroid biosynthesis	KEGG PATHWAY	49/9728	188/41231	0.235555	0.471111	Metabolism	Lipid metabolism
15	map04979	Cholesterol metabolism	KEGG PATHWAY	15/9728	53/41231	0.253932	0.500906	Organismal Systems	Digestive system
59	map00592	alpha-Linolenic acid metabolism	KEGG PATHWAY	59/9728	231/41231	0.264511	0.514724	Metabolism	Lipid metabolism
72	map04934	Cushing syndrome	KEGG PATHWAY	72/9728	287/41231	0.29572	0.567783	Human Diseases	Endocrine and metabolic diseases
50	map05163	Human cytomegalovirus infection	KEGG PATHWAY	50/9728	198/41231	0.316181	0.5913	Human Diseases	Infectious diseases: Viral
82	map04145	Phagosome	KEGG PATHWAY	82/9728	330/41231	0.314727	0.596324	Cellular Processes	Transport and catabolism
13	map00402	Benzoxazinoid biosynthesis	KEGG PATHWAY	13/9728	48/41231	0.335672	0.619702	Metabolism	Biosynthesis of other secondary metabolites
47	map00053	Ascorbate and aldarate metabolism	KEGG PATHWAY	47/9728	188/41231	0.351283	0.624503	Metabolism	Carbohydrate metabolism
21	map00340	Histidine metabolism	KEGG PATHWAY	21/9728	81/41231	0.350683	0.63123	Metabolism	Amino acid metabolism
83	map00460	Cyanoamino acid metabolism	KEGG PATHWAY	83/9728	337/41231	0.346637	0.631845	Metabolism	Metabolism of other amino acids
104	map03015	mRNA surveillance pathway	KEGG PATHWAY	104/9728	429/41231	0.39358	0.691165	Genetic Information Processing	Translation
4	map01062	Biosynthesis of terpenoids and steroids	KEGG PATHWAY	4/9728	14/41231	0.428768	0.743886	Metabolism	Chemical structure transformation maps
7	map00072	Synthesis and degradation of ketone bodies	KEGG PATHWAY	7/9728	27/41231	0.460527	0.789474	Metabolism	Lipid metabolism
3	map00942	Anthocyanin biosynthesis	KEGG PATHWAY	3/9728	11/41231	0.500505	0.838055	Metabolism	Biosynthesis of other secondary metabolites
59	map00062	Fatty acid elongation	KEGG PATHWAY	59/9728	248/41231	0.495552	0.839524	Metabolism	Lipid metabolism
56	map00901	Indole alkaloid biosynthesis	KEGG PATHWAY	56/9728	237/41231	0.520217	0.851264	Metabolism	Biosynthesis of other secondary metabolites
29	map00920	Sulfur metabolism	KEGG PATHWAY	29/9728	122/41231	0.516747	0.855305	Metabolism	Energy metabolism
15	map00760	Nicotinate and nicotinamide metabolism	KEGG PATHWAY	15/9728	63/41231	0.532638	0.861796	Metabolism	Metabolism of cofactors and vitamins
51	map05167	Kaposi sarcoma-associated herpesvirus infection	KEGG PATHWAY	51/9728	220/41231	0.583408	0.933452	Human Diseases	Infectious diseases: Viral
17	map00905	Brassinosteroid biosynthesis	KEGG PATHWAY	17/9728	74/41231	0.594808	0.941235	Metabolism	Metabolism of terpenoids and polyketides
167	map00230	Purine metabolism	KEGG PATHWAY	167/9728	721/41231	0.622794	0.974808	Metabolism	Nucleotide metabolism
47	map00350	Tyrosine metabolism	KEGG PATHWAY	47/9728	206/41231	0.630505	0.976266	Metabolism	Amino acid metabolism
41	map00130	Ubiquinone and other terpenoid-quinone biosynthesis	KEGG PATHWAY	41/9728	181/41231	0.645639	0.989064	Metabolism	Metabolism of cofactors and vitamins
23	map00565	Ether lipid metabolism	KEGG PATHWAY	23/9728	103/41231	0.655914	0.994228	Metabolism	Lipid metabolism
16	map00730	Thiamine metabolism	KEGG PATHWAY	16/9728	73/41231	0.675808	1	Metabolism	Metabolism of cofactors and vitamins
4	map00785	Lipoic acid metabolism	KEGG PATHWAY	4/9728	19/41231	0.688906	1	Metabolism	Metabolism of cofactors and vitamins
7	map00903	Limonene and pinene degradation	KEGG PATHWAY	7/9728	33/41231	0.691231	1	Metabolism	Metabolism of terpenoids and polyketides
160	map04120	Ubiquitin mediated proteolysis	KEGG PATHWAY	160/9728	702/41231	0.706833	1	Genetic Information Processing	Folding, sorting and degradation
35	map00410	beta-Alanine metabolism	KEGG PATHWAY	35/9728	159/41231	0.70975	1	Metabolism	Metabolism of other amino acids
3	map00965	Betalain biosynthesis	KEGG PATHWAY	3/9728	15/41231	0.723815	1	Metabolism	Biosynthesis of other secondary metabolites
1	map01502	Vancomycin resistance	KEGG PATHWAY	1/9728	5/41231	0.73962	1	Human Diseases	Drug resistance: Antimicrobial
30	map00591	Linoleic acid metabolism	KEGG PATHWAY	30/9728	139/41231	0.741918	1	Metabolism	Lipid metabolism
73	map04146	Peroxisome	KEGG PATHWAY	73/9728	329/41231	0.745901	1	Cellular Processes	Transport and catabolism
157	map04016	MAPK signaling pathway - plant	KEGG PATHWAY	157/9728	695/41231	0.748417	1	Environmental Information Processing	Signal transduction
48	map00900	Terpenoid backbone biosynthesis	KEGG PATHWAY	48/9728	227/41231	0.828555	1	Metabolism	Metabolism of terpenoids and polyketides
35	map01040	Biosynthesis of unsaturated fatty acids	KEGG PATHWAY	35/9728	169/41231	0.835241	1	Metabolism	Lipid metabolism
18	map00908	Zeatin biosynthesis	KEGG PATHWAY	18/9728	92/41231	0.849981	1	Metabolism	Metabolism of terpenoids and polyketides
44	map03020	RNA polymerase	KEGG PATHWAY	44/9728	212/41231	0.855274	1	Genetic Information Processing	Transcription
291	map00940	Phenylpropanoid biosynthesis	KEGG PATHWAY	291/9728	1302/41231	0.866179	1	Metabolism	Biosynthesis of other secondary metabolites
53	map03050	Proteasome	KEGG PATHWAY	53/9728	257/41231	0.885979	1	Genetic Information Processing	Folding, sorting and degradation
49	map00330	Arginine and proline metabolism	KEGG PATHWAY	49/9728	240/41231	0.893783	1	Metabolism	Amino acid metabolism
60	map00380	Tryptophan metabolism	KEGG PATHWAY	60/9728	292/41231	0.904662	1	Metabolism	Amino acid metabolism
17	map00790	Folate biosynthesis	KEGG PATHWAY	17/9728	94/41231	0.919873	1	Metabolism	Metabolism of cofactors and vitamins
27	map02010	ABC transporters	KEGG PATHWAY	27/9728	142/41231	0.920008	1	Environmental Information Processing	Membrane transport
25	map00950	Isoquinoline alkaloid biosynthesis	KEGG PATHWAY	25/9728	133/41231	0.923325	1	Metabolism	Biosynthesis of other secondary metabolites
1	map00232	Caffeine metabolism	KEGG PATHWAY	1/9728	10/41231	0.932215	1	Metabolism	Biosynthesis of other secondary metabolites
130	map04144	Endocytosis	KEGG PATHWAY	130/9728	620/41231	0.946641	1	Cellular Processes	Transport and catabolism
18	map04928	Parathyroid hormone synthesis, secretion and action	KEGG PATHWAY	18/9728	105/41231	0.957095	1	Organismal Systems	Endocrine system
8	map00740	Riboflavin metabolism	KEGG PATHWAY	8/9728	54/41231	0.959815	1	Metabolism	Metabolism of cofactors and vitamins
142	map00240	Pyrimidine metabolism	KEGG PATHWAY	142/9728	686/41231	0.968963	1	Metabolism	Nucleotide metabolism
6	map03450	Non-homologous end-joining	KEGG PATHWAY	6/9728	45/41231	0.97082	1	Genetic Information Processing	Replication and repair
30	map00600	Sphingolipid metabolism	KEGG PATHWAY	30/9728	171/41231	0.97779	1	Metabolism	Lipid metabolism
23	map00904	Diterpenoid biosynthesis	KEGG PATHWAY	23/9728	141/41231	0.986626	1	Metabolism	Metabolism of terpenoids and polyketides
16	map04625	C-type lectin receptor signaling pathway	KEGG PATHWAY	16/9728	105/41231	0.986955	1	Organismal Systems	Immune system
42	map04927	Cortisol synthesis and secretion	KEGG PATHWAY	42/9728	236/41231	0.987422	1	Organismal Systems	Endocrine system
5	map00909	Sesquiterpenoid and triterpenoid biosynthesis	KEGG PATHWAY	5/9728	45/41231	0.989671	1	Metabolism	Metabolism of terpenoids and polyketides
213	map04075	Plant hormone signal transduction	KEGG PATHWAY	213/9728	1047/41231	0.995093	1	Environmental Information Processing	Signal transduction
30	map00910	Nitrogen metabolism	KEGG PATHWAY	30/9728	186/41231	0.995137	1	Metabolism	Energy metabolism
30	map04712	Circadian rhythm - plant	KEGG PATHWAY	30/9728	191/41231	0.997197	1	Organismal Systems	Environmental adaptation
48	map00040	Pentose and glucuronate interconversions	KEGG PATHWAY	48/9728	288/41231	0.998415	1	Metabolism	Carbohydrate metabolism
46	map00941	Flavonoid biosynthesis	KEGG PATHWAY	46/9728	294/41231	0.999703	1	Metabolism	Biosynthesis of other secondary metabolites
34	map00902	Monoterpenoid biosynthesis	KEGG PATHWAY	34/9728	233/41231	0.999762	1	Metabolism	Metabolism of terpenoids and polyketides
32	map03022	Basal transcription factors	KEGG PATHWAY	32/9728	233/41231	0.99994	1	Genetic Information Processing	Transcription
2	map00944	Flavone and flavonol biosynthesis	KEGG PATHWAY	2/9728	48/41231	0.999961	1	Metabolism	Biosynthesis of other secondary metabolites
53	map03008	Ribosome biogenesis in eukaryotes	KEGG PATHWAY	53/9728	357/41231	0.999985	1	Genetic Information Processing	Translation
138	map03040	Spliceosome	KEGG PATHWAY	138/9728	787/41231	0.999988	1	Genetic Information Processing	Transcription
40	map00945	Stilbenoid, diarylheptanoid and gingerol biosynthesis	KEGG PATHWAY	40/9728	295/41231	0.999994	1	Metabolism	Biosynthesis of other secondary metabolites
13	map04130	SNARE interactions in vesicular transport	KEGG PATHWAY	13/9728	146/41231	0.999999	1	Genetic Information Processing	Folding, sorting and degradation
77	map00195	Photosynthesis	KEGG PATHWAY	77/9728	564/41231	1	1	Metabolism	Energy metabolism
144	map04714	Thermogenesis	KEGG PATHWAY	144/9728	928/41231	1	1	Organismal Systems	Environmental adaptation
90	map00190	Oxidative phosphorylation	KEGG PATHWAY	90/9728	1022/41231	1	1	Metabolism	Energy metabolism
149	map04626	Plant-pathogen interaction	KEGG PATHWAY	149/9728	1006/41231	1	1	Organismal Systems	Environmental adaptation
128	map03010	Ribosome	KEGG PATHWAY	128/9728	1395/41231	1	1	Genetic Information Processing	Translation

## Sheet: Sheet3
					Table S1. Differently expressed gene in comparison with different grain development stages
				Group	Function description	DEGs
					Translation, ribosomal structure and biogenesis	868
				T10_vs_CK10	Intracellular trafficking, secretion, and vesicular transport	326
					Function unknown	5507
					Translation, ribosomal structure and biogenesis	1362
				T14_vs_CK14	Intracellular trafficking, secretion, and vesicular transport	788
					Function unknown	10082
					Translation, ribosomal structure and biogenesis	575
				T20_vs_CK20	Intracellular trafficking, secretion, and vesicular transport	821
					Function unknown	12176
					Translation, ribosomal structure and biogenesis	359
				T30_vs_CK30	Intracellular trafficking, secretion, and vesicular transport	233
					Function unknown	7501

## Sheet: Sheet4
		Comparison of DEGs all four groups of developing stages.
		Comparison	Up-regulated	Down-regulated	Total DEG
		T10_vs_CK10	970	868	1838
		T14_vs_CK14	2580	1557	4137
		T20_vs_CK20	3837	816	4653
		T30_vs_CK30	2824	5423	8247

## Sheet: Sheet5
Additional file 4 Distribution of the differentially expressed genes between all collected samples in Fig. 12.
Gene_id	Gene_name	Gene_description	T10_vs_T30	T14_vs_T30	T10_vs_T14	T14_vs_T20	T10_vs_T20	T20_vs_T30	Sum
27082			17475	14058	6083	5047	10462	10998	27082
TraesCS3B02G195600	TraesCS3B02G195600	-	yes|up	no|up	no|up	no|up	no|up	no|up	1
TraesCS2A02G342100		-	yes|up	yes|up	no|up	no|up	no|up	no|up	2
TraesCS6A02G213700	TraesCS6A02G213700	-	yes|down	no|down	no|down	no|down	yes|down	no|down	2
TraesCS2B02G255900	TraesCS2B02G255900	-	yes|down	yes|down	no|down	no|down	yes|down	no|down	3
TraesCS5A02G382900		-	yes|up	no|up	no|up	no|up	yes|up	no|up	2
TraesCS7A02G348600		-	yes|down	yes|down	yes|down	yes|down	yes|down	yes|down	6
TraesCS4B02G234200	TraesCS4B02G234200	-	yes|down	no|down	no|down	no|down	no|down	no|down	1
TraesCS4D02G364900		-	yes|down	no|no test	yes|down	no|no test	yes|down	no|no test	3
TraesCS3A02G179800	TraesCS3A02G179800	-	no|down	yes|down	no|up	no|up	no|up	no|down	1
TraesCS6A02G372500		-	no|down	yes|down	no|up	no|up	no|up	yes|down	2
TraesCS6D02G106500	TraesCS6D02G106500	-	yes|down	no|no test	yes|down	no|no test	yes|down	no|no test	3
TraesCS7A02G208600	TraesCS7A02G208600	-	yes|up	no|up	no|up	no|up	no|up	no|up	1
TraesCS2A02G421600		-	yes|up	yes|up	no|down	no|down	no|down	yes|up	3
TraesCS4B02G045700	TraesCS4B02G045700	-	no|down	no|down	no|up	no|up	no|up	yes|down	1
TraesCS1D02G394800	TraesCS1D02G394800	-	yes|down	yes|down	no|up	no|down	no|down	yes|down	3
TraesCS1A02G164600	TraesCS1A02G164600	-	no|up	no|down	no|up	no|up	yes|up	no|down	1
TraesCS3B02G158500	TraesCS3B02G158500	-	no|up	yes|down	yes|up	no|down	yes|up	no|down	3
TraesCS7A02G175600	TraesCS7A02G175600	-	yes|up	no|up	no|up	no|up	yes|up	no|up	2
TraesCS2A02G284400	TraesCS2A02G284400	-	yes|down	no|down	no|down	no|down	no|down	no|down	1
TraesCS6B02G349200		-	no|no test	no|down	no|up	no|up	yes|up	yes|down	2
TraesCS7B02G432500		-	no|down	no|up	yes|down	no|up	no|down	no|down	1
TraesCS4D02G301400	TraesCS4D02G301400	-	no|up	no|up	no|down	no|down	yes|down	yes|up	2
TraesCS5B02G302300	TraesCS5B02G302300	-	yes|down	yes|down	no|down	no|down	no|down	no|down	2
TraesCS3B02G003800	TraesCS3B02G003800	-	yes|down	yes|down	no|down	no|down	no|down	no|down	2
TraesCS5B02G228800	TraesCS5B02G228800	-	yes|up	yes|up	yes|up	no|up	yes|up	yes|up	5
TraesCS1B02G121600	TraesCS1B02G121600	-	no|down	yes|down	yes|up	no|down	no|up	yes|down	3
TraesCS2B02G051000	TraesCS2B02G051000	-	yes|down	yes|down	no|down	no|down	no|down	no|down	2
TraesCS4A02G033500	TraesCS4A02G033500	-	no|up	no|down	yes|up	no|up	yes|up	no|down	2
TraesCS4A02G485600		-	no|down	no|down	no|up	no|up	no|up	yes|down	1
TraesCS7B02G046400	TraesCS7B02G046400	-	yes|up	yes|up	no|down	no|up	no|up	no|up	2
TraesCS3A02G324300		-	no|up	no|up	no|down	no|down	yes|down	yes|up	2
TraesCS2A02G067400	TraesCS2A02G067400	-	yes|down	yes|down	yes|down	no|up	no|down	yes|down	4
TraesCS7B02G156500	TraesCS7B02G156500	-	yes|up	yes|up	yes|up	no|down	no|up	yes|up	4
TraesCS4D02G010000	TraesCS4D02G010000	-	yes|down	yes|down	no|down	yes|down	yes|down	no|no test	4
TraesCS6B02G353600		-	yes|up	yes|up	no|up	no|up	no|up	yes|up	3
TraesCSU02G100900	TraesCSU02G100900	-	yes|up	no|up	no|up	no|up	no|up	no|up	1
TraesCS2D02G206700	TraesCS2D02G206700	-	no|down	no|up	no|down	yes|up	no|up	no|down	1
TraesCS7A02G196600	TraesCS7A02G196600	-	yes|up	no|up	yes|up	no|up	yes|up	no|up	3
TraesCS3D02G249400	TraesCS3D02G249400	-	yes|up	no|up	no|up	no|down	no|up	no|up	1
TraesCS6A02G093200	TraesCS6A02G093200	-	yes|down	yes|down	no|up	no|down	no|down	yes|down	3
TraesCS6D02G096000	TraesCS6D02G096000	-	yes|down	yes|down	yes|down	no|down	yes|down	no|down	4
TraesCS3B02G481800		-	no|up	no|down	no|up	yes|down	no|down	no|up	1
TraesCS4D02G167700	TraesCS4D02G167700	-	no|down	no|up	yes|down	no|up	no|up	no|down	1
TraesCS1D02G143600	TraesCS1D02G143600	-	no|down	no|down	no|up	no|up	no|up	yes|down	1
TraesCS4A02G191400	TraesCS4A02G191400	-	no|down	no|down	no|up	no|up	no|up	yes|down	1
TraesCS1B02G115900	TraesCS1B02G115900	-	yes|down	yes|down	no|up	no|down	no|down	yes|down	3
TraesCS1B02G203200	TraesCS1B02G203200	-	yes|up	yes|up	no|up	no|up	yes|up	yes|up	4
TraesCS2B02G043700	TraesCS2B02G043700	-	yes|up	no|up	no|up	no|up	no|up	no|up	1
TraesCS5A02G221000	TraesCS5A02G221000	-	yes|down	no|down	yes|down	no|up	no|down	no|down	2
TraesCS3D02G203300	TraesCS3D02G203300	-	no|up	no|down	yes|up	no|down	no|up	no|down	1
TraesCS6D02G248800	TraesCS6D02G248800	-	no|down	yes|down	no|up	no|down	no|up	no|down	1
TraesCS5D02G129100	TraesCS5D02G129100	-	yes|down	no|down	yes|down	no|down	yes|down	no|down	3
TraesCS4D02G201300	TraesCS4D02G201300	-	yes|up	no|up	no|up	no|up	no|up	no|up	1
TraesCS4D02G363300		-	no|down	yes|up	yes|down	yes|up	no|up	no|down	3
TraesCS7B02G428400		-	no|down	yes|down	no|up	no|down	no|up	no|down	1
TraesCS4B02G285100		-	no|down	no|up	no|down	no|down	yes|down	no|up	1
TraesCS2D02G284600	TraesCS2D02G284600	-	yes|down	yes|down	no|up	no|up	no|up	yes|down	3
TraesCS6A02G003300	TraesCS6A02G003300	-	yes|down	yes|down	no|down	no|down	no|down	no|down	2
TraesCS2A02G225200	TraesCS2A02G225200	-	yes|up	no|up	no|up	no|up	yes|up	no|up	2
TraesCS3A02G329500		-	no|up	yes|up	no|down	no|up	no|up	no|up	1
TraesCS3B02G098700	TraesCS3B02G098700	-	no|up	no|up	no|down	yes|up	yes|up	no|down	2
TraesCS5D02G155800	TraesCS5D02G155800	-	yes|down	yes|down	no|down	no|down	yes|down	yes|down	4
TraesCS7D02G077000	TraesCS7D02G077000	-	yes|up	yes|up	no|up	no|down	no|down	yes|up	3
TraesCS5A02G368700		-	yes|up	yes|up	no|down	no|up	no|up	yes|up	3
TraesCS2B02G224800	TraesCS2B02G224800	-	no|up	no|down	no|up	no|up	yes|up	no|down	1
TraesCS3A02G041200	TraesCS3A02G041200	-	yes|up	no|up	no|up	no|down	no|up	no|up	1
TraesCS6B02G048500	TraesCS6B02G048500	-	yes|down	yes|down	no|down	no|down	yes|down	yes|down	4
TraesCS6B02G454900		-	no|down	no|up	yes|down	no|up	no|down	no|down	1
TraesCS4D02G197500	TraesCS4D02G197500	-	yes|up	yes|up	no|up	no|up	yes|up	no|up	3
TraesCS2A02G061800	TraesCS2A02G061800	-	yes|down	yes|down	yes|down	yes|down	yes|down	no|down	5
TraesCS3B02G505400		-	no|up	no|up	no|down	no|down	no|down	yes|up	1
TraesCS2B02G520200		-	no|up	yes|up	no|down	no|up	no|down	no|up	1
TraesCS6D02G064100	TraesCS6D02G064100	-	no|down	yes|down	no|up	no|down	no|down	no|down	1
TraesCS2A02G202400	TraesCS2A02G202400	-	yes|down	yes|down	no|down	no|down	no|down	yes|down	3
TraesCS4B02G301600		-	yes|down	no|down	no|down	yes|down	yes|down	no|up	3
TraesCS3B02G178700	TraesCS3B02G178700	-	no|down	yes|down	yes|up	no|up	yes|up	yes|down	4
TraesCS5D02G196100	TraesCS5D02G196100	-	no|down	no|down	no|down	no|down	yes|down	no|up	1
TraesCS1A02G273900	TraesCS1A02G273900	-	yes|up	no|up	no|up	no|up	yes|up	no|up	2
TraesCS5D02G111900	TraesCS5D02G111900	-	no|down	no|up	no|down	no|down	yes|down	yes|up	2
TraesCS7B02G365300		-	yes|down	yes|down	no|up	no|down	no|down	no|down	2
TraesCS1A02G395200		-	yes|up	yes|up	no|down	no|up	no|up	yes|up	3
TraesCS7A02G510200		-	yes|down	yes|down	no|down	no|down	no|down	yes|down	3
TraesCS6B02G071900	TraesCS6B02G071900	-	yes|down	yes|down	no|down	yes|down	yes|down	yes|down	5
TraesCS5D02G180000	TraesCS5D02G180000	-	yes|up	yes|up	no|up	no|up	no|up	yes|up	3
TraesCS3A02G447800		-	yes|up	yes|up	no|up	no|up	no|up	yes|up	3
TraesCS4A02G038300	TraesCS4A02G038300	-	yes|up	no|up	yes|up	no|up	yes|up	no|down	3
TraesCS4B02G275000		-	yes|up	no|up	yes|up	no|up	yes|up	no|up	3
TraesCS1A02G360700		-	no|down	yes|down	no|up	no|down	no|up	yes|down	2
TraesCS1A02G362400		-	yes|down	no|down	no|down	no|down	yes|down	no|no test	2
TraesCS7A02G035884	TraesCS7A02G035884	-	no|up	no|down	yes|up	no|down	no|up	no|up	1
TraesCS5D02G472300		-	no|down	no|down	no|down	no|down	yes|down	no|up	1
TraesCS4B02G393400		-	yes|up	no|down	yes|up	no|down	yes|up	no|down	3
TraesCS3A02G474000		-	yes|down	yes|down	no|up	no|down	no|down	yes|down	3
TraesCS5A02G405300		-	no|down	no|down	no|down	no|down	yes|down	no|up	1
TraesCS1B02G235700	TraesCS1B02G235700	-	yes|up	no|up	no|up	no|up	no|up	no|up	1
TraesCS6A02G299100		-	yes|up	no|up	no|up	no|up	no|up	no|up	1
TraesCS5B02G299000	TraesCS5B02G299000	-	yes|down	yes|down	no|down	yes|down	yes|down	no|down	4
TraesCS1A02G117700	TraesCS1A02G117700	-	no|down	no|down	no|down	no|down	yes|down	no|up	1
TraesCS3D02G235600	TraesCS3D02G235600	-	yes|up	yes|up	no|up	no|up	yes|up	no|up	3
TraesCS7D02G066800	TraesCS7D02G066800	-	no|up	yes|up	no|down	no|down	no|down	yes|up	2
TraesCS4D02G277300	TraesCS4D02G277300	-	no|up	no|down	no|up	no|up	yes|up	no|down	1
TraesCS3B02G030300	TraesCS3B02G030300	-	no|up	yes|up	no|down	no|up	no|up	no|up	1
TraesCS7A02G334300	TraesCS7A02G334300	-	no|up	yes|up	no|down	no|up	no|up	no|up	1
TraesCS4D02G157600	TraesCS4D02G157600	-	no|up	no|up	no|down	no|down	yes|down	yes|up	2
TraesCSU02G056700	TraesCSU02G056700	-	yes|down	yes|down	no|down	no|down	yes|down	no|down	3
TraesCS1A02G021000	TraesCS1A02G021000	-	yes|up	yes|up	no|no test	no|up	no|up	no|up	2
TraesCS7A02G194600	TraesCS7A02G194600	-	no|down	yes|down	no|up	no|down	no|up	no|down	1
TraesCS5D02G346800	TraesCS5D02G346800	-	no|up	no|up	no|down	no|down	no|down	yes|up	1
TraesCS6B02G021700	TraesCS6B02G021700	-	yes|down	no|down	no|down	no|down	no|down	no|down	1
TraesCS4A02G094500	TraesCS4A02G094500	-	yes|up	yes|up	no|up	no|down	no|up	yes|up	3
TraesCS6D02G311400	TraesCS6D02G311400	-	no|down	yes|down	no|up	no|up	no|up	yes|down	2
TraesCS4A02G045300	TraesCS4A02G045300	-	yes|up	yes|up	no|down	no|down	no|down	yes|up	3
TraesCS7A02G227800	TraesCS7A02G227800	-	no|up	no|down	no|up	no|up	yes|up	no|down	1
TraesCS5A02G342700		-	yes|down	no|down	no|down	no|down	yes|down	no|no test	2
TraesCS3A02G456300		-	yes|up	no|up	no|up	no|up	yes|up	no|up	2
TraesCS2A02G014200	TraesCS2A02G014200	-	yes|down	no|down	no|down	no|up	no|down	no|down	1
TraesCS5D02G479200		-	yes|up	yes|up	no|no test	no|no test	no|no test	yes|up	3
TraesCS2D02G374400	TraesCS2D02G374400	-	yes|up	yes|up	no|up	no|up	no|up	no|up	2
TraesCS5B02G144100	TraesCS5B02G144100	-	no|down	no|up	yes|down	no|up	no|down	no|up	1
TraesCS5B02G382200		-	yes|down	yes|down	no|down	yes|down	yes|down	no|no test	4
TraesCS6B02G123200	TraesCS6B02G123200	-	yes|up	no|up	no|up	no|down	no|up	no|up	1
TraesCS2A02G581000		-	no|up	no|up	no|up	no|up	yes|up	no|down	1
TraesCS3D02G169100	TraesCS3D02G169100	-	no|down	no|up	no|down	no|down	yes|down	no|up	1
TraesCS6D02G168900	TraesCS6D02G168900	-	yes|up	no|up	yes|up	no|down	yes|up	no|up	3
TraesCS5D02G488300		-	yes|up	no|down	yes|up	yes|down	no|up	no|up	3
TraesCS1D02G385400	TraesCS1D02G385400	-	no|up	no|down	yes|up	no|down	no|up	no|down	1
TraesCS7A02G147400	TraesCS7A02G147400	-	yes|up	yes|up	no|down	no|up	no|down	yes|up	3
TraesCS4B02G010700	TraesCS4B02G010700	-	yes|down	yes|down	no|down	no|down	yes|down	yes|down	4
TraesCS2D02G261100	TraesCS2D02G261100	-	yes|up	yes|up	yes|up	no|down	no|up	yes|up	4
TraesCS7D02G056000	TraesCS7D02G056000	-	no|down	no|up	no|down	no|down	yes|down	yes|up	2
TraesCS1A02G075000	TraesCS1A02G075000	-	no|down	no|up	no|down	no|down	yes|down	yes|up	2
TraesCS6D02G271400	TraesCS6D02G271400	-	no|down	no|up	yes|down	no|up	no|down	no|down	1
TraesCS6B02G423200		-	no|down	no|down	no|up	yes|down	yes|down	yes|up	3
TraesCS5D02G440900	TraesCS5D02G440900	-	yes|up	no|up	yes|up	no|up	yes|up	no|up	3
TraesCS5B02G199200	TraesCS5B02G199200	-	no|up	no|up	no|down	no|down	no|down	yes|up	1
TraesCS5B02G015500	TraesCS5B02G015500	-	yes|up	yes|up	no|up	no|up	no|up	no|up	2
TraesCS4D02G078100	TraesCS4D02G078100	-	yes|up	yes|up	no|up	no|up	yes|up	yes|up	4
TraesCS1A02G347900		-	no|down	no|down	no|down	no|down	yes|down	no|up	1
TraesCS1D02G309900	TraesCS1D02G309900	-	no|up	no|down	no|up	no|up	yes|up	no|down	1
TraesCS5D02G090700	TraesCS5D02G090700	-	no|up	yes|up	no|down	no|up	no|down	no|up	1
TraesCS5B02G259000	TraesCS5B02G259000	-	no|up	yes|up	no|down	no|up	no|down	no|up	1
TraesCS4A02G292600		-	yes|down	yes|down	yes|down	no|up	no|down	yes|down	4
TraesCS1D02G419600	KW_chr1D_nlr_71	-	yes|down	yes|down	no|up	no|down	no|up	yes|down	3
TraesCS6B02G178800	TraesCS6B02G178800	-	no|down	no|down	no|down	no|down	yes|down	no|up	1
TraesCS7A02G253300	TraesCS7A02G253300	-	yes|up	yes|up	no|no test	no|up	no|up	yes|up	3
TraesCS7A02G449000		-	yes|down	yes|down	yes|down	no|up	no|down	yes|down	4
TraesCS3B02G601100		-	yes|up	yes|up	no|down	no|up	no|down	yes|up	3
TraesCS1D02G345500	TraesCS1D02G345500	-	yes|up	yes|up	no|up	no|up	yes|up	yes|up	4
TraesCS4D02G198500	TraesCS4D02G198500	-	yes|down	no|down	no|down	no|down	no|down	no|down	1
TraesCS3D02G247000	TraesCS3D02G247000	-	no|up	no|down	yes|up	no|down	no|up	no|up	1
TraesCS3B02G451800		-	yes|up	yes|up	no|up	no|up	no|up	yes|up	3
TraesCS7A02G453000		-	no|down	no|down	no|down	no|down	yes|down	no|up	1
TraesCS2A02G204800	TraesCS2A02G204800	-	yes|down	no|down	no|down	no|down	no|down	no|down	1
TraesCS7D02G336300	TraesCS7D02G336300	-	yes|down	yes|down	no|down	no|down	no|down	no|down	2
TraesCS5B02G527000		-	no|up	yes|down	yes|up	yes|down	no|up	no|up	3
TraesCS3B02G526000		-	no|up	no|down	no|up	no|up	yes|up	no|down	1
TraesCS7B02G321200		-	yes|up	yes|up	no|down	no|down	no|down	yes|up	3
TraesCS1A02G176800	TraesCS1A02G176800	-	yes|down	no|down	no|down	no|down	yes|down	no|down	2
TraesCS2A02G384900		-	yes|down	yes|down	no|down	no|down	yes|down	yes|down	4
TraesCS7D02G327800	TraesCS7D02G327800	-	no|down	no|no test	no|down	yes|up	yes|up	yes|down	3
TraesCS5D02G285700	TraesCS5D02G285700	-	yes|down	yes|down	no|up	no|down	no|down	no|down	2
TraesCS2D02G466300		-	no|down	no|up	yes|down	yes|up	no|down	no|down	2
TraesCS2B02G247100	TraesCS2B02G247100	-	yes|down	yes|down	yes|down	no|down	yes|down	yes|down	5
TraesCS7B02G388700		-	yes|up	yes|up	no|up	yes|up	yes|up	no|up	4
TraesCS2B02G534400		-	no|down	yes|down	no|up	yes|down	no|down	no|down	2
TraesCS1B02G238100	TraesCS1B02G238100	-	yes|down	no|no test	yes|down	no|no test	yes|down	no|no test	3
TraesCS7A02G310600	TraesCS7A02G310600	-	yes|down	yes|down	no|down	no|down	yes|down	no|down	3
TraesCS3B02G388300		-	yes|up	yes|up	no|down	no|down	no|down	yes|up	3
TraesCS1D02G451900	TraesCS1D02G451900	-	yes|up	no|up	no|up	no|down	no|up	no|up	1
TraesCS1B02G247300	TraesCS1B02G247300	-	yes|up	yes|up	no|up	no|up	yes|up	yes|up	4
TraesCS1A02G444300		-	yes|down	no|down	no|down	no|down	no|down	no|no test	1
TraesCS5A02G241300	TraesCS5A02G241300	-	yes|up	no|up	no|up	no|up	no|up	no|up	1
TraesCS5A02G462100		-	yes|down	yes|down	yes|down	no|up	yes|down	yes|down	5
TraesCS2B02G187000	TraesCS2B02G187000	-	yes|down	yes|down	no|down	no|up	no|down	yes|down	3
TraesCS5D02G099700	TraesCS5D02G099700	-	yes|down	yes|down	no|down	no|down	yes|down	no|down	3
TraesCS1A02G023400	TraesCS1A02G023400	-	yes|down	no|down	no|down	no|up	no|up	yes|down	2
TraesCS3A02G484100		-	no|up	no|up	no|down	no|down	yes|down	yes|up	2
TraesCS7B02G387500		-	yes|down	no|down	yes|down	no|up	yes|down	no|down	3
TraesCS1B02G130900	TraesCS1B02G130900	-	no|up	no|up	no|down	no|down	yes|down	yes|up	2
TraesCS1A02G380900		-	no|up	no|up	no|up	no|down	no|down	yes|up	1
TraesCS1D02G314400	TraesCS1D02G314400	-	yes|down	no|down	no|down	no|down	no|down	no|down	1
TraesCS5B02G025200	TraesCS5B02G025200	-	yes|down	no|down	no|down	no|down	no|down	no|down	1
TraesCS7A02G520100		-	no|up	no|up	no|up	no|up	yes|up	no|down	1
TraesCS2D02G291100	TraesCS2D02G291100	-	yes|up	no|up	no|up	no|up	no|up	no|up	1
TraesCS2D02G038500	TraesCS2D02G038500	-	yes|down	no|down	yes|down	no|down	yes|down	no|no test	3
TraesCS3B02G314300		-	no|up	yes|down	yes|up	yes|up	yes|up	yes|down	5
TraesCS6B02G184400	TraesCS6B02G184400	-	yes|up	no|up	no|up	no|down	no|up	yes|up	2
TraesCS4B02G191700	TraesCS4B02G191700	-	no|down	yes|down	yes|up	no|down	no|up	yes|down	3
TraesCS1A02G364000		-	yes|up	yes|up	yes|up	yes|up	yes|up	yes|up	6
TraesCS2B02G503400		-	yes|up	yes|up	no|down	yes|up	no|up	no|up	3
TraesCS2D02G308000	TraesCS2D02G308000	-	yes|up	yes|up	no|down	no|up	no|up	yes|up	3
TraesCS1B02G248400	TraesCS1B02G248400	-	yes|up	yes|up	yes|up	no|down	no|up	yes|up	4
TraesCSU02G141600	TraesCSU02G141600	-	yes|down	no|down	no|down	no|down	yes|down	no|no test	2
TraesCS4D02G006200	TraesCS4D02G006200	-	yes|up	no|up	no|up	no|up	yes|up	no|up	2
TraesCS5A02G503900		-	yes|up	no|down	yes|up	yes|down	yes|up	no|up	4
TraesCS5A02G178300	TraesCS5A02G178300	-	no|down	no|down	no|up	no|up	no|up	yes|down	1
TraesCS3D02G524600		-	no|up	yes|up	no|down	no|up	no|up	no|up	1
TraesCS4A02G105100	TraesCS4A02G105100	-	yes|down	yes|down	no|down	no|down	no|down	no|down	2
TraesCS2D02G088600	TraesCS2D02G088600	-	no|up	yes|up	no|down	no|up	no|down	no|up	1
TraesCS7D02G273200	TraesCS7D02G273200	-	yes|up	yes|up	no|down	no|up	no|up	yes|up	3
TraesCS6D02G259000	TraesCS6D02G259000	-	no|up	no|down	no|up	no|up	yes|up	no|down	1
TraesCS6A02G257300	TraesCS6A02G257300	-	yes|up	no|up	no|up	no|down	no|up	no|up	1
TraesCS4B02G286900		-	yes|up	no|up	no|up	no|up	no|up	no|up	1
TraesCS5B02G444300		-	yes|up	yes|up	no|down	no|up	no|down	no|up	2
TraesCS3A02G124500	TraesCS3A02G124500	-	no|up	yes|up	yes|down	no|down	no|down	no|up	2
TraesCS1A02G191300	TraesCS1A02G191300	-	no|up	yes|up	no|down	no|up	no|up	no|up	1
TraesCS3A02G078400	TraesCS3A02G078400	-	yes|up	yes|up	yes|up	no|down	no|up	yes|up	4
TraesCS2A02G233800	TraesCS2A02G233800	-	yes|down	no|down	no|down	no|down	no|down	no|down	1
TraesCS4D02G122000	TraesCS4D02G122000	-	yes|down	no|down	no|down	no|down	no|down	no|down	1
TraesCS7A02G059000	TraesCS7A02G059000	-	yes|down	yes|down	yes|down	no|down	yes|down	yes|down	5
TraesCS6B02G325500		-	no|no test	no|down	no|up	no|up	yes|up	yes|down	2
TraesCS5A02G300400		-	no|down	yes|down	yes|up	no|down	yes|up	yes|down	4
TraesCS2B02G364000		-	yes|up	yes|up	yes|up	yes|down	yes|up	yes|up	6
TraesCS2D02G505600		-	yes|down	yes|down	no|down	yes|down	yes|down	no|down	4
TraesCS2D02G549400		-	no|up	no|up	no|up	no|down	no|down	yes|up	1
TraesCS3A02G362100		-	yes|up	no|up	yes|up	no|down	no|no test	yes|up	3
TraesCS7A02G381300		-	no|down	yes|down	no|up	no|up	no|up	yes|down	2
TraesCS5B02G463300		-	no|up	no|down	yes|up	no|down	no|up	no|down	1
TraesCS1B02G464900		-	no|up	no|down	no|up	yes|down	yes|down	yes|up	3
TraesCS7D02G323900	TraesCS7D02G323900	-	no|down	no|down	no|down	yes|down	yes|down	yes|up	3
TraesCS2D02G182500	TraesCS2D02G182500	-	yes|down	yes|down	no|down	no|down	no|down	yes|down	3
TraesCS1B02G395300		-	no|up	no|down	no|up	no|up	yes|up	no|down	1
TraesCS3B02G454190		-	no|up	no|up	no|down	no|down	yes|down	yes|up	2
TraesCS3D02G395000		-	no|up	no|down	yes|up	no|up	yes|up	yes|down	3
TraesCS2A02G222800	TraesCS2A02G222800	-	no|down	no|down	no|up	no|up	yes|up	yes|down	2
TraesCS3D02G090700	TraesCS3D02G090700	-	yes|up	no|up	no|up	no|up	yes|up	no|up	2
TraesCS4D02G077900	TraesCS4D02G077900	-	yes|up	yes|up	no|down	no|no test	no|down	yes|up	3
TraesCS7D02G289200	TraesCS7D02G289200	-	yes|up	yes|up	no|down	no|down	no|down	yes|up	3
TraesCS4A02G350200		-	yes|up	yes|up	no|down	no|up	no|up	no|up	2
TraesCS2D02G227700	TraesCS2D02G227700	-	yes|down	no|down	no|down	no|up	no|down	no|down	1
TraesCS7D02G227900	TraesCS7D02G227900	-	yes|up	no|up	no|up	no|up	yes|up	no|up	2
TraesCS7A02G372400		-	no|up	no|down	yes|up	no|up	yes|up	no|down	2
TraesCS2B02G135000	TraesCS2B02G135000	-	yes|down	no|down	no|down	no|up	no|down	no|down	1
TraesCS1A02G235900	TraesCS1A02G235900	-	yes|down	yes|down	no|up	no|up	no|up	yes|down	3
TraesCS3B02G545900		-	no|down	no|down	no|up	yes|down	yes|down	no|up	2
TraesCS2A02G383100		-	yes|down	no|down	no|down	no|down	yes|down	no|up	2
TraesCS7B02G381900		-	no|up	no|down	yes|up	no|down	no|up	no|up	1
TraesCS3D02G430400		-	no|up	no|up	no|down	no|down	no|down	yes|up	1
TraesCS5B02G449300		-	yes|up	no|up	no|up	no|up	no|up	no|up	1
TraesCS6D02G402600	TraesCS6D02G402600	-	yes|down	yes|down	no|down	no|down	no|down	no|down	2
TraesCS1D02G430700	TraesCS1D02G430700	-	no|down	yes|down	yes|up	no|up	yes|up	yes|down	4
TraesCS4B02G118100	TraesCS4B02G118100	-	no|up	yes|up	no|down	no|up	no|down	no|up	1
TraesCS7D02G032200	TraesCS7D02G032200	-	yes|down	no|down	no|down	no|up	no|up	yes|down	2
TraesCS4D02G187100	TraesCS4D02G187100	-	yes|up	no|up	no|up	no|down	no|up	yes|up	2
TraesCS4A02G085600	TraesCS4A02G085600	-	yes|down	no|no test	yes|down	no|no test	yes|down	no|no test	3
TraesCS7D02G008700	TraesCS7D02G008700	-	no|down	yes|down	yes|up	yes|down	no|down	no|up	3
TraesCS3D02G241400	TraesCS3D02G241400	-	no|up	no|down	yes|up	yes|up	yes|up	yes|down	4
TraesCS2B02G278400	TraesCS2B02G278400	-	no|up	no|up	no|down	no|down	no|down	yes|up	1
TraesCS1D02G312800	TraesCS1D02G312800	-	yes|up	no|up	yes|up	no|up	yes|up	no|down	3
TraesCS6B02G082500	TraesCS6B02G082500	-	yes|down	yes|down	yes|down	no|down	yes|down	yes|down	5
TraesCS1A02G386100		-	yes|down	yes|down	no|up	no|down	no|down	yes|down	3
TraesCS2B02G248900	TraesCS2B02G248900	-	no|down	yes|up	yes|down	yes|up	no|up	no|down	3
TraesCS7D02G325500	TraesCS7D02G325500	-	yes|up	yes|up	yes|up	no|up	yes|up	yes|up	5
TraesCS7A02G106100	TraesCS7A02G106100	-	yes|up	yes|up	no|up	no|up	no|up	yes|up	3
TraesCS3A02G534300		-	yes|down	yes|down	yes|down	yes|down	yes|down	no|no test	5
TraesCS1D02G072900	TraesCS1D02G072900	-	yes|up	no|up	no|up	no|down	no|up	yes|up	2
TraesCS5D02G324300	TraesCS5D02G324300	-	yes|up	no|up	no|up	no|up	no|up	no|up	1
TraesCS3B02G280100	TraesCS3B02G280100	-	yes|down	yes|down	no|down	no|up	no|up	yes|down	3
TraesCS1A02G072800	TraesCS1A02G072800	-	yes|up	no|up	no|up	no|up	no|up	no|up	1
TraesCS5D02G568800		-	yes|up	yes|up	no|down	no|up	no|up	yes|up	3
TraesCS3A02G332700		-	yes|up	yes|up	no|no test	no|no test	no|no test	yes|up	3
TraesCS2B02G271200	TraesCS2B02G271200	-	no|down	no|up	no|down	no|down	yes|down	no|up	1
TraesCS4D02G330000	TraesCS4D02G330000	-	yes|up	yes|up	no|up	no|up	no|up	no|up	2
TraesCS1B02G158900	TraesCS1B02G158900	-	yes|down	no|down	no|down	no|down	no|down	no|down	1
TraesCS7D02G448600		-	yes|down	no|down	no|up	no|up	no|up	no|down	1
TraesCS5D02G198400	TraesCS5D02G198400	-	no|down	yes|down	no|up	no|down	no|down	no|down	1
TraesCS6B02G314200		-	yes|up	yes|up	no|up	no|up	yes|up	no|up	3
TraesCS2B02G389400		-	yes|down	yes|down	no|up	no|down	no|down	yes|down	3
TraesCS3B02G592900		-	no|down	no|down	no|down	no|down	yes|down	no|up	1
TraesCS7D02G451200		-	yes|up	no|up	no|up	no|up	yes|up	no|up	2
TraesCS6D02G335900	TraesCS6D02G335900	-	yes|up	no|up	no|up	no|down	no|up	no|up	1
TraesCS1B02G470500		-	no|down	yes|down	no|up	no|down	no|up	no|down	1
TraesCS5B02G523800		-	yes|up	no|up	no|up	yes|down	no|down	yes|up	3
TraesCS5A02G164300	TraesCS5A02G164300	-	no|up	yes|up	no|down	yes|up	no|up	no|up	2
TraesCS4D02G143900	TraesCS4D02G143900	-	yes|down	no|down	yes|down	no|up	no|down	no|down	2
TraesCS7A02G134000	TraesCS7A02G134000	-	yes|up	yes|up	no|up	no|up	no|up	yes|up	3
TraesCS2B02G233100	TraesCS2B02G233100	-	no|down	yes|down	no|up	no|up	no|up	yes|down	2
TraesCS4A02G175200	TraesCS4A02G175200	-	yes|down	yes|down	no|down	no|down	no|down	yes|down	3
TraesCS7D02G527700		-	yes|up	yes|up	yes|up	no|up	yes|up	no|up	4
TraesCS5D02G403200	TraesCS5D02G403200	-	no|up	no|down	yes|up	no|up	yes|up	no|down	2
TraesCS6D02G135500	TraesCS6D02G135500	-	yes|up	yes|up	no|up	no|up	no|up	no|up	2
TraesCS1A02G389900		-	no|up	no|up	no|up	no|down	no|down	yes|up	1
TraesCS6D02G231300	TraesCS6D02G231300	-	yes|down	yes|down	no|down	no|down	yes|down	no|down	3
TraesCS2B02G434700		-	no|up	yes|up	no|down	no|down	no|down	yes|up	2
TraesCS4D02G359200		-	yes|up	yes|up	no|down	no|up	no|down	yes|up	3
TraesCS4B02G224000	TraesCS4B02G224000	-	yes|down	yes|down	no|down	no|down	no|down	no|down	2
TraesCS7B02G266800	TraesCS7B02G266800	-	yes|up	yes|up	no|down	no|up	no|up	no|up	2
TraesCS1A02G244800	TraesCS1A02G244800	-	yes|up	yes|up	yes|up	no|up	yes|up	no|up	4
TraesCS6B02G452500		-	yes|down	no|down	no|down	no|down	no|down	no|down	1
TraesCS7A02G477900		-	yes|up	no|up	yes|up	no|down	yes|up	no|up	3
TraesCS2D02G084600	TraesCS2D02G084600	-	no|down	no|down	no|up	no|up	no|up	yes|down	1
TraesCS4A02G295400		-	yes|up	yes|up	no|no test	no|no test	no|no test	no|up	2
TraesCS7A02G501100		-	yes|down	yes|down	yes|down	no|down	yes|down	yes|down	5
TraesCS5A02G513200		-	yes|up	yes|up	no|up	no|up	yes|up	yes|up	4
TraesCS2A02G216600	TraesCS2A02G216600	-	yes|up	yes|up	no|up	no|up	no|up	yes|up	3
TraesCS3B02G376200		-	yes|down	yes|down	no|down	no|down	yes|down	no|down	3
TraesCS3D02G155400	TraesCS3D02G155400	-	yes|down	no|down	no|down	no|up	no|up	yes|down	2
TraesCS7B02G041600	TraesCS7B02G041600	-	yes|up	yes|up	no|down	no|up	no|up	yes|up	3
TraesCS1B02G432700		-	yes|down	yes|down	no|up	no|up	no|up	yes|down	3
TraesCS5D02G030382	BST_pseudo_chr5D_nlr_4	-	no|down	no|down	no|up	no|up	no|up	yes|down	1
TraesCS7B02G085000	TraesCS7B02G085000	-	yes|down	no|down	no|down	no|down	no|down	no|down	1
TraesCS1D02G159900	TraesCS1D02G159900	-	no|down	yes|down	no|up	no|down	no|down	no|down	1
TraesCS2B02G321400	TraesCS2B02G321400	-	no|up	no|up	no|up	no|up	yes|up	no|down	1
TraesCS3D02G399200		-	no|down	no|down	no|up	no|up	no|up	yes|down	1
TraesCS4D02G304000	TraesCS4D02G304000	-	no|up	yes|up	yes|down	no|up	no|down	no|up	2
TraesCS3D02G432000		-	yes|up	no|up	no|up	no|down	no|up	no|up	1
TraesCS2A02G198000	TraesCS2A02G198000	-	yes|up	yes|up	no|down	yes|up	yes|up	no|up	4
TraesCS7B02G201400	TraesCS7B02G201400	-	yes|up	yes|up	no|down	no|down	no|down	yes|up	3
TraesCS6A02G159400	TraesCS6A02G159400	-	no|down	no|down	no|down	no|up	no|up	yes|down	1
TraesCS3D02G541100		-	no|down	no|down	no|up	no|up	no|up	yes|down	1
TraesCS7B02G010300	TraesCS7B02G010300	-	no|up	yes|up	no|down	no|down	yes|down	yes|up	3
TraesCS2D02G124100	TraesCS2D02G124100	-	yes|down	no|down	yes|down	no|up	no|down	yes|down	3
TraesCS2D02G173000	TraesCS2D02G173000	-	yes|down	yes|down	no|down	yes|down	yes|down	no|up	4
TraesCS3A02G418890		-	yes|up	yes|up	no|down	no|up	no|down	yes|up	3
TraesCS5A02G007700	TraesCS5A02G007700	-	yes|down	no|down	yes|down	no|down	yes|down	no|no test	3
TraesCS6B02G084900	TraesCS6B02G084900	-	yes|down	yes|down	no|down	no|down	yes|down	no|down	3
TraesCS6D02G225700	TraesCS6D02G225700	-	yes|up	yes|up	no|up	yes|up	yes|up	no|up	4
TraesCS7D02G235100	TraesCS7D02G235100	-	yes|down	yes|down	no|up	yes|down	no|down	no|down	3
TraesCS6B02G150400	TraesCS6B02G150400	-	yes|down	yes|down	no|down	no|down	no|down	no|down	2
TraesCS7A02G088300	TraesCS7A02G088300	-	yes|down	yes|down	no|down	yes|down	yes|down	no|no test	4
TraesCS5B02G349100		-	yes|down	no|down	no|down	no|up	no|down	no|down	1
TraesCS5B02G305300	TraesCS5B02G305300	-	yes|down	no|down	no|down	no|down	yes|down	no|up	2
TraesCS5D02G407500	TraesCS5D02G407500	-	no|up	no|down	yes|up	no|up	yes|up	no|down	2
TraesCS1B02G155300	TraesCS1B02G155300	-	yes|up	no|up	yes|up	no|down	no|up	no|up	2
TraesCS7D02G228900	TraesCS7D02G228900	-	yes|up	yes|up	no|up	no|up	no|up	yes|up	3
TraesCS3B02G417900		-	no|no test	yes|down	yes|up	no|down	yes|up	yes|down	4
TraesCS7B02G346000		-	no|down	no|up	no|down	no|down	yes|down	no|up	1
TraesCS7D02G404000		-	yes|down	yes|down	no|down	no|down	yes|down	yes|down	4
TraesCS7D02G024200	TraesCS7D02G024200	-	yes|up	yes|up	no|up	no|down	no|up	yes|up	3
TraesCS1A02G288300	TraesCS1A02G288300	-	yes|up	yes|up	no|down	no|down	yes|down	yes|up	4
TraesCS5A02G054500	TraesCS5A02G054500	-	no|up	no|up	no|down	no|down	yes|down	yes|up	2
TraesCS3B02G282500	TraesCS3B02G282500	-	no|up	yes|down	yes|up	no|down	no|up	no|down	2
TraesCS3B02G447200		-	no|up	yes|up	no|down	no|up	no|down	yes|up	2
TraesCS7D02G484400		-	yes|up	no|up	no|up	no|up	yes|up	no|up	2
TraesCS1B02G147500	TraesCS1B02G147500	-	yes|up	yes|up	no|no test	no|up	no|up	no|up	2
TraesCS7D02G129700	TraesCS7D02G129700	-	yes|up	no|up	no|up	no|down	no|up	no|up	1
TraesCS2A02G181800	TraesCS2A02G181800	-	yes|down	yes|down	no|up	no|up	no|up	yes|down	3
TraesCS5A02G024000	TraesCS5A02G024000	-	yes|down	no|no test	yes|down	no|no test	yes|down	no|no test	3
TraesCS1A02G235000	TraesCS1A02G235000	-	yes|up	yes|up	no|down	yes|up	no|up	yes|up	4
TraesCS6D02G379200	TraesCS6D02G379200	-	yes|down	yes|down	no|up	no|down	no|down	no|down	2
TraesCS7A02G103800	TraesCS7A02G103800	-	yes|down	no|down	no|down	no|down	no|down	no|down	1
TraesCS5A02G317300		-	yes|up	no|up	no|up	no|down	no|down	yes|up	2
TraesCS1B02G007700	TraesCS1B02G007700	-	no|up	no|up	no|up	no|up	yes|up	no|down	1
TraesCS2A02G379900		-	yes|up	yes|up	no|up	no|up	no|up	yes|up	3
TraesCS6D02G223700	TraesCS6D02G223700	-	yes|up	no|up	no|up	no|down	no|up	no|up	1
TraesCS7D02G353800	TraesCS7D02G353800	-	yes|up	no|down	yes|up	no|down	no|up	no|up	2
TraesCS1B02G209700	TraesCS1B02G209700	-	yes|up	yes|up	yes|up	no|up	yes|up	yes|up	5
TraesCS6D02G265200	TraesCS6D02G265200	-	yes|down	yes|down	no|up	no|down	no|down	no|down	2
TraesCS5D02G435600	TraesCS5D02G435600	-	yes|down	no|down	no|down	no|down	no|down	no|down	1
TraesCS6B02G168100	TraesCS6B02G168100	-	yes|up	no|up	no|up	no|down	no|up	no|up	1
TraesCS6D02G249200	TraesCS6D02G249200	-	no|no test	yes|down	yes|up	yes|down	no|no test	no|no test	3
TraesCS7B02G143500	TraesCS7B02G143500	-	no|down	no|up	yes|down	no|up	no|down	no|down	1
TraesCS7B02G052300	TraesCS7B02G052300	-	yes|up	yes|up	no|up	no|down	no|down	yes|up	3
TraesCS7D02G207400	TraesCS7D02G207400	-	yes|up	yes|up	no|no test	no|no test	no|no test	yes|up	3
TraesCS3D02G237900	TraesCS3D02G237900	-	no|up	no|up	no|up	no|up	yes|up	no|down	1
TraesCS1A02G150500	TraesCS1A02G150500	-	yes|up	yes|up	no|down	no|up	no|up	no|up	2
TraesCS3B02G182200	TraesCS3B02G182200	-	no|up	yes|down	yes|up	no|up	yes|up	yes|down	4
TraesCS5B02G330500		-	yes|down	no|down	no|down	no|up	no|down	no|down	1
TraesCS5B02G456700		-	no|up	yes|up	no|down	no|up	no|up	no|up	1
TraesCS3A02G412800		-	yes|up	yes|up	no|down	no|up	no|up	no|up	2
TraesCS6D02G107000	TraesCS6D02G107000	-	yes|down	yes|down	no|down	no|up	no|down	yes|down	3
TraesCS7D02G134300	TraesCS7D02G134300	-	no|down	yes|down	yes|up	no|down	no|up	no|down	2
TraesCS5A02G471700		-	no|up	no|up	no|up	yes|down	no|down	yes|up	2
TraesCS6A02G002100	TraesCS6A02G002100	-	yes|down	no|down	yes|down	no|down	yes|down	no|no test	3
TraesCS6A02G231400	TraesCS6A02G231400	-	yes|down	no|down	no|down	no|up	no|down	no|down	1
TraesCSU02G171900	TraesCSU02G171900	-	yes|up	no|up	no|up	no|down	no|down	yes|up	2
TraesCS5A02G139200	TraesCS5A02G139200	-	no|up	no|up	no|down	no|down	yes|down	yes|up	2
TraesCS3A02G137900	TraesCS3A02G137900	-	yes|down	yes|down	no|down	yes|down	yes|down	yes|down	5
TraesCS2B02G398200		-	yes|up	no|down	yes|up	yes|down	no|up	no|up	3
TraesCS4A02G156700	TraesCS4A02G156700	-	yes|down	yes|down	no|down	no|down	no|down	yes|down	3
TraesCS5A02G124600	TraesCS5A02G124600	-	no|up	no|down	yes|up	no|down	no|up	no|down	1
TraesCS2D02G452900		-	no|up	no|down	yes|up	no|down	no|up	no|up	1
TraesCS3A02G370100		-	yes|up	yes|up	no|up	no|up	no|up	yes|up	3
TraesCS7B02G005700	TraesCS7B02G005700	-	yes|down	no|down	no|down	no|down	no|down	no|down	1
TraesCS6D02G331100	TraesCS6D02G331100	-	yes|up	yes|up	no|down	no|up	no|up	yes|up	3
TraesCS2D02G502400		-	no|down	no|up	no|down	yes|up	no|up	no|down	1
TraesCS5A02G189900	TraesCS5A02G189900	-	yes|down	yes|down	no|down	yes|down	yes|down	no|up	4
TraesCS6B02G335900		-	no|up	no|down	no|up	no|up	yes|up	yes|down	2
TraesCS7A02G344700		-	no|down	no|up	no|down	no|down	yes|down	yes|up	2
TraesCS5D02G110500	TraesCS5D02G110500	-	no|down	no|up	no|down	no|down	yes|down	no|up	1
TraesCS2A02G343600		-	yes|down	yes|down	no|down	no|up	no|down	yes|down	3
TraesCS1A02G112700	TraesCS1A02G112700	-	yes|up	no|up	no|up	no|down	no|up	no|up	1
TraesCS6B02G122800	TraesCS6B02G122800	-	yes|down	yes|down	no|down	no|down	no|down	yes|down	3
TraesCS2B02G115400	TraesCS2B02G115400	-	no|down	no|up	yes|down	no|up	yes|down	no|up	2
TraesCS6D02G053800	TraesCS6D02G053800	-	yes|up	no|up	yes|up	no|up	yes|up	no|up	3
TraesCS3B02G476200		-	yes|down	yes|down	no|down	yes|down	yes|down	yes|down	5
TraesCS7B02G055800	TraesCS7B02G055800	-	no|down	no|down	no|down	no|up	no|up	yes|down	1
TraesCS5D02G383000	TraesCS5D02G383000	-	yes|up	no|up	yes|up	no|up	yes|up	no|up	3
TraesCS4A02G436000		-	no|down	no|down	no|down	no|down	yes|down	no|up	1
TraesCS3D02G041700	TraesCS3D02G041700	-	yes|up	no|down	yes|up	no|up	no|up	no|down	2
TraesCS7B02G141900	TraesCS7B02G141900	-	yes|down	yes|down	no|down	no|down	no|down	no|down	2
TraesCS5A02G052600	TraesCS5A02G052600	-	no|down	yes|down	yes|up	no|down	no|up	no|down	2
TraesCS5B02G486000		-	yes|down	yes|down	yes|down	no|down	yes|down	yes|down	5
TraesCS1D02G000531	TraesCS1D02G000531	-	no|down	yes|down	no|up	no|up	yes|up	yes|down	3
TraesCS2D02G175700	TraesCS2D02G175700	-	no|down	no|up	yes|down	no|down	yes|down	yes|up	3
TraesCS7A02G271200	TraesCS7A02G271200	-	no|up	no|up	no|up	no|up	yes|up	no|down	1
TraesCS1B02G456800		-	yes|up	yes|up	no|up	no|up	no|up	yes|up	3
TraesCS3B02G284900	TraesCS3B02G284900	-	yes|up	no|up	no|up	no|up	no|up	no|up	1
TraesCS4D02G223600	TraesCS4D02G223600	-	no|up	no|up	no|up	no|up	yes|up	no|down	1
TraesCS2D02G109600	TraesCS2D02G109600	-	yes|down	yes|down	no|up	yes|down	yes|down	yes|down	5
TraesCS3B02G265000	TraesCS3B02G265000	-	yes|down	no|down	no|down	no|down	yes|down	no|up	2
TraesCSU02G094800	TraesCSU02G094800	-	yes|up	no|up	yes|up	no|up	yes|up	no|up	3
TraesCS5B02G052100	TraesCS5B02G052100	-	no|up	no|up	no|down	no|down	yes|down	yes|up	2
TraesCS5B02G169300	TraesCS5B02G169300	-	yes|up	yes|up	no|down	no|up	no|down	yes|up	3
TraesCS3B02G563200		-	yes|up	no|down	yes|up	yes|down	no|up	no|up	3
TraesCS3D02G447600		-	yes|up	yes|up	no|up	no|down	no|down	yes|up	3
TraesCS2A02G187400	TraesCS2A02G187400	-	yes|up	yes|up	yes|up	yes|up	yes|up	yes|up	6
TraesCS4A02G293000		-	no|down	no|down	no|down	yes|down	yes|down	yes|up	3
TraesCS5B02G247600	TraesCS5B02G247600	-	no|up	no|up	no|down	no|down	no|down	yes|up	1
TraesCS6B02G408900		-	no|down	no|up	no|down	yes|up	no|up	yes|down	2
TraesCS2D02G126500	TraesCS2D02G126500	-	yes|up	yes|up	yes|up	yes|up	yes|up	no|up	5
TraesCS6D02G306100	TraesCS6D02G306100	-	yes|down	yes|down	no|down	yes|down	yes|down	no|up	4
TraesCS7D02G208000	TraesCS7D02G208000	-	no|up	yes|down	yes|up	no|down	no|up	no|down	2
TraesCS5A02G490100		-	yes|up	no|up	no|up	no|up	yes|up	no|down	2
TraesCS3B02G404800		-	no|up	no|up	no|up	yes|up	yes|up	no|down	2
TraesCS7A02G353300		-	yes|up	yes|up	no|no test	yes|up	yes|up	yes|up	5
TraesCS1B02G196700	TraesCS1B02G196700	-	yes|up	yes|up	no|up	no|up	no|up	no|up	2
TraesCS5D02G464500		-	yes|up	yes|up	no|down	yes|up	yes|up	no|up	4
TraesCS4D02G094500	TraesCS4D02G094500	-	yes|up	no|up	no|up	no|down	no|up	no|up	1
TraesCS3D02G390100		-	yes|up	yes|up	no|down	no|up	no|up	yes|up	3
TraesCS3D02G219100	TraesCS3D02G219100	-	no|up	no|down	no|up	no|up	yes|up	no|down	1
TraesCS5B02G555200		-	no|down	no|up	no|down	no|down	yes|down	no|up	1
TraesCS2D02G215000	TraesCS2D02G215000	-	yes|down	yes|down	no|up	yes|down	no|down	no|down	3
TraesCS3A02G319200		-	yes|down	yes|up	yes|down	no|up	yes|down	no|up	4
TraesCS6A02G049800	TraesCS6A02G049800	-	yes|up	no|down	yes|up	yes|up	yes|up	yes|down	5
TraesCS4B02G300600		-	yes|down	no|down	no|down	no|down	yes|down	no|up	2
TraesCS1A02G424300		-	yes|down	yes|down	no|up	yes|down	yes|down	yes|down	5
TraesCS4B02G205600	TraesCS4B02G205600	-	yes|up	yes|up	yes|up	no|up	yes|up	yes|up	5
TraesCS1B02G427900		-	no|up	no|up	no|down	no|down	yes|down	yes|up	2
TraesCS1D02G079100	TraesCS1D02G079100	-	yes|up	yes|up	no|up	no|up	no|up	no|up	2
TraesCS2B02G225200	TraesCS2B02G225200	-	no|down	no|down	no|up	no|up	no|up	yes|down	1
TraesCS3B02G227900	TraesCS3B02G227900	-	yes|up	no|up	no|up	no|up	no|up	no|up	1
TraesCS7B02G105600	TraesCS7B02G105600	-	yes|up	no|up	no|up	no|down	no|up	no|up	1
TraesCS4D02G151100	TraesCS4D02G151100	-	yes|down	yes|down	no|up	no|down	no|down	no|down	2
TraesCS5A02G393900		-	yes|up	no|up	yes|up	no|down	yes|up	no|up	3
TraesCS6B02G146200	TraesCS6B02G146200	-	no|down	no|up	yes|down	yes|up	no|up	no|down	2
TraesCS3B02G361700		-	yes|up	yes|up	no|up	no|up	no|up	yes|up	3
TraesCSU02G119800	TraesCSU02G119800	-	yes|down	yes|down	yes|down	yes|down	yes|down	no|no test	5
TraesCS3B02G377000		-	no|down	no|up	yes|down	no|no test	yes|down	no|up	2
TraesCS3D02G475200		-	yes|up	no|up	yes|up	no|up	yes|up	no|down	3
TraesCS5A02G475800		-	no|down	no|down	no|down	no|down	yes|down	no|up	1
TraesCS6D02G396300	TraesCS6D02G396300	-	yes|up	yes|up	no|up	no|up	no|up	no|up	2
TraesCS2A02G316500		-	yes|up	yes|up	yes|up	no|up	yes|up	no|up	4
TraesCS4A02G320200		-	no|down	yes|down	no|up	no|up	no|up	yes|down	2
TraesCS3A02G376500		-	no|down	yes|down	no|up	no|down	no|up	no|down	1
TraesCS7A02G231400	TraesCS7A02G231400	-	no|down	no|down	no|up	no|up	no|up	yes|down	1
TraesCS4A02G080400	TraesCS4A02G080400	-	yes|up	yes|up	no|up	no|up	yes|up	yes|up	4
TraesCS3A02G006400	TraesCS3A02G006400	-	yes|up	yes|up	no|down	no|up	no|up	no|up	2
TraesCS3D02G390200		-	no|up	no|down	yes|up	no|down	no|up	no|up	1
TraesCS6D02G221700	TraesCS6D02G221700	-	no|up	no|up	no|up	no|up	yes|up	no|down	1
TraesCS4A02G342400		-	yes|down	yes|down	no|down	no|down	no|down	no|down	2
TraesCS2A02G165700	TraesCS2A02G165700	-	yes|down	yes|down	no|up	yes|down	yes|down	no|down	4
TraesCS4D02G030400	TraesCS4D02G030400	-	yes|down	no|down	no|down	no|up	no|up	yes|down	2
TraesCS4B02G175300	TraesCS4B02G175300	-	no|down	no|down	no|down	no|down	yes|down	no|up	1
TraesCS6D02G060800	TraesCS6D02G060800	-	yes|down	yes|down	no|up	no|down	no|down	yes|down	3
TraesCS2B02G218600	TraesCS2B02G218600	-	yes|up	no|up	yes|up	no|down	yes|up	yes|up	4
TraesCS6B02G147000	TraesCS6B02G147000	-	yes|down	yes|down	no|down	no|down	no|down	yes|down	3
TraesCS7D02G502600		-	yes|up	no|up	no|up	no|down	no|down	yes|up	2
TraesCS6A02G119600	TraesCS6A02G119600	-	yes|down	yes|down	no|down	no|up	no|down	yes|down	3
TraesCS1D02G218300	TraesCS1D02G218300	-	no|down	yes|down	no|up	yes|down	yes|down	no|up	3
TraesCS3D02G105500	TraesCS3D02G105500	-	yes|up	yes|up	no|no test	no|no test	no|no test	yes|up	3
TraesCS1D02G254100	TraesCS1D02G254100	-	yes|up	no|up	no|up	no|up	no|up	no|up	1
TraesCS1B02G400300		-	yes|down	no|down	no|down	no|down	no|down	no|down	1
TraesCS1B02G425800		-	yes|up	no|up	yes|up	yes|up	yes|up	no|down	4
TraesCS3A02G473100		-	no|down	yes|down	no|up	no|down	no|down	no|down	1
TraesCS3A02G242800	TraesCS3A02G242800	-	no|up	no|up	no|down	no|down	yes|down	yes|up	2
TraesCS1D02G263700	TraesCS1D02G263700	-	yes|down	yes|down	no|up	no|down	no|down	no|down	2
TraesCS5A02G367700		-	yes|down	yes|down	no|down	no|down	no|down	yes|down	3
TraesCS2B02G256900	TraesCS2B02G256900	-	no|down	yes|down	yes|up	yes|down	no|down	no|down	3
TraesCS6B02G401100		-	no|down	no|down	no|up	no|up	yes|up	yes|down	2
TraesCS2D02G263800	TraesCS2D02G263800	-	no|down	no|down	no|down	no|down	yes|down	no|up	1
TraesCS2D02G107600	TraesCS2D02G107600	-	no|down	yes|down	no|up	yes|down	no|down	no|down	2
TraesCS6B02G298000		-	yes|down	yes|down	no|down	no|down	no|down	no|down	2
TraesCS1B02G093600	TraesCS1B02G093600	-	yes|down	no|down	no|down	no|down	yes|down	no|down	2
TraesCS5D02G084600	TraesCS5D02G084600	-	yes|down	yes|down	no|up	no|down	no|up	yes|down	3
TraesCS3D02G110500	TraesCS3D02G110500	-	yes|up	yes|up	no|up	no|up	yes|up	no|up	3
TraesCS5D02G172100	TraesCS5D02G172100	-	yes|up	yes|up	no|no test	no|up	no|up	no|up	2
TraesCS7D02G190200	TraesCS7D02G190200	-	yes|up	yes|up	yes|up	yes|up	yes|up	no|up	5
TraesCS5D02G302800	TraesCS5D02G302800	-	yes|up	yes|up	no|up	no|down	no|up	yes|up	3
TraesCS6A02G273600	TraesCS6A02G273600	-	yes|up	no|up	yes|up	yes|up	yes|up	no|down	4
TraesCS5A02G210300	TraesCS5A02G210300	-	yes|up	yes|up	no|up	no|up	no|up	yes|up	3
TraesCS2B02G127100	TraesCS2B02G127100	-	yes|down	yes|down	no|up	no|down	no|down	no|down	2
TraesCS3A02G496300		-	no|down	yes|down	no|up	no|down	no|down	no|down	1
TraesCS5D02G140800	TraesCS5D02G140800	-	no|up	yes|up	no|down	no|up	no|down	no|up	1
TraesCS7D02G374900	TraesCS7D02G374900	-	yes|down	no|down	no|down	no|down	yes|down	no|down	2
TraesCS3A02G232100	TraesCS3A02G232100	-	no|up	yes|up	no|down	no|up	no|up	no|up	1
TraesCS1A02G152900	TraesCS1A02G152900	-	no|down	no|up	no|down	no|down	yes|down	yes|up	2
TraesCS4D02G055000	TraesCS4D02G055000	-	yes|up	yes|up	no|up	no|up	no|up	yes|up	3
TraesCS7A02G123100	TraesCS7A02G123100	-	yes|up	yes|up	no|down	yes|up	yes|up	yes|up	5
TraesCS4A02G428200		-	no|down	no|up	yes|down	no|no test	yes|down	no|up	2
TraesCS1B02G332200		-	yes|up	yes|up	no|no test	yes|up	yes|up	no|down	4
TraesCS3D02G478200		-	yes|up	yes|up	no|up	yes|up	yes|up	yes|up	5
TraesCS5B02G383100		-	yes|down	yes|down	no|down	no|down	no|down	yes|down	3
TraesCS1D02G172100	TraesCS1D02G172100	-	yes|up	no|up	yes|up	no|down	no|up	yes|up	3
TraesCS3D02G244300	TraesCS3D02G244300	-	no|up	no|up	no|up	yes|up	yes|up	yes|down	3
TraesCS2A02G114300	TraesCS2A02G114300	-	no|down	yes|up	yes|down	no|up	yes|down	yes|up	4
TraesCS3A02G108100	TraesCS3A02G108100	-	yes|up	yes|up	no|up	no|down	no|down	yes|up	3
TraesCS4D02G322200	TraesCS4D02G322200	-	no|down	yes|down	no|up	no|down	no|down	no|down	1
TraesCS6B02G114600	TraesCS6B02G114600	-	no|down	yes|down	no|up	no|up	no|up	yes|down	2
TraesCSU02G210600	TraesCSU02G210600	-	yes|up	yes|up	no|down	yes|up	no|up	no|up	3
TraesCS1B02G246300	TraesCS1B02G246300	-	no|up	yes|up	no|down	no|up	no|up	no|up	1
TraesCS2A02G213400	TraesCS2A02G213400	-	no|down	no|down	no|down	no|up	no|up	yes|down	1
TraesCS2B02G300400	TraesCS2B02G300400	-	yes|down	yes|down	no|down	no|down	yes|down	no|down	3
TraesCS2D02G139100	TraesCS2D02G139100	-	yes|up	yes|up	yes|down	yes|up	no|up	yes|up	5
TraesCS7B02G025300	TraesCS7B02G025300	-	no|down	yes|down	no|up	no|down	no|up	no|down	1
TraesCS2B02G482900		-	no|no test	yes|down	yes|up	no|down	no|up	no|down	2
TraesCS5D02G485800		-	yes|down	yes|down	no|down	no|up	no|down	yes|down	3
TraesCS1D02G423800	TraesCS1D02G423800	-	yes|up	yes|up	no|down	no|up	no|up	no|up	2
TraesCS1B02G066000	TraesCS1B02G066000	-	no|up	yes|up	no|down	no|up	no|up	no|up	1
TraesCS3B02G140600	TraesCS3B02G140600	-	yes|down	yes|down	no|down	yes|down	yes|down	yes|down	5
TraesCS2D02G390700	TraesCS2D02G390700	-	no|up	no|down	no|up	no|up	yes|up	no|down	1
TraesCS5A02G459900		-	no|up	no|up	no|down	yes|up	no|up	no|down	1
TraesCS7A02G128400	TraesCS7A02G128400	-	no|down	no|down	no|down	yes|down	yes|down	no|up	2
TraesCS4D02G017900	TraesCS4D02G017900	-	yes|down	yes|down	no|down	no|down	yes|down	no|down	3
TraesCS2D02G309500	TraesCS2D02G309500	-	yes|down	yes|down	yes|down	yes|down	yes|down	no|down	5
TraesCS4B02G270100		-	yes|up	no|up	no|up	no|down	no|up	no|up	1
TraesCS1A02G268400	TraesCS1A02G268400	-	yes|up	yes|up	yes|up	yes|up	yes|up	yes|up	6
TraesCS7B02G316300		-	yes|up	no|up	yes|up	no|down	no|up	no|up	2
TraesCS1B02G365200		-	yes|up	yes|up	no|down	yes|up	yes|up	no|up	4
TraesCS1D02G155500	TraesCS1D02G155500	-	yes|up	yes|up	no|no test	no|up	no|up	no|up	2
TraesCS1B02G300900		-	yes|down	yes|down	no|down	yes|down	yes|down	yes|down	5
TraesCS6B02G224800	TraesCS6B02G224800	-	yes|up	no|up	no|up	no|down	no|up	no|up	1
TraesCS3D02G365500	TraesCS3D02G365500	-	yes|up	no|up	no|up	no|up	no|up	no|up	1
TraesCS4D02G015500	TraesCS4D02G015500	-	yes|down	yes|down	no|down	no|down	no|down	no|down	2
TraesCS2D02G449100		-	yes|down	yes|down	no|down	yes|down	yes|down	no|no test	4
TraesCS4A02G021400	TraesCS4A02G021400	-	yes|down	yes|down	no|down	yes|down	yes|down	yes|down	5
TraesCS3A02G021800	TraesCS3A02G021800	-	yes|up	yes|up	no|down	no|up	no|up	yes|up	3
TraesCS3A02G044500	TraesCS3A02G044500	-	yes|down	yes|down	no|down	no|down	no|down	no|down	2
TraesCS3A02G282600		-	yes|up	yes|up	yes|down	yes|up	yes|up	no|down	5
TraesCS3A02G103900	TraesCS3A02G103900	-	yes|down	no|down	no|down	no|down	no|down	no|down	1
TraesCS4A02G260500		-	yes|up	yes|up	yes|up	yes|up	yes|up	yes|up	6
TraesCS7B02G088600	TraesCS7B02G088600	-	yes|up	yes|up	yes|up	no|up	yes|up	yes|up	5
TraesCS5B02G378100		-	no|down	no|up	no|down	no|down	yes|down	no|up	1
TraesCS3D02G394000		-	yes|down	no|down	no|down	no|down	yes|down	no|down	2
TraesCS6A02G317100		-	yes|down	yes|down	yes|down	yes|down	yes|down	no|no test	5
TraesCS2A02G103300	TraesCS2A02G103300	-	yes|down	no|down	yes|down	no|up	yes|down	no|down	3
TraesCS3B02G113100	TraesCS3B02G113100	-	no|up	yes|down	yes|up	no|down	yes|up	no|down	3
TraesCS7B02G120900	TraesCS7B02G120900	-	yes|up	yes|up	yes|up	yes|down	no|up	yes|up	5
TraesCS1A02G287700	TraesCS1A02G287700	-	yes|down	yes|down	no|down	no|down	yes|down	yes|down	4
TraesCS5A02G010800	TraesCS5A02G010800	-	yes|up	no|up	yes|up	no|down	no|up	no|up	2
TraesCS1A02G155300	TraesCS1A02G155300	-	yes|down	no|down	no|down	no|down	yes|down	no|no test	2
TraesCS7D02G070900	TraesCS7D02G070900	-	no|down	yes|down	yes|up	no|down	no|up	no|down	2
TraesCS6D02G247300	TraesCS6D02G247300	-	no|down	yes|down	no|up	no|down	no|up	yes|down	2
TraesCS2A02G548100		-	yes|down	no|down	no|down	no|down	yes|down	no|down	2
TraesCS1D02G400100	TraesCS1D02G400100	-	yes|down	yes|down	no|down	no|up	no|down	yes|down	3
TraesCS5B02G203600	TraesCS5B02G203600	-	yes|down	yes|down	no|down	no|up	no|down	yes|down	3
TraesCS5A02G463600		-	yes|down	yes|down	no|down	no|down	no|down	yes|down	3
TraesCS2D02G283900	TraesCS2D02G283900	-	yes|up	yes|up	yes|up	yes|up	yes|up	yes|up	6
TraesCS3B02G400000		-	yes|down	yes|down	no|down	no|down	no|down	yes|down	3
TraesCS4B02G365700		-	yes|down	yes|down	no|down	no|down	no|down	yes|down	3
TraesCS3D02G150300	TraesCS3D02G150300	-	yes|down	yes|down	yes|down	no|down	yes|down	yes|down	5
TraesCS4B02G329500		-	yes|down	no|down	no|down	no|up	no|down	no|down	1
TraesCS3B02G149000	TraesCS3B02G149000	-	yes|up	yes|up	no|no test	no|no test	no|no test	no|up	2
TraesCS6A02G296200		-	yes|up	yes|up	no|up	no|up	yes|up	no|up	3
TraesCS6B02G378000		-	yes|up	yes|up	no|no test	no|up	no|up	no|up	2
TraesCS1B02G204700	TraesCS1B02G204700	-	yes|up	no|up	yes|up	no|down	yes|up	no|up	3
TraesCS1B02G275200	TraesCS1B02G275200	-	yes|down	yes|down	no|down	no|up	no|up	yes|down	3
TraesCS1B02G127500	TraesCS1B02G127500	-	yes|down	no|down	yes|down	no|up	yes|down	no|down	3
TraesCS7D02G184400	TraesCS7D02G184400	-	yes|up	yes|up	no|up	yes|up	yes|up	no|up	4
TraesCS4A02G172200	TraesCS4A02G172200	-	yes|up	no|up	yes|up	no|down	no|up	yes|up	3
TraesCS3A02G521400		-	yes|up	no|up	no|up	no|up	no|up	no|up	1
TraesCS1D02G063600	TraesCS1D02G063600	-	yes|down	yes|down	no|up	no|up	no|up	yes|down	3
TraesCS2A02G333200		-	yes|down	no|down	yes|down	no|up	no|down	yes|down	3
TraesCS6B02G341900		-	yes|down	no|down	yes|down	no|up	yes|down	no|down	3
TraesCS3D02G298900	TraesCS3D02G298900	-	yes|up	no|up	no|up	no|up	no|up	no|up	1
TraesCS3A02G099800	TraesCS3A02G099800	-	no|down	no|down	no|down	no|up	no|up	yes|down	1
TraesCS5D02G413600	TraesCS5D02G413600	-	no|up	yes|down	yes|up	yes|down	no|down	no|up	3
TraesCS7D02G216200	TraesCS7D02G216200	-	yes|down	no|down	yes|down	no|down	yes|down	no|down	3
TraesCS6D02G320200	TraesCS6D02G320200	-	yes|up	yes|up	yes|up	no|down	no|up	yes|up	4
TraesCS7D02G329700	TraesCS7D02G329700	-	yes|up	yes|up	no|down	no|up	no|up	no|up	2
TraesCS7B02G072200	TraesCS7B02G072200	-	yes|up	no|up	yes|up	no|up	yes|up	no|down	3
TraesCS2D02G091700	TraesCS2D02G091700	-	yes|up	yes|up	no|up	no|up	yes|up	yes|up	4
TraesCS5B02G241400	TraesCS5B02G241400	-	yes|up	yes|up	no|up	no|up	no|up	no|up	2
TraesCS7D02G412900		-	yes|up	yes|up	no|down	yes|up	no|up	no|up	3
TraesCS7D02G466700		-	yes|up	no|down	yes|up	no|down	yes|up	no|down	3
TraesCS7D02G360500	TraesCS7D02G360500	-	yes|up	yes|up	no|up	no|up	no|up	yes|up	3
TraesCS4D02G099100	TraesCS4D02G099100	-	yes|up	no|up	no|up	no|down	no|up	yes|up	2
TraesCS3D02G382400	TraesCS3D02G382400	-	yes|up	no|up	no|up	no|down	no|down	no|up	1
TraesCS5B02G552800		-	no|up	no|down	no|up	no|up	yes|up	no|down	1
TraesCS1A02G143800	TraesCS1A02G143800	-	no|up	yes|up	no|down	no|down	no|down	yes|up	2
TraesCS4D02G280900	TraesCS4D02G280900	-	no|up	no|up	no|up	yes|up	yes|up	no|down	2
TraesCS3B02G594500		-	no|up	no|up	no|down	no|down	yes|down	yes|up	2
TraesCS4A02G391700		-	yes|up	yes|up	no|down	yes|up	yes|up	no|down	4
TraesCS7A02G461100		-	no|down	no|up	yes|down	no|down	yes|down	yes|up	3
TraesCS2B02G479700		-	no|up	yes|up	yes|down	no|up	no|down	yes|up	3
TraesCS1D02G296000	TraesCS1D02G296000	-	yes|down	yes|down	no|up	no|down	no|down	no|down	2
TraesCS6D02G102200	TraesCS6D02G102200	-	yes|down	yes|down	no|up	no|down	no|down	no|down	2
TraesCS1A02G158500	TraesCS1A02G158500	-	yes|down	no|down	no|down	no|down	no|down	no|down	1
TraesCSU02G243700	TraesCSU02G243700	-	yes|down	yes|down	no|up	yes|down	yes|down	no|no test	4
TraesCS1D02G029300	TraesCS1D02G029300	-	yes|up	yes|up	no|no test	no|up	no|up	no|up	2
TraesCS5A02G482100		-	yes|down	no|no test	yes|down	no|no test	yes|down	no|no test	3
TraesCS2A02G573500		-	no|down	no|down	no|up	yes|up	yes|up	yes|down	3
TraesCS2D02G417300		-	no|down	no|down	no|down	no|up	no|up	yes|down	1
TraesCS5D02G199100	TraesCS5D02G199100	-	yes|up	yes|up	no|up	no|up	no|up	no|up	2
TraesCS3B02G151200	TraesCS3B02G151200	-	no|up	no|down	yes|up	no|up	yes|up	no|down	2
TraesCS4A02G142300	TraesCS4A02G142300	-	yes|down	yes|down	no|down	no|down	no|down	no|down	2
TraesCS3B02G386800		-	yes|up	yes|up	no|down	no|up	no|down	yes|up	3
TraesCS6B02G124500	TraesCS6B02G124500	-	no|down	no|up	no|down	no|down	yes|down	no|up	1
TraesCS2A02G249100	TraesCS2A02G249100	-	yes|up	yes|up	no|up	no|up	no|up	no|up	2
TraesCS1A02G220900	TraesCS1A02G220900	-	yes|down	yes|down	no|up	yes|down	yes|down	no|down	4
TraesCS5D02G203200	TraesCS5D02G203200	-	yes|down	no|down	no|up	no|down	no|down	no|no test	1
TraesCS5D02G184700	TraesCS5D02G184700	-	no|down	no|down	no|up	no|up	no|up	yes|down	1
TraesCS4A02G092200	TraesCS4A02G092200	-	yes|up	yes|up	no|down	yes|up	no|up	no|up	3
TraesCS5D02G559400		-	no|down	yes|down	no|up	no|up	yes|up	yes|down	3
TraesCS4A02G028800	TraesCS4A02G028800	-	yes|down	yes|down	no|up	no|down	no|down	yes|down	3
TraesCS6D02G027300	TraesCS6D02G027300	-	no|no test	yes|down	yes|up	yes|down	no|no test	no|no test	3
TraesCS2B02G093100	TraesCS2B02G093100	-	yes|up	yes|up	no|up	no|up	yes|up	yes|up	4
TraesCS2D02G093700	TraesCS2D02G093700	-	yes|down	yes|down	yes|down	no|up	no|down	yes|down	4
TraesCS1B02G161200	TraesCS1B02G161200	-	no|up	yes|up	no|down	no|up	no|up	no|up	1
TraesCS6D02G146500	TraesCS6D02G146500	-	no|up	no|down	no|up	no|up	yes|up	no|down	1
TraesCS5A02G458900		-	no|up	no|up	no|down	no|down	yes|down	yes|up	2
TraesCS2B02G582400		-	yes|down	yes|down	no|down	no|down	yes|down	no|down	3
TraesCS2B02G606600		-	yes|up	no|up	no|up	no|up	no|up	no|up	1
TraesCS5B02G192900	TraesCS5B02G192900	-	no|down	no|down	no|up	yes|down	no|down	no|up	1
TraesCS6B02G264400	TraesCS6B02G264400	-	yes|down	no|down	no|down	no|down	yes|down	no|no test	2
TraesCS2D02G552700		-	no|up	no|up	no|up	yes|up	yes|up	no|down	2
TraesCS3B02G452100		-	yes|down	yes|down	no|down	no|down	no|down	no|down	2
TraesCS6B02G099600	TraesCS6B02G099600	-	no|up	no|up	no|up	no|up	yes|up	no|down	1
TraesCS7D02G063500	TraesCS7D02G063500	-	yes|down	yes|down	no|down	yes|down	yes|down	yes|down	5
TraesCS5D02G323300	TraesCS5D02G323300	-	yes|up	yes|up	no|up	yes|up	yes|up	no|up	4
TraesCS2D02G277600	TraesCS2D02G277600	-	yes|up	yes|up	no|up	no|up	yes|up	no|up	3
TraesCS1A02G430400		-	no|down	yes|down	no|up	no|down	no|up	yes|down	2
TraesCS7D02G359900	TraesCS7D02G359900	-	no|up	yes|up	yes|down	yes|up	no|up	no|up	3
TraesCS1D02G367400	TraesCS1D02G367400	-	no|no test	no|down	no|up	no|up	yes|up	yes|down	2
TraesCS7D02G222800	TraesCS7D02G222800	-	yes|down	yes|down	no|up	no|up	no|up	yes|down	3
TraesCS6A02G301900		-	yes|up	yes|up	no|up	no|up	no|up	no|up	2
TraesCS2B02G205800	TraesCS2B02G205800	-	yes|up	yes|up	no|no test	yes|up	yes|up	no|down	4
TraesCS7D02G481600		-	yes|up	no|up	no|up	no|up	no|up	no|up	1
TraesCS5A02G086400	TraesCS5A02G086400	-	no|up	no|up	no|down	no|down	no|down	yes|up	1
TraesCS5A02G487400		-	yes|down	no|down	no|down	no|down	no|down	no|down	1
TraesCS2B02G017800	TraesCS2B02G017800	-	no|up	yes|down	yes|up	yes|down	yes|up	no|down	4
TraesCS7D02G177700	TraesCS7D02G177700	-	no|up	no|up	no|up	no|down	no|down	yes|up	1
TraesCS2D02G493200		-	yes|up	no|up	no|up	no|up	yes|up	no|down	2
TraesCS5B02G403700		-	yes|up	yes|up	no|down	yes|up	yes|up	yes|up	5
TraesCS6D02G364100	TraesCS6D02G364100	-	yes|up	yes|up	no|up	no|up	yes|up	no|up	3
TraesCS2B02G599000		-	yes|down	yes|down	no|up	no|up	no|up	yes|down	3
TraesCS1B02G386700		-	yes|down	yes|down	no|down	no|down	yes|down	no|down	3
TraesCS4D02G234300	TraesCS4D02G234300	-	no|down	no|up	no|down	no|down	yes|down	no|up	1
TraesCS4A02G001500	TraesCS4A02G001500	-	yes|down	no|down	no|down	no|up	no|down	no|down	1
TraesCS3A02G276500		-	yes|up	no|up	yes|up	no|down	no|up	yes|up	3
TraesCS2A02G147400	TraesCS2A02G147400	-	no|up	no|up	no|down	no|down	no|down	yes|up	1
TraesCS2D02G338900	TraesCS2D02G338900	-	no|up	no|up	no|up	no|down	no|down	yes|up	1
TraesCS3B02G010100	TraesCS3B02G010100	-	yes|up	no|down	yes|up	no|down	yes|up	no|up	3
TraesCS3B02G054300	TraesCS3B02G054300	-	no|down	no|down	no|up	yes|down	yes|down	no|up	2
TraesCS4A02G014300	TraesCS4A02G014300	-	yes|down	yes|down	yes|down	yes|down	yes|down	no|no test	5
TraesCS2A02G267200	TraesCS2A02G267200	-	yes|down	yes|down	no|down	no|down	no|down	yes|down	3
TraesCS5A02G380200		-	yes|up	yes|up	no|up	no|up	no|up	no|up	2
TraesCS2A02G113700	TraesCS2A02G113700	-	yes|up	yes|up	no|up	no|down	no|no test	yes|up	3
TraesCS7B02G232200	TraesCS7B02G232200	-	yes|down	no|down	no|down	no|down	no|down	no|down	1
TraesCS2B02G249000	TraesCS2B02G249000	-	no|up	no|up	no|up	no|down	no|down	yes|up	1
TraesCS7D02G081300	TraesCS7D02G081300	-	yes|down	yes|down	no|down	yes|down	yes|down	yes|down	5
TraesCS4A02G271100		-	no|down	no|down	no|up	no|up	no|up	yes|down	1
TraesCS2D02G581700		-	yes|up	yes|up	no|up	no|up	yes|up	yes|up	4
TraesCS6B02G473800		-	yes|up	yes|up	no|up	yes|up	yes|up	no|up	4
TraesCS5A02G449500		-	no|down	yes|down	no|up	no|down	no|down	no|down	1
TraesCS4B02G032900	TraesCS4B02G032900	-	yes|up	no|up	no|up	no|up	no|up	no|up	1
TraesCS7A02G240600	TraesCS7A02G240600	-	yes|up	yes|up	no|up	yes|up	yes|up	yes|up	5
TraesCS2B02G329900	TraesCS2B02G329900	-	yes|up	yes|up	yes|up	yes|up	yes|up	yes|up	6
TraesCS7D02G475300		-	no|down	no|down	no|up	no|up	no|up	yes|down	1
TraesCS1B02G296400		-	yes|up	yes|up	no|up	no|down	no|down	yes|up	3
TraesCS3B02G147400	TraesCS3B02G147400	-	yes|down	no|down	no|down	no|down	no|down	no|down	1
TraesCS2A02G375800		-	no|up	yes|up	no|down	no|up	no|up	no|up	1
TraesCS5A02G543200		-	no|up	no|up	no|up	no|up	yes|up	no|down	1
TraesCS5D02G028800	TraesCS5D02G028800	-	yes|down	no|down	no|down	no|up	no|up	yes|down	2
TraesCS3D02G210800	TraesCS3D02G210800	-	yes|up	yes|up	no|up	no|up	no|up	no|up	2
TraesCS5B02G253500	TraesCS5B02G253500	-	no|up	no|up	no|up	yes|up	yes|up	no|down	2
TraesCS5A02G246300	TraesCS5A02G246300	-	no|down	no|down	no|down	yes|down	yes|down	no|up	2
TraesCS2A02G388000		-	yes|down	yes|down	no|up	yes|down	no|down	no|down	3
TraesCS1B02G061500	TraesCS1B02G061500	-	yes|down	yes|down	yes|down	yes|down	yes|down	no|no test	5
TraesCS4D02G012500	TraesCS4D02G012500	-	no|down	yes|down	no|up	no|up	no|up	yes|down	2
TraesCS1D02G266700	TraesCS1D02G266700	-	no|up	no|down	no|up	no|up	yes|up	no|down	1
TraesCS4B02G353600		-	no|down	no|down	no|down	no|down	yes|down	no|up	1
TraesCS1D02G338800	TraesCS1D02G338800	-	no|up	no|up	no|down	no|down	yes|down	no|up	1
TraesCS6D02G019700	TraesCS6D02G019700	-	no|up	yes|up	yes|down	yes|up	no|up	no|up	3
TraesCS7B02G216000	TraesCS7B02G216000	-	no|up	yes|up	no|down	no|down	no|down	yes|up	2
TraesCS3A02G121000	TraesCS3A02G121000	-	yes|down	yes|down	no|up	yes|down	yes|down	yes|down	5
TraesCS7A02G427700		-	yes|up	yes|up	no|up	yes|up	yes|up	no|up	4
TraesCS1B02G269100	TraesCS1B02G269100	-	yes|up	yes|up	no|up	no|up	no|up	no|up	2
TraesCS5A02G027300	TraesCS5A02G027300	-	yes|down	yes|down	no|up	yes|down	no|down	no|down	3
TraesCS7A02G213100	TraesCS7A02G213100	-	no|down	no|down	no|up	no|up	no|up	yes|down	1
TraesCS2B02G266600	TraesCS2B02G266600	-	yes|up	yes|up	no|down	yes|up	yes|up	no|up	4
TraesCS6A02G041700	TraesCS6A02G041700	-	yes|down	yes|down	no|up	no|down	no|down	no|down	2
TraesCS3D02G117500	TraesCS3D02G117500	-	yes|down	no|down	yes|down	no|down	yes|down	no|no test	3
TraesCS6D02G016700	TraesCS6D02G016700	-	yes|up	yes|up	no|up	no|up	yes|up	no|up	3
TraesCS7D02G457600		-	yes|up	yes|up	no|up	no|down	no|down	yes|up	3
TraesCS5A02G548500		-	yes|down	yes|down	no|up	no|down	no|down	no|down	2
TraesCS1B02G326900		-	yes|up	no|up	no|up	no|down	no|down	yes|up	2
TraesCS6B02G381700		-	no|up	yes|up	no|down	no|up	no|down	no|up	1
TraesCS3B02G064700	TraesCS3B02G064700	-	yes|down	yes|down	no|down	no|up	no|up	yes|down	3
TraesCS3D02G345100	TraesCS3D02G345100	-	yes|down	no|down	no|down	yes|down	yes|down	no|up	3
TraesCS2A02G238900	TraesCS2A02G238900	-	yes|up	no|up	no|up	no|up	no|up	no|up	1
TraesCS5D02G075900	TraesCS5D02G075900	-	yes|up	yes|up	no|no test	yes|up	yes|up	no|up	4
TraesCS3A02G252700	TraesCS3A02G252700	-	no|up	no|up	no|down	no|down	yes|down	yes|up	2
TraesCS7D02G369900	TraesCS7D02G369900	-	yes|up	yes|up	no|no test	yes|up	yes|up	yes|up	5
TraesCS4B02G262900		-	yes|up	yes|up	no|down	no|down	no|down	yes|up	3
TraesCS3B02G219200	TraesCS3B02G219200	-	yes|down	yes|down	no|up	no|down	no|down	no|down	2
TraesCS4B02G118900	TraesCS4B02G118900	-	yes|down	yes|down	no|up	no|down	no|down	yes|down	3
TraesCS1D02G081900	TraesCS1D02G081900	-	no|up	yes|up	no|down	no|up	no|down	no|up	1
TraesCS1D02G039500	TraesCS1D02G039500	-	no|up	yes|down	yes|up	yes|down	no|down	no|up	3
TraesCS2B02G051700	TraesCS2B02G051700	-	yes|down	yes|down	no|up	no|down	no|down	no|down	2
TraesCS6B02G195700	TraesCS6B02G195700	-	yes|down	no|down	no|down	no|down	no|down	no|down	1
TraesCS7A02G277500	TraesCS7A02G277500	-	yes|up	yes|up	no|up	no|up	yes|up	no|up	3
TraesCS6D02G360900	TraesCS6D02G360900	-	yes|up	yes|up	no|up	no|up	yes|up	no|up	3
TraesCS2A02G106700	TraesCS2A02G106700	-	yes|down	yes|down	no|down	no|down	no|down	no|down	2
TraesCS6B02G344300		-	yes|down	yes|down	no|down	no|down	no|down	yes|down	3
TraesCS5B02G498200		-	yes|down	no|down	no|down	no|up	no|down	no|down	1
TraesCS7D02G135200	TraesCS7D02G135200	-	yes|down	yes|down	no|down	no|down	yes|down	yes|down	4
TraesCS1D02G407700	TraesCS1D02G407700	-	yes|up	yes|up	no|down	no|down	no|down	yes|up	3
TraesCS2A02G421100		-	no|down	no|down	no|up	no|up	no|up	yes|down	1
TraesCS2A02G398000		-	yes|up	yes|up	no|down	no|up	no|up	no|up	2
TraesCS2B02G404200		-	yes|down	yes|down	yes|up	yes|down	no|down	yes|down	5
TraesCS3A02G030000	TraesCS3A02G030000	-	yes|down	no|down	no|down	no|down	no|down	no|down	1
TraesCS1A02G419900		-	yes|up	no|up	no|no test	no|up	no|up	no|up	1
TraesCS6B02G295700		-	yes|down	yes|down	yes|down	no|down	yes|down	yes|down	5
TraesCS5A02G399800		-	yes|down	yes|down	no|down	yes|down	yes|down	yes|down	5
TraesCS5D02G292200	TraesCS5D02G292200	-	no|up	no|down	no|up	no|up	yes|up	no|down	1
TraesCS5A02G040700	TraesCS5A02G040700	-	no|up	yes|up	no|down	no|up	no|down	yes|up	2
TraesCS4D02G203800	TraesCS4D02G203800	-	yes|up	yes|up	no|up	no|up	no|up	yes|up	3
TraesCS7B02G112500	TraesCS7B02G112500	-	yes|down	yes|down	no|down	no|down	no|down	no|down	2
TraesCS5A02G384000		-	yes|down	yes|down	no|down	no|down	yes|down	no|down	3
TraesCS5B02G469800		-	no|up	yes|up	no|down	no|up	no|up	no|up	1
TraesCS5D02G449400	TraesCS5D02G449400	-	no|up	no|down	yes|up	no|down	no|up	no|up	1
TraesCS2B02G482100		-	yes|up	yes|up	no|no test	yes|up	yes|up	no|up	4
TraesCS5B02G190500	TraesCS5B02G190500	-	yes|down	no|down	no|down	no|up	no|down	no|down	1
TraesCS7D02G110700	TraesCS7D02G110700	-	yes|up	no|up	no|up	no|up	no|up	no|up	1
TraesCS6A02G405600		-	yes|up	yes|up	no|up	no|up	yes|up	no|up	3
TraesCS7B02G485000		-	no|up	no|up	no|down	no|down	no|down	yes|up	1
TraesCS2B02G131900	TraesCS2B02G131900	-	yes|up	yes|up	no|down	no|down	no|down	yes|up	3
TraesCS5D02G496100		-	no|up	no|up	no|down	no|down	no|down	yes|up	1
TraesCS1A02G166100	TraesCS1A02G166100	-	yes|up	yes|up	no|up	no|up	yes|up	yes|up	4
TraesCS6A02G248400	TraesCS6A02G248400	-	no|up	yes|up	no|down	no|up	no|up	no|up	1
TraesCS7A02G196100	TraesCS7A02G196100	-	no|up	no|up	no|up	yes|up	yes|up	no|down	2
TraesCS5B02G163500	TraesCS5B02G163500	-	no|up	no|up	no|up	no|up	yes|up	no|down	1
TraesCS4A02G417000		-	yes|down	yes|down	yes|down	no|up	yes|down	yes|down	5
TraesCS6A02G211800	TraesCS6A02G211800	-	yes|up	yes|up	no|no test	no|up	no|up	no|up	2
TraesCS2B02G126500	TraesCS2B02G126500	-	no|up	no|up	no|down	no|down	no|down	yes|up	1
TraesCS7A02G055700	TraesCS7A02G055700	-	yes|down	yes|down	no|down	no|up	no|up	yes|down	3
TraesCS1D02G381700	TraesCS1D02G381700	-	yes|down	yes|down	no|down	yes|down	yes|down	no|up	4
TraesCS2D02G061100	TraesCS2D02G061100	-	yes|down	yes|down	no|down	no|down	yes|down	yes|down	4
TraesCS2D02G303900	TraesCS2D02G303900	-	yes|up	yes|up	no|up	no|up	yes|up	no|up	3
TraesCS4D02G005900	TraesCS4D02G005900	-	no|down	no|up	yes|down	no|up	no|down	no|down	1
TraesCS7A02G251200	TraesCS7A02G251200	-	yes|up	yes|up	no|up	no|up	no|up	no|up	2
TraesCS4D02G127100	TraesCS4D02G127100	-	yes|down	yes|down	no|down	no|down	yes|down	yes|down	4
TraesCS2A02G235500	TraesCS2A02G235500	-	yes|up	yes|up	no|up	no|up	no|up	no|up	2
TraesCS4B02G351600		-	no|up	yes|up	no|down	no|down	no|down	yes|up	2
TraesCS3D02G266000	TraesCS3D02G266000	-	yes|down	yes|down	no|down	no|down	yes|down	yes|down	4
TraesCS4A02G399700		-	yes|down	yes|down	no|up	no|up	no|up	yes|down	3
TraesCS1B02G186300	TraesCS1B02G186300	-	yes|down	no|down	no|down	no|up	no|down	no|down	1
TraesCS6A02G066200	TraesCS6A02G066200	-	yes|down	yes|down	no|down	no|down	yes|down	no|down	3
TraesCS6A02G057700	TraesCS6A02G057700	-	yes|down	no|down	no|down	no|down	no|down	no|down	1
TraesCSU02G023500	TraesCSU02G023500	-	no|up	no|up	no|down	no|down	yes|down	yes|up	2
TraesCS3D02G115100	TraesCS3D02G115100	-	yes|up	yes|up	no|down	yes|up	yes|up	yes|up	5
TraesCS2A02G306300		-	yes|down	yes|down	no|down	yes|down	yes|down	no|down	4
TraesCS4D02G320100	TraesCS4D02G320100	-	yes|up	no|up	no|up	no|down	no|up	no|up	1
TraesCS5D02G404500	TraesCS5D02G404500	-	yes|down	yes|down	no|up	no|down	no|down	yes|down	3
TraesCS2A02G395000		-	yes|up	no|up	yes|up	no|up	yes|up	no|down	3
TraesCS2A02G459300		-	no|down	yes|down	no|up	yes|down	yes|down	no|up	3
TraesCS1D02G439200	TraesCS1D02G439200	-	yes|up	no|up	no|up	no|down	no|down	yes|up	2
TraesCS4A02G237700		-	yes|up	yes|up	no|up	no|up	no|up	no|up	2
TraesCS6B02G440600		-	yes|up	no|up	no|up	no|up	yes|up	no|up	2
TraesCS2A02G380200		-	no|down	yes|down	no|up	no|up	no|up	yes|down	2
TraesCS7A02G320400	TraesCS7A02G320400	-	no|up	no|down	yes|up	no|down	no|up	no|up	1
TraesCS2B02G224300	TraesCS2B02G224300	-	no|up	no|down	no|up	yes|down	no|down	yes|up	2
TraesCS5A02G157200	TraesCS5A02G157200	-	yes|down	yes|down	no|down	no|up	no|down	yes|down	3
TraesCS7D02G116700	TraesCS7D02G116700	-	yes|up	yes|up	no|up	no|down	no|up	yes|up	3
TraesCS5D02G007500	TraesCS5D02G007500	-	no|down	yes|down	no|up	no|down	no|up	no|down	1
TraesCS2A02G200900	TraesCS2A02G200900	-	no|up	yes|up	no|down	yes|up	no|up	no|up	2
TraesCS1D02G085100	TraesCS1D02G085100	-	no|no test	no|down	yes|up	no|down	no|no test	no|no test	1
TraesCSU02G071200	TraesCSU02G071200	-	no|up	no|up	no|up	no|down	no|down	yes|up	1
TraesCS3B02G085200	TraesCS3B02G085200	-	yes|down	yes|down	no|up	no|down	no|down	no|down	2
TraesCS3B02G457900		-	no|down	no|up	no|down	no|down	yes|down	no|up	1
TraesCS6D02G305000	TraesCS6D02G305000	-	no|up	yes|up	no|down	no|up	no|down	no|up	1
TraesCS2D02G504300		-	yes|up	no|up	yes|up	no|down	no|up	no|up	2
TraesCS7A02G491900		-	yes|up	yes|up	no|down	yes|up	yes|up	no|down	4
TraesCS4A02G059000	TraesCS4A02G059000	-	yes|down	no|down	no|down	no|down	no|down	no|down	1
TraesCS4D02G131500	TraesCS4D02G131500	-	yes|down	yes|down	no|down	no|down	no|down	yes|down	3
TraesCS3A02G379400		-	no|down	no|up	yes|down	no|down	yes|down	no|up	2
TraesCS2D02G158300	TraesCS2D02G158300	-	yes|down	yes|down	no|up	no|down	no|up	yes|down	3
TraesCS3B02G601800		-	yes|up	yes|up	no|down	no|no test	no|down	yes|up	3
TraesCS7B02G017400	TraesCS7B02G017400	-	yes|down	yes|down	no|down	no|down	no|down	yes|down	3
TraesCS5B02G280700	TraesCS5B02G280700	-	no|up	yes|down	yes|up	no|down	yes|up	no|down	3
TraesCS4D02G029200	TraesCS4D02G029200	-	yes|down	yes|down	no|up	no|down	no|down	yes|down	3
TraesCS6D02G204400	TraesCS6D02G204400	-	no|up	no|up	no|down	yes|down	yes|down	yes|up	3
TraesCS1A02G077700	TraesCS1A02G077700	-	yes|up	yes|up	yes|up	no|up	yes|up	no|up	4
TraesCS3D02G466500		-	no|down	yes|down	no|up	no|down	no|up	yes|down	2
TraesCS4A02G378500		-	no|down	yes|down	no|up	no|down	no|down	no|down	1
TraesCS3D02G318500	TraesCS3D02G318500	-	yes|up	no|up	no|up	no|down	no|up	no|up	1
TraesCS3D02G277000	TraesCS3D02G277000	-	yes|up	no|down	yes|up	no|down	yes|up	no|up	3
TraesCS3A02G320600		-	no|down	no|down	no|down	no|down	yes|down	no|up	1
TraesCS6B02G323800		-	yes|down	no|down	yes|down	no|down	yes|down	no|down	3
TraesCS6D02G290400	TraesCS6D02G290400	-	no|down	no|up	yes|down	no|up	no|down	no|up	1
TraesCS2D02G464200		-	yes|up	yes|up	no|down	yes|up	no|up	no|up	3
TraesCS6D02G234600	TraesCS6D02G234600	-	no|up	no|up	no|down	yes|up	no|up	no|down	1
TraesCS5B02G300200	TraesCS5B02G300200	-	yes|up	no|up	no|up	no|up	no|up	no|up	1
TraesCS2D02G263000	TraesCS2D02G263000	-	yes|up	yes|up	no|down	no|down	no|down	yes|up	3
TraesCS4A02G354300		-	no|up	no|up	no|up	no|down	no|down	yes|up	1
TraesCS3D02G292500	TraesCS3D02G292500	-	yes|down	yes|down	no|up	no|down	no|down	yes|down	3
TraesCS5A02G298100		-	yes|down	no|down	yes|down	no|up	yes|down	no|down	3
TraesCS5A02G424900		-	yes|up	yes|up	no|down	no|down	no|down	yes|up	3
TraesCS1D02G162400	TraesCS1D02G162400	-	yes|down	yes|down	no|up	no|down	no|down	yes|down	3
TraesCS3D02G172000	TraesCS3D02G172000	-	yes|down	yes|down	no|down	no|down	yes|down	yes|down	4
TraesCS7D02G068800	TraesCS7D02G068800	-	yes|up	yes|up	no|up	no|up	no|up	yes|up	3
TraesCS6B02G167200	TraesCS6B02G167200	-	yes|down	no|down	yes|down	no|up	no|down	no|down	2
TraesCS1D02G129800	TraesCS1D02G129800	-	yes|up	no|up	yes|up	no|down	no|up	no|up	2
TraesCS4D02G016500	TraesCS4D02G016500	-	yes|up	no|down	yes|up	no|down	yes|up	no|down	3
TraesCS3D02G401300		-	yes|down	no|down	no|down	no|down	no|down	no|down	1
TraesCS4B02G374100		-	no|up	no|up	no|down	yes|up	no|up	no|down	1
TraesCS3A02G383600		-	yes|up	no|up	no|up	no|down	no|up	yes|up	2
TraesCS6B02G258400	TraesCS6B02G258400	-	yes|down	yes|down	no|up	no|down	no|down	yes|down	3
TraesCS5B02G359400		-	no|down	no|down	no|down	no|down	yes|down	no|up	1
TraesCS3B02G204600	TraesCS3B02G204600	-	yes|down	no|up	yes|down	no|up	yes|down	no|up	3
TraesCS5A02G236700	TraesCS5A02G236700	-	yes|up	no|down	yes|up	no|down	no|up	no|up	2
TraesCS7A02G238600	TraesCS7A02G238600	-	no|down	no|down	no|up	no|up	no|up	yes|down	1
TraesCS3A02G307100		-	yes|up	yes|up	yes|up	yes|up	yes|up	no|up	5
TraesCS2A02G063100	TraesCS2A02G063100	-	yes|down	yes|down	no|down	yes|down	yes|down	no|up	4
TraesCS7A02G147300	TraesCS7A02G147300	-	yes|up	yes|up	yes|up	no|up	yes|up	yes|up	5
TraesCS1B02G201100	TraesCS1B02G201100	-	yes|up	yes|up	yes|up	yes|up	yes|up	yes|up	6
TraesCS5B02G246300	TraesCS5B02G246300	-	yes|up	no|up	no|up	no|down	no|no test	no|up	1
TraesCS6A02G285900		-	no|up	no|up	no|up	no|up	yes|up	no|down	1
TraesCS4A02G011900	TraesCS4A02G011900	-	no|up	yes|up	yes|down	yes|up	no|up	no|down	3
TraesCS2B02G396700		-	yes|up	yes|up	no|up	no|up	no|up	no|up	2
TraesCS1A02G002500	TraesCS1A02G002500	-	yes|down	yes|down	no|up	no|down	no|down	no|down	2
TraesCS4B02G113600	TraesCS4B02G113600	-	yes|down	yes|down	no|down	no|down	no|down	no|down	2
TraesCS4A02G041200	TraesCS4A02G041200	-	yes|up	no|up	no|up	no|up	no|up	no|up	1
TraesCS7A02G074200	TraesCS7A02G074200	-	yes|down	no|down	yes|down	no|down	yes|down	no|up	3
TraesCS5D02G219500	TraesCS5D02G219500	-	yes|down	no|down	no|down	no|down	yes|down	no|up	2
TraesCS7A02G383200		-	no|up	yes|up	no|down	no|up	no|down	no|up	1
TraesCS2A02G314200		-	no|up	no|down	yes|up	no|down	no|up	no|up	1
TraesCS7B02G146000	TraesCS7B02G146000	-	no|down	no|up	no|down	no|down	yes|down	no|up	1
TraesCS1A02G284700	TraesCS1A02G284700	-	no|down	no|up	yes|down	no|no test	yes|down	no|up	2
TraesCS2A02G068300	TraesCS2A02G068300	-	no|up	no|up	no|down	yes|up	no|up	no|down	1
TraesCS3D02G424600		-	yes|down	yes|down	no|down	no|up	no|down	yes|down	3
TraesCS6D02G398200	TraesCS6D02G398200	-	yes|up	yes|up	no|no test	no|up	no|up	no|up	2
TraesCS2A02G074000	TraesCS2A02G074000	-	no|up	yes|up	no|down	no|up	no|down	no|up	1
TraesCS4A02G235700		-	yes|down	yes|down	no|down	no|down	no|down	yes|down	3
TraesCS5A02G237700	TraesCS5A02G237700	-	yes|up	yes|up	no|up	yes|up	yes|up	no|up	4
TraesCS7B02G235900	TraesCS7B02G235900	-	yes|up	yes|up	no|down	no|up	no|up	yes|up	3
TraesCS4D02G275800	TraesCS4D02G275800	-	yes|up	no|up	yes|up	no|up	yes|up	no|down	3
TraesCS2D02G107300	TraesCS2D02G107300	-	yes|up	no|down	yes|up	no|up	yes|up	no|down	3
TraesCS1B02G279500	TraesCS1B02G279500	-	yes|up	yes|up	no|up	no|up	no|up	yes|up	3
TraesCS4D02G339700	TraesCS4D02G339700	-	yes|down	no|down	no|down	yes|down	yes|down	no|up	3
TraesCS6D02G004300	TraesCS6D02G004300	-	yes|up	yes|up	no|up	no|up	no|up	yes|up	3
TraesCS2D02G546300		-	no|up	yes|up	no|down	no|up	no|down	yes|up	2
TraesCS3D02G279400	TraesCS3D02G279400	-	yes|down	yes|down	no|up	no|down	no|down	no|down	2
TraesCS4D02G178800	TraesCS4D02G178800	-	no|up	no|up	no|up	yes|up	yes|up	yes|down	3
TraesCS1B02G106400	TraesCS1B02G106400	-	yes|down	yes|down	yes|down	no|down	yes|down	yes|down	5
TraesCS4A02G359500		-	no|down	yes|down	no|up	no|up	no|up	yes|down	2
TraesCS3D02G188000	TraesCS3D02G188000	-	yes|up	no|down	yes|up	no|down	yes|up	no|down	3
TraesCS5D02G001900	TraesCS5D02G001900	-	yes|up	no|up	no|up	no|up	no|up	no|up	1
TraesCS6B02G138900	TraesCS6B02G138900	-	no|up	no|up	no|up	yes|up	yes|up	no|down	2
TraesCSU02G234900	TraesCSU02G234900	-	no|up	no|down	yes|up	no|up	yes|up	no|down	2
TraesCS3B02G316800		-	yes|up	yes|up	no|up	yes|up	yes|up	yes|up	5
TraesCS7D02G409800		-	yes|up	yes|up	no|up	no|down	no|up	yes|up	3
TraesCS3D02G479100		-	yes|up	yes|up	no|up	no|up	no|up	yes|up	3
TraesCS3D02G425100		-	no|up	no|up	no|down	no|down	no|down	yes|up	1
TraesCS7B02G205100	TraesCS7B02G205100	-	yes|up	yes|up	no|down	no|down	no|down	yes|up	3
TraesCS5D02G504800		-	yes|up	yes|up	no|up	no|down	no|down	yes|up	3
TraesCSU02G191600	TraesCSU02G191600	-	no|up	no|down	yes|up	yes|up	yes|up	yes|down	4
TraesCS6D02G282000	TraesCS6D02G282000	-	yes|down	no|up	yes|down	no|up	yes|down	no|up	3
TraesCS6A02G150000	TraesCS6A02G150000	-	no|up	yes|up	no|down	no|up	no|down	no|up	1
TraesCS6D02G177300	TraesCS6D02G177300	-	yes|down	yes|down	no|down	no|up	no|down	yes|down	3
TraesCS5A02G279600	TraesCS5A02G279600	-	no|down	no|down	no|down	no|down	yes|down	no|up	1
TraesCS2B02G077200	TraesCS2B02G077200	-	no|up	yes|up	yes|down	no|up	no|down	no|up	2
TraesCS2B02G133500	TraesCS2B02G133500	-	yes|down	yes|down	no|down	no|down	no|down	yes|down	3
TraesCS4A02G100300	TraesCS4A02G100300	-	yes|down	yes|down	no|down	no|down	no|down	yes|down	3
TraesCS5B02G435300		-	yes|up	no|up	no|up	no|down	no|no test	yes|up	2
TraesCS1D02G308500	TraesCS1D02G308500	-	yes|down	yes|down	no|up	yes|down	yes|down	no|down	4
TraesCS1B02G317200		-	yes|down	yes|down	no|down	no|down	no|down	no|down	2
TraesCS1D02G270100	TraesCS1D02G270100	-	yes|up	yes|up	no|no test	no|no test	no|no test	yes|up	3
TraesCS4B02G103600	TraesCS4B02G103600	-	yes|down	no|down	no|down	no|down	no|down	no|down	1
TraesCS7D02G512700		-	no|down	yes|down	no|up	no|down	no|up	no|down	1
TraesCS3A02G022600	TraesCS3A02G022600	-	yes|up	no|up	yes|up	no|up	yes|up	no|up	3
TraesCS6B02G098000	TraesCS6B02G098000	-	no|down	no|down	no|down	no|down	yes|down	no|up	1
TraesCS3D02G130100	TraesCS3D02G130100	-	no|up	no|up	no|up	no|down	no|down	yes|up	1
TraesCS1B02G188300	TraesCS1B02G188300	-	yes|up	yes|up	no|up	no|up	no|up	no|up	2
TraesCS3B02G270600	TraesCS3B02G270600	-	yes|down	no|down	no|down	no|up	no|up	yes|down	2
TraesCS4D02G050600	TraesCS4D02G050600	-	yes|down	yes|down	no|up	yes|down	no|down	no|down	3
TraesCS2D02G414300		-	yes|up	yes|up	no|up	no|down	no|down	yes|up	3
TraesCS3A02G023700	TraesCS3A02G023700	-	no|down	no|no test	no|down	yes|up	no|up	yes|down	2
TraesCS1A02G412100		-	yes|down	yes|down	no|down	no|down	yes|down	no|up	3
TraesCS5B02G086300	TraesCS5B02G086300	-	no|down	yes|down	no|up	no|down	no|up	no|down	1
TraesCS2D02G123000	TraesCS2D02G123000	-	yes|up	no|up	yes|up	no|down	no|up	no|up	2
TraesCS6D02G402100	TraesCS6D02G402100	-	yes|down	no|down	yes|down	no|up	no|down	no|down	2
TraesCS3A02G334400		-	no|down	no|up	yes|down	no|up	no|down	no|up	1
TraesCS1B02G301600		-	yes|up	no|up	no|up	yes|up	yes|up	no|down	3
TraesCS7B02G065100	TraesCS7B02G065100	-	yes|up	yes|up	no|up	no|down	no|up	yes|up	3
TraesCS3A02G133600	TraesCS3A02G133600	-	no|down	no|down	no|up	no|up	no|up	yes|down	1
TraesCS6A02G071200	TraesCS6A02G071200	-	no|up	no|up	no|no test	yes|up	yes|up	no|down	2
TraesCS7B02G096600	TraesCS7B02G096600	-	yes|up	yes|up	no|up	yes|up	yes|up	no|down	4
TraesCS7D02G237200	TraesCS7D02G237200	-	yes|down	no|down	yes|down	no|down	yes|down	no|no test	3
TraesCS4B02G292900		-	yes|up	no|up	yes|up	no|up	yes|up	no|up	3
TraesCS7B02G464800		-	no|up	yes|up	no|down	no|up	no|up	no|up	1
TraesCS2D02G311100	TraesCS2D02G311100	-	no|down	no|down	no|down	yes|up	yes|up	yes|down	3
TraesCS7B02G342700		-	no|down	no|up	yes|down	no|down	yes|down	no|up	2
TraesCS2D02G221000	TraesCS2D02G221000	-	yes|down	no|no test	yes|down	no|no test	no|down	no|no test	2
TraesCS4D02G006900	TraesCS4D02G006900	-	no|down	no|up	no|down	no|down	yes|down	yes|up	2
TraesCS1A02G174100	TraesCS1A02G174100	-	no|down	no|up	no|down	no|down	yes|down	no|up	1
TraesCS2B02G351300	TraesCS2B02G351300	-	yes|up	yes|up	no|up	no|up	yes|up	yes|up	4
TraesCS7D02G038900	TraesCS7D02G038900	-	yes|down	yes|down	no|down	no|down	no|down	yes|down	3
TraesCS6B02G204700	TraesCS6B02G204700	-	yes|up	yes|up	no|down	no|down	no|down	yes|up	3
TraesCS7B02G280300		-	yes|up	yes|up	no|down	no|down	no|down	yes|up	3
TraesCS6A02G331900		-	yes|up	no|up	no|up	no|down	no|up	no|up	1
TraesCS3B02G498500		-	no|down	no|down	no|down	yes|down	yes|down	no|up	2
TraesCS6A02G066700	TraesCS6A02G066700	-	yes|down	yes|down	no|up	no|down	no|up	yes|down	3
TraesCS2A02G130900	TraesCS2A02G130900	-	yes|down	yes|down	yes|down	yes|down	yes|down	no|down	5
TraesCS1D02G349800	TraesCS1D02G349800	-	yes|up	no|up	yes|up	no|down	yes|up	no|up	3
TraesCS2D02G280800	TraesCS2D02G280800	-	yes|down	no|down	no|down	yes|up	no|up	yes|down	3
TraesCS5D02G000400	TraesCS5D02G000400	-	no|down	no|up	no|down	yes|up	no|up	no|down	1
TraesCS1D02G208400	TraesCS1D02G208400	-	no|down	no|up	yes|down	yes|up	no|down	no|down	2
TraesCS5D02G481200		-	yes|up	yes|up	no|up	no|down	no|up	yes|up	3
TraesCS2A02G471300		-	no|down	no|up	yes|down	yes|up	no|up	no|down	2
TraesCS7D02G536000		-	yes|down	yes|down	yes|down	no|up	yes|down	yes|down	5
TraesCS5A02G457400		-	no|down	no|down	no|down	no|down	yes|down	no|up	1
TraesCS3D02G464100		-	yes|down	no|down	no|down	no|up	no|up	yes|down	2
TraesCS5D02G359600	TraesCS5D02G359600	-	yes|down	no|down	yes|down	no|up	yes|down	no|down	3
TraesCS4B02G386000		-	no|up	yes|up	no|down	no|up	no|down	no|up	1
TraesCS2D02G157000	TraesCS2D02G157000	-	no|down	no|up	yes|down	no|down	yes|down	yes|up	3
TraesCS3A02G347500		-	yes|up	no|up	yes|up	no|down	no|up	no|up	2
TraesCS5A02G163000	TraesCS5A02G163000	-	yes|down	no|down	yes|down	no|down	yes|down	no|up	3
TraesCS4D02G133600	TraesCS4D02G133600	-	yes|up	yes|up	no|down	no|up	no|down	yes|up	3
TraesCS1A02G422600		-	no|down	yes|down	no|up	no|down	no|up	no|down	1
TraesCS5A02G229900	TraesCS5A02G229900	-	yes|up	yes|up	no|no test	yes|up	yes|up	yes|up	5
TraesCS4B02G226700	TraesCS4B02G226700	-	yes|up	no|down	yes|up	no|down	no|up	no|up	2
TraesCS7A02G475400		-	yes|up	yes|up	no|down	no|up	no|up	no|up	2
TraesCS7D02G417600		-	yes|up	yes|up	no|up	no|up	no|up	yes|up	3
TraesCS1A02G308300	TraesCS1A02G308300	-	no|down	yes|down	no|up	no|down	no|up	yes|down	2
TraesCSU02G111300	TraesCSU02G111300	-	yes|up	no|up	no|up	no|up	yes|up	no|down	2
TraesCS7D02G468200		-	no|down	no|up	no|down	no|down	yes|down	no|up	1
TraesCS3D02G193100	TraesCS3D02G193100	-	yes|down	yes|down	no|up	no|down	no|down	yes|down	3
TraesCS2D02G246100	TraesCS2D02G246100	-	no|down	no|up	no|down	no|down	yes|down	no|up	1
TraesCS2A02G188700	TraesCS2A02G188700	-	yes|up	no|up	no|up	no|up	no|up	no|up	1
TraesCS2D02G100900	TraesCS2D02G100900	-	yes|up	no|up	no|up	no|up	no|up	no|up	1
TraesCS5A02G555800		-	no|up	yes|up	no|down	no|up	no|down	no|up	1
TraesCS1A02G102700	TraesCS1A02G102700	-	yes|up	yes|up	no|up	no|down	no|up	yes|up	3
TraesCS2B02G268100	TraesCS2B02G268100	-	yes|up	yes|up	no|up	yes|up	yes|up	no|up	4
TraesCS6B02G078200	TraesCS6B02G078200	-	yes|down	yes|down	no|down	no|down	no|down	no|down	2
TraesCS2B02G162700	TraesCS2B02G162700	-	yes|up	no|up	no|up	no|up	no|up	no|up	1
TraesCS6B02G114200	TraesCS6B02G114200	-	no|up	no|down	yes|up	no|down	no|up	no|up	1
TraesCS4A02G258300		-	yes|up	yes|up	no|down	no|down	no|down	yes|up	3
TraesCS2D02G452000		-	no|down	no|up	no|down	no|down	yes|down	yes|up	2
TraesCS1B02G052600	TraesCS1B02G052600	-	no|down	no|up	no|down	yes|up	yes|up	yes|down	3
TraesCS7B02G128900	TraesCS7B02G128900	-	no|up	yes|up	no|down	yes|up	no|up	no|up	2
TraesCS4D02G176400	TraesCS4D02G176400	-	no|up	no|down	yes|up	no|down	no|up	no|down	1
TraesCS5D02G387100	TraesCS5D02G387100	-	no|down	no|down	no|down	no|up	no|up	yes|down	1
TraesCS7B02G355300		-	no|up	yes|up	no|down	no|down	no|down	yes|up	2
TraesCS5B02G307800	TraesCS5B02G307800	-	yes|up	yes|up	no|up	yes|up	yes|up	yes|up	5
TraesCS2B02G391700		-	yes|up	no|up	no|up	no|down	no|up	no|up	1
TraesCS5A02G159400	TraesCS5A02G159400	-	no|up	yes|up	no|down	no|up	no|up	no|up	1
TraesCS3D02G160200	TraesCS3D02G160200	-	yes|up	no|up	yes|up	no|down	yes|up	no|up	3
TraesCS7D02G351700	TraesCS7D02G351700	-	yes|up	no|up	no|up	yes|up	yes|up	no|down	3
TraesCS3B02G150100	TraesCS3B02G150100	-	no|up	yes|up	no|down	yes|up	no|up	no|up	2
TraesCS2D02G425200		-	no|no test	yes|down	yes|up	yes|down	no|no test	no|no test	3
TraesCS5B02G500600		-	no|up	no|up	no|down	no|down	no|down	yes|up	1
TraesCS2A02G151800	TraesCS2A02G151800	-	no|down	yes|up	yes|down	no|down	yes|down	yes|up	4
TraesCS1A02G221600	TraesCS1A02G221600	-	yes|down	yes|down	no|down	no|down	no|down	no|down	2
TraesCS3A02G105400	TraesCS3A02G105400	-	no|up	no|down	no|up	yes|down	no|down	no|up	1
TraesCS1A02G088700	TraesCS1A02G088700	-	yes|down	yes|down	no|up	no|down	no|up	yes|down	3
TraesCS4B02G010400	TraesCS4B02G010400	-	no|up	yes|up	no|down	no|up	no|down	no|up	1
TraesCS6B02G434100		-	no|up	yes|up	no|down	no|up	no|down	no|up	1
TraesCS5D02G398700	TraesCS5D02G398700	-	no|up	yes|up	no|down	yes|up	no|up	no|up	2
TraesCS5B02G565000		-	yes|up	yes|up	no|down	no|up	no|up	no|up	2
TraesCS5D02G260800	TraesCS5D02G260800	-	no|up	no|down	yes|up	no|down	no|up	no|down	1
TraesCS2D02G396600		-	yes|down	yes|down	yes|up	yes|down	yes|down	yes|down	6
TraesCSU02G197200	TraesCSU02G197200	-	yes|down	no|no test	yes|down	no|no test	yes|down	no|no test	3
TraesCS4B02G090200	TraesCS4B02G090200	-	yes|down	no|down	yes|down	no|down	yes|down	no|no test	3
TraesCS3D02G308900	TraesCS3D02G308900	-	yes|up	yes|up	yes|up	no|up	yes|up	yes|up	5
TraesCS2A02G532800		-	yes|down	yes|down	no|up	no|down	no|down	no|down	2
TraesCS5D02G425600	TraesCS5D02G425600	-	no|down	no|up	no|down	no|down	yes|down	no|up	1
TraesCS5A02G209700	TraesCS5A02G209700	-	no|down	no|down	no|up	no|up	no|up	yes|down	1
TraesCS6A02G293900		-	yes|up	no|up	no|up	no|up	no|up	no|up	1
TraesCS2B02G275100	TraesCS2B02G275100	-	yes|up	no|up	yes|up	no|up	yes|up	no|up	3
TraesCS7B02G130600	TraesCS7B02G130600	-	yes|down	yes|down	no|down	no|down	no|down	yes|down	3
TraesCS4D02G145400	TraesCS4D02G145400	-	yes|up	no|up	no|up	no|up	no|up	no|up	1
TraesCS2B02G090400	TraesCS2B02G090400	-	no|down	yes|down	yes|up	no|down	yes|up	yes|down	4
TraesCS6D02G344500	TraesCS6D02G344500	-	yes|down	no|down	no|down	no|down	no|down	no|down	1
TraesCS6A02G154800	TraesCS6A02G154800	-	yes|up	no|up	no|up	no|up	no|up	no|up	1
TraesCS2A02G283200	TraesCS2A02G283200	-	no|up	no|up	no|no test	yes|up	yes|up	no|down	2
TraesCS1B02G185000	TraesCS1B02G185000	-	yes|down	yes|down	no|up	no|up	no|up	yes|down	3
TraesCS3D02G368800	TraesCS3D02G368800	-	yes|down	no|down	no|down	yes|down	yes|down	no|up	3
TraesCS4B02G106600	TraesCS4B02G106600	-	no|up	yes|up	no|down	no|up	no|down	no|up	1
TraesCS6B02G270300	TraesCS6B02G270300	-	no|up	no|up	no|down	yes|up	yes|up	no|down	2
TraesCS6A02G020100	TraesCS6A02G020100	-	no|up	yes|up	yes|down	yes|up	no|up	no|down	3
TraesCS3B02G373700		-	no|down	no|up	yes|down	no|no test	yes|down	no|up	2
TraesCS7D02G132400	TraesCS7D02G132400	-	yes|up	no|up	yes|up	no|down	no|no test	yes|up	3
TraesCS6A02G004600	TraesCS6A02G004600	-	no|up	yes|up	yes|down	yes|up	no|up	no|up	3
TraesCS1B02G158200	TraesCS1B02G158200	-	no|down	no|up	yes|down	no|up	no|up	no|down	1
TraesCS2A02G117800	TraesCS2A02G117800	-	yes|up	yes|up	no|down	no|up	no|up	no|up	2
TraesCS1A02G262700	TraesCS1A02G262700	-	no|down	yes|down	no|up	no|down	no|up	no|down	1
TraesCS2A02G019900	TraesCS2A02G019900	-	yes|up	yes|up	no|up	no|up	no|up	no|up	2
TraesCS5D02G233100	TraesCS5D02G233100	-	yes|down	yes|down	no|up	no|down	no|down	yes|down	3
TraesCS6A02G363200		-	no|down	no|down	no|down	no|down	yes|down	no|up	1
TraesCS6A02G277700		-	yes|up	yes|up	no|up	no|up	yes|up	no|up	3
TraesCS2A02G119400	TraesCS2A02G119400	-	no|down	no|up	no|down	no|down	yes|down	yes|up	2
TraesCS5A02G296700		-	no|up	no|up	no|down	no|down	yes|down	yes|up	2
TraesCS3D02G003300	TraesCS3D02G003300	-	yes|up	yes|up	yes|down	no|up	no|down	yes|up	4
TraesCS1B02G352700		-	yes|down	yes|down	no|down	no|down	no|down	no|down	2
TraesCS5D02G116200	TraesCS5D02G116200	-	yes|down	no|down	no|down	no|down	no|down	no|down	1
TraesCS4D02G286400	TraesCS4D02G286400	-	yes|down	no|down	no|down	no|up	no|down	no|down	1
TraesCS3D02G352600	TraesCS3D02G352600	-	no|down	no|down	no|down	yes|down	yes|down	no|up	2
TraesCS7B02G274900		-	yes|up	yes|up	no|no test	no|up	no|up	yes|up	3
TraesCS3A02G374500		-	yes|up	no|up	no|up	no|up	yes|up	no|up	2
TraesCS4A02G131800	TraesCS4A02G131800	-	yes|down	no|down	no|down	yes|down	yes|down	no|up	3
TraesCS3B02G470900		-	yes|up	yes|up	no|down	no|down	no|down	yes|up	3
TraesCS5D02G224700	TraesCS5D02G224700	-	no|down	no|down	no|down	no|down	yes|down	no|up	1
TraesCS1A02G227600	TraesCS1A02G227600	-	yes|down	yes|down	no|up	no|up	no|up	yes|down	3
TraesCS7A02G009100	TraesCS7A02G009100	-	no|down	yes|down	no|up	yes|down	no|down	no|down	2
TraesCS1B02G404000		-	yes|up	no|up	no|up	no|up	no|up	no|up	1
TraesCS6A02G163000	TraesCS6A02G163000	-	yes|up	yes|up	no|down	no|up	no|up	no|up	2
TraesCS2D02G025100	TraesCS2D02G025100	-	no|down	yes|down	no|up	no|down	no|down	no|down	1
TraesCS1B02G445000		-	yes|up	yes|up	no|down	yes|up	yes|up	no|up	4
TraesCS4B02G379500		-	yes|up	yes|up	no|up	no|up	no|up	no|up	2
TraesCS3A02G349100		-	yes|down	no|down	no|down	no|down	no|down	no|down	1
TraesCS7A02G376300		-	yes|down	yes|down	no|down	yes|down	yes|down	yes|down	5
TraesCS6A02G029200	TraesCS6A02G029200	-	yes|up	no|up	no|no test	no|no test	no|no test	no|up	1
TraesCS3B02G007900	TraesCS3B02G007900	-	no|down	yes|down	no|up	no|down	no|up	no|down	1
TraesCS2A02G134100	TraesCS2A02G134100	-	yes|down	yes|down	no|down	no|down	no|down	no|down	2
TraesCS3A02G221400	TraesCS3A02G221400	-	no|up	no|up	no|up	no|up	yes|up	no|down	1
TraesCS4D02G186100	TraesCS4D02G186100	-	yes|up	yes|up	yes|up	yes|up	yes|up	yes|up	6
TraesCS7B02G301400		-	yes|up	yes|up	yes|up	no|up	yes|up	yes|up	5
TraesCSU02G039900	TraesCSU02G039900	-	no|down	yes|down	no|up	no|down	no|down	no|down	1
TraesCS5B02G169400	TraesCS5B02G169400	-	no|down	no|up	yes|down	yes|up	no|up	no|down	2
TraesCS5A02G496600		-	yes|up	yes|up	yes|up	yes|up	yes|up	no|down	5
TraesCS3A02G369000		-	yes|down	yes|down	no|down	yes|down	yes|down	yes|down	5
TraesCS6A02G036400	TraesCS6A02G036400	-	no|up	no|down	yes|up	yes|down	no|down	no|up	2
TraesCS3B02G106200	TraesCS3B02G106200	-	yes|up	no|up	no|up	no|up	yes|up	no|up	2
TraesCS1B02G001400	TraesCS1B02G001400	-	no|down	no|down	no|down	no|down	yes|down	no|up	1
TraesCS2A02G305300		-	yes|up	yes|up	yes|up	yes|up	yes|up	yes|up	6
TraesCS6B02G332800		-	no|up	no|down	no|up	no|down	no|down	yes|up	1
TraesCS4A02G434700		-	no|up	no|up	no|no test	yes|up	yes|up	no|down	2
TraesCS1D02G088100	TraesCS1D02G088100	-	yes|up	yes|up	no|down	no|down	no|down	yes|up	3
TraesCS1B02G240200	TraesCS1B02G240200	-	no|up	no|up	no|down	no|down	no|down	yes|up	1
TraesCS1A02G228800	TraesCS1A02G228800	-	yes|down	yes|down	no|down	yes|down	yes|down	no|down	4
TraesCS5B02G267500	TraesCS5B02G267500	-	yes|up	yes|up	no|no test	no|up	no|up	yes|up	3
TraesCS4A02G200200	TraesCS4A02G200200	-	no|down	yes|down	no|up	no|down	no|down	no|down	1
TraesCS4B02G054600	TraesCS4B02G054600	-	yes|up	no|up	yes|up	no|down	yes|up	no|up	3
TraesCS5B02G504600		-	yes|up	no|up	no|up	no|down	no|down	no|up	1
TraesCS5B02G290300	TraesCS5B02G290300	-	yes|down	yes|down	no|down	no|down	no|down	yes|down	3
TraesCS4B02G179200	TraesCS4B02G179200	-	yes|up	no|up	no|up	no|down	no|down	yes|up	2
TraesCSU02G049500	TraesCSU02G049500	-	yes|up	no|up	yes|up	no|down	no|up	no|up	2
TraesCS3B02G038700	TraesCS3B02G038700	-	yes|up	yes|up	no|down	yes|up	yes|up	no|up	4
TraesCS1D02G375600	TraesCS1D02G375600	-	yes|down	yes|down	no|down	yes|down	yes|down	no|down	4
TraesCS2D02G516100		-	no|up	yes|up	yes|down	no|up	no|down	yes|up	3
TraesCSU02G185800	TraesCSU02G185800	-	yes|up	no|up	yes|up	no|up	yes|up	no|up	3
TraesCS2A02G405700		-	no|down	yes|down	no|up	yes|down	no|down	no|down	2
TraesCS4A02G095500	TraesCS4A02G095500	-	yes|up	yes|up	yes|up	no|up	yes|up	no|up	4
TraesCS6A02G061700	TraesCS6A02G061700	-	yes|down	yes|down	no|down	yes|down	yes|down	yes|down	5
TraesCSU02G198000	TraesCSU02G198000	-	yes|up	yes|up	no|no test	no|no test	no|no test	yes|up	3
TraesCS3B02G127700	TraesCS3B02G127700	-	yes|up	no|up	no|up	no|up	yes|up	no|down	2
TraesCS7D02G500300		-	yes|down	yes|down	no|down	no|down	yes|down	no|down	3
TraesCS3D02G257500	TraesCS3D02G257500	-	yes|up	yes|up	no|down	no|down	no|down	yes|up	3
TraesCS6B02G323900		-	no|down	no|up	yes|down	no|down	yes|down	no|up	2
TraesCS3D02G497300		-	yes|up	yes|up	no|up	no|up	yes|up	no|up	3
TraesCSU02G122500	TraesCSU02G122500	-	yes|up	no|up	no|up	no|up	yes|up	no|down	2
TraesCS3A02G438100		-	yes|up	yes|up	no|up	no|down	no|down	yes|up	3
TraesCS5D02G501600		-	yes|up	no|up	no|up	no|up	no|up	no|up	1
TraesCS1B02G361300		-	yes|down	no|down	no|down	no|down	no|down	no|down	1
TraesCS4D02G319200	TraesCS4D02G319200	-	yes|up	yes|up	no|down	no|down	no|down	yes|up	3
TraesCS6B02G112900	TraesCS6B02G112900	-	yes|down	yes|down	no|down	no|down	no|down	no|down	2
TraesCS2A02G219100	TraesCS2A02G219100	-	yes|up	yes|up	yes|up	no|down	no|up	yes|up	4
TraesCS3D02G361200	TraesCS3D02G361200	-	yes|up	no|up	no|no test	no|up	no|up	no|up	1
TraesCS6A02G044700	TraesCS6A02G044700	-	yes|down	yes|down	no|up	yes|down	yes|down	no|no test	4
TraesCS3A02G454800		-	yes|down	yes|down	no|down	no|down	yes|down	yes|down	4
TraesCS1A02G195312	TraesCS1A02G195312	-	no|down	no|up	no|down	no|down	yes|down	no|up	1
TraesCS3B02G107300	TraesCS3B02G107300	-	no|up	yes|up	yes|down	yes|up	no|down	no|up	3
TraesCS6A02G158000	TraesCS6A02G158000	-	no|up	no|up	no|down	no|down	no|down	yes|up	1
TraesCS4A02G019400	TraesCS4A02G019400	-	yes|down	yes|down	no|down	no|down	no|down	yes|down	3
TraesCS2A02G262900	TraesCS2A02G262900	-	no|down	no|up	no|down	no|down	yes|down	no|up	1
TraesCS3A02G517000		-	no|up	no|down	yes|up	no|up	yes|up	yes|down	3
TraesCS3D02G068700	TraesCS3D02G068700	-	no|up	no|up	no|down	yes|up	no|up	no|down	1
TraesCS3A02G407100		-	no|down	yes|down	no|up	no|up	no|up	yes|down	2
TraesCS6A02G341900		-	yes|up	yes|up	no|up	no|up	no|up	yes|up	3
TraesCS5D02G241600	TraesCS5D02G241600	-	no|no test	no|down	no|up	no|up	yes|up	yes|down	2
TraesCS5D02G091300	TraesCS5D02G091300	-	yes|up	yes|up	no|down	no|up	no|up	no|up	2
TraesCS5A02G212600	TraesCS5A02G212600	-	no|down	no|up	no|down	no|down	yes|down	no|up	1
TraesCS3A02G107800	TraesCS3A02G107800	-	no|down	no|up	no|down	no|down	yes|down	yes|up	2
TraesCS4D02G350300		-	yes|down	no|down	no|down	no|down	yes|down	no|up	2
TraesCS3D02G230600	TraesCS3D02G230600	-	yes|down	yes|down	no|down	no|down	yes|down	no|down	3
TraesCS7A02G156400	TraesCS7A02G156400	-	no|down	no|down	no|down	no|up	no|up	yes|down	1
TraesCS4A02G461500		-	yes|down	yes|down	no|down	yes|down	yes|down	no|no test	4
TraesCS7D02G166500	TraesCS7D02G166500	-	yes|up	yes|up	no|no test	no|no test	no|no test	yes|up	3
TraesCS2B02G521800		-	yes|up	yes|up	no|up	no|up	yes|up	yes|up	4
TraesCS6B02G247000	TraesCS6B02G247000	-	no|down	yes|down	no|up	no|up	no|up	yes|down	2
TraesCS4B02G161900	TraesCS4B02G161900	-	no|up	no|up	no|down	no|down	no|down	yes|up	1
TraesCS5B02G107800	TraesCS5B02G107800	-	no|down	no|up	yes|down	no|up	no|down	no|down	1
TraesCS3A02G370800		-	no|up	no|up	no|down	no|down	yes|down	yes|up	2
TraesCS1D02G404200	TraesCS1D02G404200	-	yes|up	no|up	no|up	no|down	no|down	yes|up	2
TraesCS5D02G264000	TraesCS5D02G264000	-	yes|down	yes|down	no|down	yes|down	yes|down	yes|down	5
TraesCS7D02G154700	TraesCS7D02G154700	-	yes|up	no|up	no|up	yes|down	no|down	yes|up	3
TraesCS1A02G394800		-	yes|up	yes|up	no|no test	no|up	no|up	yes|up	3
TraesCS6B02G383800		-	yes|up	yes|up	yes|up	no|down	no|up	yes|up	4
TraesCS7B02G093800	TraesCS7B02G093800	-	yes|down	yes|down	no|down	no|down	no|down	yes|down	3
TraesCSU02G250200	TraesCSU02G250200	-	yes|up	yes|up	no|no test	no|no test	no|no test	yes|up	3
TraesCS1B02G143000	TraesCS1B02G143000	-	yes|up	yes|up	no|up	no|up	no|up	no|up	2
TraesCS6A02G146600	TraesCS6A02G146600	-	yes|up	yes|up	no|up	yes|up	yes|up	yes|up	5
TraesCS2B02G096800	TraesCS2B02G096800	-	yes|down	yes|down	no|down	no|down	yes|down	no|down	3
TraesCS2A02G445600		-	no|down	no|up	yes|down	no|up	no|down	no|up	1
TraesCS5A02G119600	TraesCS5A02G119600	-	yes|down	no|down	no|down	no|down	yes|down	no|down	2
TraesCS7D02G294200	TraesCS7D02G294200	-	yes|down	yes|down	no|up	no|down	no|down	no|down	2
TraesCS3B02G235600	TraesCS3B02G235600	-	no|down	no|down	no|up	no|up	no|up	yes|down	1
TraesCS7B02G372300		-	no|down	no|up	no|down	no|down	yes|down	no|up	1
TraesCS2B02G238200	TraesCS2B02G238200	-	yes|down	yes|down	no|down	no|up	no|up	yes|down	3
TraesCS3D02G531600		-	no|down	yes|down	no|up	yes|down	no|down	no|no test	2
TraesCS1B02G208100	TraesCS1B02G208100	-	no|down	no|down	no|up	no|up	no|up	yes|down	1
TraesCS6A02G210500	TraesCS6A02G210500	-	yes|down	no|up	yes|down	yes|down	yes|down	yes|up	5
TraesCS5A02G254100	TraesCS5A02G254100	-	no|down	no|up	yes|down	no|up	no|down	no|down	1
TraesCS2A02G112400	TraesCS2A02G112400	-	yes|up	no|up	no|up	no|up	no|up	no|up	1
TraesCS1D02G000700	TraesCS1D02G000700	-	yes|up	no|down	yes|up	no|down	no|up	no|up	2
TraesCS3D02G239000	TraesCS3D02G239000	-	yes|up	yes|up	no|no test	no|no test	no|no test	yes|up	3
TraesCSU02G212100	TraesCSU02G212100	-	no|down	no|up	yes|down	no|up	no|down	no|up	1
TraesCS2B02G158400	TraesCS2B02G158400	-	no|down	yes|down	yes|up	no|down	no|up	yes|down	3
TraesCSU02G183400	TraesCSU02G183400	-	yes|up	yes|up	yes|up	yes|up	yes|up	no|up	5
TraesCS3B02G025300	TraesCS3B02G025300	-	yes|up	yes|up	no|no test	no|no test	no|no test	yes|up	3
TraesCS3D02G514000		-	yes|up	yes|up	yes|up	no|up	yes|up	yes|up	5
TraesCS1A02G404900		-	yes|down	yes|down	no|up	no|down	no|down	yes|down	3
TraesCS1B02G365100		-	yes|up	yes|up	no|down	no|down	no|down	yes|up	3
TraesCS3A02G371200		-	no|up	no|up	no|up	no|up	yes|up	no|down	1
TraesCS5B02G134000	TraesCS5B02G134000	-	yes|down	yes|down	no|up	yes|down	yes|down	yes|down	5
TraesCS4B02G099800	TraesCS4B02G099800	-	yes|down	no|down	no|down	no|down	yes|down	no|down	2
TraesCS4B02G055400	TraesCS4B02G055400	-	yes|up	no|up	yes|up	no|down	no|up	no|up	2
TraesCS7A02G370300		-	yes|down	no|down	yes|down	no|down	yes|down	no|down	3
TraesCS1D02G271500	TraesCS1D02G271500	-	no|down	yes|down	yes|up	no|down	yes|up	yes|down	4
TraesCS7A02G176600	TraesCS7A02G176600	-	no|down	no|up	no|down	no|down	yes|down	no|up	1
TraesCS6D02G122300	TraesCS6D02G122300	-	yes|down	no|down	no|down	no|up	no|down	yes|down	2
TraesCS6D02G333600	TraesCS6D02G333600	-	yes|up	yes|up	yes|up	no|up	yes|up	yes|up	5
TraesCS3A02G446200		-	yes|down	yes|down	no|down	no|down	yes|down	no|down	3
TraesCS2B02G272900	TraesCS2B02G272900	-	no|down	no|up	no|down	yes|up	yes|up	yes|down	3
TraesCS6A02G049700	TraesCS6A02G049700	-	yes|up	no|down	yes|up	no|up	yes|up	yes|down	4
TraesCS2A02G583000		-	no|up	no|down	yes|up	no|down	no|up	no|down	1
TraesCS3A02G157100	TraesCS3A02G157100	-	no|up	no|down	no|up	no|up	yes|up	no|down	1
TraesCS7B02G256600	TraesCS7B02G256600	-	no|up	no|up	no|no test	no|up	yes|up	no|down	1
TraesCS6A02G102500	TraesCS6A02G102500	-	no|up	no|up	no|down	no|down	yes|down	yes|up	2
TraesCS3B02G423000		-	yes|down	yes|down	no|down	no|up	no|up	yes|down	3
TraesCS7B02G066300	TraesCS7B02G066300	-	yes|up	yes|up	no|no test	yes|up	yes|up	yes|up	5
TraesCS1B02G416600		-	yes|down	yes|down	no|down	no|up	no|down	yes|down	3
TraesCS3D02G363200	TraesCS3D02G363200	-	yes|up	no|up	no|up	no|down	no|down	yes|up	2
TraesCS7D02G120600	TraesCS7D02G120600	-	yes|up	no|up	no|up	no|down	no|up	yes|up	2
TraesCS4D02G108100	TraesCS4D02G108100	-	no|down	yes|down	no|up	yes|down	no|down	no|no test	2
TraesCS3B02G000600	TraesCS3B02G000600	-	yes|up	yes|up	no|no test	no|no test	no|no test	yes|up	3
TraesCS1B02G236900	TraesCS1B02G236900	-	yes|down	yes|down	no|up	no|down	no|down	no|down	2
TraesCS6B02G432200		-	no|down	no|down	no|down	no|down	yes|down	no|up	1
TraesCS2B02G302100	TraesCS2B02G302100	-	yes|up	yes|up	yes|up	yes|up	yes|up	yes|up	6
TraesCS2D02G590200		-	yes|up	no|up	no|up	no|up	yes|up	no|up	2
TraesCS3A02G033900	TraesCS3A02G033900	-	yes|up	yes|up	yes|up	yes|up	yes|up	no|up	5
TraesCS3D02G392500		-	yes|up	yes|up	yes|down	no|up	no|down	yes|up	4
TraesCS5B02G207900	TraesCS5B02G207900	-	yes|up	yes|up	no|up	no|up	no|up	yes|up	3
TraesCS7A02G536900		-	no|down	yes|down	no|up	yes|down	no|down	no|down	2
TraesCS3D02G342800	TraesCS3D02G342800	-	yes|down	yes|down	no|down	no|down	no|down	no|down	2
TraesCS1A02G109700	TraesCS1A02G109700	-	no|down	no|up	yes|down	no|down	yes|down	no|up	2
TraesCS5A02G211700	TraesCS5A02G211700	-	no|up	yes|up	no|down	no|up	no|up	no|up	1
TraesCS6A02G317500		-	no|up	yes|up	no|down	no|up	no|up	no|up	1
TraesCS6A02G311400		-	yes|up	yes|up	no|up	no|up	no|up	no|up	2
TraesCS1D02G104900	TraesCS1D02G104900	-	yes|down	yes|down	no|up	no|down	no|up	yes|down	3
TraesCS1A02G208100	TraesCS1A02G208100	-	yes|down	yes|down	no|down	no|up	no|up	yes|down	3
TraesCS7D02G043000	TraesCS7D02G043000	-	no|up	no|up	no|up	yes|down	yes|down	yes|up	3
TraesCS5D02G269600	TraesCS5D02G269600	-	yes|up	yes|up	yes|up	no|down	no|up	yes|up	4
TraesCS5A02G288300	TraesCS5A02G288300	-	yes|down	no|down	no|down	no|down	no|down	no|down	1
TraesCS6B02G219400	TraesCS6B02G219400	-	no|down	yes|down	no|up	no|down	no|down	no|down	1
TraesCS7D02G410000		-	yes|up	yes|up	no|up	no|up	no|up	no|up	2
TraesCS1A02G361400		-	yes|down	no|down	yes|down	no|down	yes|down	no|down	3
TraesCS4A02G475300		-	yes|up	yes|up	no|up	no|up	yes|up	no|up	3
TraesCS2B02G128400	TraesCS2B02G128400	-	yes|up	yes|up	no|no test	no|no test	no|no test	no|up	2
TraesCS3D02G340400	TraesCS3D02G340400	-	yes|up	no|up	yes|up	no|up	yes|up	no|down	3
TraesCS6A02G139200	TraesCS6A02G139200	-	no|up	no|up	no|down	no|down	yes|down	yes|up	2
TraesCS4D02G323800	TraesCS4D02G323800	-	yes|down	yes|down	yes|down	yes|down	yes|down	no|down	5
TraesCS2B02G184400	TraesCS2B02G184400	-	yes|up	no|up	yes|up	no|up	yes|up	no|up	3
TraesCS3A02G437900		-	yes|up	no|up	no|up	no|down	no|no test	yes|up	2
TraesCS2A02G424861		-	no|down	yes|down	yes|up	no|down	yes|up	yes|down	4
TraesCS6D02G192300	TraesCS6D02G192300	-	yes|up	no|up	no|up	no|up	yes|up	no|down	2
TraesCS4A02G402300		-	yes|down	yes|down	no|up	no|down	no|up	yes|down	3
TraesCS3D02G416700		-	yes|up	no|up	no|up	no|down	no|down	yes|up	2
TraesCS2A02G287200	TraesCS2A02G287200	-	yes|up	no|up	no|up	no|up	yes|up	no|up	2
TraesCS2B02G344800	TraesCS2B02G344800	-	no|down	no|down	no|down	no|down	yes|down	no|up	1
TraesCS3A02G108600	TraesCS3A02G108600	-	yes|down	no|down	no|down	no|down	yes|down	no|down	2
TraesCS1A02G375600		-	no|up	no|down	yes|up	no|down	no|up	no|down	1
TraesCS3A02G059200	TraesCS3A02G059200	-	no|down	no|up	no|down	no|down	yes|down	no|up	1
TraesCS2D02G022400	TraesCS2D02G022400	-	yes|up	yes|up	no|up	no|down	no|down	yes|up	3
TraesCS5B02G088000	TraesCS5B02G088000	-	yes|down	yes|down	no|up	yes|down	yes|down	yes|down	5
TraesCS6B02G354000		-	yes|up	no|up	no|up	no|up	no|up	no|up	1
TraesCS3B02G006600	TraesCS3B02G006600	-	yes|up	yes|up	no|down	yes|up	no|up	yes|up	4
TraesCS3D02G419700		-	yes|up	yes|up	no|up	no|up	yes|up	yes|up	4
TraesCS5D02G245600	TraesCS5D02G245600	-	yes|up	no|up	no|up	yes|up	yes|up	no|down	3
TraesCS6B02G281100		-	yes|down	no|down	no|down	no|down	no|down	no|down	1
TraesCS3D02G378400	TraesCS3D02G378400	-	no|down	yes|up	yes|down	no|up	no|down	no|up	2
TraesCS3D02G034000	TraesCS3D02G034000	-	yes|up	yes|up	yes|up	yes|up	yes|up	yes|up	6
TraesCS7A02G114100	TraesCS7A02G114100	-	no|up	no|up	no|up	yes|up	yes|up	no|down	2
TraesCS6A02G282800		-	no|down	no|down	no|down	no|up	no|up	yes|down	1
TraesCS4A02G498000		-	yes|up	yes|up	no|up	yes|up	yes|up	no|down	4
TraesCS3A02G256200	TraesCS3A02G256200	-	yes|up	yes|up	no|up	no|up	yes|up	yes|up	4
TraesCS1B02G440200		-	no|down	no|up	no|down	no|down	yes|down	yes|up	2
TraesCS5B02G401700		-	no|down	no|up	yes|down	no|up	yes|down	no|up	2
TraesCS2B02G428200		-	no|up	no|up	no|down	no|down	no|down	yes|up	1
TraesCS4B02G377400		-	yes|up	yes|up	no|up	no|down	no|no test	yes|up	3
TraesCS3D02G068300	TraesCS3D02G068300	-	no|up	yes|up	no|down	yes|up	no|up	no|up	2
TraesCS2D02G534400		-	no|up	no|down	yes|up	no|down	yes|up	no|down	2
TraesCS3B02G123700	TraesCS3B02G123700	-	no|up	no|up	no|up	no|down	no|down	yes|up	1
TraesCS3A02G113200	TraesCS3A02G113200	-	no|up	yes|up	no|down	no|up	no|down	no|up	1
TraesCS7B02G251100	TraesCS7B02G251100	-	yes|up	no|down	yes|up	no|down	no|up	no|up	2
TraesCS5A02G389500		-	yes|up	no|up	yes|up	no|up	yes|up	no|up	3
TraesCS7A02G206200	TraesCS7A02G206200	-	yes|down	no|down	yes|down	no|down	yes|down	no|no test	3
TraesCS6B02G272300	TraesCS6B02G272300	-	no|up	yes|up	no|down	no|up	no|down	yes|up	2
TraesCS2D02G055200	TraesCS2D02G055200	-	no|up	no|down	yes|up	no|down	no|up	no|up	1
TraesCS1D02G189600	TraesCS1D02G189600	-	yes|up	yes|up	no|up	no|down	no|up	yes|up	3
TraesCS2B02G027000	TraesCS2B02G027000	-	no|up	yes|down	yes|up	no|up	yes|up	yes|down	4
TraesCS1B02G261800	TraesCS1B02G261800	-	yes|down	no|down	no|down	no|up	no|down	yes|down	2
TraesCS4A02G021300	TraesCS4A02G021300	-	yes|up	no|up	no|up	yes|up	yes|up	no|down	3
TraesCS6B02G210000	TraesCS6B02G210000	-	yes|down	yes|down	no|down	yes|down	yes|down	yes|down	5
TraesCS1B02G034300	TraesCS1B02G034300	-	yes|up	yes|up	yes|up	yes|up	yes|up	no|up	5
TraesCS7A02G046300	TraesCS7A02G046300	-	yes|up	no|up	no|up	no|down	no|up	no|up	1
TraesCS6D02G211700	TraesCS6D02G211700	-	yes|up	yes|up	no|up	no|down	no|down	yes|up	3
TraesCS7B02G455300		-	yes|up	yes|up	no|up	no|up	yes|up	no|up	3
TraesCS4B02G028000	TraesCS4B02G028000	-	no|up	yes|up	no|down	no|up	no|down	yes|up	2
TraesCS1A02G043300	TraesCS1A02G043300	-	yes|up	no|up	no|up	no|up	no|up	no|up	1
TraesCS5D02G357600	TraesCS5D02G357600	-	yes|down	yes|down	no|down	no|up	no|down	yes|down	3
TraesCS7D02G350700	TraesCS7D02G350700	-	yes|up	no|up	no|up	no|up	no|up	no|up	1
TraesCS3D02G323800	TraesCS3D02G323800	-	yes|up	no|up	no|up	no|up	no|up	no|up	1
TraesCS3A02G346900		-	no|up	yes|down	yes|up	no|up	yes|up	yes|down	4
TraesCS2A02G230000	TraesCS2A02G230000	-	no|down	yes|up	yes|down	no|up	no|down	no|up	2
TraesCS5B02G012100	TraesCS5B02G012100	-	no|down	no|down	no|down	no|down	yes|down	no|up	1
TraesCS4D02G125800	TraesCS4D02G125800	-	yes|up	no|up	no|up	no|down	no|up	yes|up	2
TraesCS3B02G157900	TraesCS3B02G157900	-	yes|down	no|no test	yes|down	no|no test	yes|down	no|no test	3
TraesCS4A02G113500	TraesCS4A02G113500	-	no|down	no|down	no|down	no|down	yes|down	no|up	1
TraesCS2D02G187300	TraesCS2D02G187300	-	no|down	yes|down	no|up	no|down	no|down	no|down	1
TraesCS4B02G049800	TraesCS4B02G049800	-	yes|down	yes|down	no|up	no|down	no|down	no|down	2
TraesCS7D02G506300		-	no|down	no|down	no|down	no|down	yes|down	no|up	1
TraesCS7D02G399500		-	yes|down	yes|down	no|down	no|down	yes|down	yes|down	4
TraesCS4D02G046900	TraesCS4D02G046900	-	yes|down	yes|down	no|down	no|down	no|down	no|down	2
TraesCS5A02G482800		-	yes|down	no|down	no|down	no|up	no|down	no|down	1
TraesCS2D02G370400	TraesCS2D02G370400	-	no|down	yes|down	no|up	no|down	no|up	yes|down	2
TraesCS4A02G197400	TraesCS4A02G197400	-	yes|down	no|down	no|down	no|up	no|down	no|down	1
TraesCS7A02G178600	TraesCS7A02G178600	-	yes|up	no|down	yes|up	no|up	yes|up	no|down	3
TraesCS1B02G355700		-	yes|up	no|down	yes|up	yes|down	no|up	no|up	3
TraesCS3B02G400900		-	yes|down	yes|down	no|down	yes|down	yes|down	yes|down	5
TraesCS5A02G418700		-	yes|up	yes|up	no|up	yes|up	yes|up	yes|up	5
TraesCS6A02G296500		-	yes|down	no|up	yes|down	no|no test	yes|down	no|up	3
TraesCS7B02G296800		-	yes|up	no|up	yes|up	no|up	yes|up	no|up	3
TraesCS2B02G386400		-	yes|up	no|up	no|up	no|down	no|no test	no|up	1
TraesCS1B02G316500		-	yes|up	no|up	no|up	no|up	yes|up	no|down	2
TraesCS4B02G330100		-	yes|down	yes|down	no|down	no|down	no|down	no|down	2
TraesCS7D02G536500		-	yes|down	yes|down	no|up	yes|down	yes|down	no|down	4
TraesCS7A02G034500	TraesCS7A02G034500	-	no|down	yes|down	yes|up	yes|down	yes|up	yes|down	5
TraesCS3A02G354100		-	yes|up	no|up	no|up	no|up	no|up	no|up	1
TraesCS1D02G452700	TraesCS1D02G452700	-	yes|up	no|up	no|up	no|up	yes|up	no|down	2
TraesCS3B02G453000		-	yes|down	no|down	no|down	no|up	no|up	yes|down	2
TraesCS5B02G494900		-	yes|up	yes|up	no|down	no|up	no|down	yes|up	3
TraesCS2A02G325900		-	yes|down	yes|down	no|up	yes|down	yes|down	no|down	4
TraesCSU02G189000	TraesCSU02G189000	-	no|no test	no|down	no|up	yes|up	yes|up	yes|down	3
TraesCS1A02G219900	TraesCS1A02G219900	-	no|up	no|up	no|up	no|up	yes|up	no|down	1
TraesCS2A02G425800		-	no|down	no|down	no|up	no|up	no|up	yes|down	1
TraesCS3D02G148700	TraesCS3D02G148700	-	yes|up	no|down	yes|up	no|down	no|up	no|up	2
TraesCS1D02G004700	TraesCS1D02G004700	-	yes|down	yes|down	no|up	no|down	no|down	yes|down	3
TraesCS1D02G212400	TraesCS1D02G212400	-	no|down	no|down	no|down	no|up	no|up	yes|down	1
TraesCS1D02G370400	KW_chr1D_nlr_51	-	yes|up	yes|up	no|down	yes|up	yes|up	no|down	4
TraesCSU02G079200	TraesCSU02G079200	-	yes|down	yes|up	yes|down	yes|up	yes|down	no|down	5
TraesCS7D02G220500	TraesCS7D02G220500	-	no|down	no|up	no|down	no|down	yes|down	no|up	1
TraesCS1A02G326800		-	yes|up	yes|up	no|no test	yes|up	yes|up	yes|up	5
TraesCS4D02G258000	TraesCS4D02G258000	-	no|down	no|down	no|up	no|up	no|up	yes|down	1
TraesCS2B02G561300		-	no|up	yes|up	no|down	yes|up	no|up	no|up	2
TraesCS2D02G601500		-	yes|up	yes|up	no|up	no|up	no|up	no|up	2
TraesCS5B02G149900	TraesCS5B02G149900	-	yes|down	yes|down	no|down	no|down	no|down	no|down	2
TraesCS3A02G484600		-	no|down	yes|down	no|up	no|down	no|down	no|down	1
TraesCS2B02G356200		-	yes|down	no|down	no|down	no|down	no|down	no|down	1
TraesCS4B02G187500	TraesCS4B02G187500	-	no|no test	no|down	no|up	no|up	yes|up	yes|down	2
TraesCS2A02G143300	TraesCS2A02G143300	-	no|up	no|up	no|up	no|up	yes|up	no|down	1
TraesCS6A02G329900		-	no|down	no|up	yes|down	no|up	no|down	no|up	1
TraesCS5B02G477300		-	yes|down	yes|down	no|down	no|down	yes|down	no|down	3
TraesCS7A02G521900		-	no|up	no|up	no|down	no|down	yes|down	yes|up	2
TraesCS3D02G175900	TraesCS3D02G175900	-	no|down	yes|down	yes|up	yes|down	no|down	no|down	3
TraesCS3A02G128100	TraesCS3A02G128100	-	yes|down	no|down	no|down	no|down	no|down	no|down	1
TraesCS2A02G465400		-	no|down	no|up	yes|down	no|up	no|down	no|up	1
TraesCS1D02G206300	TraesCS1D02G206300	-	yes|up	yes|up	yes|up	yes|up	yes|up	yes|up	6
TraesCS4B02G192500	TraesCS4B02G192500	-	yes|down	no|down	yes|down	no|up	yes|down	no|down	3
TraesCS3D02G072100	TraesCS3D02G072100	-	no|down	yes|down	no|up	no|up	no|up	yes|down	2
TraesCS7D02G097400	TraesCS7D02G097400	-	yes|down	yes|down	yes|up	no|down	no|up	yes|down	4
TraesCS1D02G052900	TraesCS1D02G052900	-	yes|down	yes|down	yes|down	no|down	yes|down	yes|down	5
TraesCS5A02G242100	TraesCS5A02G242100	-	yes|up	no|down	yes|up	no|down	yes|up	no|down	3
TraesCS5A02G500500		-	yes|down	yes|down	no|up	yes|down	yes|down	no|no test	4
TraesCS3B02G597300		-	yes|down	yes|down	yes|down	no|down	yes|down	yes|down	5
TraesCS5D02G569000		-	no|no test	no|down	yes|up	no|down	no|no test	no|no test	1
TraesCS2D02G436700		-	yes|up	yes|up	no|up	no|down	no|up	yes|up	3
TraesCS6B02G420000		-	yes|up	yes|up	no|up	no|up	yes|up	no|up	3
TraesCS4A02G286600		-	no|up	yes|up	no|down	no|up	no|down	no|up	1
TraesCS7B02G493000		-	no|down	yes|down	no|up	no|down	no|up	yes|down	2
TraesCS3A02G046000	TraesCS3A02G046000	-	yes|up	yes|up	yes|up	yes|up	yes|up	yes|up	6
TraesCS5D02G430500	TraesCS5D02G430500	-	yes|up	no|up	no|up	no|down	no|up	yes|up	2
TraesCS2A02G249800	TraesCS2A02G249800	-	no|down	no|down	no|down	no|down	yes|down	no|up	1
TraesCS3B02G007600	TraesCS3B02G007600	-	no|up	yes|up	no|down	no|up	no|up	no|up	1
TraesCS3B02G424800		-	yes|down	yes|down	no|up	no|down	no|down	yes|down	3
TraesCS4D02G034200	TraesCS4D02G034200	-	no|up	no|up	no|up	no|up	yes|up	no|down	1
TraesCS4A02G089900	TraesCS4A02G089900	-	no|down	no|down	no|down	no|up	no|up	yes|down	1
TraesCS4D02G340200	TraesCS4D02G340200	-	no|down	yes|down	no|up	no|down	no|down	no|down	1
TraesCS7A02G309800	TraesCS7A02G309800	-	no|up	yes|up	no|down	no|up	no|down	no|up	1
TraesCS6D02G064200	TraesCS6D02G064200	-	yes|down	yes|down	no|down	no|down	no|down	no|down	2
TraesCS7B02G178100	TraesCS7B02G178100	-	yes|down	no|down	no|down	no|up	no|down	no|down	1
TraesCS7D02G335000	TraesCS7D02G335000	-	no|up	no|up	no|down	no|down	yes|down	yes|up	2
TraesCS3D02G513600		-	yes|up	no|up	yes|up	no|down	no|up	yes|up	3
TraesCS2A02G357000		-	no|up	yes|up	no|down	no|up	no|up	no|up	1
TraesCS1D02G147200	TraesCS1D02G147200	-	yes|down	yes|down	no|down	no|up	no|up	yes|down	3
TraesCS7B02G482000		-	yes|down	no|down	no|down	no|up	no|down	yes|down	2
TraesCS6D02G206300	TraesCS6D02G206300	-	no|down	no|down	no|down	no|up	no|up	yes|down	1
TraesCS3B02G332100		-	yes|up	yes|up	no|no test	no|up	no|up	yes|up	3
TraesCS2B02G385200		-	yes|up	yes|up	no|up	no|down	no|down	yes|up	3
TraesCS3D02G357000	TraesCS3D02G357000	-	no|up	no|up	no|down	no|down	no|down	yes|up	1
TraesCS5D02G556800		-	no|up	yes|up	no|down	no|down	yes|down	yes|up	3
TraesCS2D02G267100	TraesCS2D02G267100	-	no|up	no|down	no|up	no|up	yes|up	no|down	1
TraesCS2D02G256000	TraesCS2D02G256000	-	yes|up	yes|up	no|up	yes|up	yes|up	no|down	4
TraesCS4A02G309500		-	yes|down	no|down	no|down	no|up	no|down	no|down	1
TraesCS2D02G065600	TraesCS2D02G065600	-	yes|down	no|up	yes|down	no|up	yes|down	no|up	3
TraesCS6D02G369400	TraesCS6D02G369400	-	yes|up	no|up	no|up	no|down	no|up	yes|up	2
TraesCS1D02G268800	TraesCS1D02G268800	-	yes|down	yes|down	no|down	no|down	no|down	yes|down	3
TraesCS6A02G376700		-	yes|up	yes|up	yes|up	yes|up	yes|up	yes|up	6
TraesCS4B02G207000	TraesCS4B02G207000	-	yes|up	yes|up	no|no test	no|no test	no|no test	no|up	2
TraesCS5D02G213500	TraesCS5D02G213500	-	yes|up	yes|up	no|down	no|up	no|up	yes|up	3
TraesCS3B02G101200	TraesCS3B02G101200	-	yes|down	yes|down	no|up	no|down	no|up	yes|down	3
TraesCS7D02G057200	TraesCS7D02G057200	-	yes|up	yes|up	no|no test	no|up	no|up	no|up	2
TraesCS1A02G236500	TraesCS1A02G236500	-	yes|up	yes|up	no|down	no|up	no|up	no|up	2
TraesCS5D02G118300	TraesCS5D02G118300	-	yes|up	no|up	no|no test	no|no test	no|no test	no|up	1
TraesCS7D02G030900	TraesCS7D02G030900	-	yes|up	no|up	no|up	no|up	no|up	no|up	1
TraesCS1A02G134600	TraesCS1A02G134600	-	yes|down	no|down	no|down	no|up	no|down	no|down	1
TraesCS2B02G136600	TraesCS2B02G136600	-	no|down	yes|down	no|up	no|up	no|up	yes|down	2
TraesCS3A02G121700	TraesCS3A02G121700	-	yes|down	no|down	no|down	no|down	no|down	no|down	1
TraesCS3D02G366500	TraesCS3D02G366500	-	no|up	no|down	yes|up	no|down	yes|up	no|down	2
TraesCS4B02G291000		-	yes|up	yes|up	no|down	no|down	no|down	yes|up	3
TraesCS4B02G337600		-	no|up	no|down	yes|up	no|up	yes|up	no|down	2
TraesCS3D02G394800		-	no|up	no|down	yes|up	no|down	no|up	no|down	1
TraesCS6A02G304800		-	no|down	no|down	no|up	no|up	yes|up	yes|down	2
TraesCS6A02G028800	TraesCS6A02G028800	-	no|up	yes|up	yes|down	yes|up	no|up	no|up	3
TraesCS3D02G159200	TraesCS3D02G159200	-	yes|up	yes|up	yes|up	yes|up	yes|up	yes|up	6
TraesCS7B02G260400	TraesCS7B02G260400	-	no|up	no|up	no|down	yes|up	no|up	no|down	1
TraesCS3D02G294800	TraesCS3D02G294800	-	no|up	no|up	no|up	no|down	no|down	yes|up	1
TraesCS5D02G149100	TraesCS5D02G149100	-	no|down	no|up	no|down	no|down	yes|down	no|up	1
TraesCS1D02G083400	TraesCS1D02G083400	-	yes|down	yes|down	no|down	no|up	no|up	yes|down	3
TraesCS3D02G486800		-	yes|up	no|up	no|up	no|down	no|up	yes|up	2
TraesCS4B02G167500	TraesCS4B02G167500	-	yes|up	yes|up	no|down	yes|up	yes|up	yes|up	5
TraesCS7A02G002800	TraesCS7A02G002800	-	yes|down	yes|down	no|down	no|down	no|down	no|down	2
TraesCS5D02G228800	TraesCS5D02G228800	-	no|up	yes|up	yes|down	yes|up	no|down	no|up	3
TraesCSU02G149938	TraesCSU02G149938	-	yes|up	no|down	yes|up	yes|up	yes|up	yes|down	5
TraesCS2A02G406100		-	no|up	no|up	no|up	no|up	yes|up	no|down	1
TraesCS2D02G338000	TraesCS2D02G338000	-	yes|up	yes|up	no|down	no|up	no|up	no|up	2
TraesCSU02G149933	TraesCSU02G149933	-	yes|up	no|down	yes|up	yes|up	yes|up	yes|down	5
TraesCS3A02G389500		-	yes|down	no|down	no|down	no|down	yes|down	no|up	2
TraesCS6D02G278200	TraesCS6D02G278200	-	yes|up	no|up	no|up	no|down	no|no test	no|up	1
TraesCS4D02G188200	TraesCS4D02G188200	-	yes|up	yes|up	no|up	no|up	yes|up	no|up	3
TraesCS7A02G306600	TraesCS7A02G306600	-	yes|up	yes|up	no|up	no|down	no|up	yes|up	3
TraesCS1B02G317600		-	no|up	no|up	no|down	no|down	yes|down	no|up	1
TraesCS5D02G279000	TraesCS5D02G279000	-	yes|up	yes|up	no|down	no|up	no|up	yes|up	3
TraesCS7D02G257100	TraesCS7D02G257100	-	no|up	no|up	no|down	no|down	yes|down	yes|up	2
TraesCS6B02G286800		-	no|up	no|up	no|down	no|down	no|down	yes|up	1
TraesCS7D02G088800	TraesCS7D02G088800	-	no|down	no|up	no|down	yes|up	no|up	no|down	1
TraesCS1D02G220300	TraesCS1D02G220300	-	yes|up	no|up	no|no test	no|no test	no|no test	no|up	1
TraesCS7D02G236900	TraesCS7D02G236900	-	no|down	yes|down	no|up	no|down	no|up	yes|down	2
TraesCS5D02G208900	TraesCS5D02G208900	-	no|down	no|down	no|up	no|up	no|up	yes|down	1
TraesCS2D02G128700	TraesCS2D02G128700	-	yes|up	yes|up	no|up	no|up	no|up	yes|up	3
TraesCS7A02G270000	TraesCS7A02G270000	-	yes|up	yes|up	no|up	no|up	no|up	no|up	2
TraesCS3B02G536600		-	no|down	no|up	no|down	yes|up	no|up	yes|down	2
TraesCS3A02G086500	TraesCS3A02G086500	-	yes|down	no|no test	yes|down	no|no test	yes|down	no|no test	3
TraesCS4D02G023900	TraesCS4D02G023900	-	yes|up	yes|up	no|up	no|up	no|up	no|up	2
TraesCS5B02G048600	TraesCS5B02G048600	-	no|down	no|down	no|down	yes|up	yes|up	yes|down	3
TraesCS4A02G208700		-	no|up	yes|up	no|down	no|down	no|down	yes|up	2
TraesCS2A02G378300		-	yes|up	no|up	yes|up	no|up	yes|up	no|up	3
TraesCS1A02G260700	TraesCS1A02G260700	-	no|up	no|down	no|up	no|up	yes|up	no|down	1
TraesCS2D02G506700		-	no|down	yes|up	yes|down	no|up	no|down	no|up	2
TraesCS7A02G104200	TraesCS7A02G104200	-	yes|down	yes|down	no|down	yes|down	yes|down	no|down	4
TraesCS2D02G068600	TraesCS2D02G068600	-	yes|down	yes|down	no|up	no|down	no|down	no|down	2
TraesCS5A02G188900	TraesCS5A02G188900	-	no|up	no|up	no|up	no|up	yes|up	no|down	1
TraesCS2D02G012400	TraesCS2D02G012400	-	yes|down	yes|down	yes|down	yes|down	yes|down	no|down	5
TraesCS5A02G018100	TraesCS5A02G018100	-	yes|down	no|down	yes|down	no|up	yes|down	no|down	3
TraesCS4A02G031700	TraesCS4A02G031700	-	yes|up	yes|up	no|down	no|up	no|up	no|up	2
TraesCS3D02G080900	TraesCS3D02G080900	-	yes|down	no|down	no|down	no|down	yes|down	no|no test	2
TraesCS3D02G039400	TraesCS3D02G039400	-	no|down	yes|down	yes|up	no|down	yes|up	yes|down	4
TraesCS5B02G228600	TraesCS5B02G228600	-	yes|up	yes|up	no|no test	yes|up	yes|up	yes|up	5
TraesCS2D02G307800	TraesCS2D02G307800	-	yes|up	no|up	no|up	no|up	no|up	no|up	1
TraesCS1D02G177700	TraesCS1D02G177700	-	yes|up	yes|up	yes|up	yes|up	yes|up	yes|up	6
TraesCS1A02G351900		-	no|down	yes|down	no|up	no|down	no|down	no|down	1
TraesCS7D02G308600	TraesCS7D02G308600	-	no|down	no|up	yes|down	yes|up	no|up	no|down	2
TraesCS4A02G052100	TraesCS4A02G052100	-	yes|down	yes|down	no|up	no|down	no|up	yes|down	3
TraesCS5A02G121600	TraesCS5A02G121600	-	yes|down	yes|down	no|down	no|down	no|down	yes|down	3
TraesCS6A02G210700	TraesCS6A02G210700	-	no|up	yes|up	no|down	no|up	no|down	yes|up	2
TraesCS2D02G067600	TraesCS2D02G067600	-	yes|up	no|up	no|up	no|down	no|down	yes|up	2
TraesCS1A02G218500	TraesCS1A02G218500	-	yes|down	yes|down	no|up	yes|down	no|down	no|down	3
TraesCS5B02G309700	TraesCS5B02G309700	-	yes|down	yes|down	no|down	yes|down	yes|down	yes|down	5
TraesCS2D02G541200		-	yes|up	yes|up	no|down	yes|up	no|up	no|up	3
TraesCS4A02G353000		-	yes|up	yes|up	no|up	no|up	no|up	yes|up	3
TraesCS2D02G081400	TraesCS2D02G081400	-	no|up	yes|down	yes|up	yes|down	no|up	no|down	3
TraesCS4D02G056500	TraesCS4D02G056500	-	no|up	yes|up	no|down	no|down	yes|down	yes|up	3
TraesCS7B02G163500	TraesCS7B02G163500	-	no|down	no|up	no|down	no|down	yes|down	yes|up	2
TraesCS3A02G470400		-	yes|down	no|down	no|down	no|down	no|down	no|down	1
TraesCS2A02G304200		-	yes|up	no|up	yes|up	no|down	no|up	no|up	2
TraesCS2A02G375300		-	no|down	no|down	no|up	no|up	yes|up	yes|down	2
TraesCS5D02G071500	TraesCS5D02G071500	-	yes|down	yes|down	no|down	no|down	yes|down	yes|down	4
TraesCS6B02G087500	TraesCS6B02G087500	-	yes|down	yes|down	no|down	no|up	no|down	yes|down	3
TraesCS4A02G116300	TraesCS4A02G116300	-	no|down	no|up	no|down	no|down	yes|down	yes|up	2
TraesCS7A02G126900	TraesCS7A02G126900	-	yes|up	yes|up	no|up	no|up	yes|up	yes|up	4
TraesCS6D02G078000	TraesCS6D02G078000	-	no|down	no|down	no|down	no|down	yes|down	no|up	1
TraesCS7D02G042600	TraesCS7D02G042600	-	yes|down	yes|down	no|down	no|down	yes|down	no|down	3
TraesCS3A02G434900		-	yes|up	yes|up	no|up	no|down	no|down	yes|up	3
TraesCS7D02G147000	TraesCS7D02G147000	-	no|up	no|up	no|down	no|down	no|down	yes|up	1
TraesCSU02G021400	TraesCSU02G021400	-	yes|up	no|up	yes|up	no|down	yes|up	no|up	3
TraesCS5A02G405900		-	yes|up	no|up	no|up	no|down	no|up	no|up	1
TraesCS1A02G381500		-	yes|up	yes|up	no|up	no|up	no|up	yes|up	3
TraesCS7B02G323400		-	yes|up	yes|up	no|down	no|no test	no|down	yes|up	3
TraesCS2D02G052200	TraesCS2D02G052200	-	no|up	no|up	no|no test	yes|up	yes|up	yes|down	3
TraesCS1B02G437100		-	yes|up	yes|up	no|down	no|up	no|up	yes|up	3
TraesCS1D02G436900	TraesCS1D02G436900	-	no|up	no|up	no|down	no|down	no|down	yes|up	1
TraesCS6B02G424800		-	no|up	yes|up	no|down	no|up	no|up	no|up	1
TraesCS5B02G150400	TraesCS5B02G150400	-	yes|up	no|up	no|up	no|up	yes|up	no|up	2
TraesCS7B02G156900	TraesCS7B02G156900	-	yes|up	no|up	no|up	no|up	no|up	no|up	1
TraesCS5B02G201200	TraesCS5B02G201200	-	no|down	yes|down	no|up	no|down	no|up	no|down	1
TraesCS2A02G179000	TraesCS2A02G179000	-	yes|up	yes|up	yes|up	yes|up	yes|up	no|up	5
TraesCS5A02G489200		-	no|down	yes|down	yes|up	no|down	no|up	yes|down	3
TraesCS6B02G060800	TraesCS6B02G060800	-	yes|down	no|down	no|down	no|up	no|down	no|down	1
TraesCS1B02G258200	TraesCS1B02G258200	-	no|down	no|up	yes|down	no|up	no|down	no|up	1
TraesCS4D02G190900	TraesCS4D02G190900	-	no|down	yes|down	yes|up	yes|up	yes|up	yes|down	5
TraesCS7A02G531500		-	no|no test	no|down	no|up	no|up	yes|up	yes|down	2
TraesCS5A02G004500	TraesCS5A02G004500	-	yes|up	no|down	yes|up	no|down	no|up	no|up	2
TraesCS5B02G095000	TraesCS5B02G095000	-	no|down	no|up	no|down	no|down	yes|down	no|up	1
TraesCS4B02G196500	TraesCS4B02G196500	-	yes|up	yes|up	no|down	no|up	no|down	yes|up	3
TraesCS7A02G249900	TraesCS7A02G249900	-	yes|down	yes|down	no|down	yes|down	yes|down	no|no test	4
TraesCS3D02G318200	TraesCS3D02G318200	-	yes|up	no|up	no|up	no|down	no|up	no|up	1
TraesCS1A02G343700		-	yes|up	yes|up	no|down	no|up	no|up	yes|up	3
TraesCS7B02G406600		-	yes|up	no|up	no|up	no|down	no|down	yes|up	2
TraesCS7A02G106200	TraesCS7A02G106200	-	yes|up	yes|up	no|up	no|up	no|up	yes|up	3
TraesCS4A02G453500		-	no|up	no|up	no|up	yes|down	yes|down	yes|up	3
TraesCS6D02G227200	TraesCS6D02G227200	-	yes|down	yes|down	no|down	no|down	yes|down	yes|down	4
TraesCS7B02G330700		-	yes|up	no|up	no|up	no|up	no|up	no|up	1
TraesCS4A02G203500	TraesCS4A02G203500	-	yes|down	yes|down	no|down	yes|down	yes|down	no|no test	4
TraesCS4A02G033700	TraesCS4A02G033700	-	yes|down	yes|down	no|down	no|down	yes|down	no|down	3
TraesCS7B02G124500	TraesCS7B02G124500	-	no|down	no|up	yes|down	no|up	no|down	no|down	1
TraesCS1D02G175700	TraesCS1D02G175700	-	yes|up	yes|up	no|up	no|up	no|up	no|up	2
TraesCS7D02G244100	TraesCS7D02G244100	-	no|up	yes|up	yes|down	no|up	no|down	no|up	2
TraesCS6B02G169900	TraesCS6B02G169900	-	yes|down	yes|down	yes|down	no|up	yes|down	yes|down	5
TraesCS3B02G496200		-	yes|up	yes|up	yes|up	no|down	no|up	yes|up	4
TraesCS3B02G447500		-	yes|up	yes|up	no|no test	no|no test	no|no test	yes|up	3
TraesCS5D02G442100	TraesCS5D02G442100	-	no|down	no|up	no|down	no|down	yes|down	yes|up	2
TraesCS1D02G255100	TraesCS1D02G255100	-	yes|down	yes|down	no|down	no|down	yes|down	yes|down	4
TraesCS1B02G380000		-	yes|up	yes|up	no|no test	no|no test	no|no test	yes|up	3
TraesCS3B02G255000	TraesCS3B02G255000	-	no|down	yes|down	no|up	no|up	no|up	yes|down	2
TraesCS6D02G165800	TraesCS6D02G165800	-	yes|down	yes|down	no|down	no|down	no|down	no|down	2
TraesCS1D02G147900	TraesCS1D02G147900	-	yes|down	no|down	yes|down	no|down	yes|down	no|up	3
TraesCS5D02G204100	TraesCS5D02G204100	-	yes|up	no|up	no|up	no|up	no|up	no|up	1
TraesCS3B02G359600		-	yes|up	yes|up	no|down	no|down	no|down	yes|up	3
TraesCS5D02G091100	TraesCS5D02G091100	-	no|down	yes|down	no|up	yes|down	no|down	no|no test	2
TraesCS3A02G136100	TraesCS3A02G136100	-	yes|up	no|up	yes|up	no|down	yes|up	no|up	3
TraesCS1B02G318300		-	yes|down	yes|down	no|down	yes|down	yes|down	yes|down	5
TraesCSU02G261500	TraesCSU02G261500	-	yes|up	yes|up	yes|down	no|up	no|down	yes|up	4
TraesCS3B02G233900	TraesCS3B02G233900	-	yes|up	yes|up	no|up	no|up	no|up	no|up	2
TraesCS3A02G510100		-	yes|up	yes|up	no|down	no|up	no|down	yes|up	3
TraesCS2D02G002600	TraesCS2D02G002600	-	no|down	yes|down	no|up	no|down	no|up	no|down	1
TraesCS3A02G404000		-	no|down	no|down	no|up	no|up	no|up	yes|down	1
TraesCS1A02G298000	TraesCS1A02G298000	-	no|down	yes|down	no|up	no|down	no|down	no|down	1
TraesCSU02G230200	TraesCSU02G230200	-	yes|down	no|no test	yes|down	yes|up	yes|up	yes|down	5
TraesCS6D02G260100	TraesCS6D02G260100	-	no|down	no|up	no|down	no|down	yes|down	no|up	1
TraesCS4A02G366100		-	yes|up	no|up	no|up	no|down	no|up	yes|up	2
TraesCS2B02G109800	TraesCS2B02G109800	-	yes|up	no|up	yes|up	no|up	yes|up	no|down	3
TraesCS4A02G392300		-	no|up	yes|up	yes|down	yes|up	no|up	no|down	3
TraesCS3D02G380100	TraesCS3D02G380100	-	no|down	no|down	no|down	no|up	no|up	yes|down	1
TraesCS7B02G191000	TraesCS7B02G191000	-	no|up	yes|up	no|down	no|up	no|down	no|up	1
TraesCS5B02G491500		-	yes|up	no|up	yes|up	no|down	no|up	no|up	2
TraesCS7A02G235100	TraesCS7A02G235100	-	no|down	yes|down	no|up	yes|down	no|down	no|down	2
TraesCS7A02G149000	TraesCS7A02G149000	-	no|up	no|up	no|up	no|down	no|down	yes|up	1
TraesCS1A02G149300	TraesCS1A02G149300	-	yes|up	yes|up	no|up	no|down	no|up	yes|up	3
TraesCS7D02G306600	TraesCS7D02G306600	-	no|up	no|up	no|down	no|down	yes|down	yes|up	2
TraesCS3D02G249200	TraesCS3D02G249200	-	yes|up	no|up	no|up	yes|up	yes|up	no|down	3
TraesCS1A02G268300	TraesCS1A02G268300	-	yes|down	yes|down	no|up	no|up	yes|up	yes|down	4
TraesCS6A02G217000	TraesCS6A02G217000	-	yes|up	yes|up	no|up	yes|up	yes|up	no|up	4
TraesCS7D02G382900	TraesCS7D02G382900	-	yes|up	yes|up	no|up	no|up	no|up	yes|up	3
TraesCS7A02G201200	TraesCS7A02G201200	-	yes|up	yes|up	no|no test	no|no test	no|no test	yes|up	3
TraesCS2A02G202600	TraesCS2A02G202600	-	no|down	no|down	no|up	no|up	no|up	yes|down	1
TraesCS5B02G392500		-	yes|down	no|down	no|down	no|down	yes|down	no|up	2
TraesCS4B02G039200	TraesCS4B02G039200	-	no|up	yes|up	no|down	no|down	yes|down	yes|up	3
TraesCS3B02G042700	TraesCS3B02G042700	-	yes|up	no|up	no|up	no|down	no|no test	no|up	1
TraesCS7D02G130800	TraesCS7D02G130800	-	no|up	yes|up	yes|down	yes|up	no|down	no|up	3
TraesCS1B02G104300	TraesCS1B02G104300	-	yes|down	yes|down	no|down	yes|down	yes|down	no|no test	4
TraesCS5D02G303000	TraesCS5D02G303000	-	yes|up	yes|up	no|down	no|up	no|up	no|up	2
TraesCS6A02G379700		-	no|down	yes|down	yes|up	no|down	yes|up	yes|down	4
TraesCS2A02G204600	TraesCS2A02G204600	-	no|up	yes|up	no|down	no|down	no|down	yes|up	2
TraesCS3D02G315200	TraesCS3D02G315200	-	yes|down	yes|down	yes|down	no|down	yes|down	no|down	4
TraesCS3D02G320000	TraesCS3D02G320000	-	yes|up	no|up	no|up	no|down	no|up	yes|up	2
TraesCS1A02G081200	TraesCS1A02G081200	-	no|up	no|down	no|up	no|up	yes|up	no|down	1
TraesCS3B02G285900	TraesCS3B02G285900	-	yes|up	yes|up	no|up	no|down	no|up	yes|up	3
TraesCS3D02G008800	TraesCS3D02G008800	-	yes|down	no|down	yes|down	no|up	no|down	yes|down	3
TraesCS6D02G307900	TraesCS6D02G307900	-	no|up	yes|up	no|down	no|up	no|down	yes|up	2
TraesCS2D02G507800		-	yes|up	yes|up	yes|up	yes|up	yes|up	yes|up	6
TraesCS5D02G409800	TraesCS5D02G409800	-	no|up	yes|up	no|down	no|up	no|down	no|up	1
TraesCS2D02G294100	TraesCS2D02G294100	-	no|no test	yes|down	yes|up	yes|down	no|no test	no|no test	3
TraesCS1B02G082600	TraesCS1B02G082600	-	yes|down	no|down	yes|down	no|down	yes|down	no|down	3
TraesCS1D02G162300	TraesCS1D02G162300	-	no|down	no|down	no|down	no|down	yes|down	no|up	1
TraesCS6B02G392700		-	yes|up	yes|up	yes|up	no|up	yes|up	yes|up	5
TraesCSU02G072000	TraesCSU02G072000	-	no|up	no|down	yes|up	no|up	yes|up	no|down	2
TraesCS3D02G172900	TraesCS3D02G172900	-	yes|down	yes|down	no|down	no|down	no|down	no|down	2
TraesCS7A02G543800		-	yes|down	yes|down	no|down	yes|down	yes|down	yes|down	5
TraesCS2A02G319300		-	no|down	no|down	no|down	yes|up	no|up	no|down	1
TraesCS2B02G121100	TraesCS2B02G121100	-	yes|down	yes|down	yes|down	yes|down	yes|down	no|down	5
TraesCS3A02G482300		-	no|up	no|up	no|down	no|down	no|down	yes|up	1
TraesCS5A02G401100		-	no|down	no|down	no|down	yes|up	yes|up	yes|down	3
TraesCS1D02G078900	TraesCS1D02G078900	-	yes|up	yes|up	no|down	yes|up	yes|up	yes|up	5
TraesCS2A02G052400	TraesCS2A02G052400	-	no|down	no|down	no|down	no|down	yes|down	no|up	1
TraesCS6D02G157700	TraesCS6D02G157700	-	yes|up	no|up	no|up	no|down	no|down	yes|up	2
TraesCS2B02G124200	TraesCS2B02G124200	-	yes|down	yes|down	no|down	no|up	no|down	yes|down	3
TraesCS5A02G040600	TraesCS5A02G040600	-	no|up	no|up	no|down	no|down	yes|down	yes|up	2
TraesCS3A02G224100	TraesCS3A02G224100	-	yes|up	no|down	yes|up	no|down	yes|up	no|up	3
TraesCS7D02G457800		-	yes|up	no|up	no|up	no|up	no|up	no|up	1
TraesCS6A02G097700	TraesCS6A02G097700	-	yes|down	no|down	no|down	no|down	no|down	no|down	1
TraesCS5B02G084800	TraesCS5B02G084800	-	yes|down	yes|down	no|down	yes|down	yes|down	no|down	4
TraesCS3D02G260500	TraesCS3D02G260500	-	yes|up	yes|up	no|up	no|up	yes|up	yes|up	4
TraesCS5D02G488500		-	yes|up	no|up	yes|up	no|up	yes|up	no|down	3
TraesCS5A02G390500		-	yes|down	yes|down	no|down	no|up	no|down	yes|down	3
TraesCS1B02G011463	TraesCS1B02G011463	-	yes|down	yes|down	no|up	no|up	no|up	yes|down	3
TraesCS4A02G238600		-	yes|down	yes|down	yes|up	no|down	yes|up	yes|down	5
TraesCS3D02G092900	TraesCS3D02G092900	-	yes|up	no|up	yes|up	no|down	yes|up	no|up	3
TraesCS5D02G062900	TraesCS5D02G062900	-	yes|up	yes|up	no|up	no|up	no|up	yes|up	3
TraesCS6A02G287400		-	yes|down	yes|down	no|up	yes|down	no|down	yes|down	4
TraesCS2A02G231000	TraesCS2A02G231000	-	yes|up	yes|up	no|up	no|up	yes|up	no|up	3
TraesCS6A02G413500		-	yes|up	yes|up	no|up	no|down	no|down	yes|up	3
TraesCS7D02G225700	TraesCS7D02G225700	-	yes|up	yes|up	no|no test	no|no test	no|no test	yes|up	3
TraesCS7A02G537100		-	yes|up	no|up	yes|up	no|up	yes|up	no|up	3
TraesCS2A02G068800	TraesCS2A02G068800	-	yes|down	no|down	no|down	yes|down	yes|down	no|up	3
TraesCS2A02G170400	TraesCS2A02G170400	-	yes|up	yes|up	no|up	no|up	yes|up	no|up	3
TraesCS2B02G464300		-	no|down	no|up	no|down	no|down	yes|down	yes|up	2
TraesCS6D02G207100	TraesCS6D02G207100	-	no|down	yes|down	no|up	yes|down	no|down	no|down	2
TraesCS2B02G357400		-	yes|up	yes|up	no|up	no|up	no|up	yes|up	3
TraesCS2A02G166300	TraesCS2A02G166300	-	no|up	no|up	no|down	yes|up	no|up	no|down	1
TraesCS6A02G310300		-	yes|up	yes|up	no|up	no|up	yes|up	no|up	3
TraesCS1A02G263300	TraesCS1A02G263300	-	no|up	no|up	no|down	no|down	no|down	yes|up	1
TraesCS3A02G283200		-	yes|up	yes|up	no|down	yes|up	no|up	no|up	3
TraesCS7A02G479700		-	yes|down	no|down	no|down	no|up	no|down	no|down	1
TraesCS5A02G276900	TraesCS5A02G276900	-	yes|up	no|up	no|up	no|up	yes|up	no|up	2
TraesCS3D02G393800		-	no|up	no|down	yes|up	no|up	yes|up	no|down	2
TraesCS3D02G218300	TraesCS3D02G218300	-	yes|down	yes|down	yes|down	no|up	yes|down	yes|down	5
TraesCSU02G113900	TraesCSU02G113900	-	yes|up	yes|up	no|up	yes|up	yes|up	yes|up	5
TraesCS3A02G408200		-	yes|up	yes|up	no|up	no|up	yes|up	no|up	3
TraesCS1B02G338600		-	yes|up	yes|up	no|down	no|up	no|down	yes|up	3
TraesCS2D02G286300	TraesCS2D02G286300	-	no|up	no|up	no|up	no|down	no|down	yes|up	1
TraesCS6B02G337200		-	no|down	no|down	no|up	no|up	no|up	yes|down	1
TraesCS1A02G179400	TraesCS1A02G179400	-	yes|up	yes|up	yes|up	no|up	yes|up	yes|up	5
TraesCS1D02G350900	TraesCS1D02G350900	-	yes|down	yes|down	yes|down	no|up	yes|down	yes|down	5
TraesCS7D02G507400		-	no|up	no|up	no|down	yes|down	yes|down	yes|up	3
TraesCS2A02G321400		-	yes|down	no|no test	yes|down	no|up	no|down	no|down	2
TraesCS7D02G290800	TraesCS7D02G290800	-	yes|up	yes|up	no|down	no|up	no|up	yes|up	3
TraesCS4D02G334400	TraesCS4D02G334400	-	yes|down	yes|down	no|down	no|up	no|down	yes|down	3
TraesCS4A02G259500		-	no|down	yes|down	no|up	no|down	no|up	no|down	1
TraesCS7B02G094100	TraesCS7B02G094100	-	no|down	no|down	no|up	no|up	no|up	yes|down	1
TraesCS2D02G102800	TraesCS2D02G102800	-	yes|down	no|down	no|down	no|down	yes|down	no|down	2
TraesCS4A02G430600		-	yes|down	no|down	yes|down	no|up	no|down	no|down	2
TraesCS6B02G075300	TraesCS6B02G075300	-	yes|up	no|up	no|up	no|up	yes|up	no|down	2
TraesCS5D02G530400		-	yes|down	yes|down	no|down	no|down	yes|down	no|down	3
TraesCS7B02G063200	TraesCS7B02G063200	-	no|down	no|down	no|up	yes|up	yes|up	yes|down	3
TraesCS4B02G384500		-	no|down	no|down	no|down	no|down	yes|down	no|up	1
TraesCS6B02G450200		-	yes|up	yes|up	no|up	no|up	no|up	yes|up	3
TraesCS1A02G420100		-	yes|up	yes|up	no|up	no|up	no|up	no|up	2
TraesCS4A02G262900		-	yes|up	yes|up	no|up	no|up	no|up	yes|up	3
TraesCS2B02G010300	TraesCS2B02G010300	-	no|up	no|up	no|up	no|up	yes|up	no|down	1
TraesCS1B02G174200	TraesCS1B02G174200	-	yes|up	yes|up	no|no test	no|no test	no|no test	yes|up	3
TraesCS7B02G436600		-	no|down	no|down	no|up	yes|up	yes|up	yes|down	3
TraesCS3A02G396900		-	yes|up	yes|up	no|down	no|up	no|up	no|up	2
TraesCSU02G160300	TraesCSU02G160300	-	no|up	no|up	no|down	yes|up	yes|up	no|down	2
TraesCS3D02G403200		-	yes|up	yes|up	no|up	no|up	no|up	no|up	2
TraesCS3D02G195400	TraesCS3D02G195400	-	yes|up	yes|up	no|up	yes|up	yes|up	no|up	4
TraesCS5D02G145200	TraesCS5D02G145200	-	yes|up	yes|up	no|down	yes|up	yes|up	yes|up	5
TraesCS2A02G448300		-	yes|up	no|up	no|up	no|up	no|up	no|up	1
TraesCS2D02G433700		-	yes|down	no|down	yes|down	no|up	no|down	no|down	2
TraesCS2D02G491100		-	no|up	yes|down	yes|up	yes|down	no|up	no|down	3
TraesCS2D02G414800		-	yes|up	yes|up	no|up	no|up	yes|up	no|up	3
TraesCS5A02G441700		-	yes|down	yes|down	yes|down	no|down	yes|down	no|down	4
TraesCS1D02G166100	TraesCS1D02G166100	-	no|down	no|down	no|up	no|up	yes|up	yes|down	2
TraesCS4A02G173800	TraesCS4A02G173800	-	yes|up	no|up	yes|up	yes|up	yes|up	yes|down	5
TraesCS5B02G531500		-	yes|up	yes|up	no|no test	no|no test	no|no test	yes|up	3
TraesCS1D02G314600	TraesCS1D02G314600	-	yes|down	yes|down	no|down	no|down	yes|down	yes|down	4
TraesCS4A02G279500		-	yes|up	yes|up	no|down	yes|up	yes|up	no|down	4
TraesCS6A02G036600	TraesCS6A02G036600	-	no|down	no|down	no|up	yes|down	no|down	no|up	1
TraesCS7A02G278000	TraesCS7A02G278000	-	yes|up	no|up	no|down	no|up	no|up	no|up	1
TraesCS5A02G003500	TraesCS5A02G003500	-	yes|up	no|up	no|up	yes|up	yes|up	yes|down	4
TraesCS2D02G299500	TraesCS2D02G299500	-	yes|down	no|down	no|down	no|up	no|down	yes|down	2
TraesCS1A02G384300		-	no|up	no|up	no|up	no|up	yes|up	no|down	1
TraesCS3A02G214100	TraesCS3A02G214100	-	yes|down	no|down	no|down	no|down	yes|down	no|up	2
TraesCS1A02G357300		-	no|up	no|up	no|up	no|up	yes|up	no|down	1
TraesCS5D02G176500	TraesCS5D02G176500	-	yes|up	no|up	no|up	no|down	no|down	yes|up	2
TraesCS4D02G242600	TraesCS4D02G242600	-	yes|down	yes|down	no|down	no|down	no|down	yes|down	3
TraesCS2A02G492600		-	yes|down	no|down	no|down	no|up	no|down	no|down	1
TraesCS2D02G156500	TraesCS2D02G156500	-	no|up	no|up	no|down	no|down	no|down	yes|up	1
TraesCS2B02G268600	TraesCS2B02G268600	-	no|up	yes|up	no|down	yes|up	no|up	no|down	2
TraesCS3B02G188800	TraesCS3B02G188800	-	yes|down	yes|down	no|up	no|down	no|down	yes|down	3
TraesCS1B02G019800	TraesCS1B02G019800	-	no|up	yes|down	yes|up	yes|down	no|up	no|down	3
TraesCS4B02G254400		-	yes|down	yes|down	no|down	no|down	no|down	no|down	2
TraesCS2A02G544500		-	yes|up	yes|up	yes|up	yes|up	yes|up	no|up	5
TraesCS3A02G075800	TraesCS3A02G075800	-	yes|down	yes|down	no|down	no|down	no|down	no|down	2
TraesCS6A02G152700	TraesCS6A02G152700	-	yes|down	yes|down	no|up	no|down	no|down	no|down	2
TraesCS2A02G130200	TraesCS2A02G130200	-	yes|up	yes|up	no|up	no|up	no|up	no|up	2
TraesCS5D02G216100	TraesCS5D02G216100	-	yes|up	yes|up	no|up	no|up	no|up	no|up	2
TraesCS7A02G155000	TraesCS7A02G155000	-	yes|up	yes|up	no|down	yes|up	no|up	no|up	3
TraesCS4B02G115400	TraesCS4B02G115400	-	yes|down	yes|down	yes|down	no|down	yes|down	no|down	4
TraesCS4A02G107100	TraesCS4A02G107100	-	yes|up	no|down	yes|up	no|down	yes|up	no|up	3
TraesCS5D02G481900		-	no|up	yes|up	no|down	no|up	no|up	no|up	1
TraesCS7A02G059600	TraesCS7A02G059600	-	yes|up	no|up	yes|up	no|up	yes|up	no|down	3
TraesCS1D02G274000	TraesCS1D02G274000	-	no|up	no|down	no|up	no|up	yes|up	no|down	1
TraesCS3D02G049900	TraesCS3D02G049900	-	yes|down	yes|down	yes|down	yes|down	yes|down	no|no test	5
TraesCS6D02G149300	TraesCS6D02G149300	-	yes|up	yes|up	no|up	no|up	yes|up	yes|up	4
TraesCS7D02G287600	TraesCS7D02G287600	-	no|down	yes|down	no|up	no|down	no|down	no|down	1
TraesCS3A02G311000		-	yes|down	yes|down	no|down	yes|down	yes|down	yes|down	5
TraesCS3A02G239600	TraesCS3A02G239600	-	yes|down	yes|down	no|up	no|down	no|down	yes|down	3
TraesCS2A02G587900		-	no|down	no|down	no|up	no|up	yes|up	yes|down	2
TraesCS1A02G016000	TraesCS1A02G016000	-	no|no test	yes|down	yes|up	no|down	no|up	no|down	2
TraesCS1D02G277100	TraesCS1D02G277100	-	yes|down	yes|down	no|up	no|down	no|down	yes|down	3
TraesCS1B02G346900		-	no|up	no|up	no|down	no|down	no|down	yes|up	1
TraesCS4A02G243200		-	yes|down	no|down	no|down	no|down	no|down	no|down	1
TraesCS1B02G366200		-	yes|down	no|down	yes|down	no|up	no|down	no|down	2
TraesCS3B02G428700		-	yes|up	no|up	yes|up	no|up	yes|up	no|down	3
TraesCS4D02G212300	TraesCS4D02G212300	-	yes|up	yes|up	yes|up	yes|up	yes|up	yes|up	6
TraesCS4A02G287900		-	yes|down	no|down	no|down	no|up	no|down	yes|down	2
TraesCS5D02G343700	TraesCS5D02G343700	-	yes|down	no|down	no|down	no|down	no|down	no|down	1
TraesCS2A02G499600		-	no|up	no|up	no|up	no|down	no|down	yes|up	1
TraesCS3D02G193800	TraesCS3D02G193800	-	yes|down	yes|down	no|up	no|down	no|up	yes|down	3
TraesCS3D02G287100	TraesCS3D02G287100	-	yes|up	yes|up	yes|up	no|up	yes|up	yes|up	5
TraesCS1B02G331800		-	no|up	no|up	no|down	no|down	no|down	yes|up	1
TraesCS3D02G251000	TraesCS3D02G251000	-	no|down	no|down	no|up	no|up	no|up	yes|down	1
TraesCS7A02G260200	TraesCS7A02G260200	-	yes|down	no|down	no|down	no|up	no|down	no|down	1
TraesCS6B02G102600	TraesCS6B02G102600	-	yes|down	yes|down	no|up	yes|down	yes|down	no|down	4
TraesCS5A02G439400		-	yes|down	no|down	no|down	no|up	no|down	no|down	1
TraesCS4D02G228600	TraesCS4D02G228600	-	no|down	no|down	no|up	no|up	no|up	yes|down	1
TraesCS3D02G397000		-	no|down	no|up	yes|down	no|up	no|up	no|down	1
TraesCS2D02G325500	TraesCS2D02G325500	-	yes|down	yes|down	no|down	yes|down	yes|down	no|down	4
TraesCS4B02G214500	TraesCS4B02G214500	-	no|down	no|down	no|down	no|down	yes|down	no|up	1
TraesCS4D02G188600	TraesCS4D02G188600	-	no|up	no|up	no|up	yes|down	yes|down	yes|up	3
TraesCS6A02G398400		-	yes|up	yes|up	no|no test	no|up	no|up	no|up	2
TraesCS3A02G138300	TraesCS3A02G138300	-	yes|up	no|up	no|up	no|down	no|no test	yes|up	2
TraesCS4B02G288800		-	yes|up	yes|up	no|no test	yes|up	yes|up	no|up	4
TraesCS3D02G229500	TraesCS3D02G229500	-	yes|up	no|up	no|up	no|down	no|up	no|up	1
TraesCS4B02G193200	TraesCS4B02G193200	-	yes|up	no|up	no|up	no|up	no|up	no|up	1
TraesCS7D02G421200		-	yes|up	yes|up	no|down	no|up	no|up	no|up	2
TraesCS4D02G361700		-	yes|down	no|down	no|down	no|down	no|down	no|down	1
TraesCS2D02G211600	TraesCS2D02G211600	-	no|down	yes|down	no|up	no|down	no|up	no|down	1
TraesCS5D02G463300		-	yes|up	no|down	yes|up	yes|up	yes|up	yes|down	5
TraesCS7A02G397900		-	no|down	no|up	no|down	no|down	yes|down	no|up	1
TraesCS3A02G141800	TraesCS3A02G141800	-	yes|down	yes|down	no|down	no|down	no|down	yes|down	3
TraesCS6D02G335500	TraesCS6D02G335500	-	no|down	yes|down	no|up	no|down	no|up	yes|down	2
TraesCS6A02G323900		-	no|up	yes|up	yes|down	no|up	no|up	no|up	2
TraesCS2D02G521700		-	yes|up	no|up	yes|up	no|down	no|up	no|up	2
TraesCS5B02G334700		-	yes|up	no|up	no|up	no|up	no|up	no|up	1
TraesCS1D02G430800	TraesCS1D02G430800	-	no|down	yes|down	yes|up	no|down	no|up	yes|down	3
TraesCS5D02G362500	TraesCS5D02G362500	-	yes|down	yes|down	no|down	no|up	no|up	yes|down	3
TraesCS1D02G436000	TraesCS1D02G436000	-	yes|down	yes|down	no|down	no|down	no|down	yes|down	3
TraesCS3B02G280700	TraesCS3B02G280700	-	yes|down	yes|down	yes|down	yes|down	yes|down	no|down	5
TraesCS3D02G124400	TraesCS3D02G124400	-	yes|down	yes|down	no|up	yes|down	yes|down	yes|down	5
TraesCS7A02G460900		-	no|down	yes|down	no|up	no|down	no|down	no|down	1
TraesCS1B02G229400	TraesCS1B02G229400	-	yes|up	yes|up	yes|up	no|up	yes|up	yes|up	5
TraesCS1D02G344200	TraesCS1D02G344200	-	no|up	no|down	yes|up	no|down	no|up	no|up	1
TraesCS1D02G125500	TraesCS1D02G125500	-	yes|down	no|down	no|down	no|down	no|down	no|down	1
TraesCS7D02G060100	TraesCS7D02G060100	-	yes|down	yes|down	no|up	no|down	no|up	yes|down	3
TraesCS7B02G351200		-	yes|down	no|no test	yes|down	no|no test	yes|down	no|no test	3
TraesCS3B02G344200		-	yes|down	no|down	no|down	no|down	no|down	no|down	1
TraesCS3B02G328700		-	yes|up	yes|up	no|up	no|down	no|no test	yes|up	3
TraesCS5D02G177700	TraesCS5D02G177700	-	no|down	no|down	no|up	no|up	yes|up	yes|down	2
TraesCS1A02G280900	TraesCS1A02G280900	-	yes|down	no|down	no|down	no|up	no|down	yes|down	2
TraesCS2D02G396900		-	yes|up	yes|up	no|up	no|down	no|down	yes|up	3
TraesCS2D02G336100	TraesCS2D02G336100	-	no|down	no|down	no|down	yes|down	yes|down	no|up	2
TraesCS3B02G406200		-	no|up	yes|up	no|down	no|down	no|down	yes|up	2
TraesCS4A02G064800	TraesCS4A02G064800	-	no|down	no|down	no|up	no|up	no|up	yes|down	1
TraesCS7D02G244800	TraesCS7D02G244800	-	yes|up	no|up	yes|up	yes|up	yes|up	no|down	4
TraesCS1D02G148900	TraesCS1D02G148900	-	yes|down	no|up	yes|down	no|up	yes|down	no|down	3
TraesCS2B02G120300	TraesCS2B02G120300	-	no|up	no|up	no|down	no|down	yes|down	yes|up	2
TraesCS1A02G386300		-	no|up	no|up	no|down	no|down	yes|down	yes|up	2
TraesCS3A02G450900		-	yes|down	yes|down	no|down	no|down	yes|down	yes|down	4
TraesCS6D02G344200	TraesCS6D02G344200	-	no|down	no|up	no|down	no|down	yes|down	no|up	1
TraesCS7A02G241400	TraesCS7A02G241400	-	yes|up	yes|up	no|down	no|up	no|up	no|up	2
TraesCS4B02G204100	TraesCS4B02G204100	-	yes|down	yes|down	yes|down	no|up	yes|down	yes|down	5
TraesCS3D02G078500	TraesCS3D02G078500	-	yes|up	yes|up	yes|up	yes|up	yes|up	no|up	5
TraesCS7B02G294600		-	yes|up	yes|up	no|down	no|up	no|up	no|up	2
TraesCS2B02G221800	TraesCS2B02G221800	-	yes|down	no|down	no|down	no|up	no|down	no|down	1
TraesCS2A02G305800		-	no|down	no|up	yes|down	no|up	no|down	no|up	1
TraesCS7B02G201500	TraesCS7B02G201500	-	yes|up	yes|up	no|up	no|up	no|up	no|up	2
TraesCS6B02G051800	TraesCS6B02G051800	-	no|up	no|down	yes|up	no|down	no|up	no|down	1
TraesCS5A02G025200	TraesCS5A02G025200	-	no|up	yes|up	yes|down	yes|up	no|up	no|down	3
TraesCS2A02G139400	TraesCS2A02G139400	-	yes|down	yes|down	no|up	no|down	no|down	yes|down	3
TraesCS3B02G023200	TraesCS3B02G023200	-	yes|down	no|down	no|down	no|up	no|down	no|down	1
TraesCS5D02G070300	TraesCS5D02G070300	-	yes|up	yes|up	no|down	no|up	no|down	yes|up	3
TraesCS3D02G191400	TraesCS3D02G191400	-	yes|down	yes|down	no|down	no|down	yes|down	no|down	3
TraesCS1D02G346900	TraesCS1D02G346900	-	yes|down	no|down	no|down	no|up	no|down	no|down	1
TraesCS7B02G085600	TraesCS7B02G085600	-	no|up	no|up	no|up	yes|up	yes|up	no|down	2
TraesCS7B02G179200	TraesCS7B02G179200	-	yes|up	yes|up	no|down	no|up	no|up	no|up	2
TraesCS5B02G448000		-	no|up	yes|down	yes|up	yes|down	yes|up	no|down	4
TraesCS5A02G412000		-	yes|down	yes|down	no|up	yes|down	yes|down	no|up	4
TraesCS1B02G470700		-	yes|down	yes|down	yes|down	yes|down	yes|down	no|down	5
TraesCS4A02G087400	TraesCS4A02G087400	-	yes|down	no|down	no|down	no|down	yes|down	no|up	2
TraesCS4A02G175400	TraesCS4A02G175400	-	yes|down	yes|down	no|down	no|down	no|down	no|down	2
TraesCS1D02G222300	TraesCS1D02G222300	-	yes|up	yes|up	no|down	no|up	no|down	yes|up	3
TraesCS7B02G488900		-	no|down	no|up	yes|down	no|down	yes|down	no|up	2
TraesCS2B02G202200	TraesCS2B02G202200	-	yes|down	no|up	yes|down	no|down	yes|down	no|up	3
TraesCS5D02G256500	TraesCS5D02G256500	-	no|down	no|no test	no|down	yes|up	yes|up	yes|down	3
TraesCS5A02G494500		-	yes|up	yes|up	no|down	no|up	no|up	yes|up	3
TraesCS5A02G530200		-	yes|up	no|up	yes|up	no|up	yes|up	no|up	3
TraesCS1B02G226000	TraesCS1B02G226000	-	no|up	yes|up	no|down	no|up	no|up	no|up	1
TraesCS2A02G583100		-	yes|down	yes|down	no|down	no|down	yes|down	no|down	3
TraesCS7A02G467300		-	no|up	no|up	no|up	no|down	no|down	yes|up	1
TraesCS4B02G140200	TraesCS4B02G140200	-	yes|up	yes|up	yes|down	yes|up	yes|up	no|down	5
TraesCS5B02G299200	TraesCS5B02G299200	-	no|down	no|down	no|down	no|down	yes|down	no|up	1
TraesCS1D02G223200	TraesCS1D02G223200	-	yes|down	yes|down	no|down	yes|down	yes|down	no|up	4
TraesCS1D02G002400	TraesCS1D02G002400	-	yes|down	yes|down	no|down	no|down	no|down	no|down	2
TraesCS6B02G393500		-	yes|down	yes|down	no|down	yes|down	yes|down	yes|down	5
TraesCS3A02G328200		-	yes|up	yes|up	no|down	no|up	no|up	no|up	2
TraesCS7B02G031500	TraesCS7B02G031500	-	yes|down	yes|down	no|down	yes|down	yes|down	no|down	4
TraesCS1A02G334900		-	yes|down	yes|down	no|down	no|down	no|down	no|down	2
TraesCS3A02G391100		-	yes|down	no|down	no|down	no|down	yes|down	no|down	2
TraesCS3B02G502600		-	yes|down	no|down	no|down	no|down	yes|down	no|down	2
TraesCS1D02G375100	TraesCS1D02G375100	-	yes|down	yes|down	no|down	no|down	no|down	yes|down	3
TraesCS3D02G404800		-	yes|up	no|up	no|up	no|up	yes|up	no|up	2
TraesCS7D02G207800	TraesCS7D02G207800	-	yes|down	yes|down	no|down	no|down	yes|down	no|down	3
TraesCS7D02G553300		-	yes|down	no|down	no|down	no|up	no|down	no|down	1
TraesCS3A02G178900	TraesCS3A02G178900	-	yes|down	no|down	yes|down	no|up	yes|down	no|down	3
TraesCS1A02G225100	TraesCS1A02G225100	-	yes|down	no|down	no|down	no|down	yes|down	no|down	2
TraesCS3A02G206100	TraesCS3A02G206100	-	yes|up	yes|up	no|up	no|up	no|up	yes|up	3
TraesCS5D02G096000	TraesCS5D02G096000	-	yes|up	yes|up	no|up	no|up	no|up	yes|up	3
TraesCS1A02G396700		-	yes|down	no|down	no|down	no|up	no|down	no|down	1
TraesCS1B02G198100	TraesCS1B02G198100	-	no|up	no|up	no|down	no|down	no|down	yes|up	1
TraesCS6B02G173200	TraesCS6B02G173200	-	no|down	no|down	no|down	no|down	yes|down	no|up	1
TraesCS6D02G196200	TraesCS6D02G196200	-	yes|down	no|down	yes|down	no|down	yes|down	no|down	3
TraesCS2A02G362700		-	yes|down	yes|down	no|up	no|up	no|up	yes|down	3
TraesCS5A02G269500	TraesCS5A02G269500	-	no|down	yes|down	no|up	no|down	no|down	no|down	1
TraesCS7A02G372200		-	yes|up	yes|up	no|up	no|up	no|up	no|up	2
TraesCS4D02G066100	TraesCS4D02G066100	-	yes|down	no|down	yes|down	yes|up	no|down	yes|down	4
TraesCS6D02G138700	TraesCS6D02G138700	-	yes|down	yes|down	yes|down	no|up	yes|down	yes|down	5
TraesCS3B02G144400	TraesCS3B02G144400	-	yes|up	yes|down	yes|up	yes|down	no|up	no|up	4
TraesCS7B02G370800		-	no|up	no|up	no|down	no|down	no|down	yes|up	1
TraesCS2D02G300700	TraesCS2D02G300700	-	yes|down	no|down	no|down	no|down	no|down	no|no test	1
TraesCS7B02G303300		-	yes|down	no|down	yes|down	no|up	no|down	no|down	2
TraesCS2A02G298500		-	yes|up	yes|up	no|down	no|up	no|up	yes|up	3
TraesCS3A02G117300	TraesCS3A02G117300	-	yes|down	no|down	no|down	no|down	no|down	no|down	1
TraesCS2B02G117900	TraesCS2B02G117900	-	yes|up	yes|up	no|up	yes|up	yes|up	no|up	4
TraesCS1B02G094400	TraesCS1B02G094400	-	yes|down	no|down	no|down	no|up	no|up	no|down	1
TraesCS4A02G396100		-	no|up	no|up	no|up	no|up	yes|up	no|down	1
TraesCS1A02G228700	TraesCS1A02G228700	-	yes|down	yes|down	no|down	no|down	yes|down	yes|down	4
TraesCS3A02G477500		-	yes|up	yes|up	no|down	no|up	no|up	yes|up	3
TraesCS6A02G212000	TraesCS6A02G212000	-	yes|up	yes|up	no|no test	yes|up	yes|up	no|up	4
TraesCS7D02G476700		-	yes|up	yes|up	no|down	no|up	no|down	yes|up	3
TraesCS1D02G419000	TraesCS1D02G419000	-	yes|up	no|up	no|up	no|up	no|up	no|up	1
TraesCS2A02G243300	TraesCS2A02G243300	-	no|down	no|down	no|up	no|up	no|up	yes|down	1
TraesCS4D02G063100	TraesCS4D02G063100	-	yes|up	yes|up	yes|up	no|down	yes|up	yes|up	5
TraesCS3B02G080300	TraesCS3B02G080300	-	no|up	no|up	no|down	no|down	no|down	yes|up	1
TraesCS3D02G038300	TraesCS3D02G038300	-	yes|down	yes|down	no|down	no|down	no|down	yes|down	3
TraesCS1B02G337400		-	yes|up	no|up	yes|up	no|up	yes|up	no|up	3
TraesCS3B02G397200		-	yes|up	no|up	yes|up	no|down	yes|up	no|up	3
TraesCS3A02G405000		-	yes|up	yes|up	no|up	no|up	yes|up	no|up	3
TraesCSU02G202600	TraesCSU02G202600	-	yes|down	yes|down	no|up	no|down	no|down	yes|down	3
TraesCS5A02G517700		-	yes|up	no|up	no|up	no|down	no|down	no|up	1
TraesCS4D02G125300	TraesCS4D02G125300	-	no|up	no|up	no|up	yes|up	yes|up	yes|down	3
TraesCSU02G200800	TraesCSU02G200800	-	yes|up	yes|up	no|up	no|up	yes|up	no|up	3
TraesCS2B02G321300	TraesCS2B02G321300	-	yes|up	no|up	no|up	no|up	yes|up	no|up	2
TraesCS6A02G221300	TraesCS6A02G221300	-	yes|down	no|down	no|down	no|down	no|down	no|down	1
TraesCS7B02G215600	TraesCS7B02G215600	-	no|up	no|up	no|down	yes|up	no|up	no|down	1
TraesCS3B02G242500	TraesCS3B02G242500	-	yes|down	no|down	no|down	no|down	no|down	no|no test	1
TraesCS2A02G141800	TraesCS2A02G141800	-	yes|down	yes|down	no|down	no|down	no|down	yes|down	3
TraesCS1D02G342100	TraesCS1D02G342100	-	yes|up	yes|up	no|up	yes|up	yes|up	no|up	4
TraesCS5B02G188500	TraesCS5B02G188500	-	yes|up	no|up	no|up	no|up	no|up	no|up	1
TraesCS3D02G514900		-	yes|up	yes|up	no|up	no|up	no|up	no|up	2
TraesCS5A02G434200		-	no|down	no|up	no|down	no|down	yes|down	no|up	1
TraesCS7B02G213600	TraesCS7B02G213600	-	no|down	no|down	no|down	no|up	no|up	yes|down	1
TraesCS5B02G366800		-	yes|up	yes|up	no|down	yes|up	yes|up	no|up	4
TraesCS6D02G048200	TraesCS6D02G048200	-	yes|down	yes|down	no|up	yes|down	no|down	no|down	3
TraesCS4B02G240000	TraesCS4B02G240000	-	yes|up	no|up	yes|up	no|down	no|up	no|up	2
TraesCS2A02G291100		-	no|down	no|down	no|up	no|up	yes|up	yes|down	2
TraesCS3A02G400600		-	yes|up	no|down	yes|up	no|down	no|up	no|up	2
TraesCS1D02G421600	TraesCS1D02G421600	-	no|down	yes|down	no|up	yes|down	no|down	no|no test	2
TraesCS2B02G402400		-	no|up	yes|up	no|down	no|up	no|up	no|up	1
TraesCS3B02G361400		-	yes|up	yes|up	no|up	no|up	no|up	no|up	2
TraesCS2A02G373800		-	yes|up	yes|up	no|no test	no|up	no|up	no|up	2
TraesCS3A02G159400	TraesCS3A02G159400	-	no|up	yes|up	no|down	yes|up	no|up	no|up	2
TraesCS4A02G269500		-	no|down	no|down	no|up	no|up	yes|up	yes|down	2
TraesCS6B02G110400	TraesCS6B02G110400	-	no|down	no|down	no|up	yes|down	yes|down	no|up	2
TraesCS3B02G500600		-	no|down	no|up	no|down	no|down	yes|down	no|up	1
TraesCS5B02G442000		-	yes|up	yes|up	yes|up	yes|up	yes|up	yes|up	6
TraesCS2A02G555600		-	yes|down	no|down	no|down	no|down	yes|down	no|down	2
TraesCS2B02G250900	TraesCS2B02G250900	-	yes|down	no|down	no|down	no|down	yes|down	no|no test	2
TraesCS4B02G202500	TraesCS4B02G202500	-	yes|up	yes|up	no|up	no|up	yes|up	no|up	3
TraesCS3B02G265600	TraesCS3B02G265600	-	yes|down	yes|down	no|down	no|down	no|down	yes|down	3
TraesCS6D02G135600	TraesCS6D02G135600	-	yes|up	yes|up	no|down	no|up	no|up	no|up	2
TraesCS4A02G277300		-	yes|up	yes|up	no|up	no|up	yes|up	no|up	3
TraesCS5A02G383800		-	yes|up	no|up	yes|up	yes|down	no|up	yes|up	4
TraesCS6D02G100500	TraesCS6D02G100500	-	yes|up	yes|up	yes|up	no|up	yes|up	yes|up	5
TraesCS1B02G011100	TraesCS1B02G011100	-	no|down	no|down	no|down	no|down	yes|down	no|up	1
TraesCS5D02G283300	TraesCS5D02G283300	-	no|up	yes|up	no|down	no|down	no|down	yes|up	2
TraesCS2D02G201000	TraesCS2D02G201000	-	yes|down	no|down	no|down	no|up	no|up	yes|down	2
TraesCS2B02G191500	TraesCS2B02G191500	-	yes|down	no|down	no|down	no|up	no|up	no|down	1
TraesCS1D02G107100	TraesCS1D02G107100	-	yes|down	yes|down	no|down	yes|down	yes|down	no|down	4
TraesCS6A02G136100	TraesCS6A02G136100	-	no|up	no|up	no|down	yes|up	no|up	no|down	1
TraesCS4D02G225400	TraesCS4D02G225400	-	yes|up	yes|up	yes|up	no|up	yes|up	yes|up	5
TraesCS7B02G218900	TraesCS7B02G218900	-	yes|up	yes|up	no|no test	no|up	no|up	yes|up	3
TraesCS3D02G486300		-	yes|down	yes|down	no|down	no|down	no|down	yes|down	3
TraesCS6B02G052300	TraesCS6B02G052300	-	no|up	no|down	no|up	no|up	yes|up	no|down	1
TraesCS6A02G063400	TraesCS6A02G063400	-	yes|down	yes|down	yes|down	no|up	yes|down	yes|down	5
TraesCS1D02G159700	TraesCS1D02G159700	-	yes|down	no|down	no|down	no|down	yes|down	no|no test	2
TraesCS3D02G022900	TraesCS3D02G022900	-	no|down	yes|down	yes|up	no|down	no|up	no|down	2
TraesCS7A02G180700	TraesCS7A02G180700	-	yes|down	yes|down	no|up	no|down	no|up	yes|down	3
TraesCS7B02G062400	TraesCS7B02G062400	-	no|up	no|up	no|down	yes|up	yes|up	no|down	2
TraesCS6B02G255700	TraesCS6B02G255700	-	yes|down	no|down	no|down	no|up	no|down	no|down	1
TraesCS6B02G116800	TraesCS6B02G116800	-	yes|up	yes|up	no|down	no|up	no|up	no|up	2
TraesCS2D02G232800	TraesCS2D02G232800	-	yes|down	yes|down	no|up	yes|down	no|down	no|no test	3
TraesCS3A02G410600		-	yes|up	yes|up	no|up	no|down	no|down	yes|up	3
TraesCS7A02G028600	TraesCS7A02G028600	-	yes|down	yes|down	no|down	yes|down	yes|down	yes|down	5
TraesCS1D02G225200	TraesCS1D02G225200	-	no|down	no|down	no|down	no|down	yes|down	no|up	1
TraesCS2B02G308500	TraesCS2B02G308500	-	yes|up	no|up	yes|up	no|down	yes|up	no|up	3
TraesCS7B02G003000	TraesCS7B02G003000	-	no|down	yes|down	no|up	no|down	no|down	no|down	1
TraesCS2D02G022300	TraesCS2D02G022300	-	yes|up	no|up	no|up	no|up	no|up	no|up	1
TraesCS4A02G098800	TraesCS4A02G098800	-	yes|up	yes|up	no|no test	no|up	no|up	yes|up	3
TraesCS5D02G558400		-	yes|up	yes|up	no|no test	no|up	no|up	no|up	2
TraesCS6A02G123900	TraesCS6A02G123900	-	no|up	yes|up	yes|down	no|down	yes|down	yes|up	4
TraesCS5B02G365100		-	yes|up	no|up	no|up	no|down	no|no test	no|up	1
TraesCS7D02G212800	TraesCS7D02G212800	-	no|up	no|down	no|up	no|up	yes|up	yes|down	2
TraesCS5B02G241900	TraesCS5B02G241900	-	yes|up	yes|up	yes|up	yes|up	yes|up	yes|up	6
TraesCS6B02G387000		-	no|down	no|down	no|down	no|down	yes|down	no|up	1
TraesCS3A02G523200		-	no|down	no|up	yes|down	yes|up	no|up	yes|down	3
TraesCS1D02G061800	TraesCS1D02G061800	-	yes|down	no|down	yes|down	no|down	yes|down	no|no test	3
TraesCS5D02G209600	TraesCS5D02G209600	-	yes|down	no|down	no|down	no|down	yes|down	no|up	2
TraesCS2A02G337600		-	yes|up	no|up	no|up	no|down	no|down	yes|up	2
TraesCS4D02G329400	TraesCS4D02G329400	-	yes|up	no|down	yes|up	no|down	yes|up	no|up	3
TraesCS2B02G572400		-	yes|up	yes|up	no|down	yes|up	no|up	yes|up	4
TraesCS3D02G107500	TraesCS3D02G107500	-	no|down	no|down	no|up	no|up	yes|up	yes|down	2
TraesCS7A02G093500	TraesCS7A02G093500	-	no|down	yes|up	yes|down	yes|up	no|down	no|down	3
TraesCS7A02G216100	TraesCS7A02G216100	-	yes|up	no|up	no|up	no|up	no|up	no|up	1
TraesCS3B02G266500	TraesCS3B02G266500	-	no|up	no|down	no|up	no|up	yes|up	no|down	1
TraesCS5B02G222700	TraesCS5B02G222700	-	no|up	no|up	no|up	no|down	no|down	yes|up	1
TraesCS5B02G275600	TraesCS5B02G275600	-	no|up	no|down	no|up	no|up	yes|up	no|down	1
TraesCS1D02G336300	TraesCS1D02G336300	-	no|down	no|down	no|down	no|down	yes|down	no|up	1
TraesCS5B02G068400	TraesCS5B02G068400	-	yes|down	no|down	no|down	no|up	no|down	no|down	1
TraesCS3D02G504500		-	yes|up	no|up	no|up	no|up	no|up	no|up	1
TraesCS4D02G274000	TraesCS4D02G274000	-	yes|down	yes|down	yes|down	no|down	yes|down	yes|down	5
TraesCS6B02G005800	TraesCS6B02G005800	-	yes|up	no|up	no|no test	no|up	no|up	no|up	1
TraesCS5A02G263100	TraesCS5A02G263100	-	yes|up	no|up	yes|up	yes|down	no|up	yes|up	4
TraesCS3B02G470200		-	yes|up	no|up	no|up	no|up	no|up	no|up	1
TraesCS3D02G314100	TraesCS3D02G314100	-	yes|down	yes|down	no|down	no|down	yes|down	no|down	3
TraesCS7D02G381000	TraesCS7D02G381000	-	no|up	no|up	no|up	no|up	yes|up	no|down	1
TraesCS5D02G228300	TraesCS5D02G228300	-	no|down	yes|down	no|up	no|down	no|up	no|down	1
TraesCS6D02G132700	TraesCS6D02G132700	-	no|down	no|up	no|down	yes|up	yes|up	no|down	2
TraesCS3D02G351400	TraesCS3D02G351400	-	yes|down	yes|down	no|down	no|down	yes|down	no|down	3
TraesCS6B02G239400	TraesCS6B02G239400	-	yes|down	no|down	no|down	no|down	yes|down	no|up	2
TraesCS1D02G382500	TraesCS1D02G382500	-	yes|down	yes|down	no|down	no|down	no|down	no|down	2
TraesCS5D02G390900	TraesCS5D02G390900	-	yes|down	yes|down	no|down	no|down	yes|down	yes|down	4
TraesCSU02G167300	TraesCSU02G167300	-	yes|up	yes|up	no|down	yes|up	yes|up	yes|up	5
TraesCS1B02G261300	TraesCS1B02G261300	-	yes|up	yes|up	no|up	no|up	no|up	no|up	2
TraesCS4D02G352200		-	yes|down	yes|down	no|up	no|up	no|up	yes|down	3
TraesCS3B02G456500		-	yes|up	yes|up	no|up	yes|down	no|down	yes|up	4
TraesCS2D02G377100	TraesCS2D02G377100	-	yes|up	yes|up	no|up	no|up	no|up	yes|up	3
TraesCS5B02G258100	TraesCS5B02G258100	-	no|up	yes|up	no|down	no|up	no|down	yes|up	2
TraesCS2B02G477200		-	no|down	no|up	no|down	no|down	yes|down	yes|up	2
TraesCSU02G006500	TraesCSU02G006500	-	no|down	yes|down	no|up	no|down	no|up	no|down	1
TraesCS4A02G165200	TraesCS4A02G165200	-	no|down	yes|down	no|up	no|up	no|up	yes|down	2
TraesCS3B02G061900	TraesCS3B02G061900	-	yes|down	no|no test	yes|down	no|no test	yes|down	no|no test	3
TraesCS5D02G196500	TraesCS5D02G196500	-	no|down	no|down	no|down	no|down	yes|down	no|up	1
TraesCS6D02G310500	TraesCS6D02G310500	-	no|up	yes|down	yes|up	yes|down	yes|up	no|down	4
TraesCS2A02G510400		-	yes|down	no|down	no|down	yes|down	yes|down	no|up	3
TraesCS1B02G234200	TraesCS1B02G234200	-	no|up	no|up	no|down	yes|up	no|up	no|down	1
TraesCS3B02G259300	TraesCS3B02G259300	-	no|down	no|down	no|down	no|up	no|up	yes|down	1
TraesCS3D02G164600	TraesCS3D02G164600	-	yes|down	yes|down	yes|down	no|up	no|down	yes|down	4
TraesCS3D02G234300	TraesCS3D02G234300	-	no|up	yes|down	yes|up	no|down	no|up	no|down	2
TraesCS5B02G362000		-	no|up	no|down	yes|up	no|up	yes|up	yes|down	3
TraesCS5A02G432100		-	yes|up	yes|up	yes|up	yes|up	yes|up	yes|up	6
TraesCS4B02G314700		-	yes|up	no|up	yes|up	no|up	yes|up	no|up	3
TraesCS7D02G279900	TraesCS7D02G279900	-	yes|up	no|up	no|up	no|down	no|up	no|up	1
TraesCS7B02G122300	TraesCS7B02G122300	-	no|up	no|up	no|down	no|down	no|down	yes|up	1
TraesCS7B02G409800		-	yes|down	yes|down	no|down	yes|down	yes|down	yes|down	5
TraesCS2D02G260000	TraesCS2D02G260000	-	no|down	no|down	no|up	no|up	no|up	yes|down	1
TraesCS3B02G014300	TraesCS3B02G014300	-	yes|down	yes|down	no|down	yes|down	yes|down	no|down	4
TraesCS3D02G446300		-	yes|down	no|down	no|down	no|down	no|down	no|down	1
TraesCS7A02G123300	TraesCS7A02G123300	-	yes|up	no|up	no|up	no|up	yes|up	no|up	2
TraesCS2B02G246000	TraesCS2B02G246000	-	no|up	yes|up	no|down	no|down	no|down	yes|up	2
TraesCS7B02G326100		-	yes|up	no|up	no|up	no|down	no|up	no|up	1
TraesCS5D02G447900	TraesCS5D02G447900	-	yes|up	yes|up	yes|down	no|no test	no|down	yes|up	4
TraesCS6A02G089000	TraesCS6A02G089000	-	no|up	yes|up	no|down	no|up	no|down	yes|up	2
TraesCSU02G026400	TraesCSU02G026400	-	yes|down	yes|down	no|down	no|up	no|down	yes|down	3
TraesCS7B02G287700		-	yes|down	no|down	no|down	no|down	yes|down	no|down	2
TraesCS4A02G040600	TraesCS4A02G040600	-	yes|down	yes|down	no|up	no|down	no|down	yes|down	3
TraesCS4A02G275300		-	no|up	no|down	yes|up	no|up	yes|up	no|down	2
TraesCS7A02G238400	TraesCS7A02G238400	-	yes|down	yes|down	no|down	no|up	no|down	yes|down	3
TraesCS2B02G444700		-	yes|up	yes|up	no|down	no|up	no|up	yes|up	3
TraesCS5B02G172900	TraesCS5B02G172900	-	no|down	no|up	yes|down	no|up	no|down	no|up	1
TraesCS5D02G368900	TraesCS5D02G368900	-	no|up	no|down	yes|up	no|up	yes|up	yes|down	3
TraesCS5A02G540100		-	yes|down	no|down	no|down	no|down	no|down	no|down	1
TraesCSU02G224100	TraesCSU02G224100	-	no|down	no|up	yes|down	yes|up	no|up	yes|down	3
TraesCS4D02G119800	TraesCS4D02G119800	-	no|down	yes|down	no|up	no|down	no|up	no|down	1
TraesCS4D02G253900	TraesCS4D02G253900	-	yes|down	no|down	no|down	no|down	yes|down	no|no test	2
TraesCS7B02G362600		-	no|down	no|up	no|down	no|down	yes|down	no|up	1
TraesCS4B02G356800		-	yes|up	yes|up	yes|up	no|up	yes|up	yes|up	5
TraesCS2D02G091900	TraesCS2D02G091900	-	yes|down	yes|down	no|up	no|down	no|down	yes|down	3
TraesCS3A02G458200		-	yes|up	yes|up	no|up	no|down	no|down	yes|up	3
TraesCS1A02G139900	TraesCS1A02G139900	-	yes|up	no|up	no|up	no|up	no|up	no|up	1
TraesCS6A02G403800		-	yes|down	no|down	no|down	no|up	no|down	yes|down	2
TraesCSU02G064800	TraesCSU02G064800	-	yes|up	no|up	no|up	no|down	no|up	no|up	1
TraesCS6B02G198500	TraesCS6B02G198500	-	yes|down	yes|down	no|up	no|up	no|up	yes|down	3
TraesCS3D02G324600	TraesCS3D02G324600	-	yes|up	yes|up	no|up	no|up	no|up	yes|up	3
TraesCS2B02G356900		-	yes|up	yes|up	no|down	no|up	no|up	no|up	2
TraesCS7A02G521000		-	yes|down	yes|down	no|up	no|up	no|up	yes|down	3
TraesCS3D02G308100	TraesCS3D02G308100	-	yes|up	yes|up	no|up	no|up	no|up	no|up	2
TraesCS4B02G011200	TraesCS4B02G011200	-	yes|down	yes|down	no|up	yes|down	yes|down	no|down	4
TraesCS4A02G339900		-	no|down	no|down	no|down	yes|down	yes|down	no|up	2
TraesCS2B02G600200		-	no|no test	no|no test	no|no test	yes|up	yes|up	yes|down	3
TraesCS1D02G384900	TraesCS1D02G384900	-	no|up	no|down	no|up	no|up	yes|up	no|down	1
TraesCS7D02G226200	TraesCS7D02G226200	-	yes|up	yes|up	yes|up	yes|up	yes|up	no|up	5
TraesCS3D02G323100	TraesCS3D02G323100	-	yes|up	no|up	no|up	no|down	no|down	yes|up	2
TraesCS6B02G390300		-	yes|down	yes|down	no|down	yes|down	yes|down	no|down	4
TraesCS5D02G396500	TraesCS5D02G396500	-	yes|down	no|up	yes|down	yes|up	no|down	no|down	3
TraesCS1D02G261500	TraesCS1D02G261500	-	no|down	no|up	no|down	no|down	yes|down	no|up	1
TraesCS2B02G140600	TraesCS2B02G140600	-	no|down	no|up	yes|down	no|up	no|down	no|down	1
TraesCS2B02G079600	TraesCS2B02G079600	-	yes|down	no|down	no|down	no|up	no|down	yes|down	2
TraesCS3A02G044700	TraesCS3A02G044700	-	yes|up	no|up	no|up	no|down	no|up	yes|up	2
TraesCS7A02G227000	TraesCS7A02G227000	-	yes|up	yes|up	no|up	no|up	no|up	no|up	2
TraesCS7A02G438900		-	yes|up	yes|up	no|no test	no|up	no|up	no|up	2
TraesCS6A02G035100	TraesCS6A02G035100	-	yes|down	no|down	yes|down	no|up	yes|down	yes|down	4
TraesCS7D02G337600	TraesCS7D02G337600	-	no|down	no|down	no|up	no|up	no|up	yes|down	1
TraesCS3B02G170900	TraesCS3B02G170900	-	yes|down	no|no test	yes|down	no|no test	no|down	no|no test	2
TraesCS2B02G316900	TraesCS2B02G316900	-	yes|up	yes|up	no|down	no|up	yes|up	no|up	3
TraesCS3A02G280400		-	yes|up	yes|up	no|no test	yes|up	yes|up	no|up	4
TraesCS2A02G033600	TraesCS2A02G033600	-	yes|down	yes|down	no|down	no|down	yes|down	no|down	3
TraesCS7A02G042200	TraesCS7A02G042200	-	no|up	no|down	yes|up	no|down	no|up	no|up	1
TraesCS6D02G356400	TraesCS6D02G356400	-	no|up	yes|up	yes|down	no|down	yes|down	yes|up	4
TraesCS4A02G145800	TraesCS4A02G145800	-	yes|up	no|up	yes|up	no|up	yes|up	no|down	3
TraesCS3B02G468300		-	no|up	no|up	no|down	no|down	no|down	yes|up	1
TraesCS4B02G089700	TraesCS4B02G089700	-	yes|down	no|up	yes|down	no|up	yes|down	no|down	3
TraesCS3B02G345800		-	yes|up	yes|up	no|down	no|up	no|up	no|up	2
TraesCS5B02G475800		-	yes|down	yes|down	no|down	yes|down	yes|down	yes|down	5
TraesCS3D02G216200	TraesCS3D02G216200	-	yes|up	yes|up	no|up	no|up	no|up	no|up	2
TraesCS3B02G474900		-	no|up	no|up	no|up	no|up	yes|up	no|down	1
TraesCS1D02G149300	TraesCS1D02G149300	-	no|down	yes|down	no|up	no|down	no|down	no|down	1
TraesCS7A02G242800	TraesCS7A02G242800	-	yes|up	no|up	no|up	no|down	no|up	no|up	1
TraesCSU02G120900	TraesCSU02G120900	-	yes|up	yes|up	no|no test	no|up	no|up	no|up	2
TraesCS6B02G419000		-	yes|down	yes|down	yes|down	no|down	yes|down	yes|down	5
TraesCS6D02G084300	TraesCS6D02G084300	-	no|up	yes|down	yes|up	no|down	yes|up	yes|down	4
TraesCS1D02G009600	TraesCS1D02G009600	-	yes|up	yes|up	no|no test	no|up	no|up	yes|up	3
TraesCS4B02G190200	TraesCS4B02G190200	-	yes|up	no|up	no|up	no|down	no|up	no|up	1
TraesCS1B02G242600	TraesCS1B02G242600	-	yes|up	yes|up	no|up	no|up	no|up	yes|up	3
TraesCS2D02G275000	TraesCS2D02G275000	-	yes|up	no|up	yes|up	no|down	no|up	yes|up	3
TraesCS3B02G009700	TraesCS3B02G009700	-	yes|down	yes|down	no|down	yes|down	yes|down	no|no test	4
TraesCS1A02G365100		-	no|up	no|up	no|up	yes|up	yes|up	no|down	2
TraesCS4D02G278800	TraesCS4D02G278800	-	yes|up	no|up	no|up	no|up	no|up	no|up	1
TraesCS7B02G402800		-	yes|down	yes|down	no|down	no|down	no|down	no|down	2
TraesCS2B02G180300	TraesCS2B02G180300	-	yes|up	yes|up	no|up	no|up	yes|up	yes|up	4
TraesCS6D02G109700	TraesCS6D02G109700	-	yes|down	no|down	no|down	no|up	no|down	no|down	1
TraesCS3D02G085600	TraesCS3D02G085600	-	no|down	no|up	no|down	no|down	yes|down	yes|up	2
TraesCS6D02G394600	TraesCS6D02G394600	-	no|up	no|up	no|up	yes|up	yes|up	no|down	2
TraesCSU02G156700	TraesCSU02G156700	-	yes|up	no|up	yes|up	no|up	yes|up	no|down	3
TraesCS7A02G165600	TraesCS7A02G165600	-	yes|up	yes|up	no|up	no|up	no|up	yes|up	3
TraesCS4B02G205500	TraesCS4B02G205500	-	yes|up	yes|up	yes|up	no|down	no|up	yes|up	4
TraesCS3A02G162000	TraesCS3A02G162000	-	no|down	no|down	no|down	no|up	no|up	yes|down	1
TraesCS7A02G197900	TraesCS7A02G197900	-	yes|down	no|down	no|down	no|down	no|down	no|down	1
TraesCS2D02G032800	TraesCS2D02G032800	-	yes|up	yes|up	no|down	no|up	no|up	yes|up	3
TraesCS1D02G268100	TraesCS1D02G268100	-	yes|up	yes|up	no|down	no|up	no|up	no|up	2
TraesCS2B02G423900		-	yes|down	yes|down	no|down	no|down	no|down	yes|down	3
TraesCS2B02G134100	TraesCS2B02G134100	-	yes|down	yes|down	no|down	yes|down	yes|down	no|down	4
TraesCS7B02G459000		-	yes|down	no|down	yes|down	no|down	yes|down	no|no test	3
TraesCS3A02G467900		-	yes|down	yes|down	no|down	no|down	no|down	no|down	2
TraesCS7D02G460200		-	yes|up	yes|up	yes|up	no|up	yes|up	yes|up	5
TraesCS5B02G149600	TraesCS5B02G149600	-	yes|down	no|down	no|down	no|up	no|down	no|down	1
TraesCS2A02G323000		-	yes|up	no|up	yes|up	yes|up	yes|up	no|down	4
TraesCS4B02G264300		-	no|down	no|down	no|down	no|down	yes|down	no|up	1
TraesCS6D02G026200	TraesCS6D02G026200	-	no|up	no|up	no|up	no|up	yes|up	no|down	1
TraesCS6B02G301100		-	yes|up	no|up	yes|up	no|up	yes|up	no|down	3
TraesCS6D02G373700	TraesCS6D02G373700	-	yes|down	yes|down	no|down	no|down	no|down	yes|down	3
TraesCS4A02G252800		-	yes|down	no|down	no|down	no|down	yes|down	no|up	2
TraesCS3D02G543800		-	yes|down	no|down	no|down	no|up	no|up	yes|down	2
TraesCS7A02G156100	TraesCS7A02G156100	-	yes|down	no|down	yes|down	no|down	yes|down	no|up	3
TraesCS4A02G104000	TraesCS4A02G104000	-	no|up	no|up	no|up	yes|up	yes|up	yes|down	3
TraesCS7D02G152900	TraesCS7D02G152900	-	yes|down	yes|down	no|up	no|down	no|up	yes|down	3
TraesCS6B02G344600		-	no|down	no|up	no|down	no|down	yes|down	no|up	1
TraesCS2D02G010700	TraesCS2D02G010700	-	yes|down	yes|down	no|down	no|down	no|down	no|down	2
TraesCS7A02G173300	TraesCS7A02G173300	-	yes|down	no|down	no|down	no|down	no|down	no|down	1
TraesCS3B02G487900		-	yes|down	no|down	no|down	no|up	no|down	no|down	1
TraesCS3A02G246700	TraesCS3A02G246700	-	no|up	no|up	no|down	no|down	no|down	yes|up	1
TraesCS1D02G222800	TraesCS1D02G222800	-	yes|up	yes|up	no|up	no|up	no|up	yes|up	3
TraesCS6A02G383000		-	yes|up	yes|up	no|no test	no|no test	no|no test	yes|up	3
TraesCS2D02G417100		-	yes|up	yes|up	no|up	yes|up	yes|up	no|up	4
TraesCS5B02G010400	TraesCS5B02G010400	-	yes|up	yes|up	yes|up	no|up	yes|up	yes|up	5
TraesCS1A02G187000	TraesCS1A02G187000	-	yes|up	yes|up	no|up	no|down	no|up	yes|up	3
TraesCS1A02G073900	TraesCS1A02G073900	-	no|up	yes|down	yes|up	no|down	yes|up	no|down	3
TraesCS4A02G111000	TraesCS4A02G111000	-	yes|up	yes|up	no|up	no|up	no|up	yes|up	3
TraesCS2A02G249300	TraesCS2A02G249300	-	yes|up	yes|up	no|up	no|up	no|up	yes|up	3
TraesCS5A02G417600		-	no|up	no|up	no|down	no|down	yes|down	yes|up	2
TraesCS6A02G059800	TraesCS6A02G059800	-	yes|up	yes|up	no|up	yes|up	yes|up	yes|up	5
TraesCS4B02G062900	TraesCS4B02G062900	-	no|up	yes|up	no|down	no|up	no|up	no|up	1
TraesCS1B02G156600	TraesCS1B02G156600	-	yes|down	yes|down	no|down	yes|down	yes|down	no|down	4
TraesCS5B02G201400	TraesCS5B02G201400	-	no|up	no|up	no|up	no|up	yes|up	no|down	1
TraesCS5B02G498700		-	yes|down	yes|down	no|down	no|down	no|down	yes|down	3
TraesCS1B02G291900		-	yes|up	yes|up	no|up	no|up	yes|up	yes|up	4
TraesCS7A02G102300	TraesCS7A02G102300	-	no|down	no|down	no|down	yes|down	yes|down	yes|up	3
TraesCS3B02G070700	TraesCS3B02G070700	-	no|up	no|up	no|up	no|down	no|down	yes|up	1
TraesCS1B02G396000		-	no|up	no|down	yes|up	no|down	no|up	no|down	1
TraesCS2A02G484700		-	yes|up	yes|up	no|down	no|up	no|down	yes|up	3
TraesCS1D02G048500	TraesCS1D02G048500	-	yes|up	yes|up	yes|up	yes|up	yes|up	yes|up	6
TraesCS4A02G037000	TraesCS4A02G037000	-	yes|up	no|up	no|up	no|up	no|up	no|up	1
TraesCS5D02G125200	TraesCS5D02G125200	-	no|down	yes|down	no|up	yes|down	no|down	no|no test	2
TraesCS5D02G130600	TraesCS5D02G130600	-	no|down	no|up	no|down	no|down	yes|down	yes|up	2
TraesCS6D02G375700	TraesCS6D02G375700	-	yes|up	no|up	no|up	no|up	no|up	no|up	1
TraesCS2D02G037000	TraesCS2D02G037000	-	no|up	yes|up	no|down	no|up	no|down	no|up	1
TraesCS4A02G352900		-	yes|up	no|down	yes|up	no|down	yes|up	no|up	3
TraesCS2A02G523700		-	no|up	yes|up	no|down	no|up	no|up	no|up	1
TraesCS2A02G482700		-	no|up	yes|up	no|down	no|up	no|down	yes|up	2
TraesCS7A02G459900		-	yes|down	yes|down	no|up	no|down	no|down	yes|down	3
TraesCS5D02G100600	TraesCS5D02G100600	-	no|down	no|down	no|down	no|down	yes|down	no|up	1
TraesCS2A02G196300	TraesCS2A02G196300	-	no|down	yes|down	no|up	no|down	no|down	no|down	1
TraesCS1A02G430600		-	yes|down	no|down	yes|down	no|down	yes|down	no|no test	3
TraesCS5B02G284100	TraesCS5B02G284100	-	yes|down	no|down	no|down	no|down	no|down	no|down	1
TraesCS6A02G008000	TraesCS6A02G008000	-	yes|up	yes|up	no|no test	no|up	no|up	yes|up	3
[truncated: 25,085 more rows]
