# Supplementary material for: Transcriptome Analysis Reveals Potential Mechanism in Storage Protein Trafficking within Developing Grains of Common Wheat
Source: Int J Mol Sci. 2022 Nov 27;23(23):14851. doi: 10.3390/ijms232314851 (PMC9738083; doi:10.3390/ijms232314851)
Supplement: Supplementary file 1 [file ijms-23-14851-s001.zip › Supplementary File S2.xlsx]

## Sheet: Sheet1
Num	Pathway id	Description	Database	Ratio_in_study	Ratio_in_pop	Pvalue	Padjust	First Category	Second Category	Gene_ids	Gene_names
31	map00630	Glyoxylate and dicarboxylate metabolism	KEGG PATHWAY	31/697	303/41231	1.71e-15	1.96e-13	Metabolism	Carbohydrate metabolism	TraesCS3D02G266100|TraesCS2D02G344200|TraesCS2A02G066700|TraesCS1D02G067500|TraesCS2B02G079200|TraesCS2A02G067100|TraesCS2A02G067200|TraesCS2B02G079300|TraesCS2D02G065400|TraesCS2A02G219100|TraesCS2B02G256900|TraesCS2A02G066900|TraesCS2A02G066800|TraesCS2B02G528300|TraesCS3D02G300700|TraesCS2D02G065200|TraesCS3D02G300800|TraesCS2A02G345500|TraesCS2B02G079100|TraesCS2B02G244600|TraesCS6A02G274900|…	TraesCS3D02G266100;TraesCS2D02G344200;TraesCS2A02G066700;TraesCS1D02G067500;TraesCS2B02G079200;TraesCS2A02G067100;TraesCS2A02G067200;TraesCS2B02G079300;TraesCS2D02G065400;TraesCS2A02G219100;TraesCS2B02G256900;TraesCS2A02G066900;TraesCS2A02G066800;;TraesCS3D02G300700;TraesCS2D02G065200;TraesCS3D02G300800;;TraesCS2B02G079100;TraesCS2B02G244600;;;TraesCS6D02G255200;TraesCS2D02G065600;TraesCS2A02G067…
19	map00710	Carbon fixation in photosynthetic organisms	KEGG PATHWAY	19/697	266/41231	1.75e-07	1.01e-05	Metabolism	Energy metabolism	TraesCS2D02G065600|TraesCS2A02G067300|TraesCS2D02G065300|TraesCS2A02G066700|TraesCS7D02G383000|TraesCS4B02G220200|TraesCS2B02G079100|TraesCS2D02G065100|TraesCS5D02G224200|TraesCS5D02G122600|TraesCS2D02G065400|TraesCS2A02G066900|TraesCS2A02G066800|TraesCS2B02G079200|TraesCS2A02G067100|TraesCS2B02G079300|TraesCS2A02G067200|TraesCS5A02G216200|TraesCS2D02G065200	TraesCS2D02G065600;TraesCS2A02G067300;TraesCS2D02G065300;TraesCS2A02G066700;TraesCS7D02G383000;TraesCS4B02G220200;TraesCS2B02G079100;TraesCS2D02G065100;TraesCS5D02G224200;TraesCS5D02G122600;TraesCS2D02G065400;TraesCS2A02G066900;TraesCS2A02G066800;TraesCS2B02G079200;TraesCS2A02G067100;TraesCS2B02G079300;TraesCS2A02G067200;TraesCS5A02G216200;TraesCS2D02G065200
12	map00073	Cutin, suberine and wax biosynthesis	KEGG PATHWAY	12/697	144/41231	6.75e-06	0.000258744	Metabolism	Lipid metabolism	TraesCS2D02G195900|TraesCS2D02G195800|TraesCS2B02G215100|TraesCS2B02G215000|TraesCS1B02G177900|TraesCS2D02G381900|TraesCS2B02G402100|TraesCS7D02G520200|TraesCS4A02G388600|TraesCS2A02G191600|TraesCS7D02G102700|TraesCS2A02G191700	TraesCS2D02G195900;TraesCS2D02G195800;TraesCS2B02G215100;TraesCS2B02G215000;TraesCS1B02G177900;TraesCS2D02G381900;;;;TraesCS2A02G191600;TraesCS7D02G102700;TraesCS2A02G191700
16	map00052	Galactose metabolism	KEGG PATHWAY	16/697	269/41231	1.65e-05	0.000475716	Metabolism	Carbohydrate metabolism	TraesCS2A02G105900|TraesCS2A02G588300|TraesCS1A02G164900|TraesCS4D02G180800|TraesCS3D02G092900|TraesCS2A02G488900|TraesCS2B02G112800|TraesCS2B02G580300|TraesCS4A02G125300|TraesCS2B02G109700|TraesCS3B02G108000|TraesCS3A02G092800|TraesCS2A02G097400|TraesCS2B02G516700|TraesCS1A02G214700|TraesCS2D02G489200	TraesCS2A02G105900;;TraesCS1A02G164900;TraesCS4D02G180800;TraesCS3D02G092900;;TraesCS2B02G112800;;TraesCS4A02G125300;TraesCS2B02G109700;TraesCS3B02G108000;TraesCS3A02G092800;TraesCS2A02G097400;;TraesCS1A02G214700;
18	map00270	Cysteine and methionine metabolism	KEGG PATHWAY	18/697	379/41231	9.73e-05	0.00223805	Metabolism	Amino acid metabolism	TraesCS4B02G235400|TraesCS1D02G292100|TraesCS6A02G015800|TraesCS6B02G168600|TraesCS5D02G241100|TraesCS4A02G059800|TraesCS7D02G383000|TraesCS1B02G308900|TraesCS6D02G319300|TraesCS6D02G202500|TraesCS2D02G394200|TraesCS4A02G137000|TraesCS2A02G076600|TraesCS4D02G236800|TraesCS5D02G241000|TraesCS6A02G219500|TraesCS4D02G234700|TraesCS6A02G325700	TraesCS4B02G235400;TraesCS1D02G292100;TraesCS6A02G015800;TraesCS6B02G168600;TraesCS5D02G241100;TraesCS4A02G059800;TraesCS7D02G383000;;TraesCS6D02G319300;TraesCS6D02G202500;;TraesCS4A02G137000;TraesCS2A02G076600;TraesCS4D02G236800;TraesCS5D02G241000;TraesCS6A02G219500;TraesCS4D02G234700;
13	map00902	Monoterpenoid biosynthesis	KEGG PATHWAY	13/697	233/41231	0.000189288	0.00310973	Metabolism	Metabolism of terpenoids and polyketides	TraesCS2D02G477300|TraesCS6D02G094700|TraesCS6D02G021200|TraesCS4D02G311500|TraesCS6D02G310500|TraesCS6D02G297200|TraesCS6A02G317600|TraesCS6A02G331300|TraesCS6A02G018000|TraesCS6B02G362000|TraesCS6A02G090200|TraesCS6A02G317700|TraesCS2B02G123600	;TraesCS6D02G094700;TraesCS6D02G021200;TraesCS4D02G311500;TraesCS6D02G310500;TraesCS6D02G297200;;;TraesCS6A02G018000;;TraesCS6A02G090200;;TraesCS2B02G123600
13	map00592	alpha-Linolenic acid metabolism	KEGG PATHWAY	13/697	231/41231	0.000173942	0.00333388	Metabolism	Lipid metabolism	TraesCS1A02G015800|TraesCS1D02G376300|TraesCS2D02G028600|TraesCS6B02G039500|TraesCS7D02G524400|TraesCS1B02G019800|TraesCS6B02G464800|TraesCS1D02G013700|TraesCS3A02G471100|TraesCS3D02G464300|TraesCS4B02G048500|TraesCS5D02G196300|TraesCS1D02G013600	TraesCS1A02G015800;TraesCS1D02G376300;TraesCS2D02G028600;TraesCS6B02G039500;;TraesCS1B02G019800;;TraesCS1D02G013700;;;TraesCS4B02G048500;TraesCS5D02G196300;TraesCS1D02G013600
11	map00250	Alanine, aspartate and glutamate metabolism	KEGG PATHWAY	11/697	187/41231	0.000370292	0.00532295	Metabolism	Amino acid metabolism	TraesCS1D02G292100|TraesCS5A02G153900|TraesCS5B02G152600|TraesCS4D02G232700|TraesCS4A02G137000|TraesCS5D02G224200|TraesCS5D02G159100|TraesCS2A02G500400|TraesCS1B02G308900|TraesCS5A02G216200|TraesCS2B02G528300	TraesCS1D02G292100;TraesCS5A02G153900;TraesCS5B02G152600;TraesCS4D02G232700;TraesCS4A02G137000;TraesCS5D02G224200;TraesCS5D02G159100;;;TraesCS5A02G216200;
11	map00360	Phenylalanine metabolism	KEGG PATHWAY	11/697	207/41231	0.000862981	0.00992428	Metabolism	Amino acid metabolism	TraesCS2A02G064000|TraesCS2A02G380900|TraesCS2A02G380800|TraesCS5B02G468300|TraesCSU02G233300|TraesCS6D02G319300|TraesCS2D02G300200|TraesCS4D02G268300|TraesCS2B02G224000|TraesCS2B02G398200|TraesCS2A02G381000	TraesCS2A02G064000;;;;TraesCSU02G233300;TraesCS6D02G319300;TraesCS2D02G300200;TraesCS4D02G268300;TraesCS2B02G224000;;
12	map00901	Indole alkaloid biosynthesis	KEGG PATHWAY	12/697	237/41231	0.000782084	0.00999329	Metabolism	Biosynthesis of other secondary metabolites	TraesCS3B02G496200|TraesCS1A02G382200|TraesCS6D02G126500|TraesCS7D02G421100|TraesCS3A02G456200|TraesCS4D02G295300|TraesCS7D02G421200|TraesCS7D02G108900|TraesCS3D02G235600|TraesCS1D02G127400|TraesCS1B02G407500|TraesCS6B02G166000	;;TraesCS6D02G126500;;;TraesCS4D02G295300;;TraesCS7D02G108900;TraesCS3D02G235600;TraesCS1D02G127400;;TraesCS6B02G166000
13	map00945	Stilbenoid, diarylheptanoid and gingerol biosynthesis	KEGG PATHWAY	13/697	295/41231	0.00170298	0.0163202	Metabolism	Biosynthesis of other secondary metabolites	TraesCS1B02G349100|TraesCS5D02G488400|TraesCS4D02G359800|TraesCS6A02G015400|TraesCS2D02G581500|TraesCS1D02G337900|TraesCS2D02G490400|TraesCS1B02G348700|TraesCS1D02G021600|TraesCS2D02G300200|TraesCS1B02G005300|TraesCS2D02G491100|TraesCS7B02G478100	;;;TraesCS6A02G015400;;TraesCS1D02G337900;;;TraesCS1D02G021600;TraesCS2D02G300200;TraesCS1B02G005300;;
37	map00940	Phenylpropanoid biosynthesis	KEGG PATHWAY	37/697	1302/41231	0.0016787	0.01755	Metabolism	Biosynthesis of other secondary metabolites	TraesCS6D02G054900|TraesCS3D02G137100|TraesCS2A02G380900|TraesCS3D02G540200|TraesCS2B02G615800|TraesCS5A02G388900|TraesCS2D02G491100|TraesCS7D02G370400|TraesCS4D02G359800|TraesCS2D02G300200|TraesCS2A02G380800|TraesCS2A02G571700|TraesCS2B02G125300|TraesCS7D02G084900|TraesCS2D02G583100|TraesCS2D02G451200|TraesCS2B02G224000|TraesCS6B02G063900|TraesCS4D02G268300|TraesCS7D02G245000|TraesCS3A02G534900|…	TraesCS6D02G054900;TraesCS3D02G137100;;;;;;TraesCS7D02G370400;;TraesCS2D02G300200;;;TraesCS2B02G125300;TraesCS7D02G084900;;;TraesCS2B02G224000;TraesCS6B02G063900;TraesCS4D02G268300;TraesCS7D02G245000;;;;TraesCS1D02G310100;TraesCS2D02G107900;TraesCS6B02G063500;TraesCS1B02G005300;;;TraesCS1D02G096400;TraesCS1D02G021600;TraesCS1D02G130200;TraesCS5D02G410500;;TraesCS5B02G294700;TraesCS2B02G124600;
12	map00561	Glycerolipid metabolism	KEGG PATHWAY	12/697	289/41231	0.00406546	0.0333948	Metabolism	Lipid metabolism	TraesCS3D02G349100|TraesCS7D02G291600|TraesCS1A02G164900|TraesCS3D02G055400|TraesCS4B02G103000|TraesCSU02G187100|TraesCS2A02G105900|TraesCS4A02G212800|TraesCS5D02G099600|TraesCS6A02G368700|TraesCS3D02G266100|TraesCS3A02G263400	TraesCS3D02G349100;TraesCS7D02G291600;TraesCS1A02G164900;TraesCS3D02G055400;TraesCS4B02G103000;TraesCSU02G187100;TraesCS2A02G105900;;TraesCS5D02G099600;;TraesCS3D02G266100;TraesCS3A02G263400
30	map04075	Plant hormone signal transduction	KEGG PATHWAY	30/697	1047/41231	0.00393413	0.0348019	Environmental Information Processing	Signal transduction	TraesCS7A02G207100|TraesCS3A02G276500|TraesCS7B02G461300|TraesCSU02G060000|TraesCS7A02G198900|TraesCS1A02G190200|TraesCS3A02G105400|TraesCS7B02G105300|TraesCS6D02G021500|TraesCS2A02G551100|TraesCSU02G196300|TraesCS7B02G370600|TraesCS6D02G135500|TraesCS4A02G183400|TraesCS6A02G238300|TraesCS6A02G013300|TraesCS6B02G411000|TraesCS5B02G443400|TraesCS6B02G360200|TraesCS6B02G193200|TraesCS4A02G114400|Tr…	TraesCS7A02G207100;;;TraesCSU02G060000;TraesCS7A02G198900;TraesCS1A02G190200;TraesCS3A02G105400;TraesCS7B02G105300;TraesCS6D02G021500;;TraesCSU02G196300;;TraesCS6D02G135500;TraesCS4A02G183400;TraesCS6A02G238300;TraesCS6A02G013300;;;;TraesCS6B02G193200;TraesCS4A02G114400;TraesCS7D02G201300;TraesCS4B02G011300;TraesCS4A02G205000;TraesCS7D02G201400;TraesCS2D02G391400;TraesCS4B02G189800;;;TraesCSU02G0…
18	map00195	Photosynthesis	KEGG PATHWAY	18/697	564/41231	0.00823294	0.0631192	Metabolism	Energy metabolism	TraesCSU02G200900|TraesCS3B02G413700|TraesCS6A02G374400|TraesCS6B02G227900|TraesCS7B02G226100|TraesCS2B02G272900|TraesCS7A02G325400|TraesCS3A02G360500|TraesCS4A02G355600|TraesCS4D02G045400|TraesCS7B02G395800|TraesCSU02G174100|TraesCS3B02G185500|TraesCS7D02G322000|TraesCS6D02G358900|TraesCS3D02G374200|TraesCS6A02G206600|TraesCS6B02G412100	TraesCSU02G200900;;;TraesCS6B02G227900;TraesCS7B02G226100;TraesCS2B02G272900;TraesCS7A02G325400;;;TraesCS4D02G045400;;TraesCSU02G174100;TraesCS3B02G185500;TraesCS7D02G322000;TraesCS6D02G358900;TraesCS3D02G374200;TraesCS6A02G206600;
6	map00906	Carotenoid biosynthesis	KEGG PATHWAY	6/697	109/41231	0.0106744	0.0767223	Metabolism	Metabolism of terpenoids and polyketides	TraesCS6B02G298500|TraesCS6A02G271300|TraesCS6D02G243800|TraesCS5B02G029400|TraesCS7B02G417900|TraesCS2A02G280500	;TraesCS6A02G271300;TraesCS6D02G243800;TraesCS5B02G029400;;TraesCS2A02G280500
7	map00280	Valine, leucine and isoleucine degradation	KEGG PATHWAY	7/697	147/41231	0.0128047	0.08662	Metabolism	Amino acid metabolism	TraesCS4B02G235400|TraesCS1D02G292100|TraesCS4A02G059800|TraesCS1B02G308900|TraesCS4A02G137000|TraesCS1D02G067500|TraesCS4D02G236800	TraesCS4B02G235400;TraesCS1D02G292100;TraesCS4A02G059800;;TraesCS4A02G137000;TraesCS1D02G067500;TraesCS4D02G236800
8	map00910	Nitrogen metabolism	KEGG PATHWAY	8/697	186/41231	0.0142718	0.0911811	Metabolism	Energy metabolism	TraesCS3D02G300700|TraesCS3D02G300800|TraesCS4D02G296200|TraesCS7A02G089600|TraesCS2A02G500400|TraesCS7D02G084800|TraesCS2D02G292600|TraesCS2B02G528300	TraesCS3D02G300700;TraesCS3D02G300800;TraesCS4D02G296200;TraesCS7A02G089600;;TraesCS7D02G084800;TraesCS2D02G292600;
12	map04217	Necroptosis	KEGG PATHWAY	12/697	347/41231	0.0159506	0.096543	Cellular Processes	Cell growth and death	TraesCS5B02G455600|TraesCS6D02G122900|TraesCS3A02G081300|TraesCS3D02G081300|TraesCS6A02G034900|TraesCS6A02G042700|TraesCS2B02G528300|TraesCS6A02G035200|TraesCS6A02G034600|TraesCS6A02G035100|TraesCS2A02G500400|TraesCS7B02G314600	;TraesCS6D02G122900;TraesCS3A02G081300;TraesCS3D02G081300;TraesCS6A02G034900;TraesCS6A02G042700;;TraesCS6A02G035200;TraesCS6A02G034600;TraesCS6A02G035100;;
14	map05225	Hepatocellular carcinoma	KEGG PATHWAY	14/697	443/41231	0.0197569	0.113602	Human Diseases	Cancer: specific types	TraesCS3D02G133200|TraesCS3B02G152300|TraesCS4B02G059300|TraesCS3D02G487200|TraesCS6B02G429400|TraesCS1D02G189700|TraesCS4B02G059100|TraesCS1A02G186300|TraesCS7D02G050800|TraesCS3A02G309000|TraesCS3D02G133100|TraesCS3D02G486100|TraesCS7A02G034500|TraesCS6B02G429600	TraesCS3D02G133200;TraesCS3B02G152300;TraesCS4B02G059300;;;TraesCS1D02G189700;TraesCS4B02G059100;TraesCS1A02G186300;TraesCS7D02G050800;;TraesCS3D02G133100;;TraesCS7A02G034500;
9	map00062	Fatty acid elongation	KEGG PATHWAY	9/697	248/41231	0.0261075	0.130537	Metabolism	Lipid metabolism	TraesCS4B02G225500|TraesCS4A02G031400|TraesCS4D02G273400|TraesCS2A02G321300|TraesCS1B02G052800|TraesCS7A02G107900|TraesCS4D02G008200|TraesCS1D02G148900|TraesCS7D02G076100	TraesCS4B02G225500;TraesCS4A02G031400;TraesCS4D02G273400;;TraesCS1B02G052800;TraesCS7A02G107900;TraesCS4D02G008200;TraesCS1D02G148900;TraesCS7D02G076100
16	map00480	Glutathione metabolism	KEGG PATHWAY	16/697	543/41231	0.0238452	0.130581	Metabolism	Metabolism of other amino acids	TraesCS3D02G133200|TraesCS3B02G152300|TraesCS3D02G133100|TraesCS7D02G156900|TraesCS6B02G429400|TraesCS1D02G189700|TraesCS7A02G034500|TraesCS4B02G059100|TraesCS4B02G059300|TraesCS1A02G186300|TraesCS7D02G050800|TraesCS3D02G487200|TraesCS3A02G309000|TraesCS6B02G429600|TraesCS3D02G486100|TraesCS2B02G233100	TraesCS3D02G133200;TraesCS3B02G152300;TraesCS3D02G133100;TraesCS7D02G156900;;TraesCS1D02G189700;TraesCS7A02G034500;TraesCS4B02G059100;TraesCS4B02G059300;TraesCS1A02G186300;TraesCS7D02G050800;;;;;TraesCS2B02G233100
18	map00500	Starch and sucrose metabolism	KEGG PATHWAY	18/697	638/41231	0.0252957	0.132228	Metabolism	Carbohydrate metabolism	TraesCS2A02G588300|TraesCS7D02G245000|TraesCS2B02G516700|TraesCS5A02G464500|TraesCS2A02G488900|TraesCS5B02G294700|TraesCS2B02G580300|TraesCS2A02G161200|TraesCS2D02G168100|TraesCS7B02G139500|TraesCS7A02G549200|TraesCS5B02G475700|TraesCS5A02G388900|TraesCSU02G082000|TraesCS5B02G476000|TraesCS4B02G167500|TraesCS1A02G214700|TraesCS2D02G489200	;TraesCS7D02G245000;;;;TraesCS5B02G294700;;TraesCS2A02G161200;TraesCS2D02G168100;TraesCS7B02G139500;;;;TraesCSU02G082000;;TraesCS4B02G167500;TraesCS1A02G214700;
19	map04016	MAPK signaling pathway - plant	KEGG PATHWAY	19/697	695/41231	0.0290509	0.139202	Environmental Information Processing	Signal transduction	TraesCS7D02G201300|TraesCS2B02G483400|TraesCS1B02G385200|TraesCS7D02G201400|TraesCS2B02G622400|TraesCS6B02G360200|TraesCS7B02G105300|TraesCS7A02G198900|TraesCS2A02G461800|TraesCS1D02G372600|TraesCS2D02G394200|TraesCS2D02G391400|TraesCS6B02G205000|TraesCS5D02G238700|TraesCS2B02G256900|TraesCS4A02G114400|TraesCS4B02G189800|TraesCS1A02G250000|TraesCS5B02G443400	TraesCS7D02G201300;;;TraesCS7D02G201400;;;TraesCS7B02G105300;TraesCS7A02G198900;;TraesCS1D02G372600;;TraesCS2D02G391400;TraesCS6B02G205000;TraesCS5D02G238700;TraesCS2B02G256900;TraesCS4A02G114400;TraesCS4B02G189800;TraesCS1A02G250000;
12	map00564	Glycerophospholipid metabolism	KEGG PATHWAY	12/697	415/41231	0.0516035	0.237376	Metabolism	Lipid metabolism	TraesCS7D02G291600|TraesCS2D02G550200|TraesCS4B02G377600|TraesCS4A02G369600|TraesCS3B02G322200|TraesCS5D02G099600|TraesCS3A02G287500|TraesCS3A02G244600|TraesCS3A02G523900|TraesCS3B02G322000|TraesCS2B02G579900|TraesCS3D02G287300	TraesCS7D02G291600;;;;;TraesCS5D02G099600;;TraesCS3A02G244600;;;;TraesCS3D02G287300
9	map00941	Flavonoid biosynthesis	KEGG PATHWAY	9/697	294/41231	0.0638096	0.271781	Metabolism	Biosynthesis of other secondary metabolites	TraesCS4D02G339800|TraesCS2A02G579500|TraesCS2D02G581500|TraesCS2D02G490400|TraesCS1D02G021600|TraesCS2D02G300200|TraesCS1B02G005300|TraesCS2D02G491100|TraesCS4D02G359800	TraesCS4D02G339800;;;;TraesCS1D02G021600;TraesCS2D02G300200;TraesCS1B02G005300;;
7	map00350	Tyrosine metabolism	KEGG PATHWAY	7/697	206/41231	0.0618286	0.273473	Metabolism	Amino acid metabolism	TraesCS5B02G303300|TraesCS1D02G376300|TraesCS2A02G516800|TraesCS6D02G048400|TraesCS6D02G319300|TraesCS1B02G343000|TraesCS5D02G196300	TraesCS5B02G303300;TraesCS1D02G376300;;TraesCS6D02G048400;TraesCS6D02G319300;;TraesCS5D02G196300
3	map00290	Valine, leucine and isoleucine biosynthesis	KEGG PATHWAY	3/697	57/41231	0.0720211	0.295801	Metabolism	Amino acid metabolism	TraesCS4B02G235400|TraesCS4A02G059800|TraesCS4D02G236800	TraesCS4B02G235400;TraesCS4A02G059800;TraesCS4D02G236800
4	map00196	Photosynthesis - antenna proteins	KEGG PATHWAY	4/697	102/41231	0.0949479	0.376518	Metabolism	Energy metabolism	TraesCS5D02G219100|TraesCS1D02G411600|TraesCS5B02G463100|TraesCS1B02G433300	TraesCS5D02G219100;TraesCS1D02G411600;;
7	map00330	Arginine and proline metabolism	KEGG PATHWAY	7/697	240/41231	0.114321	0.438231	Metabolism	Amino acid metabolism	TraesCS5D02G198300|TraesCS6A02G219500|TraesCSU02G233300|TraesCS7A02G378800|TraesCS6D02G202500|TraesCS7D02G156900|TraesCS2A02G064000	TraesCS5D02G198300;TraesCS6A02G219500;TraesCSU02G233300;;TraesCS6D02G202500;TraesCS7D02G156900;TraesCS2A02G064000
3	map00999	Biosynthesis of various secondary metabolites - part 1	KEGG PATHWAY	3/697	71/41231	0.11892	0.441155	Metabolism	Biosynthesis of other secondary metabolites	TraesCS3B02G137400|TraesCS3A02G118300|TraesCS3D02G120200	TraesCS3B02G137400;TraesCS3A02G118300;TraesCS3D02G120200
2	map00603	Glycosphingolipid biosynthesis - globo and isoglobo series	KEGG PATHWAY	2/697	38/41231	0.134939	0.484936	Metabolism	Glycan biosynthesis and metabolism	TraesCS2A02G105900|TraesCS1A02G164900	TraesCS2A02G105900;TraesCS1A02G164900
8	map00620	Pyruvate metabolism	KEGG PATHWAY	8/697	308/41231	0.153331	0.518619	Metabolism	Carbohydrate metabolism	TraesCS2B02G364000|TraesCS2D02G344200|TraesCS2A02G345500|TraesCS7D02G383000|TraesCS4B02G220200|TraesCS6A02G022600|TraesCS1D02G067500|TraesCS2A02G076600	;TraesCS2D02G344200;;TraesCS7D02G383000;TraesCS4B02G220200;TraesCS6A02G022600;TraesCS1D02G067500;TraesCS2A02G076600
4	map00220	Arginine biosynthesis	KEGG PATHWAY	4/697	121/41231	0.149399	0.520631	Metabolism	Amino acid metabolism	TraesCS5D02G224200|TraesCS2B02G528300|TraesCS2A02G500400|TraesCS5A02G216200	TraesCS5D02G224200;;;TraesCS5A02G216200
7	map00260	Glycine, serine and threonine metabolism	KEGG PATHWAY	7/697	270/41231	0.175036	0.559144	Metabolism	Amino acid metabolism	TraesCS1D02G292100|TraesCS3D02G266100|TraesCS4A02G137000|TraesCS4B02G172700|TraesCS1D02G067500|TraesCS1B02G308900|TraesCS6B02G004400	TraesCS1D02G292100;TraesCS3D02G266100;TraesCS4A02G137000;TraesCS4B02G172700;TraesCS1D02G067500;;TraesCS6B02G004400
2	map00944	Flavone and flavonol biosynthesis	KEGG PATHWAY	2/697	48/41231	0.194685	0.559721	Metabolism	Biosynthesis of other secondary metabolites	TraesCS3A02G534900|TraesCS3D02G540200	;
1	map00942	Anthocyanin biosynthesis	KEGG PATHWAY	1/697	11/41231	0.171025	0.561938	Metabolism	Biosynthesis of other secondary metabolites	TraesCS1D02G019100	TraesCS1D02G019100
5	map00130	Ubiquinone and other terpenoid-quinone biosynthesis	KEGG PATHWAY	5/697	181/41231	0.193131	0.569489	Metabolism	Metabolism of cofactors and vitamins	TraesCS2D02G300200|TraesCS5B02G189100|TraesCS6B02G219300|TraesCS6D02G319300|TraesCS4D02G268300	TraesCS2D02G300200;TraesCS5B02G189100;TraesCS6B02G219300;TraesCS6D02G319300;TraesCS4D02G268300
3	map00770	Pantothenate and CoA biosynthesis	KEGG PATHWAY	3/697	89/41231	0.191075	0.578254	Metabolism	Metabolism of cofactors and vitamins	TraesCS4B02G235400|TraesCS4A02G059800|TraesCS4D02G236800	TraesCS4B02G235400;TraesCS4A02G059800;TraesCS4D02G236800
4	map00950	Isoquinoline alkaloid biosynthesis	KEGG PATHWAY	4/697	133/41231	0.188691	0.586473	Metabolism	Biosynthesis of other secondary metabolites	TraesCS6D02G319300|TraesCS1B02G343000|TraesCS2A02G516800|TraesCS6D02G048400	TraesCS6D02G319300;;;TraesCS6D02G048400
4	map00591	Linoleic acid metabolism	KEGG PATHWAY	4/697	139/41231	0.209456	0.5875	Metabolism	Lipid metabolism	TraesCS5A02G378900|TraesCS2A02G322500|TraesCS2D02G528400|TraesCS2B02G555400	;;;
20	map04626	Plant-pathogen interaction	KEGG PATHWAY	20/697	1006/41231	0.260743	0.713939	Organismal Systems	Environmental adaptation	TraesCS7D02G201300|TraesCS3D02G327700|TraesCS7A02G045200|TraesCS6B02G205000|TraesCS6A02G020100|TraesCSU02G194300|TraesCS7B02G105300|TraesCS2B02G085000|TraesCSU02G219500|TraesCS7B02G324300|TraesCS2B02G575800|TraesCS4D02G174400|TraesCS3D02G484900|TraesCS5D02G238700|TraesCS2A02G461800|TraesCS3D02G499700|TraesCS7A02G198900|TraesCS7D02G201400|TraesCS5B02G443400|TraesCS2B02G483400	TraesCS7D02G201300;TraesCS3D02G327700;TraesCS7A02G045200;TraesCS6B02G205000;TraesCS6A02G020100;TraesCSU02G194300;TraesCS7B02G105300;TraesCS2B02G085000;TraesCSU02G219500;;;TraesCS4D02G174400;;TraesCS5D02G238700;;;TraesCS7A02G198900;TraesCS7D02G201400;;
1	map00785	Lipoic acid metabolism	KEGG PATHWAY	1/697	19/41231	0.276755	0.723337	Metabolism	Metabolism of cofactors and vitamins	TraesCS4D02G178300	TraesCS4D02G178300
7	map00970	Aminoacyl-tRNA biosynthesis	KEGG PATHWAY	7/697	310/41231	0.272311	0.728273	Genetic Information Processing	Translation	TraesCS1D02G163400|TraesCS4D02G032900|TraesCS7B02G301400|TraesCS7A02G489700|TraesCS1B02G248400|TraesCS7D02G028100|TraesCS1B02G204700	TraesCS1D02G163400;TraesCS4D02G032900;;;TraesCS1B02G248400;TraesCS7D02G028100;TraesCS1B02G204700
5	map00020	Citrate cycle (TCA cycle)	KEGG PATHWAY	5/697	212/41231	0.289568	0.740006	Metabolism	Carbohydrate metabolism	TraesCS1D02G067500|TraesCS7D02G383000|TraesCS4B02G220200|TraesCS2B02G233100|TraesCS6A02G022600	TraesCS1D02G067500;TraesCS7D02G383000;TraesCS4B02G220200;TraesCS2B02G233100;TraesCS6A02G022600
4	map01040	Biosynthesis of unsaturated fatty acids	KEGG PATHWAY	4/697	169/41231	0.320392	0.800981	Metabolism	Lipid metabolism	TraesCS2D02G074100|TraesCS2B02G090400|TraesCS2A02G321300|TraesCS7D02G076100	TraesCS2D02G074100;TraesCS2B02G090400;;TraesCS7D02G076100
7	map00460	Cyanoamino acid metabolism	KEGG PATHWAY	7/697	337/41231	0.34451	0.84295	Metabolism	Metabolism of other amino acids	TraesCS3D02G300700|TraesCS7D02G245000|TraesCS3D02G300800|TraesCS7B02G037600|TraesCS5B02G294700|TraesCS6A02G232300|TraesCS5A02G388900	TraesCS3D02G300700;TraesCS7D02G245000;TraesCS3D02G300800;TraesCS7B02G037600;TraesCS5B02G294700;TraesCS6A02G232300;
2	map00905	Brassinosteroid biosynthesis	KEGG PATHWAY	2/697	74/41231	0.356543	0.854218	Metabolism	Metabolism of terpenoids and polyketides	TraesCS4D02G235200|TraesCS2D02G014200	TraesCS4D02G235200;TraesCS2D02G014200
6	map00380	Tryptophan metabolism	KEGG PATHWAY	6/697	292/41231	0.372692	0.857193	Metabolism	Amino acid metabolism	TraesCSU02G233300|TraesCS5A02G428000|TraesCS5B02G429700|TraesCS5D02G514700|TraesCS2B02G256900|TraesCS2A02G064000	TraesCSU02G233300;;;;TraesCS2B02G256900;TraesCS2A02G064000
5	map04927	Cortisol synthesis and secretion	KEGG PATHWAY	5/697	236/41231	0.369078	0.866203	Organismal Systems	Endocrine system	TraesCS6D02G120700|TraesCS2A02G322500|TraesCS5A02G472300|TraesCS2A02G023000|TraesCS1A02G242000	TraesCS6D02G120700;;;TraesCS2A02G023000;TraesCS1A02G242000
3	map02010	ABC transporters	KEGG PATHWAY	3/697	142/41231	0.43148	0.972945	Environmental Information Processing	Membrane transport	TraesCS2D02G585300|TraesCS3A02G258300|TraesCS2B02G612200	;TraesCS3A02G258300;
8	map03010	Ribosome	KEGG PATHWAY	8/697	1395/41231	0.999953	0.999953	Genetic Information Processing	Translation	TraesCS1A02G406500|TraesCS2D02G293300|TraesCS2D02G458700|TraesCS6B02G041500|TraesCS2B02G480300|TraesCS2A02G458100|TraesCS6D02G298300|TraesCS7A02G450600	;TraesCS2D02G293300;;TraesCS6B02G041500;;;TraesCS6D02G298300;
2	map00640	Propanoate metabolism	KEGG PATHWAY	2/697	91/41231	0.456629	1	Metabolism	Carbohydrate metabolism	TraesCS1D02G067500|TraesCS2A02G076600	TraesCS1D02G067500;TraesCS2A02G076600
2	map00790	Folate biosynthesis	KEGG PATHWAY	2/697	94/41231	0.473366	1	Metabolism	Metabolism of cofactors and vitamins	TraesCS2D02G468300|TraesCS2B02G193000	;TraesCS2B02G193000
1	map04122	Sulfur relay system	KEGG PATHWAY	1/697	38/41231	0.476996	1	Genetic Information Processing	Folding, sorting and degradation	TraesCS6B02G168600	TraesCS6B02G168600
3	map03410	Base excision repair	KEGG PATHWAY	3/697	159/41231	0.505159	1	Genetic Information Processing	Replication and repair	TraesCS3A02G138100|TraesCS2A02G551200|TraesCS7B02G314600	TraesCS3A02G138100;;
2	map00565	Ether lipid metabolism	KEGG PATHWAY	2/697	103/41231	0.521645	1	Metabolism	Lipid metabolism	TraesCS4A02G369600|TraesCS4B02G377600	;
2	map00960	Tropane, piperidine and pyridine alkaloid biosynthesis	KEGG PATHWAY	2/697	105/41231	0.531965	1	Metabolism	Biosynthesis of other secondary metabolites	TraesCS3D02G396800|TraesCS6D02G319300	;TraesCS6D02G319300
5	map04934	Cushing syndrome	KEGG PATHWAY	5/697	287/41231	0.534946	1	Human Diseases	Endocrine and metabolic disease	TraesCS6D02G120700|TraesCS2A02G322500|TraesCS5A02G472300|TraesCS2A02G023000|TraesCS1A02G242000	TraesCS6D02G120700;;;TraesCS2A02G023000;TraesCS1A02G242000
1	map03450	Non-homologous end-joining	KEGG PATHWAY	1/697	45/41231	0.535888	1	Genetic Information Processing	Replication and repair	TraesCS5A02G380800
1	map00402	Benzoxazinoid biosynthesis	KEGG PATHWAY	1/697	48/41231	0.559055	1	Metabolism	Biosynthesis of other secondary metabolites	TraesCS5D02G447900	TraesCS5D02G447900
1	map00514	Other types of O-glycan biosynthesis	KEGG PATHWAY	1/697	50/41231	0.573855	1	Metabolism	Glycan biosynthesis and metabolism	TraesCS3A02G023700	TraesCS3A02G023700
1	map00430	Taurine and hypotaurine metabolism	KEGG PATHWAY	1/697	50/41231	0.573855	1	Metabolism	Metabolism of other amino acids	TraesCS4D02G232700	TraesCS4D02G232700
8	map00010	Glycolysis / Gluconeogenesis	KEGG PATHWAY	8/697	487/41231	0.581419	1	Metabolism	Carbohydrate metabolism	TraesCS1D02G376300|TraesCS4B02G220200|TraesCS4B02G172700|TraesCS5D02G122600|TraesCS1D02G067500|TraesCS2A02G076600|TraesCS6A02G022600|TraesCS5D02G196300	TraesCS1D02G376300;TraesCS4B02G220200;TraesCS4B02G172700;TraesCS5D02G122600;TraesCS1D02G067500;TraesCS2A02G076600;TraesCS6A02G022600;TraesCS5D02G196300
3	map00100	Steroid biosynthesis	KEGG PATHWAY	3/697	188/41231	0.618182	1	Metabolism	Lipid metabolism	TraesCS4A02G218400|TraesCS6D02G098600|TraesCS4B02G097200	;TraesCS6D02G098600;TraesCS4B02G097200
9	map00520	Amino sugar and nucleotide sugar metabolism	KEGG PATHWAY	9/697	579/41231	0.646064	1	Metabolism	Carbohydrate metabolism	TraesCS2B02G622400|TraesCS3A02G239200|TraesCS5B02G096200|TraesCS4D02G125100|TraesCS4B02G143500|TraesCS4A02G102100|TraesCS1A02G250000|TraesCS4D02G142000|TraesCS4A02G127000	;TraesCS3A02G239200;TraesCS5B02G096200;TraesCS4D02G125100;TraesCS4B02G143500;TraesCS4A02G102100;TraesCS1A02G250000;TraesCS4D02G142000;TraesCS4A02G127000
2	map00904	Diterpenoid biosynthesis	KEGG PATHWAY	2/697	141/41231	0.691073	1	Metabolism	Metabolism of terpenoids and polyketides	TraesCS5A02G037600|TraesCS5D02G004900	TraesCS5A02G037600;TraesCS5D02G004900
2	map04130	SNARE interactions in vesicular transport	KEGG PATHWAY	2/697	146/41231	0.709249	1	Genetic Information Processing	Folding, sorting and degradation	TraesCS4D02G066100|TraesCS6A02G028000	TraesCS4D02G066100;TraesCS6A02G028000
1	map00730	Thiamine metabolism	KEGG PATHWAY	1/697	73/41231	0.712259	1	Metabolism	Metabolism of cofactors and vitamins	TraesCS2B02G626400
4	map00040	Pentose and glucuronate interconversions	KEGG PATHWAY	4/697	288/41231	0.719356	1	Metabolism	Carbohydrate metabolism	TraesCS4D02G276200|TraesCS3B02G354300|TraesCS2B02G159300|TraesCS3D02G318800	TraesCS4D02G276200;;TraesCS2B02G159300;TraesCS3D02G318800
1	map00450	Selenocompound metabolism	KEGG PATHWAY	1/697	78/41231	0.735813	1	Metabolism	Metabolism of other amino acids	TraesCS7B02G301400
3	map00900	Terpenoid backbone biosynthesis	KEGG PATHWAY	3/697	227/41231	0.740371	1	Metabolism	Metabolism of terpenoids and polyketides	TraesCS2A02G501900|TraesCS2B02G626400|TraesCS2B02G530100	;;
2	map00061	Fatty acid biosynthesis	KEGG PATHWAY	2/697	156/41231	0.742918	1	Metabolism	Lipid metabolism	TraesCS2D02G074100|TraesCS2B02G090400	TraesCS2D02G074100;TraesCS2B02G090400
1	map00340	Histidine metabolism	KEGG PATHWAY	1/697	81/41231	0.74901	1	Metabolism	Amino acid metabolism	TraesCS3D02G519600
1	map00650	Butanoate metabolism	KEGG PATHWAY	1/697	81/41231	0.74901	1	Metabolism	Carbohydrate metabolism	TraesCS4D02G232700	TraesCS4D02G232700
2	map00410	beta-Alanine metabolism	KEGG PATHWAY	2/697	159/41231	0.752347	1	Metabolism	Metabolism of other amino acids	TraesCS7A02G378800|TraesCS4D02G232700	;TraesCS4D02G232700
2	map00400	Phenylalanine, tyrosine and tryptophan biosynthesis	KEGG PATHWAY	2/697	159/41231	0.752347	1	Metabolism	Amino acid metabolism	TraesCS5D02G173900|TraesCS6D02G319300	TraesCS5D02G173900;TraesCS6D02G319300
2	map00860	Porphyrin and chlorophyll metabolism	KEGG PATHWAY	2/697	162/41231	0.761476	1	Metabolism	Metabolism of cofactors and vitamins	TraesCS6D02G095800|TraesCS7D02G062900	TraesCS6D02G095800;TraesCS7D02G062900
2	map00071	Fatty acid degradation	KEGG PATHWAY	2/697	170/41231	0.784405	1	Metabolism	Lipid metabolism	TraesCS1D02G376300|TraesCS5D02G196300	TraesCS1D02G376300;TraesCS5D02G196300
2	map00600	Sphingolipid metabolism	KEGG PATHWAY	2/697	171/41231	0.787131	1	Metabolism	Lipid metabolism	TraesCS2A02G105900|TraesCS1A02G164900	TraesCS2A02G105900;TraesCS1A02G164900
1	map00908	Zeatin biosynthesis	KEGG PATHWAY	1/697	92/41231	0.792013	1	Metabolism	Metabolism of terpenoids and polyketides	TraesCS2D02G407300
4	map04146	Peroxisome	KEGG PATHWAY	4/697	329/41231	0.808717	1	Cellular Processes	Transport and catabolism	TraesCS4A02G388600|TraesCS2B02G256900|TraesCS5B02G299200|TraesCS2B02G233100	;TraesCS2B02G256900;TraesCS5B02G299200;TraesCS2B02G233100
4	map04145	Phagosome	KEGG PATHWAY	4/697	330/41231	0.810571	1	Cellular Processes	Transport and catabolism	TraesCS3D02G250900|TraesCS2A02G421800|TraesCS5D02G401300|TraesCSU02G165500	TraesCS3D02G250900;;TraesCS5D02G401300;TraesCSU02G165500
1	map00590	Arachidonic acid metabolism	KEGG PATHWAY	1/697	100/41231	0.81859	1	Metabolism	Lipid metabolism	TraesCS2A02G322500
9	map00240	Pyrimidine metabolism	KEGG PATHWAY	9/697	686/41231	0.821255	1	Metabolism	Nucleotide metabolism	TraesCS3D02G231000|TraesCS1B02G441900|TraesCS3D02G493700|TraesCS3D02G326800|TraesCS4B02G363700|TraesCS3A02G138100|TraesCS2D02G246100|TraesCS3B02G281000|TraesCS4B02G338400	TraesCS3D02G231000;;;TraesCS3D02G326800;;TraesCS3A02G138100;TraesCS2D02G246100;TraesCS3B02G281000;
8	map04144	Endocytosis	KEGG PATHWAY	8/697	620/41231	0.824342	1	Cellular Processes	Transport and catabolism	TraesCS4B02G269800|TraesCS4B02G377600|TraesCS6D02G122900|TraesCS3A02G081300|TraesCS3D02G081300|TraesCS2A02G385000|TraesCS2B02G256900|TraesCS5D02G475800	;;TraesCS6D02G122900;TraesCS3A02G081300;TraesCS3D02G081300;;TraesCS2B02G256900;
2	map03430	Mismatch repair	KEGG PATHWAY	2/697	190/41231	0.833432	1	Genetic Information Processing	Replication and repair	TraesCS3A02G138100|TraesCS2B02G372300	TraesCS3A02G138100;
1	map04928	Parathyroid hormone synthesis, secretion and action	KEGG PATHWAY	1/697	105/41231	0.833449	1	Organismal Systems	Endocrine system	TraesCS4B02G377600
1	map04625	C-type lectin receptor signaling pathway	KEGG PATHWAY	1/697	105/41231	0.833449	1	Organismal Systems	Immune system	TraesCS5D02G238700	TraesCS5D02G238700
3	map04070	Phosphatidylinositol signaling system	KEGG PATHWAY	3/697	269/41231	0.83496	1	Environmental Information Processing	Signal transduction	TraesCS2B02G256900|TraesCS7D02G291600|TraesCS5D02G238700	TraesCS2B02G256900;TraesCS7D02G291600;TraesCS5D02G238700
1	map00920	Sulfur metabolism	KEGG PATHWAY	1/697	122/41231	0.875456	1	Metabolism	Energy metabolism	TraesCS6B02G168600	TraesCS6B02G168600
2	map03020	RNA polymerase	KEGG PATHWAY	2/697	212/41231	0.875547	1	Genetic Information Processing	Transcription	TraesCS4B02G338400|TraesCS3D02G326800	;TraesCS3D02G326800
2	map00562	Inositol phosphate metabolism	KEGG PATHWAY	2/697	214/41231	0.878844	1	Metabolism	Carbohydrate metabolism	TraesCS2B02G256900|TraesCS4A02G369600	TraesCS2B02G256900;
2	map00051	Fructose and mannose metabolism	KEGG PATHWAY	2/697	241/41231	0.916118	1	Metabolism	Carbohydrate metabolism	TraesCS5D02G122600|TraesCS4A02G368600	TraesCS5D02G122600;
3	map03440	Homologous recombination	KEGG PATHWAY	3/697	330/41231	0.918976	1	Genetic Information Processing	Replication and repair	TraesCS2D02G214900|TraesCS3A02G138100|TraesCS3A02G381500	TraesCS2D02G214900;TraesCS3A02G138100;
2	map03060	Protein export	KEGG PATHWAY	2/697	261/41231	0.93647	1	Genetic Information Processing	Folding, sorting and degradation	TraesCS6A02G042600|TraesCS6A02G021200	TraesCS6A02G042600;TraesCS6A02G021200
1	map05226	Gastric cancer	KEGG PATHWAY	1/697	162/41231	0.937177	1	Human Diseases	Cancer: specific types	TraesCS3A02G258300	TraesCS3A02G258300
3	map04218	Cellular senescence	KEGG PATHWAY	3/697	368/41231	0.949279	1	Cellular Processes	Cell growth and death	TraesCS1B02G321000|TraesCS3D02G164600|TraesCS5D02G238700	;TraesCS3D02G164600;TraesCS5D02G238700
1	map04712	Circadian rhythm - plant	KEGG PATHWAY	1/697	191/41231	0.961765	1	Organismal Systems	Environmental adaptation	TraesCS6B02G209600	TraesCS6B02G209600
1	map05163	Human cytomegalovirus infection	KEGG PATHWAY	1/697	198/41231	0.966086	1	Human Diseases	Infectious disease: viral	TraesCS5D02G238700	TraesCS5D02G238700
1	map00030	Pentose phosphate pathway	KEGG PATHWAY	1/697	204/41231	0.969399	1	Metabolism	Carbohydrate metabolism	TraesCS5D02G122600	TraesCS5D02G122600
1	map03030	DNA replication	KEGG PATHWAY	1/697	216/41231	0.975087	1	Genetic Information Processing	Replication and repair	TraesCS3A02G138100	TraesCS3A02G138100
1	map05167	Kaposi sarcoma-associated herpesvirus infection	KEGG PATHWAY	1/697	220/41231	0.976738	1	Human Diseases	Infectious disease: viral	TraesCS5D02G238700	TraesCS5D02G238700
1	map03022	Basal transcription factors	KEGG PATHWAY	1/697	233/41231	0.981385	1	Genetic Information Processing	Transcription	TraesCS4D02G160000	TraesCS4D02G160000
1	map03420	Nucleotide excision repair	KEGG PATHWAY	1/697	238/41231	0.982915	1	Genetic Information Processing	Replication and repair	TraesCS3A02G138100	TraesCS3A02G138100
6	map00230	Purine metabolism	KEGG PATHWAY	6/697	721/41231	0.983314	1	Metabolism	Nucleotide metabolism	TraesCS3D02G326800|TraesCS4B02G363700|TraesCS3A02G138100|TraesCS2D02G246100|TraesCS3B02G281000|TraesCS4B02G338400	TraesCS3D02G326800;;TraesCS3A02G138100;TraesCS2D02G246100;TraesCS3B02G281000;
2	map03008	Ribosome biogenesis in eukaryotes	KEGG PATHWAY	2/697	357/41231	0.984079	1	Genetic Information Processing	Translation	TraesCS5B02G146400|TraesCS2D02G156900	TraesCS5B02G146400;TraesCS2D02G156900
9	map04141	Protein processing in endoplasmic reticulum	KEGG PATHWAY	9/697	976/41231	0.984867	1	Genetic Information Processing	Folding, sorting and degradation	TraesCS3A02G113000|TraesCS5A02G049400|TraesCS5B02G174300|TraesCS6D02G169100|TraesCS7D02G179300|TraesCS2B02G247300|TraesCS6A02G042600|TraesCS4D02G226000|TraesCS3D02G045500	TraesCS3A02G113000;TraesCS5A02G049400;TraesCS5B02G174300;TraesCS6D02G169100;TraesCS7D02G179300;TraesCS2B02G247300;TraesCS6A02G042600;TraesCS4D02G226000;TraesCS3D02G045500
2	map03015	mRNA surveillance pathway	KEGG PATHWAY	2/697	429/41231	0.994581	1	Genetic Information Processing	Translation	TraesCS5A02G112700|TraesCS5B02G171200	TraesCS5A02G112700;TraesCS5B02G171200
3	map03018	RNA degradation	KEGG PATHWAY	3/697	540/41231	0.99485	1	Genetic Information Processing	Folding, sorting and degradation	TraesCS5D02G260400|TraesCS2D02G246100|TraesCS5B02G171200	TraesCS5D02G260400;TraesCS2D02G246100;TraesCS5B02G171200
2	map05165	Human papillomavirus infection	KEGG PATHWAY	2/697	434/41231	0.994977	1	Human Diseases	Infectious disease: viral	TraesCS3D02G250900|TraesCS3D02G164600	TraesCS3D02G250900;TraesCS3D02G164600
7	map04714	Thermogenesis	KEGG PATHWAY	7/697	928/41231	0.995674	1	Organismal Systems	Environmental adaptation	TraesCS3D02G349100|TraesCS7B02G487000|TraesCS4B02G120400|TraesCS3D02G151500|TraesCS3A02G263400|TraesCS3B02G169300|TraesCS4D02G047700	TraesCS3D02G349100;;TraesCS4B02G120400;TraesCS3D02G151500;TraesCS3A02G263400;TraesCS3B02G169300;TraesCS4D02G047700
3	map03013	RNA transport	KEGG PATHWAY	3/697	677/41231	0.999271	1	Genetic Information Processing	Translation	TraesCS4A02G248900|TraesCS3D02G318400|TraesCS5B02G171200	;TraesCS3D02G318400;TraesCS5B02G171200
3	map04120	Ubiquitin mediated proteolysis	KEGG PATHWAY	3/697	702/41231	0.999494	1	Genetic Information Processing	Folding, sorting and degradation	TraesCS2D02G309000|TraesCS5B02G174300|TraesCS3A02G028800	TraesCS2D02G309000;TraesCS5B02G174300;TraesCS3A02G028800
6	map00190	Oxidative phosphorylation	KEGG PATHWAY	6/697	1022/41231	0.999545	1	Metabolism	Energy metabolism	TraesCS5A02G004300|TraesCS7B02G487000|TraesCS3D02G250900|TraesCS7B02G395800|TraesCSU02G174100|TraesCS4D02G047700	TraesCS5A02G004300;;TraesCS3D02G250900;;TraesCSU02G174100;TraesCS4D02G047700

## Sheet: Sheet2
Num	Pathway id	Description	Database	Ratio_in_study	Ratio_in_pop	Pvalue	Padjust	First Category	Second Category	Gene_ids	Gene_names
13	map00062	Fatty acid elongation	KEGG PATHWAY	13/366	248/41231	4.13e-07	4.09e-05	Metabolism	Lipid metabolism	TraesCS7D02G102000|TraesCS7B02G113100|TraesCS7D02G102400|TraesCS2B02G361100|TraesCS2A02G321300|TraesCS4B02G278800|TraesCS3B02G089500|TraesCS7A02G372400|TraesCS7A02G107900|TraesCS3D02G075600|TraesCS3B02G089600|TraesCS7D02G102900|TraesCS7A02G107700	TraesCS7D02G102000;TraesCS7B02G113100;TraesCS7D02G102400;;;;TraesCS3B02G089500;;TraesCS7A02G107900;TraesCS3D02G075600;TraesCS3B02G089600;TraesCS7D02G102900;TraesCS7A02G107700
25	map00940	Phenylpropanoid biosynthesis	KEGG PATHWAY	25/366	1302/41231	0.00029384	0.0145451	Metabolism	Biosynthesis of other secondary metabolites	TraesCSU02G078600|TraesCS6D02G054900|TraesCS3B02G154200|TraesCS3B02G149000|TraesCS2B02G124800|TraesCS2D02G377200|TraesCS3A02G297200|TraesCS2A02G107600|TraesCS3D02G518200|TraesCS2B02G125200|TraesCS2A02G107500|TraesCS2A02G380800|TraesCS2B02G125300|TraesCS2D02G154300|TraesCS1A02G094900|TraesCSU02G235600|TraesCS1D02G310100|TraesCS2D02G107900|TraesCS2D02G107600|TraesCS2A02G380900|TraesCS7A02G428200|Tr…	TraesCSU02G078600;TraesCS6D02G054900;TraesCS3B02G154200;TraesCS3B02G149000;TraesCS2B02G124800;TraesCS2D02G377200;;TraesCS2A02G107600;;TraesCS2B02G125200;TraesCS2A02G107500;;TraesCS2B02G125300;TraesCS2D02G154300;TraesCS1A02G094900;TraesCSU02G235600;TraesCS1D02G310100;TraesCS2D02G107900;TraesCS2D02G107600;;;;TraesCS2D02G107800;TraesCS1B02G115900;TraesCS7B02G054100
8	map00902	Monoterpenoid biosynthesis	KEGG PATHWAY	8/366	233/41231	0.0012121	0.0399993	Metabolism	Metabolism of terpenoids and polyketides	TraesCS7A02G178600|TraesCS4D02G311500|TraesCS6B02G347800|TraesCS6D02G297200|TraesCS6A02G331300|TraesCS7D02G051000|TraesCS6A02G317700|TraesCS2B02G123600	TraesCS7A02G178600;TraesCS4D02G311500;;TraesCS6D02G297200;;TraesCS7D02G051000;;TraesCS2B02G123600
6	map01040	Biosynthesis of unsaturated fatty acids	KEGG PATHWAY	6/366	169/41231	0.00414405	0.0683769	Metabolism	Lipid metabolism	TraesCS2B02G361100|TraesCS2A02G321300|TraesCS3B02G089500|TraesCS3D02G075600|TraesCS3B02G089600|TraesCS6D02G260300	;;TraesCS3B02G089500;TraesCS3D02G075600;TraesCS3B02G089600;TraesCS6D02G260300
4	map00999	Biosynthesis of various secondary metabolites - part 1	KEGG PATHWAY	4/366	71/41231	0.00371766	0.0736097	Metabolism	Biosynthesis of other secondary metabolites	TraesCS3B02G137400|TraesCS3D02G120200|TraesCS7D02G439600|TraesCS2D02G085500	TraesCS3B02G137400;TraesCS3D02G120200;;TraesCS2D02G085500
6	map00100	Steroid biosynthesis	KEGG PATHWAY	6/366	188/41231	0.006898	0.075878	Metabolism	Lipid metabolism	TraesCS4A02G218400|TraesCS5D02G012000|TraesCS5A02G004900|TraesCS3D02G090700|TraesCS4D02G093600|TraesCS5A02G004600	;TraesCS5D02G012000;TraesCS5A02G004900;TraesCS3D02G090700;TraesCS4D02G093600;TraesCS5A02G004600
7	map00901	Indole alkaloid biosynthesis	KEGG PATHWAY	7/366	237/41231	0.00550733	0.0778893	Metabolism	Biosynthesis of other secondary metabolites	TraesCS7B02G011600|TraesCS1B02G407300|TraesCS3B02G175100|TraesCS7B02G011500|TraesCS7D02G109200|TraesCS1B02G407500|TraesCS7A02G113900	TraesCS7B02G011600;;TraesCS3B02G175100;TraesCS7B02G011500;TraesCS7D02G109200;;TraesCS7A02G113900
10	map05225	Hepatocellular carcinoma	KEGG PATHWAY	10/366	443/41231	0.00668523	0.0827297	Human Diseases	Cancer: specific types	TraesCS7A02G214100|TraesCS4B02G059300|TraesCS4A02G349700|TraesCS7A02G083700|TraesCS4B02G274400|TraesCS1D02G095000|TraesCS1A02G187000|TraesCS3A02G309000|TraesCS3D02G133100|TraesCS2D02G224700	TraesCS7A02G214100;TraesCS4B02G059300;;TraesCS7A02G083700;;TraesCS1D02G095000;TraesCS1A02G187000;;TraesCS3D02G133100;TraesCS2D02G224700
12	map00480	Glutathione metabolism	KEGG PATHWAY	12/366	543/41231	0.00368822	0.0912834	Metabolism	Metabolism of other amino acids	TraesCS4B02G059300|TraesCS2D02G598000|TraesCS4A02G349700|TraesCS7A02G083700|TraesCS4B02G274400|TraesCS7D02G156900|TraesCS1D02G095000|TraesCS1A02G187000|TraesCS3A02G309000|TraesCS3D02G133100|TraesCS2D02G224700|TraesCSU02G194200	TraesCS4B02G059300;;;TraesCS7A02G083700;;TraesCS7D02G156900;TraesCS1D02G095000;TraesCS1A02G187000;;TraesCS3D02G133100;TraesCS2D02G224700;TraesCSU02G194200
5	map00073	Cutin, suberine and wax biosynthesis	KEGG PATHWAY	5/366	144/41231	0.00945765	0.0936307	Metabolism	Lipid metabolism	TraesCS4A02G388600|TraesCS2A02G385200|TraesCSU02G100500|TraesCS7D02G102700|TraesCS2D02G381900	;;TraesCSU02G100500;TraesCS7D02G102700;TraesCS2D02G381900
7	map00052	Galactose metabolism	KEGG PATHWAY	7/366	269/41231	0.0106556	0.0959006	Metabolism	Carbohydrate metabolism	TraesCS2A02G548600|TraesCS3D02G092900|TraesCS4D02G350500|TraesCS2A02G488900|TraesCS3B02G028500|TraesCS1A02G103500|TraesCS2B02G516700	;TraesCS3D02G092900;;;TraesCS3B02G028500;TraesCS1A02G103500;
16	map04626	Plant-pathogen interaction	KEGG PATHWAY	16/366	1006/41231	0.0188652	0.155638	Organismal Systems	Environmental adaptation	TraesCS7D02G201300|TraesCS7A02G198800|TraesCS7D02G040100|TraesCS5B02G134200|TraesCS5B02G227700|TraesCS6A02G020100|TraesCS3B02G045500|TraesCS7B02G105300|TraesCS7A02G198900|TraesCS7A02G499600|TraesCS7D02G201400|TraesCSU02G194300|TraesCS5A02G229000|TraesCSU02G219500|TraesCS1D02G290700|TraesCS5B02G297700	TraesCS7D02G201300;TraesCS7A02G198800;TraesCS7D02G040100;TraesCS5B02G134200;TraesCS5B02G227700;TraesCS6A02G020100;TraesCS3B02G045500;TraesCS7B02G105300;TraesCS7A02G198900;;TraesCS7D02G201400;TraesCSU02G194300;TraesCS5A02G229000;TraesCSU02G219500;TraesCS1D02G290700;TraesCS5B02G297700
6	map03060	Protein export	KEGG PATHWAY	6/366	261/41231	0.0297755	0.210555	Genetic Information Processing	Folding, sorting and degradation	TraesCS4B02G181300|TraesCS3A02G198400|TraesCS6A02G021200|TraesCS3A02G166400|TraesCS6A02G042600|TraesCS1A02G189700	TraesCS4B02G181300;TraesCS3A02G198400;TraesCS6A02G021200;TraesCS3A02G166400;TraesCS6A02G042600;TraesCS1A02G189700
5	map04712	Circadian rhythm - plant	KEGG PATHWAY	5/366	191/41231	0.0283465	0.215869	Organismal Systems	Environmental adaptation	TraesCS5D02G488700|TraesCS6B02G209600|TraesCS7B02G013100|TraesCS6A02G175800|TraesCS7A02G115400	;TraesCS6B02G209600;TraesCS7B02G013100;TraesCS6A02G175800;TraesCS7A02G115400
6	map00941	Flavonoid biosynthesis	KEGG PATHWAY	6/366	294/41231	0.0483393	0.281505	Metabolism	Biosynthesis of other secondary metabolites	TraesCSU02G078600|TraesCSU02G235600|TraesCS2B02G518900|TraesCS5D02G488700|TraesCS2A02G579500|TraesCS7B02G054100	TraesCSU02G078600;TraesCSU02G235600;;;;TraesCS7B02G054100
11	map04016	MAPK signaling pathway - plant	KEGG PATHWAY	11/366	695/41231	0.0477487	0.295445	Environmental Information Processing	Signal transduction	TraesCS7D02G201300|TraesCS4B02G210100|TraesCS7A02G198800|TraesCS5B02G227700|TraesCS7B02G105300|TraesCS7A02G198900|TraesCS2B02G133000|TraesCS3D02G260500|TraesCS5A02G229000|TraesCS7D02G201400|TraesCS1A02G203700	TraesCS7D02G201300;TraesCS4B02G210100;TraesCS7A02G198800;TraesCS5B02G227700;TraesCS7B02G105300;TraesCS7A02G198900;TraesCS2B02G133000;TraesCS3D02G260500;TraesCS5A02G229000;TraesCS7D02G201400;TraesCS1A02G203700
2	map00603	Glycosphingolipid biosynthesis - globo and isoglobo series	KEGG PATHWAY	2/366	38/41231	0.0447903	0.295616	Metabolism	Glycan biosynthesis and metabolism	TraesCS4A02G065600|TraesCS1A02G103500	TraesCS4A02G065600;TraesCS1A02G103500
3	map00590	Arachidonic acid metabolism	KEGG PATHWAY	3/366	100/41231	0.059818	0.296099	Metabolism	Lipid metabolism	TraesCS2D02G340600|TraesCS2D02G598000|TraesCS5D02G487900	TraesCS2D02G340600;;
4	map05226	Gastric cancer	KEGG PATHWAY	4/366	162/41231	0.0569274	0.296622	Human Diseases	Cancer: specific types	TraesCS3D02G257900|TraesCS7A02G214100|TraesCS3B02G291000|TraesCS3A02G258000	TraesCS3D02G257900;TraesCS7A02G214100;TraesCS3B02G291000;TraesCS3A02G258000
5	map00592	alpha-Linolenic acid metabolism	KEGG PATHWAY	5/366	231/41231	0.0559873	0.30793	Metabolism	Lipid metabolism	TraesCS7A02G174500|TraesCS4B02G106500|TraesCS1B02G127500|TraesCS6D02G302300|TraesCS6B02G353200	TraesCS7A02G174500;TraesCS4B02G106500;TraesCS1B02G127500;TraesCS6D02G302300;
6	map04145	Phagosome	KEGG PATHWAY	6/366	330/41231	0.0752774	0.338748	Cellular Processes	Transport and catabolism	TraesCS5A02G391500|TraesCS4B02G181300|TraesCS2A02G069700|TraesCS2A02G421500|TraesCS5D02G401300|TraesCSU02G165500	;TraesCS4B02G181300;TraesCS2A02G069700;;TraesCS5D02G401300;TraesCSU02G165500
3	map00906	Carotenoid biosynthesis	KEGG PATHWAY	3/366	109/41231	0.0733688	0.345881	Metabolism	Metabolism of terpenoids and polyketides	TraesCS6A02G271300|TraesCS6B02G298500|TraesCS5B02G029400	TraesCS6A02G271300;;TraesCS5B02G029400
4	map00250	Alanine, aspartate and glutamate metabolism	KEGG PATHWAY	4/366	187/41231	0.0859818	0.370096	Metabolism	Amino acid metabolism	TraesCS7B02G253600|TraesCS4D02G034800|TraesCS5B02G066600|TraesCS5B02G152600	TraesCS7B02G253600;TraesCS4D02G034800;TraesCS5B02G066600;TraesCS5B02G152600
4	map00360	Phenylalanine metabolism	KEGG PATHWAY	4/366	207/41231	0.113467	0.468052	Metabolism	Amino acid metabolism	TraesCS2A02G380800|TraesCS2A02G380900|TraesCS1A02G094900|TraesCS2D02G377200	;;TraesCS1A02G094900;TraesCS2D02G377200
3	map00280	Valine, leucine and isoleucine degradation	KEGG PATHWAY	3/366	147/41231	0.143005	0.505626	Metabolism	Amino acid metabolism	TraesCS6A02G036000|TraesCS6D02G224800|TraesCS6D02G222300	TraesCS6A02G036000;TraesCS6D02G224800;TraesCS6D02G222300
13	map04075	Plant hormone signal transduction	KEGG PATHWAY	13/366	1047/41231	0.142899	0.523962	Environmental Information Processing	Signal transduction	TraesCS7D02G201300|TraesCS4B02G210100|TraesCS7A02G198800|TraesCS7B02G461300|TraesCSU02G157700|TraesCS7B02G105300|TraesCS7A02G198900|TraesCS2B02G133000|TraesCS5D02G165900|TraesCS1A02G122600|TraesCS6A02G329100|TraesCS7D02G201400|TraesCS3D02G276600	TraesCS7D02G201300;TraesCS4B02G210100;TraesCS7A02G198800;;TraesCSU02G157700;TraesCS7B02G105300;TraesCS7A02G198900;TraesCS2B02G133000;TraesCS5D02G165900;TraesCS1A02G122600;;TraesCS7D02G201400;TraesCS3D02G276600
3	map02010	ABC transporters	KEGG PATHWAY	3/366	142/41231	0.132854	0.526103	Environmental Information Processing	Membrane transport	TraesCS3D02G257900|TraesCS3B02G291000|TraesCS3A02G258000	TraesCS3D02G257900;TraesCS3B02G291000;TraesCS3A02G258000
1	map00604	Glycosphingolipid biosynthesis - ganglio series	KEGG PATHWAY	1/366	19/41231	0.155871	0.532111	Metabolism	Glycan biosynthesis and metabolism	TraesCS4A02G065600	TraesCS4A02G065600
2	map00905	Brassinosteroid biosynthesis	KEGG PATHWAY	2/366	74/41231	0.140331	0.534338	Metabolism	Metabolism of terpenoids and polyketides	TraesCS5A02G214600|TraesCS5A02G214800	TraesCS5A02G214600;TraesCS5A02G214800
3	map00071	Fatty acid degradation	KEGG PATHWAY	3/366	170/41231	0.192615	0.635629	Metabolism	Lipid metabolism	TraesCS4B02G106500|TraesCS1B02G127500|TraesCS6D02G222300	TraesCS4B02G106500;TraesCS1B02G127500;TraesCS6D02G222300
4	map00710	Carbon fixation in photosynthetic organisms	KEGG PATHWAY	4/366	266/41231	0.212186	0.677626	Metabolism	Energy metabolism	TraesCS3D02G275500|TraesCS2D02G073900|TraesCS5B02G066600|TraesCS3A02G166400	TraesCS3D02G275500;TraesCS2D02G073900;TraesCS5B02G066600;TraesCS3A02G166400
2	map04625	C-type lectin receptor signaling pathway	KEGG PATHWAY	2/366	105/41231	0.239119	0.717357	Organismal Systems	Immune system	TraesCS5A02G229000|TraesCS5B02G227700	TraesCS5A02G229000;TraesCS5B02G227700
1	map00903	Limonene and pinene degradation	KEGG PATHWAY	1/366	33/41231	0.25499	0.721257	Metabolism	Metabolism of terpenoids and polyketides	TraesCS6D02G222300	TraesCS6D02G222300
5	map00270	Cysteine and methionine metabolism	KEGG PATHWAY	5/366	379/41231	0.248129	0.722492	Metabolism	Amino acid metabolism	TraesCS6B02G217200|TraesCS4B02G263300|TraesCS6A02G015800|TraesCS1B02G117500|TraesCS1A02G089600	TraesCS6B02G217200;;TraesCS6A02G015800;TraesCS1B02G117500;TraesCS1A02G089600
3	map03030	DNA replication	KEGG PATHWAY	3/366	216/41231	0.30081	0.726345	Genetic Information Processing	Replication and repair	TraesCS1A02G340500|TraesCS4A02G219000|TraesCSU02G140700	;;TraesCSU02G140700
3	map03420	Nucleotide excision repair	KEGG PATHWAY	3/366	238/41231	0.354007	0.730139	Genetic Information Processing	Replication and repair	TraesCS1A02G340500|TraesCS4A02G219000|TraesCSU02G140700	;;TraesCSU02G140700
8	map00230	Purine metabolism	KEGG PATHWAY	8/366	721/41231	0.311527	0.734314	Metabolism	Nucleotide metabolism	TraesCS4B02G071600|TraesCS6A02G194000|TraesCS2B02G259600|TraesCS4A02G318100|TraesCS1A02G340500|TraesCS4D02G034800|TraesCS5A02G532000|TraesCS7A02G519700	TraesCS4B02G071600;TraesCS6A02G194000;TraesCS2B02G259600;;;TraesCS4D02G034800;;
4	map00970	Aminoacyl-tRNA biosynthesis	KEGG PATHWAY	4/366	310/41231	0.296897	0.73482	Genetic Information Processing	Translation	TraesCS7D02G028100|TraesCS4B02G308900|TraesCS3B02G282000|TraesCS5D02G333800	TraesCS7D02G028100;;TraesCS3B02G282000;TraesCS5D02G333800
4	map00945	Stilbenoid, diarylheptanoid and gingerol biosynthesis	KEGG PATHWAY	4/366	295/41231	0.267382	0.735302	Metabolism	Biosynthesis of other secondary metabolites	TraesCS7B02G054100|TraesCSU02G078600|TraesCSU02G235600|TraesCS2B02G518900	TraesCS7B02G054100;TraesCSU02G078600;TraesCSU02G235600;
2	map00591	Linoleic acid metabolism	KEGG PATHWAY	2/366	139/41231	0.350091	0.737427	Metabolism	Lipid metabolism	TraesCS2D02G340600|TraesCS5D02G487900	TraesCS2D02G340600;
3	map03430	Mismatch repair	KEGG PATHWAY	3/366	190/41231	0.238674	0.738398	Genetic Information Processing	Replication and repair	TraesCS1A02G340500|TraesCS4A02G219000|TraesCSU02G140700	;;TraesCSU02G140700
3	map00350	Tyrosine metabolism	KEGG PATHWAY	3/366	206/41231	0.276725	0.740428	Metabolism	Amino acid metabolism	TraesCS5B02G303300|TraesCS4B02G106500|TraesCS5D02G309800	TraesCS5B02G303300;TraesCS4B02G106500;TraesCS5D02G309800
2	map00920	Sulfur metabolism	KEGG PATHWAY	2/366	122/41231	0.294905	0.748605	Metabolism	Energy metabolism	TraesCS4B02G263300|TraesCS6B02G217200	;TraesCS6B02G217200
4	map04217	Necroptosis	KEGG PATHWAY	4/366	347/41231	0.370888	0.749345	Cellular Processes	Cell growth and death	TraesCS6A02G042700|TraesCS6A02G034900|TraesCS6A02G035100|TraesCS6A02G035200	TraesCS6A02G042700;TraesCS6A02G034900;TraesCS6A02G035100;TraesCS6A02G035200
3	map04927	Cortisol synthesis and secretion	KEGG PATHWAY	3/366	236/41231	0.349178	0.751493	Organismal Systems	Endocrine system	TraesCS2D02G340600|TraesCS5D02G487900|TraesCS6B02G051900	TraesCS2D02G340600;;TraesCS6B02G051900
3	map03020	RNA polymerase	KEGG PATHWAY	3/366	212/41231	0.291158	0.758543	Genetic Information Processing	Transcription	TraesCS4B02G071600|TraesCS7A02G519700|TraesCS6A02G194000	TraesCS4B02G071600;;TraesCS6A02G194000
1	map00909	Sesquiterpenoid and triterpenoid biosynthesis	KEGG PATHWAY	1/366	45/41231	0.330655	0.761275	Metabolism	Metabolism of terpenoids and polyketides	TraesCS2B02G445800
1	map00966	Glucosinolate biosynthesis	KEGG PATHWAY	1/366	48/41231	0.348342	0.783769	Metabolism	Biosynthesis of other secondary metabolites	TraesCS5D02G535600
1	map00402	Benzoxazinoid biosynthesis	KEGG PATHWAY	1/366	48/41231	0.348342	0.783769	Metabolism	Biosynthesis of other secondary metabolites	TraesCS3D02G038500	TraesCS3D02G038500
4	map04218	Cellular senescence	KEGG PATHWAY	4/366	368/41231	0.412807	0.78592	Cellular Processes	Cell growth and death	TraesCSU02G020000|TraesCS5A02G229000|TraesCS1A02G138300|TraesCS5B02G227700	TraesCSU02G020000;TraesCS5A02G229000;TraesCS1A02G138300;TraesCS5B02G227700
1	map00290	Valine, leucine and isoleucine biosynthesis	KEGG PATHWAY	1/366	57/41231	0.398654	0.789335	Metabolism	Amino acid metabolism	TraesCS5A02G021600	TraesCS5A02G021600
1	map00531	Glycosaminoglycan degradation	KEGG PATHWAY	1/366	57/41231	0.398654	0.789335	Metabolism	Glycan biosynthesis and metabolism	TraesCS4A02G065600	TraesCS4A02G065600
5	map00010	Glycolysis / Gluconeogenesis	KEGG PATHWAY	5/366	487/41231	0.434644	0.811881	Metabolism	Carbohydrate metabolism	TraesCS6D02G222300|TraesCS7D02G071200|TraesCS4B02G106500|TraesCS6A02G022600|TraesCS3A02G166400	TraesCS6D02G222300;TraesCS7D02G071200;TraesCS4B02G106500;TraesCS6A02G022600;TraesCS3A02G166400
5	map00520	Amino sugar and nucleotide sugar metabolism	KEGG PATHWAY	5/366	579/41231	0.585899	0.828629	Metabolism	Carbohydrate metabolism	TraesCS3A02G239200|TraesCS4A02G065600|TraesCS7A02G256600|TraesCS3D02G260500|TraesCS1A02G203700	TraesCS3A02G239200;TraesCS4A02G065600;TraesCS7A02G256600;TraesCS3D02G260500;TraesCS1A02G203700
6	map00240	Pyrimidine metabolism	KEGG PATHWAY	6/366	686/41231	0.570796	0.831012	Metabolism	Nucleotide metabolism	TraesCS4B02G071600|TraesCS6A02G194000|TraesCS4A02G318100|TraesCS1A02G340500|TraesCS5A02G532000|TraesCS7A02G519700	TraesCS4B02G071600;TraesCS6A02G194000;;;;
1	map00563	Glycosylphosphatidylinositol (GPI)-anchor biosynthesis	KEGG PATHWAY	1/366	93/41231	0.564021	0.833404	Metabolism	Glycan biosynthesis and metabolism	TraesCSU02G079500	TraesCSU02G079500
2	map05167	Kaposi sarcoma-associated herpesvirus infection	KEGG PATHWAY	2/366	220/41231	0.582975	0.836443	Human Diseases	Infectious disease: viral	TraesCS5A02G229000|TraesCS5B02G227700	TraesCS5A02G229000;TraesCS5B02G227700
2	map00900	Terpenoid backbone biosynthesis	KEGG PATHWAY	2/366	227/41231	0.600014	0.836639	Metabolism	Metabolism of terpenoids and polyketides	TraesCS3A02G370100|TraesCS2B02G445800	;
2	map00020	Citrate cycle (TCA cycle)	KEGG PATHWAY	2/366	212/41231	0.562856	0.844284	Metabolism	Carbohydrate metabolism	TraesCS5A02G189800|TraesCS6A02G022600	TraesCS5A02G189800;TraesCS6A02G022600
3	map00620	Pyruvate metabolism	KEGG PATHWAY	3/366	308/41231	0.51614	0.85163	Metabolism	Carbohydrate metabolism	TraesCS3D02G275500|TraesCS6D02G222300|TraesCS6A02G022600	TraesCS3D02G275500;TraesCS6D02G222300;TraesCS6A02G022600
3	map00561	Glycerolipid metabolism	KEGG PATHWAY	3/366	289/41231	0.473985	0.853173	Metabolism	Lipid metabolism	TraesCS1A02G103500|TraesCSU02G187100|TraesCS6D02G222300	TraesCS1A02G103500;TraesCSU02G187100;TraesCS6D02G222300
2	map05163	Human cytomegalovirus infection	KEGG PATHWAY	2/366	198/41231	0.526005	0.85368	Human Diseases	Infectious disease: viral	TraesCS5A02G229000|TraesCS5B02G227700	TraesCS5A02G229000;TraesCS5B02G227700
2	map00330	Arginine and proline metabolism	KEGG PATHWAY	2/366	240/41231	0.630257	0.854732	Metabolism	Amino acid metabolism	TraesCS7D02G156900|TraesCS6D02G222300	TraesCS7D02G156900;TraesCS6D02G222300
5	map00195	Photosynthesis	KEGG PATHWAY	5/366	564/41231	0.562648	0.856956	Metabolism	Energy metabolism	TraesCSU02G200900|TraesCS7B02G395800|TraesCS3B02G185500|TraesCS2D02G253900|TraesCS1B02G189100	TraesCSU02G200900;;TraesCS3B02G185500;TraesCS2D02G253900;TraesCS1B02G189100
1	map00511	Other glycan degradation	KEGG PATHWAY	1/366	110/41231	0.625481	0.860037	Metabolism	Glycan biosynthesis and metabolism	TraesCS4A02G065600	TraesCS4A02G065600
3	map04934	Cushing syndrome	KEGG PATHWAY	3/366	287/41231	0.469449	0.860657	Human Diseases	Endocrine and metabolic disease	TraesCS2D02G340600|TraesCS5D02G487900|TraesCS6B02G051900	TraesCS2D02G340600;;TraesCS6B02G051900
6	map00500	Starch and sucrose metabolism	KEGG PATHWAY	6/366	638/41231	0.500225	0.868812	Metabolism	Carbohydrate metabolism	TraesCS2A02G548600|TraesCS4D02G350500|TraesCS2A02G488900|TraesCS3B02G028500|TraesCS2B02G516700|TraesCS1D02G138200	;;;TraesCS3B02G028500;;TraesCS1D02G138200
3	map03440	Homologous recombination	KEGG PATHWAY	3/366	330/41231	0.562598	0.870269	Genetic Information Processing	Replication and repair	TraesCS1A02G340500|TraesCS4A02G219000|TraesCS4D02G279200	;;TraesCS4D02G279200
1	map00340	Histidine metabolism	KEGG PATHWAY	1/366	81/41231	0.514675	0.878498	Metabolism	Amino acid metabolism	TraesCS6D02G222300	TraesCS6D02G222300
1	map00650	Butanoate metabolism	KEGG PATHWAY	1/366	81/41231	0.514675	0.878498	Metabolism	Carbohydrate metabolism	TraesCS7B02G253600	TraesCS7B02G253600
3	map04146	Peroxisome	KEGG PATHWAY	3/366	329/41231	0.560546	0.880857	Cellular Processes	Transport and catabolism	TraesCS4A02G388600|TraesCSU02G100500|TraesCS4A02G390300	;TraesCSU02G100500;
7	map04141	Protein processing in endoplasmic reticulum	KEGG PATHWAY	7/366	976/41231	0.765293	0.880977	Genetic Information Processing	Folding, sorting and degradation	TraesCS4B02G181300|TraesCS3B02G049800|TraesCS7A02G177700|TraesCS3A02G033900|TraesCS6A02G016900|TraesCS1D02G439900|TraesCS6A02G042600	TraesCS4B02G181300;TraesCS3B02G049800;TraesCS7A02G177700;TraesCS3A02G033900;TraesCS6A02G016900;TraesCS1D02G439900;TraesCS6A02G042600
2	map00053	Ascorbate and aldarate metabolism	KEGG PATHWAY	2/366	188/41231	0.498431	0.881154	Metabolism	Carbohydrate metabolism	TraesCSU02G194200|TraesCS6D02G222300	TraesCSU02G194200;TraesCS6D02G222300
1	map00220	Arginine biosynthesis	KEGG PATHWAY	1/366	121/41231	0.660564	0.883728	Metabolism	Amino acid metabolism	TraesCS5B02G066600	TraesCS5B02G066600
10	map03010	Ribosome	KEGG PATHWAY	10/366	1395/41231	0.795263	0.884619	Genetic Information Processing	Translation	TraesCS2D02G293300|TraesCS2D02G458700|TraesCS6B02G041500|TraesCS2B02G480300|TraesCS7A02G082000|TraesCS4A02G042600|TraesCS5B02G154200|TraesCS6D02G343900|TraesCS7B02G403900|TraesCS1B02G182700	TraesCS2D02G293300;;TraesCS6B02G041500;;TraesCS7A02G082000;TraesCS4A02G042600;TraesCS5B02G154200;TraesCS6D02G343900;;TraesCS1B02G182700
7	map00190	Oxidative phosphorylation	KEGG PATHWAY	7/366	1022/41231	0.804341	0.884776	Metabolism	Energy metabolism	TraesCS6D02G139400|TraesCSU02G158700|TraesCS1D02G040000|TraesCS7B02G395800|TraesCS7A02G098500|TraesCS5A02G189800|TraesCS3B02G126000	TraesCS6D02G139400;TraesCSU02G158700;TraesCS1D02G040000;;TraesCS7A02G098500;TraesCS5A02G189800;TraesCS3B02G126000
1	map00640	Propanoate metabolism	KEGG PATHWAY	1/366	91/41231	0.556158	0.88806	Metabolism	Carbohydrate metabolism	TraesCS6A02G036000	TraesCS6A02G036000
1	map00310	Lysine degradation	KEGG PATHWAY	1/366	171/41231	0.783005	0.891005	Metabolism	Amino acid metabolism	TraesCS6D02G222300	TraesCS6D02G222300
1	map00600	Sphingolipid metabolism	KEGG PATHWAY	1/366	171/41231	0.783005	0.891005	Metabolism	Lipid metabolism	TraesCS1A02G103500	TraesCS1A02G103500
2	map03008	Ribosome biogenesis in eukaryotes	KEGG PATHWAY	2/366	357/41231	0.827251	0.899977	Genetic Information Processing	Translation	TraesCS3B02G220700|TraesCS1D02G294400	TraesCS3B02G220700;TraesCS1D02G294400
1	map00030	Pentose phosphate pathway	KEGG PATHWAY	1/366	204/41231	0.838535	0.902337	Metabolism	Carbohydrate metabolism	TraesCS2D02G073900	TraesCS2D02G073900
2	map00260	Glycine, serine and threonine metabolism	KEGG PATHWAY	2/366	270/41231	0.693204	0.902989	Metabolism	Amino acid metabolism	TraesCS2B02G254800|TraesCS5A02G021600	TraesCS2B02G254800;TraesCS5A02G021600
5	map04120	Ubiquitin mediated proteolysis	KEGG PATHWAY	5/366	702/41231	0.748331	0.903473	Genetic Information Processing	Folding, sorting and degradation	TraesCS3B02G026900|TraesCS4A02G088800|TraesCS6A02G016900|TraesCS3A02G062800|TraesCS3D02G015600	TraesCS3B02G026900;TraesCS4A02G088800;TraesCS6A02G016900;TraesCS3A02G062800;TraesCS3D02G015600
1	map00410	beta-Alanine metabolism	KEGG PATHWAY	1/366	159/41231	0.758395	0.904592	Metabolism	Metabolism of other amino acids	TraesCS6D02G222300	TraesCS6D02G222300
1	map03410	Base excision repair	KEGG PATHWAY	1/366	159/41231	0.758395	0.904592	Genetic Information Processing	Replication and repair	TraesCS1A02G340500
1	map00400	Phenylalanine, tyrosine and tryptophan biosynthesis	KEGG PATHWAY	1/366	159/41231	0.758395	0.904592	Metabolism	Amino acid metabolism	TraesCS2D02G290000	TraesCS2D02G290000
2	map00380	Tryptophan metabolism	KEGG PATHWAY	2/366	292/41231	0.733543	0.907759	Metabolism	Amino acid metabolism	TraesCS4A02G373500|TraesCS6D02G222300	;TraesCS6D02G222300
1	map00510	N-Glycan biosynthesis	KEGG PATHWAY	1/366	153/41231	0.745066	0.910636	Metabolism	Glycan biosynthesis and metabolism	TraesCS5D02G336600	TraesCS5D02G336600
2	map04070	Phosphatidylinositol signaling system	KEGG PATHWAY	2/366	269/41231	0.691256	0.912458	Environmental Information Processing	Signal transduction	TraesCS5B02G227700|TraesCS5A02G229000	TraesCS5B02G227700;TraesCS5A02G229000
1	map04130	SNARE interactions in vesicular transport	KEGG PATHWAY	1/366	146/41231	0.728585	0.913037	Genetic Information Processing	Folding, sorting and degradation	TraesCSU02G076400	TraesCSU02G076400
1	map00904	Diterpenoid biosynthesis	KEGG PATHWAY	1/366	141/41231	0.716167	0.920786	Metabolism	Metabolism of terpenoids and polyketides	TraesCS2B02G445800
2	map00040	Pentose and glucuronate interconversions	KEGG PATHWAY	2/366	288/41231	0.72656	0.922172	Metabolism	Carbohydrate metabolism	TraesCS7A02G270000|TraesCS1B02G477900	TraesCS7A02G270000;
2	map05165	Human papillomavirus infection	KEGG PATHWAY	2/366	434/41231	0.899261	0.957278	Human Diseases	Infectious disease: viral	TraesCS1A02G138300|TraesCS7A02G214100	TraesCS1A02G138300;TraesCS7A02G214100
1	map00630	Glyoxylate and dicarboxylate metabolism	KEGG PATHWAY	1/366	303/41231	0.933574	0.983233	Metabolism	Carbohydrate metabolism	TraesCS2B02G254800	TraesCS2B02G254800
2	map03018	RNA degradation	KEGG PATHWAY	2/366	540/41231	0.953655	0.983457	Genetic Information Processing	Folding, sorting and degradation	TraesCS7D02G071200|TraesCS2D02G597200	TraesCS7D02G071200;
2	map03013	RNA transport	KEGG PATHWAY	2/366	677/41231	0.983714	0.983714	Genetic Information Processing	Translation	TraesCS2D02G480800|TraesCS1D02G294400	;TraesCS1D02G294400
4	map04714	Thermogenesis	KEGG PATHWAY	4/366	928/41231	0.965946	0.985863	Organismal Systems	Environmental adaptation	TraesCS6D02G139400|TraesCSU02G158700|TraesCS7A02G098500|TraesCS5A02G189800	TraesCS6D02G139400;TraesCSU02G158700;TraesCS7A02G098500;TraesCS5A02G189800
1	map03015	mRNA surveillance pathway	KEGG PATHWAY	1/366	429/41231	0.978619	0.988605	Genetic Information Processing	Translation	TraesCS3A02G485000
1	map00460	Cyanoamino acid metabolism	KEGG PATHWAY	1/366	337/41231	0.951062	0.991107	Metabolism	Metabolism of other amino acids	TraesCS5D02G535600

## Sheet: Sheet3
Num	Pathway id	Description	Database	Ratio_in_study	Ratio_in_pop	Pvalue	Padjust	First Category	Second Category	Gene_ids	Gene_names
120	map00940	Phenylpropanoid biosynthesis	KEGG PATHWAY	120/1535	1302/41231	8.33e-20	1.04e-17	Metabolism	Biosynthesis of other secondary metabolites	TraesCS1B02G096400|TraesCS2B02G157800|TraesCS2D02G218700|TraesCS3B02G446800|TraesCS3D02G407000|TraesCS3D02G518200|TraesCS7D02G347300|TraesCS4A02G419300|TraesCS1D02G080800|TraesCS7B02G401000|TraesCS1D02G318800|TraesCS5B02G147200|TraesCS5A02G205700|TraesCS2D02G095600|TraesCS5A02G400500|TraesCS2B02G398400|TraesCS7A02G353400|TraesCS5B02G295100|TraesCSU02G103400|TraesCS3B02G162900|TraesCS1D02G080900|T…	TraesCS1B02G096400;TraesCS2B02G157800;TraesCS2D02G218700;;;;TraesCS7D02G347300;;TraesCS1D02G080800;;TraesCS1D02G318800;TraesCS5B02G147200;TraesCS5A02G205700;TraesCS2D02G095600;;;;TraesCS5B02G295100;TraesCSU02G103400;TraesCS3B02G162900;TraesCS1D02G080900;TraesCS6B02G258600;TraesCS5D02G410500;TraesCS2D02G381000;TraesCS7B02G232400;;TraesCS7D02G150600;TraesCS2B02G173500;;TraesCS1B02G048300;;TraesCS3A…
65	map00480	Glutathione metabolism	KEGG PATHWAY	65/1535	543/41231	1.54e-16	9.63e-15	Metabolism	Metabolism of other amino acids	TraesCS5B02G426300|TraesCS7B02G084400|TraesCS3D02G483000|TraesCS1A02G013900|TraesCS3B02G471900|TraesCS5D02G342000|TraesCS3D02G452100|TraesCS3A02G437900|TraesCS4A02G435300|TraesCS2A02G578400|TraesCS4D02G201200|TraesCS1A02G016800|TraesCS4B02G044400|TraesCS6A02G225100|TraesCS3D02G430200|TraesCS2D02G589400|TraesCS3A02G437400|TraesCS4D02G041900|TraesCS3B02G536100|TraesCS7A02G049400|TraesCS3A02G459500|…	;TraesCS7B02G084400;;TraesCS1A02G013900;;TraesCS5D02G342000;;;;;TraesCS4D02G201200;TraesCS1A02G016800;TraesCS4B02G044400;TraesCS6A02G225100;;;;TraesCS4D02G041900;;TraesCS7A02G049400;;TraesCS5A02G024100;;;TraesCS5B02G020700;TraesCS7B02G054400;;TraesCS1D02G190100;;TraesCS7A02G132000;;TraesCS7D02G131600;;TraesCS6D02G397200;;;;;;TraesCS4A02G103700;;TraesCS3D02G130700;TraesCS4D02G327800;TraesCS1D02G09…
55	map05225	Hepatocellular carcinoma	KEGG PATHWAY	55/1535	443/41231	7.09e-15	2.95e-13	Human Diseases	Cancer: specific types	TraesCS5B02G426300|TraesCS7B02G084400|TraesCS3D02G483000|TraesCS1A02G013900|TraesCS3B02G471900|TraesCS4D02G041900|TraesCS3D02G452100|TraesCS4A02G435300|TraesCS2A02G578400|TraesCS4D02G201200|TraesCS4B02G044400|TraesCS3A02G437900|TraesCS3D02G430200|TraesCS2D02G589400|TraesCS3A02G437400|TraesCS3B02G536100|TraesCS2B02G574500|TraesCS3A02G459500|TraesCS5A02G024100|TraesCS4A02G269700|TraesCS3D02G429600|…	;TraesCS7B02G084400;;TraesCS1A02G013900;;TraesCS4D02G041900;;;;TraesCS4D02G201200;TraesCS4B02G044400;;;;;;;;TraesCS5A02G024100;;;TraesCS5B02G020700;;TraesCS1D02G190100;TraesCS7A02G132000;;TraesCS7D02G131600;;;;;;TraesCS4A02G103700;TraesCS7A02G049400;TraesCS3D02G130700;TraesCS4D02G327800;TraesCS1D02G095400;TraesCS4D02G295400;;;;TraesCS5D02G030000;TraesCS1B02G194300;TraesCS3A02G260800;;;TraesCS2D02…
34	map00710	Carbon fixation in photosynthetic organisms	KEGG PATHWAY	34/1535	266/41231	4.46e-10	1.39e-08	Metabolism	Energy metabolism	TraesCS2B02G079500|TraesCS2A02G066700|TraesCS1D02G123400|TraesCS5B02G162800|TraesCS5D02G169600|TraesCS2B02G079200|TraesCS2A02G067100|TraesCS2A02G067200|TraesCS7D02G333900|TraesCS2B02G079300|TraesCS2D02G238600|TraesCS6B02G084400|TraesCS4A02G093100|TraesCSU02G063400|TraesCS2A02G066800|TraesCS2D02G065200|TraesCS5A02G495100|TraesCS2B02G079100|TraesCS3B02G329800|TraesCS4B02G211400|TraesCS5A02G165400|T…	TraesCS2B02G079500;TraesCS2A02G066700;TraesCS1D02G123400;TraesCS5B02G162800;TraesCS5D02G169600;TraesCS2B02G079200;TraesCS2A02G067100;TraesCS2A02G067200;TraesCS7D02G333900;TraesCS2B02G079300;TraesCS2D02G238600;TraesCS6B02G084400;TraesCS4A02G093100;TraesCSU02G063400;TraesCS2A02G066800;TraesCS2D02G065200;;TraesCS2B02G079100;;TraesCS4B02G211400;TraesCS5A02G165400;TraesCS2D02G323000;;TraesCS2D02G06560…
24	map00073	Cutin, suberine and wax biosynthesis	KEGG PATHWAY	24/1535	144/41231	7.74e-10	1.94e-08	Metabolism	Lipid metabolism	TraesCS6A02G162900|TraesCS6B02G188300|TraesCS6D02G149300|TraesCS4D02G356300|TraesCS2B02G402100|TraesCS1B02G168500|TraesCSU02G100500|TraesCS2D02G382300|TraesCS1D02G147900|TraesCS3A02G014900|TraesCS3A02G014800|TraesCS7B02G110100|TraesCS6B02G423900|TraesCS7B02G110000|TraesCS7D02G059800|TraesCS1B02G168400|TraesCS2D02G364800|TraesCS2D02G381900|TraesCS2B02G385200|TraesCS4A02G304400|TraesCS6D02G369400|T…	TraesCS6A02G162900;TraesCS6B02G188300;TraesCS6D02G149300;;;TraesCS1B02G168500;TraesCSU02G100500;TraesCS2D02G382300;TraesCS1D02G147900;TraesCS3A02G014900;TraesCS3A02G014800;TraesCS7B02G110100;;TraesCS7B02G110000;TraesCS7D02G059800;TraesCS1B02G168400;TraesCS2D02G364800;TraesCS2D02G381900;;;TraesCS6D02G369400;TraesCS1D02G147800;TraesCS4D02G283400;
22	map00950	Isoquinoline alkaloid biosynthesis	KEGG PATHWAY	22/1535	133/41231	4.5e-09	9.38e-08	Metabolism	Biosynthesis of other secondary metabolites	TraesCS2A02G516800|TraesCS4D02G359700|TraesCS1B02G066600|TraesCS7A02G387100|TraesCS3B02G355900|TraesCS2D02G518300|TraesCS4A02G431500|TraesCS7D02G383500|TraesCS6B02G393600|TraesCS1B02G089000|TraesCS7A02G387000|TraesCS2B02G545200|TraesCS1A02G050200|TraesCS7B02G263800|TraesCS2B02G545300|TraesCS1B02G066500|TraesCS2D02G518200|TraesCS4A02G431600|TraesCS6D02G319300|TraesCS2A02G516500|TraesCS1D02G052500|…	;;TraesCS1B02G066600;;;;;TraesCS7D02G383500;;TraesCS1B02G089000;;;TraesCS1A02G050200;TraesCS7B02G263800;;TraesCS1B02G066500;;;TraesCS6D02G319300;;TraesCS1D02G052500;TraesCS2A02G076300
32	map00630	Glyoxylate and dicarboxylate metabolism	KEGG PATHWAY	32/1535	303/41231	1.42e-07	2.54e-06	Metabolism	Carbohydrate metabolism	TraesCS2B02G079500|TraesCS2A02G066700|TraesCS3B02G237200|TraesCS5B02G162800|TraesCS5D02G169600|TraesCS2B02G079200|TraesCS2A02G067100|TraesCS2A02G067200|TraesCS2B02G079300|TraesCS4B02G047400|TraesCS6B02G342400|TraesCS2D02G346900|TraesCS2A02G219100|TraesCS2D02G344200|TraesCS2A02G066800|TraesCS2B02G528300|TraesCS2D02G065200|TraesCS3A02G301100|TraesCS2B02G079100|TraesCS5D02G169900|TraesCS5A02G165400|…	TraesCS2B02G079500;TraesCS2A02G066700;TraesCS3B02G237200;TraesCS5B02G162800;TraesCS5D02G169600;TraesCS2B02G079200;TraesCS2A02G067100;TraesCS2A02G067200;TraesCS2B02G079300;TraesCS4B02G047400;;TraesCS2D02G346900;TraesCS2A02G219100;TraesCS2D02G344200;TraesCS2A02G066800;;TraesCS2D02G065200;;TraesCS2B02G079100;TraesCS5D02G169900;TraesCS5A02G165400;TraesCS2D02G065600;TraesCS2A02G067300;TraesCS5B02G1626…
22	map00100	Steroid biosynthesis	KEGG PATHWAY	22/1535	188/41231	2.28e-06	3.56e-05	Metabolism	Lipid metabolism	TraesCS4A02G218400|TraesCS5A02G004800|TraesCS5D02G011900|TraesCS5A02G004900|TraesCS1D02G008900|TraesCS5D02G011800|TraesCS3A02G132000|TraesCS4D02G093600|TraesCS5D02G012300|TraesCS7B02G253700|TraesCS5A02G004700|TraesCS5D02G012000|TraesCS2D02G213700|TraesCS4B02G097200|TraesCS1D02G007100|TraesCS2D02G021600|TraesCS7B02G156900|TraesCS1A02G034900|TraesCS7A02G259100|TraesCS5A02G004500|TraesCS2A02G019900|…	;TraesCS5A02G004800;TraesCS5D02G011900;TraesCS5A02G004900;TraesCS1D02G008900;TraesCS5D02G011800;TraesCS3A02G132000;TraesCS4D02G093600;TraesCS5D02G012300;TraesCS7B02G253700;TraesCS5A02G004700;TraesCS5D02G012000;TraesCS2D02G213700;TraesCS4B02G097200;TraesCS1D02G007100;TraesCS2D02G021600;TraesCS7B02G156900;TraesCS1A02G034900;TraesCS7A02G259100;TraesCS5A02G004500;TraesCS2A02G019900;TraesCSU02G085800
23	map00350	Tyrosine metabolism	KEGG PATHWAY	23/1535	206/41231	3.04e-06	4.22e-05	Metabolism	Amino acid metabolism	TraesCS2A02G516800|TraesCS7A02G387000|TraesCS2D02G170900|TraesCS1B02G066600|TraesCS7A02G387100|TraesCS3B02G355900|TraesCS2D02G518300|TraesCS4A02G431500|TraesCS7D02G383500|TraesCS6B02G393600|TraesCS1B02G089000|TraesCS4D02G359700|TraesCS2B02G545200|TraesCS1A02G050200|TraesCS2A02G516500|TraesCS2B02G545300|TraesCS1B02G066500|TraesCS5D02G309800|TraesCS2D02G518200|TraesCS4A02G431600|TraesCS6D02G319300|…	;;TraesCS2D02G170900;TraesCS1B02G066600;;;;;TraesCS7D02G383500;;TraesCS1B02G089000;;;TraesCS1A02G050200;;;TraesCS1B02G066500;TraesCS5D02G309800;;;TraesCS6D02G319300;TraesCS1D02G052500;TraesCS2A02G076300
20	map00910	Nitrogen metabolism	KEGG PATHWAY	20/1535	186/41231	2.27e-05	0.000284354	Metabolism	Energy metabolism	TraesCS7D02G085200|TraesCS3A02G301100|TraesCS7D02G443400|TraesCS4B02G047400|TraesCS3D02G266400|TraesCS3B02G259400|TraesCS4A02G388700|TraesCS3B02G285900|TraesCS7A02G428500|TraesCS7A02G537600|TraesCS3A02G230100|TraesCS6D02G306000|TraesCS4D02G047400|TraesCS6D02G031800|TraesCS7D02G084800|TraesCS7B02G455900|TraesCS4A02G388900|TraesCS3D02G254900|TraesCS6A02G326200|TraesCS2B02G528300	TraesCS7D02G085200;;;TraesCS4B02G047400;TraesCS3D02G266400;TraesCS3B02G259400;;TraesCS3B02G285900;;;TraesCS3A02G230100;TraesCS6D02G306000;TraesCS4D02G047400;TraesCS6D02G031800;TraesCS7D02G084800;;;TraesCS3D02G254900;;
43	map00500	Starch and sucrose metabolism	KEGG PATHWAY	43/1535	638/41231	0.000157266	0.00178711	Metabolism	Carbohydrate metabolism	TraesCS6A02G319300|TraesCS2B02G157800|TraesCS7D02G190100|TraesCS2A02G038400|TraesCS2A02G161200|TraesCS3B02G368800|TraesCS2D02G166600|TraesCS7B02G139600|TraesCS2B02G516900|TraesCS1A02G338200|TraesCS3B02G484200|TraesCS5B02G202200|TraesCS2A02G384600|TraesCS2B02G184900|TraesCS2D02G382600|TraesCS3A02G447800|TraesCS2D02G095600|TraesCS1A02G122800|TraesCS1B02G107600|TraesCS7A02G189000|TraesCS4D02G350500|…	;TraesCS2B02G157800;TraesCS7D02G190100;TraesCS2A02G038400;TraesCS2A02G161200;;TraesCS2D02G166600;TraesCS7B02G139600;;;;TraesCS5B02G202200;;TraesCS2B02G184900;TraesCS2D02G382600;;TraesCS2D02G095600;TraesCS1A02G122800;TraesCS1B02G107600;TraesCS7A02G189000;;TraesCS5D02G210000;TraesCS2D02G037400;TraesCS1D02G218000;TraesCS1D02G340400;TraesCS5B02G295100;;TraesCS2D02G175600;TraesCS5B02G295000;TraesCS1D0…
19	map00360	Phenylalanine metabolism	KEGG PATHWAY	19/1535	207/41231	0.000294482	0.00306752	Metabolism	Amino acid metabolism	TraesCS1B02G048300|TraesCS2D02G377400|TraesCS7B02G401000|TraesCS6B02G393600|TraesCS1B02G089000|TraesCS2D02G204400|TraesCS2D02G218700|TraesCS4A02G401300|TraesCS2B02G182500|TraesCS6D02G319300|TraesCS6B02G258400|TraesCS4B02G269100|TraesCS1A02G037800|TraesCS1D02G039300|TraesCS1D02G039500|TraesCS2A02G076300|TraesCS2B02G398400|TraesCS6B02G258600|TraesCS1B02G048400	TraesCS1B02G048300;TraesCS2D02G377400;;;TraesCS1B02G089000;TraesCS2D02G204400;TraesCS2D02G218700;;TraesCS2B02G182500;TraesCS6D02G319300;TraesCS6B02G258400;;TraesCS1A02G037800;TraesCS1D02G039300;TraesCS1D02G039500;TraesCS2A02G076300;;TraesCS6B02G258600;TraesCS1B02G048400
16	map00250	Alanine, aspartate and glutamate metabolism	KEGG PATHWAY	16/1535	187/41231	0.0017866	0.0171789	Metabolism	Amino acid metabolism	TraesCS5D02G307100|TraesCS4A02G109900|TraesCS6B02G393600|TraesCS7B02G253600|TraesCS4B02G047400|TraesCS3D02G266400|TraesCS4A02G137000|TraesCS2D02G313500|TraesCS4D02G047400|TraesCS6D02G031800|TraesCS7A02G373400|TraesCS4D02G195100|TraesCS4D02G034800|TraesCS4B02G037500|TraesCS2B02G528300|TraesCS4D02G170300	TraesCS5D02G307100;TraesCS4A02G109900;;TraesCS7B02G253600;TraesCS4B02G047400;TraesCS3D02G266400;TraesCS4A02G137000;TraesCS2D02G313500;TraesCS4D02G047400;TraesCS6D02G031800;;TraesCS4D02G195100;TraesCS4D02G034800;TraesCS4B02G037500;;TraesCS4D02G170300
18	map00902	Monoterpenoid biosynthesis	KEGG PATHWAY	18/1535	233/41231	0.00296814	0.0265012	Metabolism	Metabolism of terpenoids and polyketides	TraesCS5B02G256600|TraesCS6A02G318000|TraesCS4B02G314300|TraesCS7A02G178600|TraesCS2B02G123600|TraesCS7A02G412700|TraesCS3D02G102200|TraesCS4D02G311500|TraesCS7D02G180700|TraesCS7D02G405900|TraesCS5B02G251500|TraesCS2B02G388600|TraesCS5B02G251300|TraesCS6D02G021100|TraesCS7D02G386300|TraesCS6A02G331300|TraesCS2D02G517700|TraesCS6A02G018200	TraesCS5B02G256600;;;TraesCS7A02G178600;TraesCS2B02G123600;;TraesCS3D02G102200;TraesCS4D02G311500;TraesCS7D02G180700;;TraesCS5B02G251500;;TraesCS5B02G251300;TraesCS6D02G021100;;;;TraesCS6A02G018200
8	map00999	Biosynthesis of various secondary metabolites - part 1	KEGG PATHWAY	8/1535	71/41231	0.00482451	0.0354744	Metabolism	Biosynthesis of other secondary metabolites	TraesCS7A02G450200|TraesCS1B02G138700|TraesCS5A02G132700|TraesCS7B02G350000|TraesCS1A02G119300|TraesCS5B02G132200|TraesCS5D02G140900|TraesCS7D02G439400	;TraesCS1B02G138700;TraesCS5A02G132700;;TraesCS1A02G119300;TraesCS5B02G132200;TraesCS5D02G140900;
40	map04016	MAPK signaling pathway - plant	KEGG PATHWAY	40/1535	695/41231	0.00476618	0.0372358	Environmental Information Processing	Signal transduction	TraesCS7A02G198800|TraesCS2B02G414800|TraesCS1B02G308200|TraesCS5A02G439700|TraesCS5D02G447000|TraesCS5A02G229000|TraesCS2B02G047300|TraesCSU02G095300|TraesCS2D02G571400|TraesCS7B02G105300|TraesCS7A02G539000|TraesCS2A02G461800|TraesCS2A02G166300|TraesCS3A02G260200|TraesCS5B02G443100|TraesCS2D02G173600|TraesCS5B02G299000|TraesCS2B02G622200|TraesCS4A02G344200|TraesCS2A02G558200|TraesCS3D02G260500|T…	TraesCS7A02G198800;;;;TraesCS5D02G447000;TraesCS5A02G229000;TraesCS2B02G047300;TraesCSU02G095300;;TraesCS7B02G105300;;;TraesCS2A02G166300;TraesCS3A02G260200;;TraesCS2D02G173600;TraesCS5B02G299000;;;;TraesCS3D02G260500;TraesCS5D02G446800;TraesCS7D02G372400;;TraesCS1A02G203700;TraesCS5D02G408200;;TraesCS7D02G201300;TraesCS1A02G298600;TraesCS7D02G201400;TraesCS7D02G244600;;;;TraesCS1D02G292700;Traes…
14	map01040	Biosynthesis of unsaturated fatty acids	KEGG PATHWAY	14/1535	169/41231	0.00447166	0.0372638	Metabolism	Lipid metabolism	TraesCS3A02G418000|TraesCS5B02G268900|TraesCS6B02G373100|TraesCSU02G055100|TraesCS2A02G113600|TraesCS2B02G361200|TraesCS3B02G089500|TraesCS5D02G548700|TraesCS1B02G161300|TraesCS6D02G260900|TraesCS6D02G261000|TraesCS6D02G260300|TraesCS3D02G075500|TraesCS7A02G220900	;TraesCS5B02G268900;;TraesCSU02G055100;TraesCS2A02G113600;;TraesCS3B02G089500;;TraesCS1B02G161300;TraesCS6D02G260900;TraesCS6D02G261000;TraesCS6D02G260300;TraesCS3D02G075500;TraesCS7A02G220900
8	map00730	Thiamine metabolism	KEGG PATHWAY	8/1535	73/41231	0.00571279	0.0396721	Metabolism	Metabolism of cofactors and vitamins	TraesCS4A02G290400|TraesCS4B02G023800|TraesCS7B02G278200|TraesCS7A02G376800|TraesCS7D02G373100|TraesCS2B02G626400|TraesCS3B02G435500|TraesCS4D02G021400	;TraesCS4B02G023800;;;TraesCS7D02G373100;;;TraesCS4D02G021400
5	map00333	Prodigiosin biosynthesis	KEGG PATHWAY	5/1535	34/41231	0.00805004	0.0503128	Metabolism	Biosynthesis of other secondary metabolites	TraesCS1B02G401400|TraesCS3B02G048900|TraesCS3A02G035300|TraesCS1D02G344900|TraesCS1B02G355900	;TraesCS3B02G048900;TraesCS3A02G035300;TraesCS1D02G344900;
17	map00901	Indole alkaloid biosynthesis	KEGG PATHWAY	17/1535	237/41231	0.00788895	0.051901	Metabolism	Biosynthesis of other secondary metabolites	TraesCS1D02G127400|TraesCS3B02G175100|TraesCS7D02G421100|TraesCS1B02G407500|TraesCS7D02G421200|TraesCS3B02G495700|TraesCS1B02G407300|TraesCS3D02G146000|TraesCS7D02G108900|TraesCS3A02G141100|TraesCS1A02G321100|TraesCS6B02G240600|TraesCS3D02G448700|TraesCS3B02G163500|TraesCS3D02G448800|TraesCSU02G171500|TraesCS7A02G428800	TraesCS1D02G127400;TraesCS3B02G175100;;;;;;TraesCS3D02G146000;TraesCS7D02G108900;TraesCS3A02G141100;;TraesCS6B02G240600;;TraesCS3B02G163500;;TraesCSU02G171500;
19	map00941	Flavonoid biosynthesis	KEGG PATHWAY	19/1535	294/41231	0.0147654	0.0878895	Metabolism	Biosynthesis of other secondary metabolites	TraesCS4D02G339800|TraesCS2D02G482200|TraesCS2A02G579500|TraesCS2B02G519100|TraesCS2D02G483100|TraesCS2D02G582000|TraesCS7B02G038200|TraesCS2A02G482200|TraesCS2B02G182500|TraesCS1D02G021600|TraesCS2A02G490700|TraesCS5A02G513700|TraesCS2D02G481600|TraesCS2B02G606400|TraesCS2D02G491100|TraesCS2D02G481700|TraesCS2D02G581500|TraesCS6A02G260900|TraesCS4B02G384800	TraesCS4D02G339800;;;;;;TraesCS7B02G038200;;TraesCS2B02G182500;TraesCS1D02G021600;;;;;;;;TraesCS6A02G260900;
7	map00780	Biotin metabolism	KEGG PATHWAY	7/1535	75/41231	0.0215739	0.117249	Metabolism	Metabolism of cofactors and vitamins	TraesCS2D02G312000|TraesCS1B02G355900|TraesCS3A02G035300|TraesCS1B02G401400|TraesCS2B02G332300|TraesCS3B02G048900|TraesCS1D02G344900	TraesCS2D02G312000;;TraesCS3A02G035300;;TraesCS2B02G332300;TraesCS3B02G048900;TraesCS1D02G344900
8	map00908	Zeatin biosynthesis	KEGG PATHWAY	8/1535	92/41231	0.0214502	0.121876	Metabolism	Metabolism of terpenoids and polyketides	TraesCS3A02G136200|TraesCS3D02G143300|TraesCS7B02G486700|TraesCS3D02G475800|TraesCS3A02G311100|TraesCS2A02G410000|TraesCS3D02G137000|TraesCS2D02G475100	TraesCS3A02G136200;TraesCS3D02G143300;;;;;TraesCS3D02G137000;
17	map00052	Galactose metabolism	KEGG PATHWAY	17/1535	269/41231	0.0245248	0.122624	Metabolism	Carbohydrate metabolism	TraesCS3D02G015900|TraesCS7A02G134100|TraesCS1A02G282600|TraesCS2A02G094500|TraesCS2D02G382600|TraesCS2D02G095800|TraesCS4D02G350500|TraesCS1D02G281800|TraesCS3A02G113900|TraesCS2B02G109700|TraesCS2B02G516900|TraesCS7B02G035200|TraesCS7D02G101300|TraesCS1A02G122800|TraesCS7D02G133500|TraesCS1B02G291500|TraesCS5A02G526200	TraesCS3D02G015900;TraesCS7A02G134100;TraesCS1A02G282600;TraesCS2A02G094500;TraesCS2D02G382600;TraesCS2D02G095800;;TraesCS1D02G281800;TraesCS3A02G113900;TraesCS2B02G109700;;TraesCS7B02G035200;TraesCS7D02G101300;TraesCS1A02G122800;TraesCS7D02G133500;;
13	map00053	Ascorbate and aldarate metabolism	KEGG PATHWAY	13/1535	188/41231	0.0242454	0.126278	Metabolism	Carbohydrate metabolism	TraesCS6D02G397200|TraesCS5B02G120100|TraesCS5B02G399800|TraesCS4A02G264600|TraesCS7B02G265300|TraesCS5A02G394900|TraesCS7A02G357800|TraesCS7D02G364900|TraesCS5D02G404300|TraesCS2D02G434500|TraesCS6A02G225100|TraesCS6A02G412900|TraesCSU02G194200	TraesCS6D02G397200;TraesCS5B02G120100;;;TraesCS7B02G265300;;;TraesCS7D02G364900;TraesCS5D02G404300;;TraesCS6A02G225100;;TraesCSU02G194200
18	map00945	Stilbenoid, diarylheptanoid and gingerol biosynthesis	KEGG PATHWAY	18/1535	295/41231	0.0286656	0.127971	Metabolism	Biosynthesis of other secondary metabolites	TraesCS1B02G349100|TraesCS1D02G338000|TraesCS2B02G519100|TraesCS2D02G557600|TraesCS2D02G582000|TraesCS1D02G337900|TraesCS2B02G182500|TraesCS1B02G348700|TraesCS1D02G021600|TraesCS2A02G490700|TraesCS3D02G392500|TraesCS1D02G016700|TraesCS2B02G606400|TraesCS2D02G491100|TraesCS2D02G581500|TraesCS6A02G260900|TraesCS6A02G298400|TraesCS4B02G384800	;TraesCS1D02G338000;;;;TraesCS1D02G337900;TraesCS2B02G182500;;TraesCS1D02G021600;;;TraesCS1D02G016700;;;;TraesCS6A02G260900;;
15	map00592	alpha-Linolenic acid metabolism	KEGG PATHWAY	15/1535	231/41231	0.0269659	0.129644	Metabolism	Lipid metabolism	TraesCS7D02G175900|TraesCS1B02G127500|TraesCS6A02G185100|TraesCS3B02G549000|TraesCS6B02G464800|TraesCS2B02G328100|TraesCS6B02G193400|TraesCS1B02G161300|TraesCS7B02G079500|TraesCS4B02G237600|TraesCS6D02G154600|TraesCS3B02G549200|TraesCS3D02G464300|TraesCS6D02G172200|TraesCS1D02G013600	TraesCS7D02G175900;TraesCS1B02G127500;TraesCS6A02G185100;;;TraesCS2B02G328100;TraesCS6B02G193400;TraesCS1B02G161300;TraesCS7B02G079500;TraesCS4B02G237600;TraesCS6D02G154600;;;TraesCS6D02G172200;TraesCS1D02G013600
20	map00460	Cyanoamino acid metabolism	KEGG PATHWAY	20/1535	337/41231	0.028429	0.131616	Metabolism	Metabolism of other amino acids	TraesCS5B02G294400|TraesCS2A02G384600|TraesCS2B02G157800|TraesCS2D02G037400|TraesCS2A02G038400|TraesCS3B02G484200|TraesCS2D02G381000|TraesCS3B02G368800|TraesCS5B02G256600|TraesCS2A02G134300|TraesCS3A02G301100|TraesCS2B02G051600|TraesCS3A02G447800|TraesCS2D02G095600|TraesCS3B02G509000|TraesCS5A02G295500|TraesCS7B02G400900|TraesCS5B02G295100|TraesCS5B02G295000|TraesCS1D02G232700	TraesCS5B02G294400;;TraesCS2B02G157800;TraesCS2D02G037400;TraesCS2A02G038400;;TraesCS2D02G381000;;TraesCS5B02G256600;TraesCS2A02G134300;;TraesCS2B02G051600;;TraesCS2D02G095600;;;;TraesCS5B02G295100;TraesCS5B02G295000;TraesCS1D02G232700
11	map00061	Fatty acid biosynthesis	KEGG PATHWAY	11/1535	156/41231	0.0320751	0.133646	Metabolism	Lipid metabolism	TraesCS5D02G144200|TraesCS3A02G418000|TraesCS2D02G312000|TraesCS7B02G012700|TraesCS1B02G355900|TraesCS3A02G035300|TraesCS3B02G048900|TraesCS5D02G548700|TraesCS2B02G332300|TraesCS1B02G401400|TraesCS1D02G344900	TraesCS5D02G144200;;TraesCS2D02G312000;TraesCS7B02G012700;;TraesCS3A02G035300;TraesCS3B02G048900;;TraesCS2B02G332300;;TraesCS1D02G344900
15	map04927	Cortisol synthesis and secretion	KEGG PATHWAY	15/1535	236/41231	0.031749	0.136849	Organismal Systems	Endocrine system	TraesCS6B02G052200|TraesCS2A02G023000|TraesCS6A02G130100|TraesCS2B02G606600|TraesCS6D02G133400|TraesCS1D02G337300|TraesCS5B02G485200|TraesCS4D02G247200|TraesCS2D02G464200|TraesCS6B02G051900|TraesCS6A02G143700|TraesCS1A02G334700|TraesCS5A02G472300|TraesCS3B02G030300|TraesCS1D02G337100	TraesCS6B02G052200;TraesCS2A02G023000;TraesCS6A02G130100;;TraesCS6D02G133400;TraesCS1D02G337300;;TraesCS4D02G247200;;TraesCS6B02G051900;TraesCS6A02G143700;;;TraesCS3B02G030300;TraesCS1D02G337100
9	map00220	Arginine biosynthesis	KEGG PATHWAY	9/1535	121/41231	0.0371985	0.149994	Metabolism	Amino acid metabolism	TraesCS5D02G307100|TraesCS1A02G072200|TraesCS4B02G047400|TraesCS6B02G393600|TraesCS4D02G047400|TraesCS6D02G031800|TraesCS1D02G074600|TraesCS7D02G240100|TraesCS2B02G528300	TraesCS5D02G307100;TraesCS1A02G072200;TraesCS4B02G047400;;TraesCS4D02G047400;TraesCS6D02G031800;TraesCS1D02G074600;TraesCS7D02G240100;
23	map00564	Glycerophospholipid metabolism	KEGG PATHWAY	23/1535	415/41231	0.039072	0.152625	Metabolism	Lipid metabolism	TraesCS5B02G543000|TraesCS3A02G260300|TraesCS1D02G375700|TraesCS3B02G322100|TraesCS1D02G375500|TraesCS1D02G361000|TraesCS1B02G133300|TraesCS3A02G287500|TraesCS3A02G097900|TraesCS7D02G547700|TraesCS1A02G356900|TraesCS3D02G287300|TraesCS1D02G322100|TraesCS1A02G196600|TraesCS3A02G219200|TraesCS7D02G278000|TraesCS4B02G060500|TraesCS4B02G377600|TraesCS3D02G287000|TraesCS3D02G287100|TraesCS3B02G322200|…	;TraesCS3A02G260300;TraesCS1D02G375700;;TraesCS1D02G375500;TraesCS1D02G361000;TraesCS1B02G133300;;TraesCS3A02G097900;;;TraesCS3D02G287300;TraesCS1D02G322100;TraesCS1A02G196600;TraesCS3A02G219200;TraesCS7D02G278000;TraesCS4B02G060500;;TraesCS3D02G287000;TraesCS3D02G287100;;TraesCS1D02G200100;
13	map00030	Pentose phosphate pathway	KEGG PATHWAY	13/1535	204/41231	0.0426268	0.161465	Metabolism	Carbohydrate metabolism	TraesCS2A02G190700|TraesCS2D02G238600|TraesCS2D02G197300|TraesCSU02G130100|TraesCS2B02G216400|TraesCSU02G130000|TraesCS6B02G084400|TraesCS4D02G212000|TraesCS4B02G211400|TraesCS4A02G093100|TraesCS7D02G471600|TraesCS7D02G101300|TraesCSU02G063400	TraesCS2A02G190700;TraesCS2D02G238600;TraesCS2D02G197300;TraesCSU02G130100;TraesCS2B02G216400;TraesCSU02G130000;TraesCS6B02G084400;TraesCS4D02G212000;TraesCS4B02G211400;TraesCS4A02G093100;;TraesCS7D02G101300;TraesCSU02G063400
15	map00062	Fatty acid elongation	KEGG PATHWAY	15/1535	248/41231	0.0457109	0.163253	Metabolism	Lipid metabolism	TraesCS4D02G008200|TraesCS5B02G268900|TraesCS1A02G439000|TraesCS4D02G273300|TraesCS6B02G373100|TraesCSU02G055100|TraesCS2A02G113600|TraesCS2B02G361200|TraesCS3B02G089500|TraesCS1D02G399600|TraesCS7A02G220900|TraesCS1B02G387800|TraesCS1B02G048000|TraesCS1D02G420900|TraesCS3D02G075500	TraesCS4D02G008200;TraesCS5B02G268900;;TraesCS4D02G273300;;TraesCSU02G055100;TraesCS2A02G113600;;TraesCS3B02G089500;TraesCS1D02G399600;TraesCS7A02G220900;;TraesCS1B02G048000;TraesCS1D02G420900;TraesCS3D02G075500
30	map00520	Amino sugar and nucleotide sugar metabolism	KEGG PATHWAY	30/1535	579/41231	0.0447005	0.16434	Metabolism	Carbohydrate metabolism	TraesCS5B02G399800|TraesCS6D02G199500|TraesCS3A02G373800|TraesCS6A02G216100|TraesCS5D02G404300|TraesCS2D02G348800|TraesCS7D02G237000|TraesCS2D02G033100|TraesCS2A02G185800|TraesCS2B02G047300|TraesCS2D02G571400|TraesCS1A02G122800|TraesCS3A02G260200|TraesCS4A02G264600|TraesCS5A02G394900|TraesCSU02G026200|TraesCS2B02G622200|TraesCS3D02G261700|TraesCS1D02G241800|TraesCS2A02G558200|TraesCS3D02G260500|T…	;TraesCS6D02G199500;;TraesCS6A02G216100;TraesCS5D02G404300;TraesCS2D02G348800;TraesCS7D02G237000;TraesCS2D02G033100;TraesCS2A02G185800;TraesCS2B02G047300;;TraesCS1A02G122800;TraesCS3A02G260200;;;TraesCSU02G026200;;TraesCS3D02G261700;TraesCS1D02G241800;;TraesCS3D02G260500;;TraesCS1A02G203700;TraesCS5D02G408200;TraesCS4B02G127600;;;TraesCS2D02G349000;;
8	map00906	Carotenoid biosynthesis	KEGG PATHWAY	8/1535	109/41231	0.0509752	0.176997	Metabolism	Metabolism of terpenoids and polyketides	TraesCS6B02G199400|TraesCS7B02G418900|TraesCS5B02G029300|TraesCS6D02G160900|TraesCS5A02G374000|TraesCS6B02G298700|TraesCS5B02G375900|TraesCS6A02G271600	TraesCS6B02G199400;;TraesCS5B02G029300;TraesCS6D02G160900;;;;TraesCS6A02G271600
7	map00790	Folate biosynthesis	KEGG PATHWAY	7/1535	94/41231	0.0613853	0.207383	Metabolism	Metabolism of cofactors and vitamins	TraesCS2D02G468300|TraesCS1A02G282600|TraesCS1D02G281800|TraesCS1A02G338300|TraesCS1B02G350700|TraesCS5B02G022900|TraesCS1B02G291500	;TraesCS1A02G282600;TraesCS1D02G281800;;;TraesCS5B02G022900;
16	map00040	Pentose and glucuronate interconversions	KEGG PATHWAY	16/1535	288/41231	0.073931	0.243194	Metabolism	Carbohydrate metabolism	TraesCS4A02G264600|TraesCS5D02G470100|TraesCS1A02G282600|TraesCS6D02G170500|TraesCS3B02G148500|TraesCS7B02G167500|TraesCS5B02G469000|TraesCS5A02G394900|TraesCS5B02G468700|TraesCS2B02G024500|TraesCS1D02G281800|TraesCS5D02G404300|TraesCS2A02G135400|TraesCS5A02G459000|TraesCS5B02G399800|TraesCS1B02G291500	;;TraesCS1A02G282600;TraesCS6D02G170500;TraesCS3B02G148500;TraesCS7B02G167500;;;;TraesCS2B02G024500;TraesCS1D02G281800;TraesCS5D02G404300;TraesCS2A02G135400;;;
20	map00270	Cysteine and methionine metabolism	KEGG PATHWAY	20/1535	379/41231	0.0762142	0.244276	Metabolism	Amino acid metabolism	TraesCS5D02G241100|TraesCS4A02G137000|TraesCS3D02G084300|TraesCS6A02G219500|TraesCS4B02G242700|TraesCS6B02G393600|TraesCS6B02G217200|TraesCS6B02G355700|TraesCS2B02G414800|TraesCS6D02G319300|TraesCS1D02G184500|TraesCS1B02G089000|TraesCS6D02G174200|TraesCS5B02G447800|TraesCS2A02G076600|TraesCS4D02G236800|TraesCS4D02G242100|TraesCS4A02G065100|TraesCS1B02G199600|TraesCS4D02G170300	TraesCS5D02G241100;TraesCS4A02G137000;TraesCS3D02G084300;TraesCS6A02G219500;;;TraesCS6B02G217200;;;TraesCS6D02G319300;TraesCS1D02G184500;TraesCS1B02G089000;TraesCS6D02G174200;;TraesCS2A02G076600;TraesCS4D02G236800;TraesCS4D02G242100;TraesCS4A02G065100;TraesCS1B02G199600;TraesCS4D02G170300
4	map00909	Sesquiterpenoid and triterpenoid biosynthesis	KEGG PATHWAY	4/1535	45/41231	0.0856988	0.267809	Metabolism	Metabolism of terpenoids and polyketides	TraesCS2D02G423400|TraesCS4A02G000600|TraesCS2A02G425500|TraesCS2B02G445800	;TraesCS4A02G000600;;
7	map04625	C-type lectin receptor signaling pathway	KEGG PATHWAY	7/1535	105/41231	0.0971877	0.296304	Organismal Systems	Immune system	TraesCS4A02G245500|TraesCS2D02G173600|TraesCS4B02G069900|TraesCS2A02G166300|TraesCS5A02G229000|TraesCS1A02G352200|TraesCS4D02G068700	;TraesCS2D02G173600;TraesCS4B02G069900;TraesCS2A02G166300;TraesCS5A02G229000;;TraesCS4D02G068700
7	map00960	Tropane, piperidine and pyridine alkaloid biosynthesis	KEGG PATHWAY	7/1535	105/41231	0.0971877	0.296304	Metabolism	Biosynthesis of other secondary metabolites	TraesCS5B02G531800|TraesCS6B02G393600|TraesCS1B02G089000|TraesCS5B02G028300|TraesCS6D02G319300|TraesCS4B02G209900|TraesCS2A02G076300	;;TraesCS1B02G089000;TraesCS5B02G028300;TraesCS6D02G319300;TraesCS4B02G209900;TraesCS2A02G076300
15	map04934	Cushing syndrome	KEGG PATHWAY	15/1535	287/41231	0.119065	0.330737	Human Diseases	Endocrine and metabolic disease	TraesCS6B02G052200|TraesCS2A02G023000|TraesCS6A02G130100|TraesCS2B02G606600|TraesCS6D02G133400|TraesCS1D02G337300|TraesCS5B02G485200|TraesCS4D02G247200|TraesCS2D02G464200|TraesCS6B02G051900|TraesCS6A02G143700|TraesCS1A02G334700|TraesCS5A02G472300|TraesCS3B02G030300|TraesCS1D02G337100	TraesCS6B02G052200;TraesCS2A02G023000;TraesCS6A02G130100;;TraesCS6D02G133400;TraesCS1D02G337300;;TraesCS4D02G247200;;TraesCS6B02G051900;TraesCS6A02G143700;;;TraesCS3B02G030300;TraesCS1D02G337100
13	map00330	Arginine and proline metabolism	KEGG PATHWAY	13/1535	240/41231	0.114758	0.3336	Metabolism	Amino acid metabolism	TraesCS2D02G549200|TraesCS3A02G363700|TraesCS5B02G120100|TraesCS6A02G219500|TraesCS3D02G483400|TraesCS5D02G342000|TraesCS6B02G393600|TraesCS5A02G337400|TraesCS3D02G545100|TraesCSU02G047800|TraesCS3B02G395900|TraesCS3D02G357200|TraesCS2B02G579000	;;TraesCS5B02G120100;TraesCS6A02G219500;;TraesCS5D02G342000;;;;TraesCSU02G047800;;TraesCS3D02G357200;
45	map04626	Plant-pathogen interaction	KEGG PATHWAY	45/1535	1006/41231	0.119044	0.338194	Organismal Systems	Environmental adaptation	TraesCS4B02G030100|TraesCS3D02G327700|TraesCS7A02G198800|TraesCS3B02G365200|TraesCS5D02G446800|TraesCS4B02G172400|TraesCS5A02G439700|TraesCS5D02G447000|TraesCS5A02G229000|TraesCS2A02G384000|TraesCS3B02G553900|TraesCS3B02G553500|TraesCS2D02G380500|TraesCS5D02G246000|TraesCS3A02G492200|TraesCSU02G095300|TraesCS7B02G105300|TraesCS5D02G348900|TraesCS5A02G426500|TraesCS2A02G461800|TraesCS2A02G166300|T…	TraesCS4B02G030100;TraesCS3D02G327700;TraesCS7A02G198800;;TraesCS5D02G446800;TraesCS4B02G172400;;TraesCS5D02G447000;TraesCS5A02G229000;;;;TraesCS2D02G380500;TraesCS5D02G246000;;TraesCSU02G095300;TraesCS7B02G105300;TraesCS5D02G348900;;;TraesCS2A02G166300;;TraesCS5A02G238900;;TraesCS2D02G173600;TraesCS5B02G299000;TraesCSU02G226400;TraesCS2D02G347500;TraesCS7A02G198900;;;TraesCS7D02G201300;TraesCS7B…
14	map00260	Glycine, serine and threonine metabolism	KEGG PATHWAY	14/1535	270/41231	0.134464	0.365392	Metabolism	Amino acid metabolism	TraesCS4D02G272400|TraesCS7B02G400800|TraesCS3D02G160900|TraesCS6D02G404600|TraesCS4A02G137000|TraesCS5B02G275600|TraesCS6B02G342400|TraesCS6D02G291600|TraesCS2A02G076300|TraesCS6B02G004400|TraesCS5A02G276200|TraesCS5D02G283600|TraesCS4A02G184100|TraesCS4D02G170300	TraesCS4D02G272400;;TraesCS3D02G160900;TraesCS6D02G404600;TraesCS4A02G137000;TraesCS5B02G275600;;TraesCS6D02G291600;TraesCS2A02G076300;TraesCS6B02G004400;TraesCS5A02G276200;TraesCS5D02G283600;TraesCS4A02G184100;TraesCS4D02G170300
45	map04075	Plant hormone signal transduction	KEGG PATHWAY	45/1535	1047/41231	0.179438	0.47723	Environmental Information Processing	Signal transduction	TraesCS3A02G437000|TraesCS6A02G011800|TraesCS5D02G446800|TraesCS3A02G372200|TraesCS3A02G371900|TraesCS5A02G439700|TraesCS6D02G021500|TraesCS7B02G461300|TraesCS5D02G447000|TraesCSU02G196300|TraesCS2A02G430400|TraesCS6A02G328700|TraesCS7A02G198800|TraesCS7D02G456100|TraesCSU02G095300|TraesCS7B02G105300|TraesCS3A02G367500|TraesCS6B02G359400|TraesCS5A02G237200|TraesCS7A02G539000|TraesCS5B02G443400|Tr…	;TraesCS6A02G011800;TraesCS5D02G446800;;;;TraesCS6D02G021500;;TraesCS5D02G447000;TraesCSU02G196300;;;TraesCS7A02G198800;;TraesCSU02G095300;TraesCS7B02G105300;;;TraesCS5A02G237200;;;TraesCS1B02G287300;;;TraesCS2D02G199900;;;TraesCS5B02G288000;;TraesCS7A02G198900;;TraesCS2A02G286700;;TraesCS7D02G201300;TraesCS7D02G161200;;TraesCS4D02G338800;TraesCS2A02G137800;TraesCS6D02G014900;TraesCS7D02G201400;T…
5	map00650	Butanoate metabolism	KEGG PATHWAY	5/1535	81/41231	0.183984	0.479126	Metabolism	Carbohydrate metabolism	TraesCS7B02G253600|TraesCS7A02G373400|TraesCS6B02G087200|TraesCS2D02G313500|TraesCS3B02G237200	TraesCS7B02G253600;;TraesCS6B02G087200;TraesCS2D02G313500;TraesCS3B02G237200
14	map00561	Glycerolipid metabolism	KEGG PATHWAY	14/1535	289/41231	0.192418	0.490863	Metabolism	Lipid metabolism	TraesCS3D02G349100|TraesCS1A02G282600|TraesCSU02G187100|TraesCS3A02G260300|TraesCS4A02G263200|TraesCS3A02G355100|TraesCS1D02G281800|TraesCS3D02G055400|TraesCS1D02G241800|TraesCS5B02G120100|TraesCS3B02G388000|TraesCS4B02G103000|TraesCS1B02G291500|TraesCS1D02G322100	TraesCS3D02G349100;TraesCS1A02G282600;TraesCSU02G187100;TraesCS3A02G260300;;;TraesCS1D02G281800;TraesCS3D02G055400;TraesCS1D02G241800;TraesCS5B02G120100;;TraesCS4B02G103000;;TraesCS1D02G322100
2	map00440	Phosphonate and phosphinate metabolism	KEGG PATHWAY	2/1535	23/41231	0.210492	0.526229	Metabolism	Metabolism of other amino acids	TraesCS1A02G196600|TraesCS1D02G200100	TraesCS1A02G196600;TraesCS1D02G200100
9	map00130	Ubiquinone and other terpenoid-quinone biosynthesis	KEGG PATHWAY	9/1535	181/41231	0.234116	0.573813	Metabolism	Metabolism of cofactors and vitamins	TraesCS7B02G401000|TraesCS1B02G089000|TraesCS2B02G182500|TraesCS4D02G010700|TraesCS6D02G319300|TraesCS4B02G269100|TraesCS6B02G462500|TraesCS5B02G189100|TraesCS4B02G235200	;TraesCS1B02G089000;TraesCS2B02G182500;TraesCS4D02G010700;TraesCS6D02G319300;;;TraesCS5B02G189100;TraesCS4B02G235200
8	map00400	Phenylalanine, tyrosine and tryptophan biosynthesis	KEGG PATHWAY	8/1535	159/41231	0.241885	0.581455	Metabolism	Amino acid metabolism	TraesCS5A02G169500|TraesCS5B02G166300|TraesCS6B02G393600|TraesCS1B02G089000|TraesCS5D02G173900|TraesCS6D02G319300|TraesCS7B02G089400|TraesCS7D02G186100	TraesCS5A02G169500;TraesCS5B02G166300;;TraesCS1B02G089000;TraesCS5D02G173900;TraesCS6D02G319300;TraesCS7B02G089400;TraesCS7D02G186100
7	map00904	Diterpenoid biosynthesis	KEGG PATHWAY	7/1535	141/41231	0.272684	0.643122	Metabolism	Metabolism of terpenoids and polyketides	TraesCS2A02G425500|TraesCS3A02G399800|TraesCS2B02G565800|TraesCS2B02G445500|TraesCS2D02G423400|TraesCS2B02G445100|TraesCS2B02G445800	;;;;;;
7	map02010	ABC transporters	KEGG PATHWAY	7/1535	142/41231	0.278485	0.644641	Environmental Information Processing	Membrane transport	TraesCS3D02G258200|TraesCS6B02G199700|TraesCS3D02G258300|TraesCS2A02G344300|TraesCS3A02G258400|TraesCS3A02G258300|TraesCS6D02G161200	TraesCS3D02G258200;TraesCS6B02G199700;TraesCS3D02G258300;;TraesCS3A02G258400;TraesCS3A02G258300;TraesCS6D02G161200
8	map00600	Sphingolipid metabolism	KEGG PATHWAY	8/1535	171/41231	0.305809	0.69502	Metabolism	Lipid metabolism	TraesCS4D02G095900|TraesCS4A02G150900|TraesCS3B02G357000|TraesCS7B02G092300|TraesCS4B02G099700|TraesCS7A02G187000|TraesCS7D02G077600|TraesCS4A02G381200	TraesCS4D02G095900;TraesCS4A02G150900;;TraesCS7B02G092300;TraesCS4B02G099700;TraesCS7A02G187000;TraesCS7D02G077600;
3	map04979	Cholesterol metabolism	KEGG PATHWAY	3/1535	53/41231	0.315873	0.705075	Organismal Systems	Digestive system	TraesCS7B02G156900|TraesCS1D02G101700|TraesCS7A02G259100	TraesCS7B02G156900;TraesCS1D02G101700;TraesCS7A02G259100
5	map00196	Photosynthesis - antenna proteins	KEGG PATHWAY	5/1535	102/41231	0.330811	0.725462	Metabolism	Energy metabolism	TraesCS5D02G219100|TraesCS5B02G210800|TraesCS7A02G276400|TraesCS5A02G213000|TraesCS1B02G451200	TraesCS5D02G219100;TraesCS5B02G210800;TraesCS7A02G276400;TraesCS5A02G213000;
14	map04146	Peroxisome	KEGG PATHWAY	14/1535	329/41231	0.343033	0.739295	Cellular Processes	Transport and catabolism	TraesCS3A02G014900|TraesCS7B02G012700|TraesCSU02G100500|TraesCS4A02G304400|TraesCS7D02G541300|TraesCS5D02G144200|TraesCS4D02G356300|TraesCS5B02G275600|TraesCS7A02G256900|TraesCS7D02G059800|TraesCS1B02G161300|TraesCS3A02G014800|TraesCS5A02G276200|TraesCS5D02G283600	TraesCS3A02G014900;TraesCS7B02G012700;TraesCSU02G100500;;;TraesCS5D02G144200;;TraesCS5B02G275600;TraesCS7A02G256900;TraesCS7D02G059800;TraesCS1B02G161300;TraesCS3A02G014800;TraesCS5A02G276200;TraesCS5D02G283600
13	map00620	Pyruvate metabolism	KEGG PATHWAY	13/1535	308/41231	0.361863	0.753882	Metabolism	Carbohydrate metabolism	TraesCS3A02G306700|TraesCS5A02G454900|TraesCS7A02G446200|TraesCS5D02G384100|TraesCS5B02G120100|TraesCS1D02G123400|TraesCS3D02G295200|TraesCS3B02G329800|TraesCS2B02G364000|TraesCS2A02G076600|TraesCS2D02G344200|TraesCS5D02G465300|TraesCS7D02G333900	;;;TraesCS5D02G384100;TraesCS5B02G120100;TraesCS1D02G123400;TraesCS3D02G295200;;;TraesCS2A02G076600;TraesCS2D02G344200;;TraesCS7D02G333900
23	map00195	Photosynthesis	KEGG PATHWAY	23/1535	564/41231	0.357116	0.756601	Metabolism	Energy metabolism	TraesCS3B02G413700|TraesCS3A02G381000|TraesCSU02G174100|TraesCS7D02G322000|TraesCS1B02G405000|TraesCS4A02G355600|TraesCS6A02G303800|TraesCS5D02G474200|TraesCS2A02G200900|TraesCSU02G200900|TraesCS2B02G228300|TraesCS3B02G185500|TraesCS4B02G204500|TraesCS6D02G283300|TraesCS3D02G374200|TraesCS6D02G358900|TraesCS2A02G344400|TraesCS1A02G326100|TraesCS3D02G354300|TraesCS7D02G016800|TraesCS4A02G472500|Tr…	;;TraesCSU02G174100;TraesCS7D02G322000;;;;;TraesCS2A02G200900;TraesCSU02G200900;TraesCS2B02G228300;TraesCS3B02G185500;TraesCS4B02G204500;TraesCS6D02G283300;TraesCS3D02G374200;TraesCS6D02G358900;;;TraesCS3D02G354300;TraesCS7D02G016800;;TraesCS7A02G020500;
5	map00511	Other glycan degradation	KEGG PATHWAY	5/1535	110/41231	0.390107	0.7994	Metabolism	Glycan biosynthesis and metabolism	TraesCS2A02G185800|TraesCS5D02G316000|TraesCS3B02G357000|TraesCS4A02G150900|TraesCS1B02G106500	TraesCS2A02G185800;TraesCS5D02G316000;;TraesCS4A02G150900;TraesCS1B02G106500
7	map05226	Gastric cancer	KEGG PATHWAY	7/1535	162/41231	0.398774	0.803979	Human Diseases	Cancer: specific types	TraesCS3D02G258200|TraesCS6B02G199700|TraesCS3D02G258300|TraesCS2A02G344300|TraesCS3A02G258400|TraesCS3A02G258300|TraesCS6D02G161200	TraesCS3D02G258200;TraesCS6B02G199700;TraesCS3D02G258300;;TraesCS3A02G258400;TraesCS3A02G258300;TraesCS6D02G161200
10	map00051	Fructose and mannose metabolism	KEGG PATHWAY	10/1535	241/41231	0.408824	0.811159	Metabolism	Carbohydrate metabolism	TraesCS1A02G282600|TraesCS7B02G167500|TraesCS7D02G471600|TraesCS1D02G281800|TraesCS4D02G212000|TraesCS4B02G211400|TraesCS4A02G093100|TraesCS7D02G101300|TraesCS1A02G122800|TraesCS1B02G291500	TraesCS1A02G282600;TraesCS7B02G167500;;TraesCS1D02G281800;TraesCS4D02G212000;TraesCS4B02G211400;TraesCS4A02G093100;TraesCS7D02G101300;TraesCS1A02G122800;
7	map00310	Lysine degradation	KEGG PATHWAY	7/1535	171/41231	0.453513	0.87214	Metabolism	Amino acid metabolism	TraesCS1B02G137100|TraesCS5D02G283600|TraesCS5B02G275600|TraesCS4A02G070900|TraesCS5B02G120100|TraesCS5A02G276200|TraesCS5A02G140500	TraesCS1B02G137100;TraesCS5D02G283600;TraesCS5B02G275600;TraesCS4A02G070900;TraesCS5B02G120100;TraesCS5A02G276200;TraesCS5A02G140500
7	map00071	Fatty acid degradation	KEGG PATHWAY	7/1535	170/41231	0.447467	0.873958	Metabolism	Lipid metabolism	TraesCS5D02G144200|TraesCS7B02G012700|TraesCS1B02G127500|TraesCS4D02G283400|TraesCS2D02G170900|TraesCS1B02G161300|TraesCS5B02G120100	TraesCS5D02G144200;TraesCS7B02G012700;TraesCS1B02G127500;TraesCS4D02G283400;TraesCS2D02G170900;TraesCS1B02G161300;TraesCS5B02G120100
6	map00280	Valine, leucine and isoleucine degradation	KEGG PATHWAY	6/1535	147/41231	0.468069	0.886494	Metabolism	Amino acid metabolism	TraesCS6D02G224800|TraesCS5B02G120100|TraesCS4A02G137000|TraesCS1B02G161300|TraesCS4D02G236800|TraesCS4D02G170300	TraesCS6D02G224800;TraesCS5B02G120100;TraesCS4A02G137000;TraesCS1B02G161300;TraesCS4D02G236800;TraesCS4D02G170300
1	map00604	Glycosphingolipid biosynthesis - ganglio series	KEGG PATHWAY	1/1535	19/41231	0.513744	0.958478	Metabolism	Glycan biosynthesis and metabolism	TraesCS2A02G185800	TraesCS2A02G185800
3	map00905	Brassinosteroid biosynthesis	KEGG PATHWAY	3/1535	74/41231	0.523361	0.962061	Metabolism	Metabolism of terpenoids and polyketides	TraesCS5B02G209200|TraesCS5A02G214600|TraesCS1B02G067500	TraesCS5B02G209200;TraesCS5A02G214600;TraesCS1B02G067500
8	map00562	Inositol phosphate metabolism	KEGG PATHWAY	8/1535	214/41231	0.545355	0.973848	Metabolism	Carbohydrate metabolism	TraesCS7A02G357800|TraesCS3A02G385500|TraesCS3D02G378500|TraesCS2A02G310600|TraesCS7D02G364900|TraesCS4B02G157800|TraesCS2A02G559200|TraesCS7B02G063100	;;TraesCS3D02G378500;;TraesCS7D02G364900;TraesCS4B02G157800;;TraesCS7B02G063100
2	map00402	Benzoxazinoid biosynthesis	KEGG PATHWAY	2/1535	48/41231	0.537888	0.974435	Metabolism	Biosynthesis of other secondary metabolites	TraesCS5D02G447900|TraesCS2D02G464200	TraesCS5D02G447900;
3	map03040	Spliceosome	KEGG PATHWAY	3/1535	787/41231	1	1	Genetic Information Processing	Transcription	TraesCS2A02G507000|TraesCS5A02G040700|TraesCS3A02G490600	;TraesCS5A02G040700;
8	map05167	Kaposi sarcoma-associated herpesvirus infection	KEGG PATHWAY	8/1535	220/41231	0.5768	1	Human Diseases	Infectious disease: viral	TraesCS4A02G245500|TraesCS2D02G173600|TraesCS4B02G069900|TraesCS3B02G462000|TraesCS2A02G166300|TraesCS5A02G229000|TraesCS1A02G352200|TraesCS4D02G068700	;TraesCS2D02G173600;TraesCS4B02G069900;;TraesCS2A02G166300;TraesCS5A02G229000;;TraesCS4D02G068700
5	map00591	Linoleic acid metabolism	KEGG PATHWAY	5/1535	139/41231	0.593742	1	Metabolism	Lipid metabolism	TraesCS6A02G132200|TraesCS6D02G154600|TraesCS2D02G528400|TraesCS6B02G193400|TraesCS5B02G382200	TraesCS6A02G132200;TraesCS6D02G154600;;TraesCS6B02G193400;
7	map05163	Human cytomegalovirus infection	KEGG PATHWAY	7/1535	198/41231	0.608154	1	Human Diseases	Infectious disease: viral	TraesCS4A02G245500|TraesCS2D02G173600|TraesCS4B02G069900|TraesCS2A02G166300|TraesCS5A02G229000|TraesCS1A02G352200|TraesCS4D02G068700	;TraesCS2D02G173600;TraesCS4B02G069900;TraesCS2A02G166300;TraesCS5A02G229000;;TraesCS4D02G068700
1	map00660	C5-Branched dibasic acid metabolism	KEGG PATHWAY	1/1535	25/41231	0.612787	1	Metabolism	Carbohydrate metabolism	TraesCS6B02G087200	TraesCS6B02G087200
2	map00290	Valine, leucine and isoleucine biosynthesis	KEGG PATHWAY	2/1535	57/41231	0.631629	1	Metabolism	Amino acid metabolism	TraesCS6B02G087200|TraesCS4D02G236800	TraesCS6B02G087200;TraesCS4D02G236800
9	map04070	Phosphatidylinositol signaling system	KEGG PATHWAY	9/1535	269/41231	0.673869	1	Environmental Information Processing	Signal transduction	TraesCS2D02G173600|TraesCS3A02G385500|TraesCS3D02G378500|TraesCS2A02G310600|TraesCS4B02G157800|TraesCS2A02G166300|TraesCS5A02G229000|TraesCS2A02G559200|TraesCS7B02G063100	TraesCS2D02G173600;;TraesCS3D02G378500;;TraesCS4B02G157800;TraesCS2A02G166300;TraesCS5A02G229000;;TraesCS7B02G063100
11	map04145	Phagosome	KEGG PATHWAY	11/1535	330/41231	0.687237	1	Cellular Processes	Transport and catabolism	TraesCS5A02G391500|TraesCSU02G215400|TraesCS2A02G421700|TraesCS1A02G258800|TraesCS3A02G385500|TraesCS3D02G378500|TraesCS2A02G421900|TraesCS5A02G015200|TraesCS2A02G421600|TraesCS2A02G559200|TraesCS2D02G493000	;TraesCSU02G215400;;TraesCS1A02G258800;;TraesCS3D02G378500;;TraesCS5A02G015200;;;
5	map00410	beta-Alanine metabolism	KEGG PATHWAY	5/1535	159/41231	0.70953	1	Metabolism	Metabolism of other amino acids	TraesCS2D02G549200|TraesCS2A02G076300|TraesCS5B02G120100|TraesCS2D02G313500|TraesCS2B02G579000	;TraesCS2A02G076300;TraesCS5B02G120100;TraesCS2D02G313500;
1	map00903	Limonene and pinene degradation	KEGG PATHWAY	1/1535	33/41231	0.714215	1	Metabolism	Metabolism of terpenoids and polyketides	TraesCS5B02G120100	TraesCS5B02G120100
18	map03018	RNA degradation	KEGG PATHWAY	18/1535	540/41231	0.71674	1	Genetic Information Processing	Folding, sorting and degradation	TraesCS2D02G594800|TraesCS4A02G032200|TraesCS7A02G075600|TraesCS3A02G133600|TraesCS1D02G106800|TraesCS2B02G367400|TraesCS1A02G098900|TraesCS2D02G102800|TraesCS5B02G171200|TraesCS6A02G377900|TraesCS7A02G316700|TraesCS4D02G272400|TraesCS7D02G101300|TraesCS1B02G125700|TraesCS2A02G156100|TraesCS2B02G181600|TraesCS5D02G178300|TraesCS4B02G179200	;TraesCS4A02G032200;TraesCS7A02G075600;TraesCS3A02G133600;TraesCS1D02G106800;;TraesCS1A02G098900;TraesCS2D02G102800;TraesCS5B02G171200;;TraesCS7A02G316700;TraesCS4D02G272400;TraesCS7D02G101300;TraesCS1B02G125700;TraesCS2A02G156100;TraesCS2B02G181600;TraesCS5D02G178300;TraesCS4B02G179200
3	map00590	Arachidonic acid metabolism	KEGG PATHWAY	3/1535	100/41231	0.724238	1	Metabolism	Lipid metabolism	TraesCS7B02G054400|TraesCS2D02G598000|TraesCS7D02G152400	TraesCS7B02G054400;;TraesCS7D02G152400
5	map00860	Porphyrin and chlorophyll metabolism	KEGG PATHWAY	5/1535	162/41231	0.72472	1	Metabolism	Metabolism of cofactors and vitamins	TraesCS5B02G049800|TraesCS5D02G055700|TraesCS1D02G058300|TraesCS6D02G095800|TraesCS7A02G068500	TraesCS5B02G049800;TraesCS5D02G055700;TraesCS1D02G058300;TraesCS6D02G095800;TraesCS7A02G068500
1	map00750	Vitamin B6 metabolism	KEGG PATHWAY	1/1535	38/41231	0.763635	1	Metabolism	Metabolism of cofactors and vitamins	TraesCS4D02G272400	TraesCS4D02G272400
1	map00603	Glycosphingolipid biosynthesis - globo and isoglobo series	KEGG PATHWAY	1/1535	38/41231	0.763635	1	Metabolism	Glycan biosynthesis and metabolism	TraesCS2A02G185800	TraesCS2A02G185800
47	map03010	Ribosome	KEGG PATHWAY	47/1535	1395/41231	0.780533	1	Genetic Information Processing	Translation	TraesCS2D02G458700|TraesCS7D02G499800|TraesCS2A02G458800|TraesCS2B02G480300|TraesCS2A02G458100|TraesCS6D02G390000|TraesCS1B02G000600|TraesCS3D02G268700|TraesCS1B02G182700|TraesCS1D02G003700|TraesCS5D02G054600|TraesCS1A02G357400|TraesCS4B02G171600|TraesCS7D02G474200|TraesCS3B02G306000|TraesCS3D02G224800|TraesCS5B02G409400|TraesCS7D02G474300|TraesCS5A02G196400|TraesCS3D02G271800|TraesCS7B02G390900|…	;;;;;TraesCS6D02G390000;TraesCS1B02G000600;TraesCS3D02G268700;TraesCS1B02G182700;TraesCS1D02G003700;TraesCS5D02G054600;;TraesCS4B02G171600;;TraesCS3B02G306000;TraesCS3D02G224800;;;TraesCS5A02G196400;TraesCS3D02G271800;;;TraesCS5D02G414600;TraesCS6D02G137400;;;;;;TraesCS3D02G280000;;;;;;;;TraesCS4D02G341900;TraesCS6D02G094200;TraesCS4A02G144500;TraesCS1B02G039400;;TraesCS4D02G242400;TraesCS4B02G17…
2	map00450	Selenocompound metabolism	KEGG PATHWAY	2/1535	78/41231	0.792028	1	Metabolism	Metabolism of other amino acids	TraesCS1B02G199600|TraesCS1D02G184500	TraesCS1B02G199600;TraesCS1D02G184500
4	map04130	SNARE interactions in vesicular transport	KEGG PATHWAY	4/1535	146/41231	0.79675	1	Genetic Information Processing	Folding, sorting and degradation	TraesCS6A02G371800|TraesCS7A02G481800|TraesCS1D02G368200|TraesCS5A02G003100	;;TraesCS1D02G368200;TraesCS5A02G003100
15	map00010	Glycolysis / Gluconeogenesis	KEGG PATHWAY	15/1535	487/41231	0.806882	1	Metabolism	Carbohydrate metabolism	TraesCS2A02G190700|TraesCS7A02G075600|TraesCS2A02G076600|TraesCS4A02G184100|TraesCS5D02G384100|TraesCS5B02G120100|TraesCS2D02G197300|TraesCS2D02G170900|TraesCS4D02G212000|TraesCS4B02G211400|TraesCS7D02G471600|TraesCS4A02G093100|TraesCS2B02G216400|TraesCS7D02G101300|TraesCS1A02G122800	TraesCS2A02G190700;TraesCS7A02G075600;TraesCS2A02G076600;TraesCS4A02G184100;TraesCS5D02G384100;TraesCS5B02G120100;TraesCS2D02G197300;TraesCS2D02G170900;TraesCS4D02G212000;TraesCS4B02G211400;;TraesCS4A02G093100;TraesCS2B02G216400;TraesCS7D02G101300;TraesCS1A02G122800
1	map00944	Flavone and flavonol biosynthesis	KEGG PATHWAY	1/1535	48/41231	0.838327	1	Metabolism	Biosynthesis of other secondary metabolites	TraesCS3A02G534900
4	map03410	Base excision repair	KEGG PATHWAY	4/1535	159/41231	0.847088	1	Genetic Information Processing	Replication and repair	TraesCS7B02G314600|TraesCS3B02G385400|TraesCS3A02G352700|TraesCS3D02G346700	;;;TraesCS3D02G346700
2	map00770	Pantothenate and CoA biosynthesis	KEGG PATHWAY	2/1535	89/41231	0.848568	1	Metabolism	Metabolism of cofactors and vitamins	TraesCS6B02G087200|TraesCS4D02G236800	TraesCS6B02G087200;TraesCS4D02G236800
1	map00514	Other types of O-glycan biosynthesis	KEGG PATHWAY	1/1535	50/41231	0.850154	1	Metabolism	Glycan biosynthesis and metabolism	TraesCS2A02G196000	TraesCS2A02G196000
1	map00430	Taurine and hypotaurine metabolism	KEGG PATHWAY	1/1535	50/41231	0.850154	1	Metabolism	Metabolism of other amino acids	TraesCS2D02G313500	TraesCS2D02G313500
7	map03060	Protein export	KEGG PATHWAY	7/1535	261/41231	0.856726	1	Genetic Information Processing	Folding, sorting and degradation	TraesCS5A02G378000|TraesCS2A02G585600|TraesCS7B02G369100|TraesCS5A02G015200|TraesCS5D02G307800|TraesCS2D02G600900|TraesCS3D02G075800	;;;TraesCS5A02G015200;TraesCS5D02G307800;;TraesCS3D02G075800
10	map04218	Cellular senescence	KEGG PATHWAY	10/1535	368/41231	0.881381	1	Cellular Processes	Cell growth and death	TraesCS4A02G245500|TraesCS2D02G173600|TraesCS5B02G143000|TraesCS3D02G333800|TraesCS4B02G069900|TraesCS5A02G229000|TraesCS4D02G238100|TraesCS2A02G166300|TraesCS1A02G352200|TraesCS4D02G068700	;TraesCS2D02G173600;TraesCS5B02G143000;TraesCS3D02G333800;TraesCS4B02G069900;TraesCS5A02G229000;TraesCS4D02G238100;TraesCS2A02G166300;;TraesCS4D02G068700
1	map00531	Glycosaminoglycan degradation	KEGG PATHWAY	1/1535	57/41231	0.885144	1	Metabolism	Glycan biosynthesis and metabolism	TraesCS2A02G185800	TraesCS2A02G185800
2	map04928	Parathyroid hormone synthesis, secretion and action	KEGG PATHWAY	2/1535	105/41231	0.90608	1	Organismal Systems	Endocrine system	TraesCS4B02G377600|TraesCSU02G140100	;TraesCSU02G140100
7	map00380	Tryptophan metabolism	KEGG PATHWAY	7/1535	292/41231	0.920631	1	Metabolism	Amino acid metabolism	TraesCS6D02G103300|TraesCS5A02G553600|TraesCS5A02G428000|TraesCS5B02G120100|TraesCS3D02G030500|TraesCS1A02G113600|TraesCS1B02G133500	TraesCS6D02G103300;;;TraesCS5B02G120100;TraesCS3D02G030500;TraesCS1A02G113600;TraesCS1B02G133500
5	map00900	Terpenoid backbone biosynthesis	KEGG PATHWAY	5/1535	227/41231	0.927761	1	Metabolism	Metabolism of terpenoids and polyketides	TraesCS2B02G626400|TraesCS2A02G425500|TraesCS2D02G423400|TraesCS6D02G258300|TraesCS2B02G445800	;;;TraesCS6D02G258300;
2	map00920	Sulfur metabolism	KEGG PATHWAY	2/1535	122/41231	0.944398	1	Metabolism	Energy metabolism	TraesCS6B02G217200|TraesCS6D02G174200	TraesCS6B02G217200;TraesCS6D02G174200
8	map04217	Necroptosis	KEGG PATHWAY	8/1535	347/41231	0.947562	1	Cellular Processes	Cell growth and death	TraesCS6B02G082300|TraesCS4B02G047400|TraesCS4D02G047400|TraesCS6D02G031800|TraesCS1D02G001900|TraesCS7B02G314600|TraesCS2B02G528300|TraesCS1B02G049100	TraesCS6B02G082300;TraesCS4B02G047400;TraesCS4D02G047400;TraesCS6D02G031800;TraesCS1D02G001900;;;TraesCS1B02G049100
1	map00340	Histidine metabolism	KEGG PATHWAY	1/1535	81/41231	0.953865	1	Metabolism	Amino acid metabolism	TraesCS5B02G120100	TraesCS5B02G120100
19	map00230	Purine metabolism	KEGG PATHWAY	19/1535	721/41231	0.957075	1	Metabolism	Nucleotide metabolism	TraesCS3D02G213900|TraesCS6B02G251600|TraesCS4D02G034800|TraesCS4B02G248400|TraesCS3A02G211100|TraesCS5D02G147300|TraesCS4B02G381600|TraesCSU02G130100|TraesCS4A02G317900|TraesCS5A02G508200|TraesCS1D02G226400|TraesCS4B02G037500|TraesCS5A02G547700|TraesCS1B02G238200|TraesCS1A02G225000|TraesCS5A02G145100|TraesCSU02G130000|TraesCS7D02G278000|TraesCS5D02G568500	TraesCS3D02G213900;TraesCS6B02G251600;TraesCS4D02G034800;;TraesCS3A02G211100;TraesCS5D02G147300;;TraesCSU02G130100;;;TraesCS1D02G226400;TraesCS4B02G037500;;TraesCS1B02G238200;TraesCS1A02G225000;TraesCS5A02G145100;TraesCSU02G130000;TraesCS7D02G278000;
1	map00640	Propanoate metabolism	KEGG PATHWAY	1/1535	91/41231	0.968456	1	Metabolism	Carbohydrate metabolism	TraesCS2A02G076600	TraesCS2A02G076600
1	map00563	Glycosylphosphatidylinositol (GPI)-anchor biosynthesis	KEGG PATHWAY	1/1535	93/41231	0.970766	1	Metabolism	Glycan biosynthesis and metabolism	TraesCS1B02G131800	TraesCS1B02G131800
1	map00565	Ether lipid metabolism	KEGG PATHWAY	1/1535	103/41231	0.980015	1	Metabolism	Lipid metabolism	TraesCS4B02G377600
13	map04144	Endocytosis	KEGG PATHWAY	13/1535	620/41231	0.99251	1	Cellular Processes	Transport and catabolism	TraesCS1D02G133200|TraesCS4B02G377600|TraesCS3D02G278100|TraesCS2B02G402000|TraesCS1D02G216700|TraesCS6D02G121200|TraesCS2A02G310600|TraesCS4B02G157800|TraesCS2A02G507000|TraesCS1B02G018900|TraesCS3A02G490600|TraesCS3B02G284600|TraesCS1D02G001900	TraesCS1D02G133200;;TraesCS3D02G278100;;TraesCS1D02G216700;TraesCS6D02G121200;;TraesCS4B02G157800;;TraesCS1B02G018900;;TraesCS3B02G284600;TraesCS1D02G001900
2	map04712	Circadian rhythm - plant	KEGG PATHWAY	2/1535	191/41231	0.9941	1	Organismal Systems	Environmental adaptation	TraesCS6A02G175800|TraesCS6B02G209600	TraesCS6A02G175800;TraesCS6B02G209600
21	map04714	Thermogenesis	KEGG PATHWAY	21/1535	928/41231	0.995698	1	Organismal Systems	Environmental adaptation	TraesCS7A02G090900|TraesCS5D02G144200|TraesCS3D02G492100|TraesCS2A02G150600|TraesCS3A02G458200|TraesCS4A02G263200|TraesCS5A02G148000|TraesCS4D02G118500|TraesCS3A02G355100|TraesCS1A02G080500|TraesCS3B02G388000|TraesCS7B02G012700|TraesCS5B02G146500|TraesCS4A02G194800|TraesCS3D02G349100|TraesCS5D02G144800|TraesCS4B02G120400|TraesCS3B02G169300|TraesCS1A02G308900|TraesCS3A02G135500|TraesCS3D02G451000	TraesCS7A02G090900;TraesCS5D02G144200;;TraesCS2A02G150600;;;TraesCS5A02G148000;TraesCS4D02G118500;;TraesCS1A02G080500;;TraesCS7B02G012700;TraesCS5B02G146500;TraesCS4A02G194800;TraesCS3D02G349100;TraesCS5D02G144800;TraesCS4B02G120400;TraesCS3B02G169300;TraesCS1A02G308900;TraesCS3A02G135500;
3	map03050	Proteasome	KEGG PATHWAY	3/1535	257/41231	0.996566	1	Genetic Information Processing	Folding, sorting and degradation	TraesCS7B02G468900|TraesCS1D02G351400|TraesCS2A02G310600	;TraesCS1D02G351400;
1	map00510	N-Glycan biosynthesis	KEGG PATHWAY	1/1535	153/41231	0.99702	1	Metabolism	Glycan biosynthesis and metabolism	TraesCS2D02G498300
2	map03020	RNA polymerase	KEGG PATHWAY	2/1535	212/41231	0.997093	1	Genetic Information Processing	Transcription	TraesCS5A02G508200|TraesCS4B02G248400	;
13	map03013	RNA transport	KEGG PATHWAY	13/1535	677/41231	0.997707	1	Genetic Information Processing	Translation	TraesCS2D02G594800|TraesCS3B02G099200|TraesCS7A02G316700|TraesCS4B02G065700|TraesCS5B02G171200|TraesCS4A02G248900|TraesCS3D02G018600|TraesCS4D02G064800|TraesCS2D02G480800|TraesCS2B02G121200|TraesCS5B02G045900|TraesCS5D02G178300|TraesCS2A02G474500	;TraesCS3B02G099200;TraesCS7A02G316700;TraesCS4B02G065700;TraesCS5B02G171200;;TraesCS3D02G018600;TraesCS4D02G064800;;TraesCS2B02G121200;TraesCS5B02G045900;TraesCS5D02G178300;
3	map00970	Aminoacyl-tRNA biosynthesis	KEGG PATHWAY	3/1535	310/41231	0.99936	1	Genetic Information Processing	Translation	TraesCS1B02G248400|TraesCS1A02G235200|TraesCS5D02G333800	TraesCS1B02G248400;TraesCS1A02G235200;TraesCS5D02G333800
11	map00240	Pyrimidine metabolism	KEGG PATHWAY	11/1535	686/41231	0.999682	1	Metabolism	Nucleotide metabolism	TraesCS3D02G213900|TraesCS5A02G547700|TraesCS4B02G248400|TraesCS3A02G211100|TraesCS3B02G547300|TraesCS4B02G381600|TraesCS5A02G508200|TraesCS4A02G317900|TraesCS1D02G419400|TraesCS1A02G411600|TraesCS5D02G568500	TraesCS3D02G213900;;;TraesCS3A02G211100;;;;;TraesCS1D02G419400;;
1	map00020	Citrate cycle (TCA cycle)	KEGG PATHWAY	1/1535	212/41231	0.999685	1	Metabolism	Carbohydrate metabolism	TraesCS5D02G384100	TraesCS5D02G384100
5	map05165	Human papillomavirus infection	KEGG PATHWAY	5/1535	434/41231	0.999718	1	Human Diseases	Infectious disease: viral	TraesCS2A02G310600|TraesCS3D02G403600|TraesCS3B02G462000|TraesCS2D02G493000|TraesCS4B02G102600	;;;;TraesCS4B02G102600
1	map03022	Basal transcription factors	KEGG PATHWAY	1/1535	233/41231	0.999859	1	Genetic Information Processing	Transcription	TraesCS6B02G190100	TraesCS6B02G190100
3	map03008	Ribosome biogenesis in eukaryotes	KEGG PATHWAY	3/1535	357/41231	0.999862	1	Genetic Information Processing	Translation	TraesCS2D02G317700|TraesCS2B02G523800|TraesCS3B02G220700	TraesCS2D02G317700;;TraesCS3B02G220700
17	map04141	Protein processing in endoplasmic reticulum	KEGG PATHWAY	17/1535	976/41231	0.999913	1	Genetic Information Processing	Folding, sorting and degradation	TraesCS2A02G585600|TraesCS3B02G130900|TraesCS7B02G369100|TraesCS3D02G046700|TraesCS2D02G227800|TraesCS2D02G498300|TraesCS5A02G015200|TraesCS5D02G060200|TraesCS7D02G332100|TraesCS4B02G089800|TraesCS6B02G005500|TraesCS2A02G507000|TraesCS2D02G600900|TraesCSU02G194600|TraesCSU02G175200|TraesCS5B02G054600|TraesCS3A02G490600	;TraesCS3B02G130900;;TraesCS3D02G046700;TraesCS2D02G227800;;TraesCS5A02G015200;TraesCS5D02G060200;TraesCS7D02G332100;TraesCS4B02G089800;TraesCS6B02G005500;;;TraesCSU02G194600;TraesCSU02G175200;TraesCS5B02G054600;
4	map03015	mRNA surveillance pathway	KEGG PATHWAY	4/1535	429/41231	0.999927	1	Genetic Information Processing	Translation	TraesCS2D02G594800|TraesCS7A02G316700|TraesCS5D02G178300|TraesCS5B02G171200	;TraesCS7A02G316700;TraesCS5D02G178300;TraesCS5B02G171200
2	map03440	Homologous recombination	KEGG PATHWAY	2/1535	330/41231	0.999952	1	Genetic Information Processing	Replication and repair	TraesCS7D02G490700|TraesCS4B02G280600	;
16	map00190	Oxidative phosphorylation	KEGG PATHWAY	16/1535	1022/41231	0.999988	1	Metabolism	Energy metabolism	TraesCS7A02G090900|TraesCS3B02G611800|TraesCS1A02G253600|TraesCS3D02G451000|TraesCS6A02G303800|TraesCS1B02G405000|TraesCS1D02G253200|TraesCS3A02G458200|TraesCS1B02G264600|TraesCS3A02G534500|TraesCS6D02G283300|TraesCS5A02G004300|TraesCS4D02G298900|TraesCSU02G174100|TraesCS2D02G493000|TraesCS4B02G204500	TraesCS7A02G090900;;TraesCS1A02G253600;;;;TraesCS1D02G253200;;TraesCS1B02G264600;;TraesCS6D02G283300;TraesCS5A02G004300;TraesCS4D02G298900;TraesCSU02G174100;;TraesCS4B02G204500
5	map04120	Ubiquitin mediated proteolysis	KEGG PATHWAY	5/1535	702/41231	1	1	Genetic Information Processing	Folding, sorting and degradation	TraesCS4B02G105700|TraesCS5A02G435500|TraesCS1A02G143300|TraesCS1B02G122200|TraesCS1A02G094100	TraesCS4B02G105700;;TraesCS1A02G143300;TraesCS1B02G122200;TraesCS1A02G094100

## Sheet: Sheet4
Num	Pathway id	Description	Database	Ratio_in_study	Ratio_in_pop	Pvalue	Padjust	First Category	Second Category	Gene_ids	Gene_names
88	map00940	Phenylpropanoid biosynthesis	KEGG PATHWAY	88/715	1302/41231	1.12481e-27	1.2148e-25	Metabolism	Biosynthesis of other secondary metabolites	TraesCS2B02G157800|TraesCS2D02G218700|TraesCS2D02G377200|TraesCS1B02G214900|TraesCS3A02G297200|TraesCS4A02G127900|TraesCS3D02G518200|TraesCS7D02G347300|TraesCS1D02G080800|TraesCS2A02G380800|TraesCS5A02G400500|TraesCS2B02G398400|TraesCS3B02G483500|TraesCS1D02G080300|TraesCS5B02G468300|TraesCS6B02G011100|TraesCS4A02G196400|TraesCS6B02G258600|TraesCS1B02G115900|TraesCS6D02G248000|TraesCS5D02G488900|…	TraesCS2B02G157800;TraesCS2D02G218700;TraesCS2D02G377200;TraesCS1B02G214900;;TraesCS4A02G127900;;TraesCS7D02G347300;TraesCS1D02G080800;;;;;TraesCS1D02G080300;;TraesCS6B02G011100;TraesCS4A02G196400;TraesCS6B02G258600;TraesCS1B02G115900;TraesCS6D02G248000;;TraesCS7D02G150600;TraesCS6D02G054900;TraesCS1A02G078200;TraesCS1D02G039500;TraesCS1B02G096300;TraesCS1A02G229300;;;TraesCS2D02G136500;;TraesCS2…
29	map00360	Phenylalanine metabolism	KEGG PATHWAY	29/715	207/41231	5.69788e-18	3.07686e-16	Metabolism	Amino acid metabolism	TraesCS2D02G377400|TraesCS2D02G218700|TraesCS2A02G380900|TraesCS1B02G048500|TraesCS2D02G377200|TraesCS1D02G039500|TraesCS6D02G248000|TraesCS1B02G048400|TraesCS2B02G171200|TraesCS2B02G037400|TraesCS2A02G380800|TraesCS6B02G258600|TraesCS2B02G224300|TraesCS1A02G037700|TraesCS2B02G398400|TraesCS1D02G039400|TraesCS5B02G468300|TraesCS2D02G204700|TraesCS1B02G122800|TraesCS1D02G039300|TraesCS2A02G381100|…	TraesCS2D02G377400;TraesCS2D02G218700;;TraesCS1B02G048500;TraesCS2D02G377200;TraesCS1D02G039500;TraesCS6D02G248000;TraesCS1B02G048400;TraesCS2B02G171200;TraesCS2B02G037400;;TraesCS6B02G258600;TraesCS2B02G224300;TraesCS1A02G037700;;TraesCS1D02G039400;;TraesCS2D02G204700;TraesCS1B02G122800;TraesCS1D02G039300;;TraesCS2D02G377500;TraesCS2A02G196400;;;TraesCS1A02G037800;TraesCS2B02G224000;;TraesCS2D02…
35	map05225	Hepatocellular carcinoma	KEGG PATHWAY	35/715	443/41231	1.39807e-13	3.77479e-12	Human Diseases	Cancer: specific types	TraesCS5B02G426300|TraesCS2A02G045400|TraesCS1A02G102800|TraesCS1A02G186500|TraesCS4A02G435300|TraesCS4B02G097500|TraesCS5A02G024000|TraesCS7D02G078700|TraesCS5B02G435000|TraesCS5A02G024100|TraesCS3B02G540200|TraesCS4B02G059100|TraesCS2D02G589300|TraesCS1D02G190100|TraesCS2A02G218700|TraesCS5D02G030000|TraesCS7A02G083700|TraesCS7D02G044500|TraesCS4B02G059300|TraesCS4A02G349700|TraesCS4A02G103700|…	;TraesCS2A02G045400;TraesCS1A02G102800;TraesCS1A02G186500;;TraesCS4B02G097500;TraesCS5A02G024000;TraesCS7D02G078700;;TraesCS5A02G024100;;TraesCS4B02G059100;;TraesCS1D02G190100;TraesCS2A02G218700;TraesCS5D02G030000;TraesCS7A02G083700;TraesCS7D02G044500;TraesCS4B02G059300;;TraesCS4A02G103700;;TraesCS1A02G186100;TraesCS4A02G104300;TraesCS7D02G030700;TraesCS1A02G187000;;TraesCS5B02G142500;TraesCS1B02…
39	map00480	Glutathione metabolism	KEGG PATHWAY	39/715	543/41231	1.18239e-13	4.25661e-12	Metabolism	Metabolism of other amino acids	TraesCS5B02G426300|TraesCS2A02G045400|TraesCS1A02G102800|TraesCS5D02G342000|TraesCS1A02G186500|TraesCS6A02G373000|TraesCS4A02G435300|TraesCS6A02G225100|TraesCS5A02G024000|TraesCS5B02G142500|TraesCS5B02G435000|TraesCS5A02G024100|TraesCS3B02G540200|TraesCS4B02G059100|TraesCS2D02G589300|TraesCS1D02G190100|TraesCS2A02G218700|TraesCS5D02G030000|TraesCS7A02G083700|TraesCS7D02G044500|TraesCS4B02G059300|…	;TraesCS2A02G045400;TraesCS1A02G102800;TraesCS5D02G342000;TraesCS1A02G186500;;;TraesCS6A02G225100;TraesCS5A02G024000;TraesCS5B02G142500;;TraesCS5A02G024100;;TraesCS4B02G059100;;TraesCS1D02G190100;TraesCS2A02G218700;TraesCS5D02G030000;TraesCS7A02G083700;TraesCS7D02G044500;TraesCS4B02G059300;;;TraesCS4A02G103700;TraesCS1A02G186100;TraesCS4A02G104300;TraesCS7D02G030700;TraesCS1A02G187000;;;TraesCS1B…
12	map00196	Photosynthesis - antenna proteins	KEGG PATHWAY	12/715	102/41231	2.19774e-07	4.74711e-06	Metabolism	Energy metabolism	TraesCS5D02G464700|TraesCS5A02G229300|TraesCS5B02G463000|TraesCS5D02G357600|TraesCS1B02G451200|TraesCS5A02G350600|TraesCS5B02G463100|TraesCS6A02G094200|TraesCS6A02G094300|TraesCS5A02G454300|TraesCS5B02G353200|TraesCS1D02G375100	;TraesCS5A02G229300;;TraesCS5D02G357600;;;;TraesCS6A02G094200;TraesCS6A02G094300;;;TraesCS1D02G375100
16	map00460	Cyanoamino acid metabolism	KEGG PATHWAY	16/715	337/41231	0.000309669	0.00477776	Metabolism	Metabolism of other amino acids	TraesCSU02G124700|TraesCS3B02G483500|TraesCS2B02G157800|TraesCS1A02G229300|TraesCS4A02G246100|TraesCS2B02G401500|TraesCS3B02G335400|TraesCS3D02G440200|TraesCS3A02G447500|TraesCS4A02G445600|TraesCS3B02G369100|TraesCS2D02G136500|TraesCS2A02G134300|TraesCS5D02G398900|TraesCS7B02G483500|TraesCS7D02G136400	TraesCSU02G124700;;TraesCS2B02G157800;TraesCS1A02G229300;;;;;;;;TraesCS2D02G136500;TraesCS2A02G134300;TraesCS5D02G398900;;TraesCS7D02G136400
15	map00630	Glyoxylate and dicarboxylate metabolism	KEGG PATHWAY	15/715	303/41231	0.000304315	0.00547767	Metabolism	Carbohydrate metabolism	TraesCS2A02G066800|TraesCS4A02G246100|TraesCS2A02G345500|TraesCS3B02G335400|TraesCS2B02G079100|TraesCS2A02G067000|TraesCS6B02G342400|TraesCS2D02G500600|TraesCS6D02G291600|TraesCS2B02G079200|TraesCS5A02G424400|TraesCS5D02G432900|TraesCS2A02G066700|TraesCS3B02G186100|TraesCS2B02G528300	TraesCS2A02G066800;;;;TraesCS2B02G079100;TraesCS2A02G067000;;;TraesCS6D02G291600;TraesCS2B02G079200;;TraesCS5D02G432900;TraesCS2A02G066700;TraesCS3B02G186100;
8	map00906	Carotenoid biosynthesis	KEGG PATHWAY	8/715	109/41231	0.000642896	0.00867909	Metabolism	Metabolism of terpenoids and polyketides	TraesCS6D02G251800|TraesCS6B02G298500|TraesCS6B02G298800|TraesCS6A02G271300|TraesCS6D02G251700|TraesCS5B02G029400|TraesCS6B02G298700|TraesCS6A02G271600	TraesCS6D02G251800;;;TraesCS6A02G271300;TraesCS6D02G251700;TraesCS5B02G029400;;TraesCS6A02G271600
8	map00950	Isoquinoline alkaloid biosynthesis	KEGG PATHWAY	8/715	133/41231	0.00231265	0.0249766	Metabolism	Biosynthesis of other secondary metabolites	TraesCS4A02G431600|TraesCS2A02G516800|TraesCS7D02G383500|TraesCS2D02G518300|TraesCS7A02G387000|TraesCS7D02G054000|TraesCS1D02G052500|TraesCS2D02G518200	;;TraesCS7D02G383500;;;TraesCS7D02G054000;TraesCS1D02G052500;
13	map00945	Stilbenoid, diarylheptanoid and gingerol biosynthesis	KEGG PATHWAY	13/715	295/41231	0.00212498	0.0254998	Metabolism	Biosynthesis of other secondary metabolites	TraesCS5D02G488400|TraesCS2D02G582000|TraesCS6D02G359800|TraesCS7D02G151900|TraesCS2B02G518900|TraesCS6D02G278200|TraesCS5D02G488300|TraesCS7A02G150100|TraesCS2D02G093900|TraesCS1B02G021000|TraesCS7A02G150200|TraesCS2D02G581500|TraesCS2D02G557600	;;TraesCS6D02G359800;TraesCS7D02G151900;;TraesCS6D02G278200;;TraesCS7A02G150100;TraesCS2D02G093900;TraesCS1B02G021000;TraesCS7A02G150200;;
10	map00350	Tyrosine metabolism	KEGG PATHWAY	10/715	206/41231	0.00338674	0.0332517	Metabolism	Amino acid metabolism	TraesCS4A02G431600|TraesCS4B02G106500|TraesCS2A02G516800|TraesCS7D02G383500|TraesCS2D02G518300|TraesCS7A02G387000|TraesCS7D02G054000|TraesCS1D02G052500|TraesCS5D02G309800|TraesCS2D02G518200	;TraesCS4B02G106500;;TraesCS7D02G383500;;;TraesCS7D02G054000;TraesCS1D02G052500;TraesCS5D02G309800;
18	map00195	Photosynthesis	KEGG PATHWAY	18/715	564/41231	0.0104954	0.0944587	Metabolism	Energy metabolism	TraesCSU02G200900|TraesCS6D02G358900|TraesCS6A02G374400|TraesCS7D02G256300|TraesCS2B02G272900|TraesCS5D02G559400|TraesCS3A02G360500|TraesCS2A02G296400|TraesCS2D02G294300|TraesCS1D02G179900|TraesCS3B02G185500|TraesCS4B02G170800|TraesCSU02G234000|TraesCS5D02G458900|TraesCS6A02G206600|TraesCS3D02G523300|TraesCS6B02G412100|TraesCS2D02G253900	TraesCSU02G200900;TraesCS6D02G358900;;TraesCS7D02G256300;TraesCS2B02G272900;;;;TraesCS2D02G294300;TraesCS1D02G179900;TraesCS3B02G185500;TraesCS4B02G170800;TraesCSU02G234000;;TraesCS6A02G206600;;;TraesCS2D02G253900
11	map00941	Flavonoid biosynthesis	KEGG PATHWAY	11/715	294/41231	0.0143885	0.110997	Metabolism	Biosynthesis of other secondary metabolites	TraesCS4D02G339800|TraesCS2D02G582000|TraesCS6D02G359800|TraesCS5D02G488700|TraesCS7D02G151900|TraesCS2B02G518900|TraesCS5A02G513700|TraesCS7A02G150100|TraesCS7A02G150200|TraesCS2D02G581500|TraesCS6A02G331400	TraesCS4D02G339800;;TraesCS6D02G359800;;TraesCS7D02G151900;;;TraesCS7A02G150100;TraesCS7A02G150200;;
8	map00130	Ubiquinone and other terpenoid-quinone biosynthesis	KEGG PATHWAY	8/715	181/41231	0.0141195	0.1173	Metabolism	Metabolism of cofactors and vitamins	TraesCS2B02G146000|TraesCS4A02G406300|TraesCS2B02G171200|TraesCS2A02G259000|TraesCS4D02G010700|TraesCS4D02G206300|TraesCS5A02G193800|TraesCS6D02G248000	TraesCS2B02G146000;;TraesCS2B02G171200;TraesCS2A02G259000;TraesCS4D02G010700;TraesCS4D02G206300;TraesCS5A02G193800;TraesCS6D02G248000
8	map00910	Nitrogen metabolism	KEGG PATHWAY	8/715	186/41231	0.0163795	0.117933	Metabolism	Energy metabolism	TraesCS3B02G335400|TraesCS4A02G007600|TraesCS6D02G306000|TraesCS3B02G259300|TraesCS2D02G500600|TraesCS7D02G084800|TraesCS7A02G428500|TraesCS2B02G528300	;TraesCS4A02G007600;TraesCS6D02G306000;TraesCS3B02G259300;;TraesCS7D02G084800;;
9	map00902	Monoterpenoid biosynthesis	KEGG PATHWAY	9/715	233/41231	0.0211956	0.14307	Metabolism	Metabolism of terpenoids and polyketides	TraesCSU02G116700|TraesCS2D02G477300|TraesCS7D02G405800|TraesCSU02G116600|TraesCS1D02G415900|TraesCS3D02G102200|TraesCS2D02G406200|TraesCS4A02G352000|TraesCS7B02G483500	TraesCSU02G116700;;;TraesCSU02G116600;TraesCS1D02G415900;TraesCS3D02G102200;;;
19	map04016	MAPK signaling pathway - plant	KEGG PATHWAY	19/715	695/41231	0.036122	0.229481	Environmental Information Processing	Signal transduction	TraesCS1D02G207000|TraesCS5A02G183300|TraesCSU02G169600|TraesCS2D02G462000|TraesCS5B02G403700|TraesCS7B02G105100|TraesCS5B02G181500|TraesCS1D02G207100|TraesCS4D02G239400|TraesCS1D02G308000|TraesCS5B02G476300|TraesCS2D02G394200|TraesCS5B02G443400|TraesCS7B02G493700|TraesCS1A02G070400|TraesCS1A02G250000|TraesCS7D02G161200|TraesCS7B02G471500|TraesCS1A02G203700	TraesCS1D02G207000;TraesCS5A02G183300;TraesCSU02G169600;;;TraesCS7B02G105100;TraesCS5B02G181500;TraesCS1D02G207100;TraesCS4D02G239400;TraesCS1D02G308000;;;;;TraesCS1A02G070400;TraesCS1A02G250000;TraesCS7D02G161200;;TraesCS1A02G203700
9	map00052	Galactose metabolism	KEGG PATHWAY	9/715	269/41231	0.0463032	0.277819	Metabolism	Carbohydrate metabolism	TraesCS1A02G103600|TraesCS2D02G095800|TraesCS2D02G093100|TraesCS2D02G322100|TraesCS3A02G113900|TraesCS3B02G133400|TraesCS5B02G011700|TraesCS2A02G097400|TraesCS2B02G341300	TraesCS1A02G103600;TraesCS2D02G095800;TraesCS2D02G093100;TraesCS2D02G322100;TraesCS3A02G113900;TraesCS3B02G133400;TraesCS5B02G011700;TraesCS2A02G097400;TraesCS2B02G341300
8	map00592	alpha-Linolenic acid metabolism	KEGG PATHWAY	8/715	231/41231	0.049424	0.280936	Metabolism	Lipid metabolism	TraesCS1A02G015800|TraesCS4B02G106500|TraesCS5A02G525300|TraesCS2D02G028600|TraesCS2B02G040000|TraesCS1B02G127500|TraesCS1B02G019800|TraesCS1D02G013600	TraesCS1A02G015800;TraesCS4B02G106500;;TraesCS2D02G028600;TraesCS2B02G040000;TraesCS1B02G127500;TraesCS1B02G019800;TraesCS1D02G013600
8	map00901	Indole alkaloid biosynthesis	KEGG PATHWAY	8/715	237/41231	0.0557889	0.30126	Metabolism	Biosynthesis of other secondary metabolites	TraesCS4D02G295200|TraesCS1A02G382200|TraesCS7B02G329000|TraesCS3A02G456200|TraesCS3B02G495700|TraesCS1B02G407300|TraesCS3A02G141100|TraesCS1B02G407500	TraesCS4D02G295200;;;;;;TraesCS3A02G141100;
4	map00908	Zeatin biosynthesis	KEGG PATHWAY	4/715	92/41231	0.0762716	0.392254	Metabolism	Metabolism of terpenoids and polyketides	TraesCS3A02G136200|TraesCS3D02G137000|TraesCS3B02G344600|TraesCS3B02G161000	TraesCS3A02G136200;TraesCS3D02G137000;;TraesCS3B02G161000
1	map01502	Vancomycin resistance	KEGG PATHWAY	1/715	5/41231	0.083755	0.411161	Human Diseases	Drug resistance: antimicrobial	TraesCS3D02G201600	TraesCS3D02G201600
8	map00710	Carbon fixation in photosynthetic organisms	KEGG PATHWAY	8/715	266/41231	0.0936601	0.439795	Metabolism	Energy metabolism	TraesCS2A02G066700|TraesCS4B02G220200|TraesCS2B02G079100|TraesCS2A02G067000|TraesCS3B02G186100|TraesCS2B02G079200|TraesCS2A02G066800|TraesCS7D02G460700	TraesCS2A02G066700;TraesCS4B02G220200;TraesCS2B02G079100;TraesCS2A02G067000;TraesCS3B02G186100;TraesCS2B02G079200;TraesCS2A02G066800;
6	map00250	Alanine, aspartate and glutamate metabolism	KEGG PATHWAY	6/715	187/41231	0.108079	0.486355	Metabolism	Amino acid metabolism	TraesCS7B02G253600|TraesCS4D02G232700|TraesCS2D02G500600|TraesCS4B02G231400|TraesCS4D02G034800|TraesCS2B02G528300	TraesCS7B02G253600;TraesCS4D02G232700;;TraesCS4B02G231400;TraesCS4D02G034800;
3	map00999	Biosynthesis of various secondary metabolites - part 1	KEGG PATHWAY	3/715	71/41231	0.125704	0.543041	Metabolism	Biosynthesis of other secondary metabolites	TraesCS3D02G120200|TraesCS2D02G085500|TraesCS5A02G132700	TraesCS3D02G120200;TraesCS2D02G085500;TraesCS5A02G132700
2	map00603	Glycosphingolipid biosynthesis - globo and isoglobo series	KEGG PATHWAY	2/715	38/41231	0.140584	0.562338	Metabolism	Glycan biosynthesis and metabolism	TraesCS1A02G103600|TraesCS5B02G011700	TraesCS1A02G103600;TraesCS5B02G011700
5	map00860	Porphyrin and chlorophyll metabolism	KEGG PATHWAY	5/715	162/41231	0.151763	0.565187	Metabolism	Metabolism of cofactors and vitamins	TraesCS6D02G387300|TraesCS3B02G574300|TraesCS1B02G388100|TraesCS2D02G563600|TraesCS2B02G593000	TraesCS6D02G387300;;;;
15	map00500	Starch and sucrose metabolism	KEGG PATHWAY	15/715	638/41231	0.147022	0.567085	Metabolism	Carbohydrate metabolism	TraesCS3A02G447500|TraesCS3B02G483500|TraesCS2B02G157800|TraesCS7B02G286000|TraesCS1A02G229300|TraesCS6D02G089200|TraesCS2B02G401500|TraesCS7D02G036600|TraesCS3D02G440200|TraesCS2A02G134300|TraesCS3B02G369100|TraesCS2D02G136500|TraesCS3D02G359200|TraesCS6B02G122000|TraesCS5D02G398900	;;TraesCS2B02G157800;;TraesCS1A02G229300;TraesCS6D02G089200;;TraesCS7D02G036600;;TraesCS2A02G134300;;TraesCS2D02G136500;TraesCS3D02G359200;TraesCS6B02G122000;TraesCS5D02G398900
8	map00380	Tryptophan metabolism	KEGG PATHWAY	8/715	292/41231	0.137541	0.571326	Metabolism	Amino acid metabolism	TraesCS1B02G203100|TraesCS2B02G037400|TraesCS1D02G359400|TraesCS5D02G436000|TraesCS7D02G060000|TraesCS5A02G428000|TraesCS3D02G160400|TraesCS3D02G030500	TraesCS1B02G203100;TraesCS2B02G037400;TraesCS1D02G359400;TraesCS5D02G436000;TraesCS7D02G060000;;TraesCS3D02G160400;TraesCS3D02G030500
3	map00650	Butanoate metabolism	KEGG PATHWAY	3/715	81/41231	0.166205	0.598339	Metabolism	Carbohydrate metabolism	TraesCS4B02G231400|TraesCS4D02G232700|TraesCS7B02G253600	TraesCS4B02G231400;TraesCS4D02G232700;TraesCS7B02G253600
2	map00430	Taurine and hypotaurine metabolism	KEGG PATHWAY	2/715	50/41231	0.215022	0.749108	Metabolism	Metabolism of other amino acids	TraesCS4B02G231400|TraesCS4D02G232700	TraesCS4B02G231400;TraesCS4D02G232700
6	map00330	Arginine and proline metabolism	KEGG PATHWAY	6/715	240/41231	0.239055	0.75935	Metabolism	Amino acid metabolism	TraesCS4B02G282000|TraesCS5D02G342000|TraesCS2B02G037400|TraesCS3D02G545100|TraesCS6D02G202500|TraesCS7D02G156900	;TraesCS5D02G342000;TraesCS2B02G037400;;TraesCS6D02G202500;TraesCS7D02G156900
5	map00100	Steroid biosynthesis	KEGG PATHWAY	5/715	188/41231	0.228687	0.771819	Metabolism	Lipid metabolism	TraesCS4A02G218400|TraesCS7B02G253700|TraesCS2A02G019900|TraesCS4B02G097200|TraesCS5A02G004500	;TraesCS7B02G253700;TraesCS2A02G019900;TraesCS4B02G097200;TraesCS5A02G004500
5	map04712	Circadian rhythm - plant	KEGG PATHWAY	5/715	191/41231	0.238224	0.779641	Organismal Systems	Environmental adaptation	TraesCS5D02G488700|TraesCS6A02G039200|TraesCS6A02G175800|TraesCS7D02G349300|TraesCS7A02G115400	;TraesCS6A02G039200;TraesCS6A02G175800;TraesCS7D02G349300;TraesCS7A02G115400
3	map00565	Ether lipid metabolism	KEGG PATHWAY	3/715	103/41231	0.265087	0.817982	Metabolism	Lipid metabolism	TraesCS4A02G369600|TraesCS1B02G135200|TraesCS3B02G098100	;TraesCS1B02G135200;TraesCS3B02G098100
6	map00260	Glycine, serine and threonine metabolism	KEGG PATHWAY	6/715	270/41231	0.327778	0.983335	Metabolism	Amino acid metabolism	TraesCS4A02G246100|TraesCS6B02G342400|TraesCS4B02G134600|TraesCS5D02G537600|TraesCS6D02G291600|TraesCS5B02G275900	;;TraesCS4B02G134600;;TraesCS6D02G291600;TraesCS5B02G275900
1	map03013	RNA transport	KEGG PATHWAY	1/715	677/41231	0.999993	0.999993	Genetic Information Processing	Translation	TraesCS6B02G139900	TraesCS6B02G139900
4	map00600	Sphingolipid metabolism	KEGG PATHWAY	4/715	171/41231	0.34491	1	Metabolism	Lipid metabolism	TraesCS1A02G103600|TraesCS7B02G092300|TraesCS5B02G011700|TraesCS7D02G188100	TraesCS1A02G103600;TraesCS7B02G092300;TraesCS5B02G011700;TraesCS7D02G188100
20	map04075	Plant hormone signal transduction	KEGG PATHWAY	20/715	1047/41231	0.361332	1	Environmental Information Processing	Signal transduction	TraesCS5A02G183300|TraesCS3A02G276500|TraesCS5B02G386800|TraesCS6B02G018400|TraesCS2B02G556600|TraesCS7A02G022800|TraesCS5A02G212800|TraesCS3D02G429300|TraesCS4D02G129900|TraesCS5D02G060300|TraesCS5B02G443400|TraesCSU02G060300|TraesCS4A02G302800|TraesCS7A02G469000|TraesCS4A02G302400|TraesCS7D02G161200|TraesCS7B02G105100|TraesCS5D02G219300|TraesCS5B02G181500|TraesCS3A02G108400	TraesCS5A02G183300;;;TraesCS6B02G018400;;TraesCS7A02G022800;TraesCS5A02G212800;;TraesCS4D02G129900;TraesCS5D02G060300;;TraesCSU02G060300;;;;TraesCS7D02G161200;TraesCS7B02G105100;TraesCS5D02G219300;TraesCS5B02G181500;TraesCS3A02G108400
2	map00905	Brassinosteroid biosynthesis	KEGG PATHWAY	2/715	74/41231	0.368197	1	Metabolism	Metabolism of terpenoids and polyketides	TraesCS5A02G214600|TraesCS6D02G063100	TraesCS5A02G214600;TraesCS6D02G063100
11	map00520	Amino sugar and nucleotide sugar metabolism	KEGG PATHWAY	11/715	579/41231	0.422103	1	Metabolism	Carbohydrate metabolism	TraesCS1D02G207000|TraesCS7B02G493700|TraesCS3A02G239200|TraesCS2A02G350900|TraesCS1D02G207100|TraesCS5B02G403700|TraesCSU02G169600|TraesCS1A02G250000|TraesCS7B02G471500|TraesCS1A02G203700|TraesCS3B02G267700	TraesCS1D02G207000;;TraesCS3A02G239200;;TraesCS1D02G207100;;TraesCSU02G169600;TraesCS1A02G250000;;TraesCS1A02G203700;TraesCS3B02G267700
3	map00904	Diterpenoid biosynthesis	KEGG PATHWAY	3/715	141/41231	0.443235	1	Metabolism	Metabolism of terpenoids and polyketides	TraesCS7A02G505000|TraesCS2B02G445500|TraesCS2B02G445100	;;
3	map02010	ABC transporters	KEGG PATHWAY	3/715	142/41231	0.447768	1	Environmental Information Processing	Membrane transport	TraesCS3B02G319100|TraesCS3D02G258300|TraesCS2B02G473000	;TraesCS3D02G258300;
1	map00333	Prodigiosin biosynthesis	KEGG PATHWAY	1/715	34/41231	0.448447	1	Metabolism	Biosynthesis of other secondary metabolites	TraesCS3A02G035300	TraesCS3A02G035300
3	map00073	Cutin, suberine and wax biosynthesis	KEGG PATHWAY	3/715	144/41231	0.456788	1	Metabolism	Lipid metabolism	TraesCS2D02G381900|TraesCS7A02G108200|TraesCS7D02G102700	TraesCS2D02G381900;TraesCS7A02G108200;TraesCS7D02G102700
1	map00261	Monobactam biosynthesis	KEGG PATHWAY	1/715	40/41231	0.50345	1	Metabolism	Biosynthesis of other secondary metabolites	TraesCS5D02G537600
6	map04145	Phagosome	KEGG PATHWAY	6/715	330/41231	0.510344	1	Cellular Processes	Transport and catabolism	TraesCS5A02G391500|TraesCS2A02G421800|TraesCS3D02G155400|TraesCS2A02G421500|TraesCS2D02G068500|TraesCSU02G159600	;;TraesCS3D02G155400;;TraesCS2D02G068500;TraesCSU02G159600
3	map00400	Phenylalanine, tyrosine and tryptophan biosynthesis	KEGG PATHWAY	3/715	159/41231	0.522245	1	Metabolism	Amino acid metabolism	TraesCS5D02G173900|TraesCS5B02G166300|TraesCS2D02G290000	TraesCS5D02G173900;TraesCS5B02G166300;TraesCS2D02G290000
3	map05226	Gastric cancer	KEGG PATHWAY	3/715	162/41231	0.534816	1	Human Diseases	Cancer: specific types	TraesCS3B02G319100|TraesCS4A02G234700|TraesCS3D02G258300	;;TraesCS3D02G258300
2	map04625	C-type lectin receptor signaling pathway	KEGG PATHWAY	2/715	105/41231	0.545756	1	Organismal Systems	Immune system	TraesCS1D02G308000|TraesCS4D02G068700	TraesCS1D02G308000;TraesCS4D02G068700
6	map04217	Necroptosis	KEGG PATHWAY	6/715	347/41231	0.559227	1	Cellular Processes	Cell growth and death	TraesCS3A02G081300|TraesCS3D02G081300|TraesCS2D02G500600|TraesCS3D02G359200|TraesCS2B02G528300|TraesCS1D02G001900	TraesCS3A02G081300;TraesCS3D02G081300;;TraesCS3D02G359200;;TraesCS1D02G001900
3	map01040	Biosynthesis of unsaturated fatty acids	KEGG PATHWAY	3/715	169/41231	0.563402	1	Metabolism	Lipid metabolism	TraesCS7A02G196500|TraesCSU02G055100|TraesCS6D02G260900	TraesCS7A02G196500;TraesCSU02G055100;TraesCS6D02G260900
5	map00561	Glycerolipid metabolism	KEGG PATHWAY	5/715	289/41231	0.563715	1	Metabolism	Lipid metabolism	TraesCS5D02G099600|TraesCS1A02G103600|TraesCS5B02G011700|TraesCS4D02G211200|TraesCS2D02G374700	TraesCS5D02G099600;TraesCS1A02G103600;TraesCS5B02G011700;TraesCS4D02G211200;TraesCS2D02G374700
1	map00944	Flavone and flavonol biosynthesis	KEGG PATHWAY	1/715	48/41231	0.568362	1	Metabolism	Biosynthesis of other secondary metabolites	TraesCS3A02G534900
1	map00514	Other types of O-glycan biosynthesis	KEGG PATHWAY	1/715	50/41231	0.58322	1	Metabolism	Glycan biosynthesis and metabolism	TraesCS2A02G368900
1	map00300	Lysine biosynthesis	KEGG PATHWAY	1/715	50/41231	0.58322	1	Metabolism	Amino acid metabolism	TraesCS5D02G537600
1	map00670	One carbon pool by folate	KEGG PATHWAY	1/715	51/41231	0.590456	1	Metabolism	Metabolism of cofactors and vitamins	TraesCS4A02G246100
2	map00220	Arginine biosynthesis	KEGG PATHWAY	2/715	121/41231	0.622832	1	Metabolism	Amino acid metabolism	TraesCS2D02G500600|TraesCS2B02G528300	;
4	map00062	Fatty acid elongation	KEGG PATHWAY	4/715	248/41231	0.62571	1	Metabolism	Lipid metabolism	TraesCS7D02G102000|TraesCS1B02G052700|TraesCS4D02G273400|TraesCSU02G055100	TraesCS7D02G102000;TraesCS1B02G052700;TraesCS4D02G273400;TraesCSU02G055100
1	map00531	Glycosaminoglycan degradation	KEGG PATHWAY	1/715	57/41231	0.631314	1	Metabolism	Glycan biosynthesis and metabolism	TraesCS5A02G400400
3	map00053	Ascorbate and aldarate metabolism	KEGG PATHWAY	3/715	188/41231	0.635344	1	Metabolism	Carbohydrate metabolism	TraesCS2A02G437700|TraesCS7A02G361800|TraesCS6A02G225100	;;TraesCS6A02G225100
5	map04146	Peroxisome	KEGG PATHWAY	5/715	329/41231	0.676757	1	Cellular Processes	Transport and catabolism	TraesCS5B02G275900|TraesCS5D02G432900|TraesCS7A02G256900|TraesCS5A02G424400|TraesCS7D02G043000	TraesCS5B02G275900;TraesCS5D02G432900;TraesCS7A02G256900;;TraesCS7D02G043000
2	map00591	Linoleic acid metabolism	KEGG PATHWAY	2/715	139/41231	0.697005	1	Metabolism	Lipid metabolism	TraesCS2D02G528400|TraesCS5B02G382200	;
3	map03020	RNA polymerase	KEGG PATHWAY	3/715	212/41231	0.713787	1	Genetic Information Processing	Transcription	TraesCS7A02G376000|TraesCS3A02G114800|TraesCS5D02G125400	;TraesCS3A02G114800;TraesCS5D02G125400
3	map00562	Inositol phosphate metabolism	KEGG PATHWAY	3/715	214/41231	0.719695	1	Metabolism	Carbohydrate metabolism	TraesCS4A02G369600|TraesCS3B02G098100|TraesCS2A02G310600	;TraesCS3B02G098100;
1	map00780	Biotin metabolism	KEGG PATHWAY	1/715	75/41231	0.731041	1	Metabolism	Metabolism of cofactors and vitamins	TraesCS3A02G035300	TraesCS3A02G035300
7	map00010	Glycolysis / Gluconeogenesis	KEGG PATHWAY	7/715	487/41231	0.741823	1	Metabolism	Carbohydrate metabolism	TraesCS4B02G106500|TraesCS7D02G071200|TraesCS4B02G220200|TraesCS4B02G134600|TraesCS2D02G322100|TraesCS2B02G341300|TraesCS7D02G460700	TraesCS4B02G106500;TraesCS7D02G071200;TraesCS4B02G220200;TraesCS4B02G134600;TraesCS2D02G322100;TraesCS2B02G341300;
10	map00240	Pyrimidine metabolism	KEGG PATHWAY	10/715	686/41231	0.752863	1	Metabolism	Nucleotide metabolism	TraesCS3A02G236700|TraesCS7A02G376000|TraesCS6A02G373000|TraesCS4A02G317900|TraesCS2A02G555100|TraesCS5D02G125400|TraesCS5B02G561400|TraesCS7B02G352800|TraesCS3A02G114800|TraesCS1D02G057000	TraesCS3A02G236700;;;;;TraesCS5D02G125400;;;TraesCS3A02G114800;TraesCS1D02G057000
2	map00061	Fatty acid biosynthesis	KEGG PATHWAY	2/715	156/41231	0.755564	1	Metabolism	Lipid metabolism	TraesCS7A02G196500|TraesCS3A02G035300	TraesCS7A02G196500;TraesCS3A02G035300
1	map00340	Histidine metabolism	KEGG PATHWAY	1/715	81/41231	0.757889	1	Metabolism	Amino acid metabolism	TraesCS3A02G512400
2	map00410	beta-Alanine metabolism	KEGG PATHWAY	2/715	159/41231	0.76482	1	Metabolism	Metabolism of other amino acids	TraesCS4B02G231400|TraesCS4D02G232700	TraesCS4B02G231400;TraesCS4D02G232700
3	map04927	Cortisol synthesis and secretion	KEGG PATHWAY	3/715	236/41231	0.778537	1	Organismal Systems	Endocrine system	TraesCS2B02G606600|TraesCS6D02G133400|TraesCS3A02G062200	;TraesCS6D02G133400;TraesCS3A02G062200
4	map00970	Aminoacyl-tRNA biosynthesis	KEGG PATHWAY	4/715	310/41231	0.787381	1	Genetic Information Processing	Translation	TraesCS1D02G326400|TraesCS3A02G310400|TraesCS4B02G309000|TraesCS1B02G388100	TraesCS1D02G326400;;;
5	map00270	Cysteine and methionine metabolism	KEGG PATHWAY	5/715	379/41231	0.788037	1	Metabolism	Amino acid metabolism	TraesCS4D02G242100|TraesCS5D02G537600|TraesCS6D02G202500|TraesCS2D02G394200|TraesCS6A02G325400	TraesCS4D02G242100;;TraesCS6D02G202500;;
2	map00071	Fatty acid degradation	KEGG PATHWAY	2/715	170/41231	0.796198	1	Metabolism	Lipid metabolism	TraesCS4B02G106500|TraesCS1B02G127500	TraesCS4B02G106500;TraesCS1B02G127500
1	map00563	Glycosylphosphatidylinositol (GPI)-anchor biosynthesis	KEGG PATHWAY	1/715	93/41231	0.80382	1	Metabolism	Glycan biosynthesis and metabolism	TraesCS5B02G071400	TraesCS5B02G071400
1	map00590	Arachidonic acid metabolism	KEGG PATHWAY	1/715	100/41231	0.826481	1	Metabolism	Lipid metabolism	TraesCS2D02G598000
14	map04626	Plant-pathogen interaction	KEGG PATHWAY	14/715	1006/41231	0.832447	1	Organismal Systems	Environmental adaptation	TraesCS1D02G028700|TraesCS5B02G134200|TraesCS5A02G183300|TraesCS5B02G443400|TraesCS3B02G538300|TraesCS1D02G308000|TraesCS3D02G499700|TraesCS1D02G197600|TraesCS5B02G181500|TraesCS1A02G070400|TraesCS7D02G161200|TraesCS7B02G105100|TraesCS2D02G462000|TraesCS3B02G553900	BST_expressed_pseudo_chr1D_nlr_19;TraesCS5B02G134200;TraesCS5A02G183300;;;TraesCS1D02G308000;;TraesCS1D02G197600;TraesCS5B02G181500;TraesCS1A02G070400;TraesCS7D02G161200;TraesCS7B02G105100;;
1	map00960	Tropane, piperidine and pyridine alkaloid biosynthesis	KEGG PATHWAY	1/715	105/41231	0.841048	1	Metabolism	Biosynthesis of other secondary metabolites	TraesCS3B02G434900
1	map04928	Parathyroid hormone synthesis, secretion and action	KEGG PATHWAY	1/715	105/41231	0.841048	1	Organismal Systems	Endocrine system	TraesCS1B02G135200	TraesCS1B02G135200
5	map00564	Glycerophospholipid metabolism	KEGG PATHWAY	5/715	415/41231	0.847882	1	Metabolism	Lipid metabolism	TraesCS5D02G099600|TraesCS1B02G135200|TraesCS2D02G544600|TraesCS3B02G098100|TraesCS4A02G369600	TraesCS5D02G099600;TraesCS1B02G135200;;TraesCS3B02G098100;
1	map00511	Other glycan degradation	KEGG PATHWAY	1/715	110/41231	0.854394	1	Metabolism	Glycan biosynthesis and metabolism	TraesCS2B02G425000
2	map05163	Human cytomegalovirus infection	KEGG PATHWAY	2/715	198/41231	0.859915	1	Human Diseases	Infectious disease: viral	TraesCS1D02G308000|TraesCS4D02G068700	TraesCS1D02G308000;TraesCS4D02G068700
3	map04934	Cushing syndrome	KEGG PATHWAY	3/715	287/41231	0.876487	1	Human Diseases	Endocrine and metabolic disease	TraesCS2B02G606600|TraesCS6D02G133400|TraesCS3A02G062200	;TraesCS6D02G133400;TraesCS3A02G062200
9	map00230	Purine metabolism	KEGG PATHWAY	9/715	721/41231	0.879578	1	Metabolism	Nucleotide metabolism	TraesCS7A02G376000|TraesCS6A02G373000|TraesCS4A02G317900|TraesCS2A02G127500|TraesCS5D02G125400|TraesCS5B02G561400|TraesCS7B02G352800|TraesCS3A02G114800|TraesCS4D02G034800	;;;TraesCS2A02G127500;TraesCS5D02G125400;;;TraesCS3A02G114800;TraesCS4D02G034800
2	map05167	Kaposi sarcoma-associated herpesvirus infection	KEGG PATHWAY	2/715	220/41231	0.89658	1	Human Diseases	Infectious disease: viral	TraesCS1D02G308000|TraesCS4D02G068700	TraesCS1D02G308000;TraesCS4D02G068700
3	map00620	Pyruvate metabolism	KEGG PATHWAY	3/715	308/41231	0.904123	1	Metabolism	Carbohydrate metabolism	TraesCS2A02G345500|TraesCS4B02G220200|TraesCS7D02G209500	;TraesCS4B02G220200;TraesCS7D02G209500
7	map04144	Endocytosis	KEGG PATHWAY	7/715	620/41231	0.914113	1	Cellular Processes	Transport and catabolism	TraesCS6D02G121200|TraesCS3A02G081300|TraesCS3D02G081300|TraesCS1B02G135200|TraesCS2A02G310600|TraesCS5B02G517800|TraesCS1D02G001900	TraesCS6D02G121200;TraesCS3A02G081300;TraesCS3D02G081300;TraesCS1B02G135200;;;TraesCS1D02G001900
1	map04130	SNARE interactions in vesicular transport	KEGG PATHWAY	1/715	146/41231	0.922586	1	Genetic Information Processing	Folding, sorting and degradation	TraesCS5A02G425600
2	map00051	Fructose and mannose metabolism	KEGG PATHWAY	2/715	241/41231	0.92306	1	Metabolism	Carbohydrate metabolism	TraesCS3B02G269200|TraesCS6B02G363700	TraesCS3B02G269200;
11	map04714	Thermogenesis	KEGG PATHWAY	11/715	928/41231	0.929694	1	Organismal Systems	Environmental adaptation	TraesCS4B02G097500|TraesCS4D02G118500|TraesCS5A02G148000|TraesCS4D02G140500|TraesCS3A02G458200|TraesCS4B02G120400|TraesCS7A02G097800|TraesCS7A02G098500|TraesCS2B02G425000|TraesCS4A02G194800|TraesCS2D02G374700	TraesCS4B02G097500;TraesCS4D02G118500;TraesCS5A02G148000;TraesCS4D02G140500;;TraesCS4B02G120400;TraesCS7A02G097800;TraesCS7A02G098500;;TraesCS4A02G194800;TraesCS2D02G374700
2	map04070	Phosphatidylinositol signaling system	KEGG PATHWAY	2/715	269/41231	0.948545	1	Environmental Information Processing	Signal transduction	TraesCS1D02G308000|TraesCS2A02G310600	TraesCS1D02G308000;
1	map00310	Lysine degradation	KEGG PATHWAY	1/715	171/41231	0.950094	1	Metabolism	Amino acid metabolism	TraesCS5B02G275900	TraesCS5B02G275900
3	map04218	Cellular senescence	KEGG PATHWAY	3/715	368/41231	0.955016	1	Cellular Processes	Cell growth and death	TraesCS1D02G308000|TraesCS4D02G068700|TraesCS3A02G192100	TraesCS1D02G308000;TraesCS4D02G068700;TraesCS3A02G192100
5	map03018	RNA degradation	KEGG PATHWAY	5/715	540/41231	0.958376	1	Genetic Information Processing	Folding, sorting and degradation	TraesCS7D02G071200|TraesCS6A02G377900|TraesCS4D02G180700|TraesCS5A02G356500|TraesCS7B02G206000	TraesCS7D02G071200;;TraesCS4D02G180700;;TraesCS7B02G206000
2	map00040	Pentose and glucuronate interconversions	KEGG PATHWAY	2/715	288/41231	0.961013	1	Metabolism	Carbohydrate metabolism	TraesCS3B02G204500|TraesCS3A02G129400	TraesCS3B02G204500;TraesCS3A02G129400
1	map00020	Citrate cycle (TCA cycle)	KEGG PATHWAY	1/715	212/41231	0.975723	1	Metabolism	Carbohydrate metabolism	TraesCS4B02G220200	TraesCS4B02G220200
1	map03030	DNA replication	KEGG PATHWAY	1/715	216/41231	0.977372	1	Genetic Information Processing	Replication and repair	TraesCS7B02G352800
1	map00900	Terpenoid backbone biosynthesis	KEGG PATHWAY	1/715	227/41231	0.981352	1	Metabolism	Metabolism of terpenoids and polyketides	TraesCS7D02G247800	TraesCS7D02G247800
1	map03050	Proteasome	KEGG PATHWAY	1/715	257/41231	0.989001	1	Genetic Information Processing	Folding, sorting and degradation	TraesCS2A02G310600
1	map03060	Protein export	KEGG PATHWAY	1/715	261/41231	0.989749	1	Genetic Information Processing	Folding, sorting and degradation	TraesCS4B02G117900	TraesCS4B02G117900
9	map00190	Oxidative phosphorylation	KEGG PATHWAY	9/715	1022/41231	0.992657	1	Metabolism	Energy metabolism	TraesCS7D02G256300|TraesCS3D02G155400|TraesCS3A02G458200|TraesCS4D02G140500|TraesCS1A02G157200|TraesCS7A02G097800|TraesCS7A02G098500|TraesCSU02G234000|TraesCS5D02G458900	TraesCS7D02G256300;TraesCS3D02G155400;;TraesCS4D02G140500;TraesCS1A02G157200;TraesCS7A02G097800;TraesCS7A02G098500;TraesCSU02G234000;
5	map04120	Ubiquitin mediated proteolysis	KEGG PATHWAY	5/715	702/41231	0.993914	1	Genetic Information Processing	Folding, sorting and degradation	TraesCS3B02G185000|TraesCS6A02G039200|TraesCS6B02G095200|TraesCS3D02G028800|TraesCS7D02G545000	TraesCS3B02G185000;TraesCS6A02G039200;TraesCS6B02G095200;TraesCS3D02G028800;
8	map04141	Protein processing in endoplasmic reticulum	KEGG PATHWAY	8/715	976/41231	0.994999	1	Genetic Information Processing	Folding, sorting and degradation	TraesCS5A02G446800|TraesCS7D02G545000|TraesCS6A02G316200|TraesCS6B02G095200|TraesCS5B02G517800|TraesCS2B02G247300|TraesCS5B02G054600|TraesCS3B02G130300	;;;TraesCS6B02G095200;;TraesCS2B02G247300;TraesCS5B02G054600;TraesCS3B02G130300
2	map05165	Human papillomavirus infection	KEGG PATHWAY	2/715	434/41231	0.995766	1	Human Diseases	Infectious disease: viral	TraesCS3D02G155400|TraesCS2A02G310600	TraesCS3D02G155400;
1	map03440	Homologous recombination	KEGG PATHWAY	1/715	330/41231	0.996961	1	Genetic Information Processing	Replication and repair	TraesCS4D02G144400	TraesCS4D02G144400
8	map03010	Ribosome	KEGG PATHWAY	8/715	1395/41231	0.99997	1	Genetic Information Processing	Translation	TraesCS4D02G078900|TraesCS7D02G254800|TraesCS2A02G458100|TraesCS1D02G059100|TraesCS4A02G250000|TraesCS4B02G263200|TraesCS5A02G404500|TraesCS2D02G572300	TraesCS4D02G078900;TraesCS7D02G254800;;TraesCS1D02G059100;;;;
2	map03040	Spliceosome	KEGG PATHWAY	2/715	787/41231	0.999986	1	Genetic Information Processing	Transcription	TraesCS5B02G517800|TraesCS1B02G254900	;TraesCS1B02G254900
