# Supplementary material for: Transcriptome Analysis Reveals Potential Mechanism in Storage Protein Trafficking within Developing Grains of Common Wheat
Source: Int J Mol Sci. 2022 Nov 27;23(23):14851. doi: 10.3390/ijms232314851 (PMC9738083; doi:10.3390/ijms232314851)
Supplement: Supplementary file 1 [file ijms-23-14851-s001.zip › Supplementary File S3.xlsx]

## Sheet: Sheet1
Number	GO ID	Term Type	Description	Ratio_in_study	Ratio_in_pop	Pvalue	Padjust	Gene_ids	Gene_names
15	GO:0009853	BP	photorespiration	15/1131	47/62617	1.45929e-07	0.000294443	TraesCS2D02G065600;TraesCS3D02G266100;TraesCS2D02G065200;TraesCS2D02G065300;TraesCS2A02G066700;TraesCS2B02G079100;TraesCS2D02G065100;TraesCS2A02G067300;TraesCS2D02G065400;TraesCS2A02G066900;TraesCS2B02G079200;TraesCS2A02G067100;TraesCS2A02G067200;TraesCS2A02G066800;TraesCS2B02G079300	TraesCS2D02G065600;TraesCS3D02G266100;TraesCS2D02G065200;TraesCS2D02G065300;TraesCS2A02G066700;TraesCS2B02G079100;TraesCS2D02G065100;TraesCS2A02G067300;TraesCS2D02G065400;TraesCS2A02G066900;TraesCS2B02G079200;TraesCS2A02G067100;TraesCS2A02G067200;TraesCS2A02G066800;TraesCS2B02G079300
14	GO:0019685	BP	photosynthesis, dark reaction	14/1131	53/62617	4.30749e-07	0.000294443	TraesCS2D02G065600;TraesCS2D02G065200;TraesCS2D02G065300;TraesCS2A02G066700;TraesCS2B02G079100;TraesCS2D02G065100;TraesCS2A02G067300;TraesCS2D02G065400;TraesCS2A02G066900;TraesCS2B02G079200;TraesCS2A02G067100;TraesCS2A02G067200;TraesCS2A02G066800;TraesCS2B02G079300	TraesCS2D02G065600;TraesCS2D02G065200;TraesCS2D02G065300;TraesCS2A02G066700;TraesCS2B02G079100;TraesCS2D02G065100;TraesCS2A02G067300;TraesCS2D02G065400;TraesCS2A02G066900;TraesCS2B02G079200;TraesCS2A02G067100;TraesCS2A02G067200;TraesCS2A02G066800;TraesCS2B02G079300
14	GO:0019253	BP	reductive pentose-phosphate cycle	14/1131	53/62617	4.30749e-07	0.000294443	TraesCS2D02G065600;TraesCS2D02G065200;TraesCS2D02G065300;TraesCS2A02G066700;TraesCS2B02G079100;TraesCS2D02G065100;TraesCS2A02G067300;TraesCS2D02G065400;TraesCS2A02G066900;TraesCS2B02G079200;TraesCS2A02G067100;TraesCS2A02G067200;TraesCS2A02G066800;TraesCS2B02G079300	TraesCS2D02G065600;TraesCS2D02G065200;TraesCS2D02G065300;TraesCS2A02G066700;TraesCS2B02G079100;TraesCS2D02G065100;TraesCS2A02G067300;TraesCS2D02G065400;TraesCS2A02G066900;TraesCS2B02G079200;TraesCS2A02G067100;TraesCS2A02G067200;TraesCS2A02G066800;TraesCS2B02G079300
22	GO:0010951	BP	negative regulation of endopeptidase activity	22/1131	145/62617	4.4305e-07	0.000294443	TraesCS3D02G094200;TraesCS3D02G033800;TraesCS5D02G498300;TraesCS5B02G478200;TraesCS2B02G501800;TraesCS3A02G093900;TraesCS2A02G581500;TraesCS1D02G265800;TraesCS5B02G498100;TraesCS1A02G265700;TraesCS1B02G276500;TraesCS1A02G265600;TraesCS1B02G276800;TraesCS1B02G276900;TraesCSU02G049500;TraesCS1B02G322100;TraesCS5B02G478100;TraesCS1A02G265900;TraesCS2B02G502800;TraesCS1A02G265800;TraesCS1D02G266100;T…	TraesCS3D02G094200;TraesCS3D02G033800;;;;TraesCS3A02G093900;;TraesCS1D02G265800;;TraesCS1A02G265700;TraesCS1B02G276500;TraesCS1A02G265600;TraesCS1B02G276800;TraesCS1B02G276900;TraesCSU02G049500;;;TraesCS1A02G265900;;TraesCS1A02G265800;TraesCS1D02G266100;TraesCS1D02G266000
22	GO:0052548	BP	regulation of endopeptidase activity	22/1131	145/62617	4.4305e-07	0.000294443	TraesCS3D02G094200;TraesCS3D02G033800;TraesCS5D02G498300;TraesCS5B02G478200;TraesCS2B02G501800;TraesCS3A02G093900;TraesCS2A02G581500;TraesCS1D02G265800;TraesCS5B02G498100;TraesCS1A02G265700;TraesCS1B02G276500;TraesCS1A02G265600;TraesCS1B02G276800;TraesCS1B02G276900;TraesCSU02G049500;TraesCS1B02G322100;TraesCS5B02G478100;TraesCS1A02G265900;TraesCS2B02G502800;TraesCS1A02G265800;TraesCS1D02G266100;T…	TraesCS3D02G094200;TraesCS3D02G033800;;;;TraesCS3A02G093900;;TraesCS1D02G265800;;TraesCS1A02G265700;TraesCS1B02G276500;TraesCS1A02G265600;TraesCS1B02G276800;TraesCS1B02G276900;TraesCSU02G049500;;;TraesCS1A02G265900;;TraesCS1A02G265800;TraesCS1D02G266100;TraesCS1D02G266000
25	GO:0010466	BP	negative regulation of peptidase activity	25/1131	191/62617	4.77643e-07	0.000294443	TraesCS3D02G094200;TraesCS3D02G033800;TraesCS2B02G502100;TraesCS5D02G498300;TraesCS5B02G478200;TraesCS2B02G501800;TraesCS2D02G477600;TraesCS3A02G093900;TraesCS2A02G581500;TraesCS1D02G265800;TraesCS5B02G498100;TraesCS1A02G265700;TraesCS1B02G276500;TraesCS1A02G265600;TraesCS1B02G276800;TraesCS1B02G276900;TraesCSU02G049500;TraesCS2D02G586300;TraesCS1B02G322100;TraesCS5B02G478100;TraesCS1A02G265900;T…	TraesCS3D02G094200;TraesCS3D02G033800;;;;;;TraesCS3A02G093900;;TraesCS1D02G265800;;TraesCS1A02G265700;TraesCS1B02G276500;TraesCS1A02G265600;TraesCS1B02G276800;TraesCS1B02G276900;TraesCSU02G049500;;;;TraesCS1A02G265900;;TraesCS1A02G265800;TraesCS1D02G266100;TraesCS1D02G266000
25	GO:0052547	BP	regulation of peptidase activity	25/1131	191/62617	4.77643e-07	0.000294443	TraesCS3D02G094200;TraesCS3D02G033800;TraesCS2B02G502100;TraesCS5D02G498300;TraesCS5B02G478200;TraesCS2B02G501800;TraesCS2D02G477600;TraesCS3A02G093900;TraesCS2A02G581500;TraesCS1D02G265800;TraesCS5B02G498100;TraesCS1A02G265700;TraesCS1B02G276500;TraesCS1A02G265600;TraesCS1B02G276800;TraesCS1B02G276900;TraesCSU02G049500;TraesCS2D02G586300;TraesCS1B02G322100;TraesCS5B02G478100;TraesCS1A02G265900;T…	TraesCS3D02G094200;TraesCS3D02G033800;;;;;;TraesCS3A02G093900;;TraesCS1D02G265800;;TraesCS1A02G265700;TraesCS1B02G276500;TraesCS1A02G265600;TraesCS1B02G276800;TraesCS1B02G276900;TraesCSU02G049500;;;;TraesCS1A02G265900;;TraesCS1A02G265800;TraesCS1D02G266100;TraesCS1D02G266000
31	GO:0051336	BP	regulation of hydrolase activity	31/1131	493/62617	4.92044e-07	0.000294443	TraesCS3D02G094200;TraesCS3D02G033800;TraesCS2B02G502100;TraesCS5D02G498300;TraesCS5B02G478200;TraesCS2B02G501800;TraesCS2D02G477600;TraesCS3A02G093900;TraesCS2A02G581500;TraesCS1D02G265800;TraesCS5B02G498100;TraesCS1A02G265700;TraesCS1B02G276500;TraesCS1A02G265600;TraesCS1B02G276800;TraesCS4D02G189200;TraesCS1B02G276900;TraesCSU02G049500;TraesCS2D02G317800;TraesCS4A02G114400;TraesCS2D02G586300;T…	TraesCS3D02G094200;TraesCS3D02G033800;;;;;;TraesCS3A02G093900;;TraesCS1D02G265800;;TraesCS1A02G265700;TraesCS1B02G276500;TraesCS1A02G265600;TraesCS1B02G276800;TraesCS4D02G189200;TraesCS1B02G276900;TraesCSU02G049500;TraesCS2D02G317800;TraesCS4A02G114400;;;;TraesCS4B02G187800;TraesCS1A02G265900;;TraesCS4A02G116400;TraesCS1A02G265800;TraesCS1D02G266100;TraesCS4B02G189800;TraesCS1D02G266000
25	GO:0045861	BP	negative regulation of proteolysis	25/1131	193/62617	5.49457e-07	0.000294443	TraesCS3D02G094200;TraesCS3D02G033800;TraesCS2B02G502100;TraesCS5D02G498300;TraesCS5B02G478200;TraesCS2B02G501800;TraesCS2D02G477600;TraesCS3A02G093900;TraesCS2A02G581500;TraesCS1D02G265800;TraesCS5B02G498100;TraesCS1A02G265700;TraesCS1B02G276500;TraesCS1A02G265600;TraesCS1B02G276800;TraesCS1B02G276900;TraesCSU02G049500;TraesCS2D02G586300;TraesCS1B02G322100;TraesCS5B02G478100;TraesCS1A02G265900;T…	TraesCS3D02G094200;TraesCS3D02G033800;;;;;;TraesCS3A02G093900;;TraesCS1D02G265800;;TraesCS1A02G265700;TraesCS1B02G276500;TraesCS1A02G265600;TraesCS1B02G276800;TraesCS1B02G276900;TraesCSU02G049500;;;;TraesCS1A02G265900;;TraesCS1A02G265800;TraesCS1D02G266100;TraesCS1D02G266000
31	GO:0043086	BP	negative regulation of catalytic activity	31/1131	350/62617	5.77943e-07	0.000294443	TraesCS3D02G094200;TraesCS3D02G033800;TraesCS2B02G502100;TraesCS5D02G498300;TraesCS5B02G478200;TraesCS2B02G501800;TraesCS2D02G477600;TraesCS3A02G093900;TraesCS2A02G581500;TraesCS1D02G265800;TraesCS5B02G498100;TraesCS5B02G021000;TraesCS1A02G265700;TraesCS1B02G276500;TraesCS1A02G265600;TraesCS1B02G276800;TraesCS4D02G189200;TraesCS1B02G276900;TraesCSU02G049500;TraesCS2D02G317800;TraesCS2D02G586300;T…	TraesCS3D02G094200;TraesCS3D02G033800;;;;;;TraesCS3A02G093900;;TraesCS1D02G265800;;TraesCS5B02G021000;TraesCS1A02G265700;TraesCS1B02G276500;TraesCS1A02G265600;TraesCS1B02G276800;TraesCS4D02G189200;TraesCS1B02G276900;TraesCSU02G049500;TraesCS2D02G317800;;;;TraesCS4B02G187800;TraesCS1A02G265900;;TraesCS4A02G116400;TraesCS1A02G265800;TraesCS1D02G266100;TraesCS4B02G189800;TraesCS1D02G266000
34	GO:0072330	BP	monocarboxylic acid biosynthetic process	34/1131	629/62617	7.04153e-07	0.000294443	TraesCS4A02G218400;TraesCS4B02G225500;TraesCS2D02G028600;TraesCS1B02G052800;TraesCS2B02G402100;TraesCS5D02G159100;TraesCS1D02G013700;TraesCS4D02G178300;TraesCS4B02G048500;TraesCS7D02G102700;TraesCS1D02G013600;TraesCS2A02G380800;TraesCS2D02G528400;TraesCS4D02G273400;TraesCS1B02G019800;TraesCS6B02G464800;TraesCS2B02G224000;TraesCS5A02G153900;TraesCS5B02G152600;TraesCS5B02G468300;TraesCS4B02G097200;…	;TraesCS4B02G225500;TraesCS2D02G028600;TraesCS1B02G052800;;TraesCS5D02G159100;TraesCS1D02G013700;TraesCS4D02G178300;TraesCS4B02G048500;TraesCS7D02G102700;TraesCS1D02G013600;;;TraesCS4D02G273400;TraesCS1B02G019800;;TraesCS2B02G224000;TraesCS5A02G153900;TraesCS5B02G152600;;TraesCS4B02G097200;TraesCS2D02G381900;TraesCS2B02G090400;;;TraesCS2D02G074100;;;TraesCS4A02G031400;;TraesCS7A02G107900;TraesCSU…
16	GO:0043094	BP	cellular metabolic compound salvage	16/1131	174/62617	7.50733e-07	0.000294443	TraesCS2D02G065600;TraesCS3D02G266100;TraesCS2D02G065200;TraesCS2A02G067200;TraesCS2A02G066700;TraesCS3D02G085100;TraesCS2D02G065100;TraesCS2B02G079100;TraesCS2D02G065400;TraesCS2A02G066900;TraesCS2B02G079200;TraesCS2A02G067100;TraesCS2B02G079300;TraesCS2D02G065300;TraesCS2A02G066800;TraesCS2A02G067300	TraesCS2D02G065600;TraesCS3D02G266100;TraesCS2D02G065200;TraesCS2A02G067200;TraesCS2A02G066700;TraesCS3D02G085100;TraesCS2D02G065100;TraesCS2B02G079100;TraesCS2D02G065400;TraesCS2A02G066900;TraesCS2B02G079200;TraesCS2A02G067100;TraesCS2B02G079300;TraesCS2D02G065300;TraesCS2A02G066800;TraesCS2A02G067300
29	GO:0032269	BP	negative regulation of cellular protein metabolic process	29/1131	302/62617	8.30064e-07	0.000294443	TraesCS3D02G094200;TraesCS3D02G033800;TraesCS5A02G475500;TraesCS2B02G502100;TraesCS5D02G498300;TraesCS5B02G478200;TraesCS5B02G488600;TraesCS2B02G501800;TraesCS2D02G477600;TraesCS3A02G093900;TraesCS2A02G581500;TraesCS1D02G265800;TraesCS5B02G498100;TraesCS1A02G265700;TraesCS1B02G276500;TraesCS1A02G265600;TraesCS1B02G276800;TraesCS1B02G276900;TraesCSU02G183200;TraesCSU02G049500;TraesCSU02G183400;Tra…	TraesCS3D02G094200;TraesCS3D02G033800;;;;;;;;TraesCS3A02G093900;;TraesCS1D02G265800;;TraesCS1A02G265700;TraesCS1B02G276500;TraesCS1A02G265600;TraesCS1B02G276800;TraesCS1B02G276900;TraesCSU02G183200;TraesCSU02G049500;TraesCSU02G183400;;;;TraesCS1A02G265900;;TraesCS1A02G265800;TraesCS1D02G266100;TraesCS1D02G266000
29	GO:0051248	BP	negative regulation of protein metabolic process	29/1131	302/62617	8.30064e-07	0.000294443	TraesCS3D02G094200;TraesCS3D02G033800;TraesCS5A02G475500;TraesCS2B02G502100;TraesCS5D02G498300;TraesCS5B02G478200;TraesCS5B02G488600;TraesCS2B02G501800;TraesCS2D02G477600;TraesCS3A02G093900;TraesCS2A02G581500;TraesCS1D02G265800;TraesCS5B02G498100;TraesCS1A02G265700;TraesCS1B02G276500;TraesCS1A02G265600;TraesCS1B02G276800;TraesCS1B02G276900;TraesCSU02G183200;TraesCSU02G049500;TraesCSU02G183400;Tra…	TraesCS3D02G094200;TraesCS3D02G033800;;;;;;;;TraesCS3A02G093900;;TraesCS1D02G265800;;TraesCS1A02G265700;TraesCS1B02G276500;TraesCS1A02G265600;TraesCS1B02G276800;TraesCS1B02G276900;TraesCSU02G183200;TraesCSU02G049500;TraesCSU02G183400;;;;TraesCS1A02G265900;;TraesCS1A02G265800;TraesCS1D02G266100;TraesCS1D02G266000
31	GO:0044092	BP	negative regulation of molecular function	31/1131	360/62617	9.24226e-07	0.000294443	TraesCS3D02G094200;TraesCS3D02G033800;TraesCS2B02G502100;TraesCS5D02G498300;TraesCS5B02G478200;TraesCS2B02G501800;TraesCS2D02G477600;TraesCS3A02G093900;TraesCS2A02G581500;TraesCS1D02G265800;TraesCS5B02G498100;TraesCS5B02G021000;TraesCS1A02G265700;TraesCS1B02G276500;TraesCS1A02G265600;TraesCS1B02G276800;TraesCS4D02G189200;TraesCS1B02G276900;TraesCSU02G049500;TraesCS2D02G317800;TraesCS2D02G586300;T…	TraesCS3D02G094200;TraesCS3D02G033800;;;;;;TraesCS3A02G093900;;TraesCS1D02G265800;;TraesCS5B02G021000;TraesCS1A02G265700;TraesCS1B02G276500;TraesCS1A02G265600;TraesCS1B02G276800;TraesCS4D02G189200;TraesCS1B02G276900;TraesCSU02G049500;TraesCS2D02G317800;;;;TraesCS4B02G187800;TraesCS1A02G265900;;TraesCS4A02G116400;TraesCS1A02G265800;TraesCS1D02G266100;TraesCS4B02G189800;TraesCS1D02G266000
24	GO:0061135	MF	endopeptidase regulator activity	24/1131	231/62617	2.76941e-07	0.000294443	TraesCS3D02G094200;TraesCS3D02G033800;TraesCS5D02G498300;TraesCS5B02G478200;TraesCS2B02G501800;TraesCS3A02G093900;TraesCS2A02G581500;TraesCS1D02G265800;TraesCS5B02G498100;TraesCS1A02G265700;TraesCS1B02G276500;TraesCS1A02G265600;TraesCS1B02G276800;TraesCS1B02G276900;TraesCSU02G049500;TraesCS6A02G042000;TraesCS1B02G322100;TraesCS5B02G478100;TraesCS1A02G265900;TraesCS2B02G502800;TraesCS1A02G265800;T…	TraesCS3D02G094200;TraesCS3D02G033800;;;;TraesCS3A02G093900;;TraesCS1D02G265800;;TraesCS1A02G265700;TraesCS1B02G276500;TraesCS1A02G265600;TraesCS1B02G276800;TraesCS1B02G276900;TraesCSU02G049500;TraesCS6A02G042000;;;TraesCS1A02G265900;;TraesCS1A02G265800;TraesCS1D02G266100;TraesCS6A02G042200;TraesCS1D02G266000
24	GO:0004866	MF	endopeptidase inhibitor activity	24/1131	231/62617	2.76941e-07	0.000294443	TraesCS3D02G094200;TraesCS3D02G033800;TraesCS5D02G498300;TraesCS5B02G478200;TraesCS2B02G501800;TraesCS3A02G093900;TraesCS2A02G581500;TraesCS1D02G265800;TraesCS5B02G498100;TraesCS1A02G265700;TraesCS1B02G276500;TraesCS1A02G265600;TraesCS1B02G276800;TraesCS1B02G276900;TraesCSU02G049500;TraesCS6A02G042000;TraesCS1B02G322100;TraesCS5B02G478100;TraesCS1A02G265900;TraesCS2B02G502800;TraesCS1A02G265800;T…	TraesCS3D02G094200;TraesCS3D02G033800;;;;TraesCS3A02G093900;;TraesCS1D02G265800;;TraesCS1A02G265700;TraesCS1B02G276500;TraesCS1A02G265600;TraesCS1B02G276800;TraesCS1B02G276900;TraesCSU02G049500;TraesCS6A02G042000;;;TraesCS1A02G265900;;TraesCS1A02G265800;TraesCS1D02G266100;TraesCS6A02G042200;TraesCS1D02G266000
27	GO:0016831	MF	carboxy-lyase activity	27/1131	404/62617	5.00121e-07	0.000294443	TraesCS2A02G516800;TraesCS2D02G065400;TraesCS5D02G173900;TraesCS2A02G066700;TraesCS4D02G232700;TraesCS2B02G079200;TraesCS2A02G067100;TraesCS2A02G067200;TraesCS2B02G079300;TraesCS6D02G202500;TraesCS6A02G028700;TraesCS2A02G066900;TraesCS2A02G066800;TraesCS5D02G464000;TraesCS3D02G519600;TraesCS2D02G065200;TraesCS2B02G079100;TraesCS4A02G102100;TraesCS2D02G065600;TraesCS2A02G067300;TraesCS3D02G493700;…	;TraesCS2D02G065400;TraesCS5D02G173900;TraesCS2A02G066700;TraesCS4D02G232700;TraesCS2B02G079200;TraesCS2A02G067100;TraesCS2A02G067200;TraesCS2B02G079300;TraesCS6D02G202500;TraesCS6A02G028700;TraesCS2A02G066900;TraesCS2A02G066800;;;TraesCS2D02G065200;TraesCS2B02G079100;TraesCS4A02G102100;TraesCS2D02G065600;TraesCS2A02G067300;;TraesCS4B02G220200;TraesCS2D02G065100;TraesCS7D02G383300;TraesCS7D02G156…
14	GO:0016984	MF	ribulose-bisphosphate carboxylase activity	14/1131	40/62617	5.09152e-07	0.000294443	TraesCS2D02G065600;TraesCS2D02G065200;TraesCS2D02G065300;TraesCS2A02G066700;TraesCS2B02G079100;TraesCS2D02G065100;TraesCS2A02G067300;TraesCS2D02G065400;TraesCS2A02G066900;TraesCS2B02G079200;TraesCS2A02G067100;TraesCS2A02G067200;TraesCS2A02G066800;TraesCS2B02G079300	TraesCS2D02G065600;TraesCS2D02G065200;TraesCS2D02G065300;TraesCS2A02G066700;TraesCS2B02G079100;TraesCS2D02G065100;TraesCS2A02G067300;TraesCS2D02G065400;TraesCS2A02G066900;TraesCS2B02G079200;TraesCS2A02G067100;TraesCS2A02G067200;TraesCS2A02G066800;TraesCS2B02G079300
20	GO:0004867	MF	serine-type endopeptidase inhibitor activity	20/1131	192/62617	5.12413e-07	0.000294443	TraesCS3D02G094200;TraesCS3D02G033800;TraesCS1A02G265600;TraesCS1D02G266100;TraesCS1D02G265800;TraesCS5B02G498100;TraesCS1B02G276900;TraesCS1B02G276800;TraesCS5B02G478200;TraesCS5D02G498300;TraesCS3A02G093900;TraesCS1A02G265700;TraesCS1D02G266000;TraesCS1B02G276500;TraesCSU02G049500;TraesCS5B02G478100;TraesCS6A02G042000;TraesCS1A02G265900;TraesCS6A02G042200;TraesCS1A02G265800	TraesCS3D02G094200;TraesCS3D02G033800;TraesCS1A02G265600;TraesCS1D02G266100;TraesCS1D02G265800;;TraesCS1B02G276900;TraesCS1B02G276800;;;TraesCS3A02G093900;TraesCS1A02G265700;TraesCS1D02G266000;TraesCS1B02G276500;TraesCSU02G049500;;TraesCS6A02G042000;TraesCS1A02G265900;TraesCS6A02G042200;TraesCS1A02G265800
32	GO:0016830	MF	carbon-carbon lyase activity	32/1131	499/62617	6.21324e-07	0.000294443	TraesCS2A02G516800;TraesCS5D02G173900;TraesCS2A02G066700;TraesCS4D02G232700;TraesCS2B02G079200;TraesCS2A02G067100;TraesCS2A02G067200;TraesCS2B02G079300;TraesCS7D02G383300;TraesCS6D02G202500;TraesCS5D02G122600;TraesCS2D02G065400;TraesCS6A02G028700;TraesCS2A02G219100;TraesCS2A02G066800;TraesCS5D02G464000;TraesCS3D02G519600;TraesCS2D02G065200;TraesCS2B02G079100;TraesCS2B02G244600;TraesCS4A02G102100;…	;TraesCS5D02G173900;TraesCS2A02G066700;TraesCS4D02G232700;TraesCS2B02G079200;TraesCS2A02G067100;TraesCS2A02G067200;TraesCS2B02G079300;TraesCS7D02G383300;TraesCS6D02G202500;TraesCS5D02G122600;TraesCS2D02G065400;TraesCS6A02G028700;TraesCS2A02G219100;TraesCS2A02G066800;;;TraesCS2D02G065200;TraesCS2B02G079100;TraesCS2B02G244600;TraesCS4A02G102100;TraesCS2D02G065600;;TraesCS2A02G067300;;TraesCS2A02G06…
37	GO:0004857	MF	enzyme inhibitor activity	37/1131	505/62617	7.81357e-07	0.000294443	TraesCS3D02G094200;TraesCS3D02G033800;TraesCS2B02G502100;TraesCS5D02G498300;TraesCS5B02G478200;TraesCS5B02G292500;TraesCS2B02G501800;TraesCS2D02G477600;TraesCS3A02G093900;TraesCS2A02G581500;TraesCS1D02G265800;TraesCS5B02G498100;TraesCS5B02G021000;TraesCS3D02G318800;TraesCS1A02G265700;TraesCS1B02G276500;TraesCS1A02G265600;TraesCS6B02G376000;TraesCS4D02G189200;TraesCS1B02G276900;TraesCS1B02G276800;…	TraesCS3D02G094200;TraesCS3D02G033800;;;;TraesCS5B02G292500;;;TraesCS3A02G093900;;TraesCS1D02G265800;;TraesCS5B02G021000;TraesCS3D02G318800;TraesCS1A02G265700;TraesCS1B02G276500;TraesCS1A02G265600;;TraesCS4D02G189200;TraesCS1B02G276900;TraesCS1B02G276800;TraesCSU02G049500;TraesCS2D02G317800;TraesCS4A02G114400;TraesCS6A02G042000;;;;TraesCS4B02G187800;TraesCS1A02G265900;;TraesCS4A02G116400;TraesCS1…
27	GO:0061134	MF	peptidase regulator activity	27/1131	277/62617	9.18301e-07	0.000294443	TraesCS3D02G094200;TraesCS3D02G033800;TraesCS2B02G502100;TraesCS5D02G498300;TraesCS5B02G478200;TraesCS2B02G501800;TraesCS2D02G477600;TraesCS3A02G093900;TraesCS2A02G581500;TraesCS1D02G265800;TraesCS5B02G498100;TraesCS1A02G265700;TraesCS1B02G276500;TraesCS1A02G265600;TraesCS1B02G276800;TraesCS1B02G276900;TraesCSU02G049500;TraesCS6A02G042000;TraesCS2D02G586300;TraesCS1B02G322100;TraesCS5B02G478100;T…	TraesCS3D02G094200;TraesCS3D02G033800;;;;;;TraesCS3A02G093900;;TraesCS1D02G265800;;TraesCS1A02G265700;TraesCS1B02G276500;TraesCS1A02G265600;TraesCS1B02G276800;TraesCS1B02G276900;TraesCSU02G049500;TraesCS6A02G042000;;;;TraesCS1A02G265900;;TraesCS1A02G265800;TraesCS1D02G266100;TraesCS6A02G042200;TraesCS1D02G266000
27	GO:0030414	MF	peptidase inhibitor activity	27/1131	277/62617	9.18301e-07	0.000294443	TraesCS3D02G094200;TraesCS3D02G033800;TraesCS2B02G502100;TraesCS5D02G498300;TraesCS5B02G478200;TraesCS2B02G501800;TraesCS2D02G477600;TraesCS3A02G093900;TraesCS2A02G581500;TraesCS1D02G265800;TraesCS5B02G498100;TraesCS1A02G265700;TraesCS1B02G276500;TraesCS1A02G265600;TraesCS1B02G276800;TraesCS1B02G276900;TraesCSU02G049500;TraesCS6A02G042000;TraesCS2D02G586300;TraesCS1B02G322100;TraesCS5B02G478100;T…	TraesCS3D02G094200;TraesCS3D02G033800;;;;;;TraesCS3A02G093900;;TraesCS1D02G265800;;TraesCS1A02G265700;TraesCS1B02G276500;TraesCS1A02G265600;TraesCS1B02G276800;TraesCS1B02G276900;TraesCSU02G049500;TraesCS6A02G042000;;;;TraesCS1A02G265900;;TraesCS1A02G265800;TraesCS1D02G266100;TraesCS6A02G042200;TraesCS1D02G266000
28	GO:0030162	BP	regulation of proteolysis	28/1131	333/62617	9.82332e-07	0.000300436	TraesCS3D02G094200;TraesCS3D02G033800;TraesCS2B02G502100;TraesCS5D02G498300;TraesCS5B02G478200;TraesCS2B02G501800;TraesCS2D02G477600;TraesCS3A02G093900;TraesCS2A02G581500;TraesCS1D02G265800;TraesCS5B02G498100;TraesCS1A02G265700;TraesCS1B02G276500;TraesCS1A02G265600;TraesCS2D02G529500;TraesCS1B02G276800;TraesCS1B02G276900;TraesCSU02G049500;TraesCS2D02G586300;TraesCS1B02G322100;TraesCS5B02G478100;T…	TraesCS3D02G094200;TraesCS3D02G033800;;;;;;TraesCS3A02G093900;;TraesCS1D02G265800;;TraesCS1A02G265700;TraesCS1B02G276500;TraesCS1A02G265600;;TraesCS1B02G276800;TraesCS1B02G276900;TraesCSU02G049500;;;;TraesCS1A02G265900;;TraesCS1A02G265800;TraesCS1D02G266100;;;TraesCS1D02G266000
40	GO:0051246	BP	regulation of protein metabolic process	40/1131	877/62617	1.09279e-06	0.000321364	TraesCS3D02G094200;TraesCS3D02G033800;TraesCS5A02G475500;TraesCS2B02G502100;TraesCS5D02G498300;TraesCS4A02G248900;TraesCS5B02G478200;TraesCS5B02G488600;TraesCS2B02G501800;TraesCS2D02G477600;TraesCS3B02G246000;TraesCS3A02G093900;TraesCS2A02G581500;TraesCSU02G183400;TraesCS1D02G265800;TraesCS5B02G498100;TraesCS1A02G265700;TraesCS1B02G276500;TraesCS1A02G265600;TraesCS2D02G529500;TraesCS1B02G276800;T…	TraesCS3D02G094200;TraesCS3D02G033800;;;;;;;;;TraesCS3B02G246000;TraesCS3A02G093900;;TraesCSU02G183400;TraesCS1D02G265800;;TraesCS1A02G265700;TraesCS1B02G276500;TraesCS1A02G265600;;TraesCS1B02G276800;TraesCS4D02G189200;TraesCS1B02G276900;TraesCSU02G183200;TraesCSU02G049500;TraesCS2D02G317800;TraesCS4A02G114400;;;;TraesCS4B02G187800;TraesCS1A02G265900;;TraesCS4A02G116400;TraesCS1A02G265800;TraesCS…
25	GO:0051346	BP	negative regulation of hydrolase activity	25/1131	204/62617	1.14953e-06	0.000325529	TraesCS3D02G094200;TraesCS3D02G033800;TraesCS2B02G502100;TraesCS5D02G498300;TraesCS5B02G478200;TraesCS2B02G501800;TraesCS2D02G477600;TraesCS3A02G093900;TraesCS2A02G581500;TraesCS1D02G265800;TraesCS5B02G498100;TraesCS1A02G265700;TraesCS1B02G276500;TraesCS1A02G265600;TraesCS1B02G276800;TraesCS1B02G276900;TraesCSU02G049500;TraesCS2D02G586300;TraesCS1B02G322100;TraesCS5B02G478100;TraesCS1A02G265900;T…	TraesCS3D02G094200;TraesCS3D02G033800;;;;;;TraesCS3A02G093900;;TraesCS1D02G265800;;TraesCS1A02G265700;TraesCS1B02G276500;TraesCS1A02G265600;TraesCS1B02G276800;TraesCS1B02G276900;TraesCSU02G049500;;;;TraesCS1A02G265900;;TraesCS1A02G265800;TraesCS1D02G266100;TraesCS1D02G266000
11	GO:0006541	BP	glutamine metabolic process	11/1131	96/62617	1.38526e-06	0.000351169	TraesCS2D02G468300;TraesCS5A02G153900;TraesCS3D02G231000;TraesCS1B02G441900;TraesCS5A02G438800;TraesCS5D02G159100;TraesCS2B02G528300;TraesCSU02G021600;TraesCS2A02G586500;TraesCS2A02G500400;TraesCS5B02G152600	;TraesCS5A02G153900;TraesCS3D02G231000;;;TraesCS5D02G159100;;TraesCSU02G021600;;;TraesCS5B02G152600
32	GO:0019585	BP	glucuronate metabolic process	32/1131	652/62617	1.48691e-06	0.000351169	TraesCS2D02G407300;TraesCS6D02G021200;TraesCS4D02G311500;TraesCS2D02G374500;TraesCS6A02G331300;TraesCS5B02G500700;TraesCS2D02G072600;TraesCS7A02G196700;TraesCS6D02G094700;TraesCS2A02G378200;TraesCS6D02G310500;TraesCS3D02G279800;TraesCS6D02G297200;TraesCS5B02G398800;TraesCS5A02G394500;TraesCS7B02G123100;TraesCS2B02G395100;TraesCS5B02G148300;TraesCS6A02G317600;TraesCS2B02G012000;TraesCS5D02G190100;…	;TraesCS6D02G021200;TraesCS4D02G311500;TraesCS2D02G374500;;;TraesCS2D02G072600;TraesCS7A02G196700;TraesCS6D02G094700;;TraesCS6D02G310500;TraesCS3D02G279800;TraesCS6D02G297200;;;TraesCS7B02G123100;;TraesCS5B02G148300;;TraesCS2B02G012000;TraesCS5D02G190100;;TraesCS3D02G120200;TraesCS3A02G118300;TraesCSU02G190400;;TraesCS5B02G305400;TraesCS7D02G170700;TraesCS3B02G033400;;;TraesCS4D02G227300
32	GO:0052695	BP	cellular glucuronidation	32/1131	652/62617	1.48691e-06	0.000351169	TraesCS2D02G407300;TraesCS6D02G021200;TraesCS4D02G311500;TraesCS2D02G374500;TraesCS6A02G331300;TraesCS5B02G500700;TraesCS2D02G072600;TraesCS7A02G196700;TraesCS6D02G094700;TraesCS2A02G378200;TraesCS6D02G310500;TraesCS3D02G279800;TraesCS6D02G297200;TraesCS5B02G398800;TraesCS5A02G394500;TraesCS7B02G123100;TraesCS2B02G395100;TraesCS5B02G148300;TraesCS6A02G317600;TraesCS2B02G012000;TraesCS5D02G190100;…	;TraesCS6D02G021200;TraesCS4D02G311500;TraesCS2D02G374500;;;TraesCS2D02G072600;TraesCS7A02G196700;TraesCS6D02G094700;;TraesCS6D02G310500;TraesCS3D02G279800;TraesCS6D02G297200;;;TraesCS7B02G123100;;TraesCS5B02G148300;;TraesCS2B02G012000;TraesCS5D02G190100;;TraesCS3D02G120200;TraesCS3A02G118300;TraesCSU02G190400;;TraesCS5B02G305400;TraesCS7D02G170700;TraesCS3B02G033400;;;TraesCS4D02G227300
32	GO:0052696	BP	flavonoid glucuronidation	32/1131	652/62617	1.48691e-06	0.000351169	TraesCS2D02G407300;TraesCS6D02G021200;TraesCS4D02G311500;TraesCS2D02G374500;TraesCS6A02G331300;TraesCS5B02G500700;TraesCS2D02G072600;TraesCS7A02G196700;TraesCS6D02G094700;TraesCS2A02G378200;TraesCS6D02G310500;TraesCS3D02G279800;TraesCS6D02G297200;TraesCS5B02G398800;TraesCS5A02G394500;TraesCS7B02G123100;TraesCS2B02G395100;TraesCS5B02G148300;TraesCS6A02G317600;TraesCS2B02G012000;TraesCS5D02G190100;…	;TraesCS6D02G021200;TraesCS4D02G311500;TraesCS2D02G374500;;;TraesCS2D02G072600;TraesCS7A02G196700;TraesCS6D02G094700;;TraesCS6D02G310500;TraesCS3D02G279800;TraesCS6D02G297200;;;TraesCS7B02G123100;;TraesCS5B02G148300;;TraesCS2B02G012000;TraesCS5D02G190100;;TraesCS3D02G120200;TraesCS3A02G118300;TraesCSU02G190400;;TraesCS5B02G305400;TraesCS7D02G170700;TraesCS3B02G033400;;;TraesCS4D02G227300
38	GO:0009812	BP	flavonoid metabolic process	38/1131	814/62617	1.51564e-06	0.000351169	TraesCS2D02G407300;TraesCS6D02G021200;TraesCS4D02G311500;TraesCS2D02G374500;TraesCS7D02G217800;TraesCS3D02G540200;TraesCS6A02G331300;TraesCS5B02G500700;TraesCS2B02G092200;TraesCS2D02G072600;TraesCS7A02G196700;TraesCS6D02G094700;TraesCS2A02G378200;TraesCS2A02G478700;TraesCS6D02G310500;TraesCS3D02G279800;TraesCS6D02G297200;TraesCS5B02G398800;TraesCS5A02G394500;TraesCS7B02G123100;TraesCS3A02G534900;…	;TraesCS6D02G021200;TraesCS4D02G311500;TraesCS2D02G374500;TraesCS7D02G217800;;;;TraesCS2B02G092200;TraesCS2D02G072600;TraesCS7A02G196700;TraesCS6D02G094700;;;TraesCS6D02G310500;TraesCS3D02G279800;TraesCS6D02G297200;;;TraesCS7B02G123100;;;TraesCS5B02G148300;;TraesCS2B02G012000;TraesCS5D02G190100;;TraesCS3D02G120200;TraesCS3A02G118300;TraesCSU02G190400;;TraesCS5B02G305400;TraesCS7D02G170700;;TraesC…
55	GO:0016829	MF	lyase activity	55/1131	1311/62617	1.50096e-06	0.000351169	TraesCS1A02G115700;TraesCS2A02G516800;TraesCS6B02G039500;TraesCS2A02G066700;TraesCS4D02G232700;TraesCS2A02G380900;TraesCS6D02G095800;TraesCS2B02G079200;TraesCS2A02G067100;TraesCS2A02G067200;TraesCS2B02G079300;TraesCS2D02G139100;TraesCS7D02G383300;TraesCS2D02G477300;TraesCS2B02G196500;TraesCS2D02G065600;TraesCS1D02G117200;TraesCS6D02G202500;TraesCS5D02G122600;TraesCS2D02G065400;TraesCS2A02G219100;…	TraesCS1A02G115700;;TraesCS6B02G039500;TraesCS2A02G066700;TraesCS4D02G232700;;TraesCS6D02G095800;TraesCS2B02G079200;TraesCS2A02G067100;TraesCS2A02G067200;TraesCS2B02G079300;TraesCS2D02G139100;TraesCS7D02G383300;;TraesCS2B02G196500;TraesCS2D02G065600;TraesCS1D02G117200;TraesCS6D02G202500;TraesCS5D02G122600;TraesCS2D02G065400;TraesCS2A02G219100;TraesCS7D02G084800;TraesCS2A02G066900;TraesCS5B02G1953…
32	GO:0006063	BP	uronic acid metabolic process	32/1131	655/62617	1.63421e-06	0.000367505	TraesCS2D02G407300;TraesCS6D02G021200;TraesCS4D02G311500;TraesCS2D02G374500;TraesCS6A02G331300;TraesCS5B02G500700;TraesCS2D02G072600;TraesCS7A02G196700;TraesCS6D02G094700;TraesCS2A02G378200;TraesCS6D02G310500;TraesCS3D02G279800;TraesCS6D02G297200;TraesCS5B02G398800;TraesCS5A02G394500;TraesCS7B02G123100;TraesCS2B02G395100;TraesCS5B02G148300;TraesCS6A02G317600;TraesCS2B02G012000;TraesCS5D02G190100;…	;TraesCS6D02G021200;TraesCS4D02G311500;TraesCS2D02G374500;;;TraesCS2D02G072600;TraesCS7A02G196700;TraesCS6D02G094700;;TraesCS6D02G310500;TraesCS3D02G279800;TraesCS6D02G297200;;;TraesCS7B02G123100;;TraesCS5B02G148300;;TraesCS2B02G012000;TraesCS5D02G190100;;TraesCS3D02G120200;TraesCS3A02G118300;TraesCSU02G190400;;TraesCS5B02G305400;TraesCS7D02G170700;TraesCS3B02G033400;;;TraesCS4D02G227300
40	GO:0032268	BP	regulation of cellular protein metabolic process	40/1131	860/62617	1.75346e-06	0.000377027	TraesCS3D02G094200;TraesCS3D02G033800;TraesCS5A02G475500;TraesCS2B02G502100;TraesCS5D02G498300;TraesCS4A02G248900;TraesCS5B02G478200;TraesCS5B02G488600;TraesCS2B02G501800;TraesCS2D02G477600;TraesCS3B02G246000;TraesCS3A02G093900;TraesCS2A02G581500;TraesCSU02G183400;TraesCS1D02G265800;TraesCS5B02G498100;TraesCS1A02G265700;TraesCS1B02G276500;TraesCS1A02G265600;TraesCS2D02G529500;TraesCS1B02G276800;T…	TraesCS3D02G094200;TraesCS3D02G033800;;;;;;;;;TraesCS3B02G246000;TraesCS3A02G093900;;TraesCSU02G183400;TraesCS1D02G265800;;TraesCS1A02G265700;TraesCS1B02G276500;TraesCS1A02G265600;;TraesCS1B02G276800;TraesCS4D02G189200;TraesCS1B02G276900;TraesCSU02G183200;TraesCSU02G049500;TraesCS2D02G317800;TraesCS4A02G114400;;;;TraesCS4B02G187800;TraesCS1A02G265900;;TraesCS4A02G116400;TraesCS1A02G265800;TraesCS…
35	GO:0009813	BP	flavonoid biosynthetic process	35/1131	725/62617	1.77517e-06	0.000377027	TraesCS2D02G407300;TraesCS6D02G021200;TraesCS4D02G311500;TraesCS2D02G374500;TraesCS3D02G540200;TraesCS6A02G331300;TraesCS5B02G500700;TraesCS2D02G072600;TraesCS7A02G196700;TraesCS6D02G094700;TraesCS2A02G378200;TraesCS6D02G310500;TraesCS3D02G279800;TraesCS6D02G297200;TraesCS5B02G398800;TraesCS5A02G394500;TraesCS7B02G123100;TraesCS3A02G534900;TraesCS2B02G395100;TraesCS5B02G148300;TraesCS6A02G317600;…	;TraesCS6D02G021200;TraesCS4D02G311500;TraesCS2D02G374500;;;;TraesCS2D02G072600;TraesCS7A02G196700;TraesCS6D02G094700;;TraesCS6D02G310500;TraesCS3D02G279800;TraesCS6D02G297200;;;TraesCS7B02G123100;;;TraesCS5B02G148300;;TraesCS2B02G012000;TraesCS5D02G190100;;TraesCS3D02G120200;TraesCS3A02G118300;TraesCSU02G190400;;TraesCS5B02G305400;TraesCS7D02G170700;;TraesCS3B02G033400;;;TraesCS4D02G227300
29	GO:0051172	BP	negative regulation of nitrogen compound metabolic process	29/1131	563/62617	2.0103e-06	0.000378428	TraesCS3D02G094200;TraesCS3D02G033800;TraesCS5A02G475500;TraesCS2B02G502100;TraesCS5D02G498300;TraesCS5B02G478200;TraesCS5B02G488600;TraesCS2B02G501800;TraesCS2D02G477600;TraesCS3A02G093900;TraesCSU02G183400;TraesCS1D02G265800;TraesCS5B02G498100;TraesCS1A02G265700;TraesCS1B02G276500;TraesCS1A02G265600;TraesCS1B02G276800;TraesCS1B02G276900;TraesCSU02G183200;TraesCSU02G049500;TraesCS2A02G581500;Tra…	TraesCS3D02G094200;TraesCS3D02G033800;;;;;;;;TraesCS3A02G093900;TraesCSU02G183400;TraesCS1D02G265800;;TraesCS1A02G265700;TraesCS1B02G276500;TraesCS1A02G265600;TraesCS1B02G276800;TraesCS1B02G276900;TraesCSU02G183200;TraesCSU02G049500;;;;;TraesCS1A02G265900;;TraesCS1A02G265800;TraesCS1D02G266100;TraesCS1D02G266000
78	GO:0032787	BP	monocarboxylic acid metabolic process	78/1131	1723/62617	2.0821e-06	0.000378428	TraesCS4A02G218400;TraesCS2D02G407300;TraesCS4D02G311500;TraesCS2D02G528400;TraesCS4B02G225500;TraesCS2D02G028600;TraesCS2B02G402100;TraesCS6D02G021200;TraesCS6B02G298500;TraesCS5B02G500700;TraesCS1B02G052800;TraesCS2D02G374500;TraesCS2B02G364000;TraesCS2D02G344200;TraesCS2A02G380900;TraesCS6A02G331300;TraesCS1D02G013700;TraesCS4D02G178300;TraesCS4B02G048500;TraesCS5B02G398800;TraesCS1D02G013600;…	;;TraesCS4D02G311500;;TraesCS4B02G225500;TraesCS2D02G028600;;TraesCS6D02G021200;;;TraesCS1B02G052800;TraesCS2D02G374500;;TraesCS2D02G344200;;;TraesCS1D02G013700;TraesCS4D02G178300;TraesCS4B02G048500;;TraesCS1D02G013600;TraesCS2D02G072600;TraesCS7A02G196700;TraesCS6D02G094700;;TraesCS6D02G243800;;TraesCS6D02G310500;TraesCS4D02G273400;TraesCS1B02G019800;;TraesCS7D02G102700;TraesCS5D02G122600;TraesC…
30	GO:0031324	BP	negative regulation of cellular metabolic process	30/1131	598/62617	2.18178e-06	0.000378428	TraesCS3D02G094200;TraesCS3D02G033800;TraesCS5A02G475500;TraesCS2B02G502100;TraesCS5D02G498300;TraesCS5B02G478200;TraesCS5B02G488600;TraesCS2B02G501800;TraesCS2D02G477600;TraesCS3A02G093900;TraesCSU02G183400;TraesCS1D02G265800;TraesCS5B02G498100;TraesCS1A02G265700;TraesCS1B02G276500;TraesCS1A02G265600;TraesCS1B02G276800;TraesCS1B02G276900;TraesCSU02G183200;TraesCS2D02G246100;TraesCSU02G049500;Tra…	TraesCS3D02G094200;TraesCS3D02G033800;;;;;;;;TraesCS3A02G093900;TraesCSU02G183400;TraesCS1D02G265800;;TraesCS1A02G265700;TraesCS1B02G276500;TraesCS1A02G265600;TraesCS1B02G276800;TraesCS1B02G276900;TraesCSU02G183200;TraesCS2D02G246100;TraesCSU02G049500;;;;;TraesCS1A02G265900;;TraesCS1A02G265800;TraesCS1D02G266100;TraesCS1D02G266000
40	GO:0005996	BP	monosaccharide metabolic process	40/1131	928/62617	2.22721e-06	0.000378428	TraesCS2D02G407300;TraesCS7D02G170700;TraesCS4D02G311500;TraesCS2D02G374500;TraesCS4A02G125300;TraesCS4D02G125100;TraesCS6D02G021200;TraesCS6A02G331300;TraesCS5B02G500700;TraesCS4A02G127000;TraesCS2D02G072600;TraesCS4D02G180800;TraesCS6D02G094700;TraesCS2A02G378200;TraesCS6D02G310500;TraesCS4B02G172700;TraesCS3D02G279800;TraesCS6D02G297200;TraesCS5B02G398800;TraesCS5A02G394500;TraesCS7B02G123100;…	;TraesCS7D02G170700;TraesCS4D02G311500;TraesCS2D02G374500;TraesCS4A02G125300;TraesCS4D02G125100;TraesCS6D02G021200;;;TraesCS4A02G127000;TraesCS2D02G072600;TraesCS4D02G180800;TraesCS6D02G094700;;TraesCS6D02G310500;TraesCS4B02G172700;TraesCS3D02G279800;TraesCS6D02G297200;;;TraesCS7B02G123100;TraesCS3D02G092900;;TraesCS5B02G148300;;TraesCS7A02G196700;TraesCS2B02G012000;TraesCS5D02G190100;;TraesCS3D0…
30	GO:0080043	MF	quercetin 3-O-glucosyltransferase activity	30/1131	597/62617	2.11167e-06	0.000378428	TraesCS6D02G021200;TraesCS4D02G311500;TraesCS2D02G374500;TraesCS6A02G331300;TraesCS5B02G500700;TraesCS2D02G072600;TraesCS7A02G196700;TraesCS6D02G094700;TraesCS2A02G378200;TraesCS6D02G310500;TraesCS3D02G279800;TraesCS6D02G297200;TraesCS5B02G398800;TraesCS5A02G394500;TraesCS7B02G123100;TraesCS2B02G395100;TraesCS5B02G148300;TraesCS6A02G317600;TraesCS2B02G012000;TraesCS6A02G317700;TraesCS3D02G120200;…	TraesCS6D02G021200;TraesCS4D02G311500;TraesCS2D02G374500;;;TraesCS2D02G072600;TraesCS7A02G196700;TraesCS6D02G094700;;TraesCS6D02G310500;TraesCS3D02G279800;TraesCS6D02G297200;;;TraesCS7B02G123100;;TraesCS5B02G148300;;TraesCS2B02G012000;;TraesCS3D02G120200;TraesCS3A02G118300;TraesCSU02G190400;;TraesCS5B02G305400;TraesCS7D02G170700;TraesCS3B02G033400;;;TraesCS4D02G227300
30	GO:0080044	MF	quercetin 7-O-glucosyltransferase activity	30/1131	597/62617	2.11167e-06	0.000378428	TraesCS6D02G021200;TraesCS4D02G311500;TraesCS2D02G374500;TraesCS6A02G331300;TraesCS5B02G500700;TraesCS2D02G072600;TraesCS7A02G196700;TraesCS6D02G094700;TraesCS2A02G378200;TraesCS6D02G310500;TraesCS3D02G279800;TraesCS6D02G297200;TraesCS5B02G398800;TraesCS5A02G394500;TraesCS7B02G123100;TraesCS2B02G395100;TraesCS5B02G148300;TraesCS6A02G317600;TraesCS2B02G012000;TraesCS6A02G317700;TraesCS3D02G120200;…	TraesCS6D02G021200;TraesCS4D02G311500;TraesCS2D02G374500;;;TraesCS2D02G072600;TraesCS7A02G196700;TraesCS6D02G094700;;TraesCS6D02G310500;TraesCS3D02G279800;TraesCS6D02G297200;;;TraesCS7B02G123100;;TraesCS5B02G148300;;TraesCS2B02G012000;;TraesCS3D02G120200;TraesCS3A02G118300;TraesCSU02G190400;;TraesCS5B02G305400;TraesCS7D02G170700;TraesCS3B02G033400;;;TraesCS4D02G227300
61	GO:0016798	MF	hydrolase activity, acting on glycosyl bonds	61/1131	1652/62617	2.13372e-06	0.000378428	TraesCS2A02G588300;TraesCS5A02G475500;TraesCS3A02G239200;TraesCS2B02G580300;TraesCS7D02G245000;TraesCS4D02G125100;TraesCS5A02G429700;TraesCS2D02G431500;TraesCS4B02G259400;TraesCS4A02G368600;TraesCS5B02G488600;TraesCS1A02G364800;TraesCS5B02G064000;TraesCS1B02G249000;TraesCS3D02G467600;TraesCS1A02G214700;TraesCS4A02G127000;TraesCS5D02G448800;TraesCSU02G183400;TraesCS4D02G142800;TraesCS2A02G433500;T…	;;TraesCS3A02G239200;;TraesCS7D02G245000;TraesCS4D02G125100;;;;;;;TraesCS5B02G064000;TraesCS1B02G249000;;TraesCS1A02G214700;TraesCS4A02G127000;TraesCS5D02G448800;TraesCSU02G183400;TraesCS4D02G142800;;TraesCS6B02G031600;TraesCS6A02G042400;TraesCS3A02G144600;;TraesCS1D02G237500;;;TraesCS1D02G430700;TraesCS1A02G250000;;TraesCS4D02G142000;TraesCS2A02G105900;;;TraesCS3A02G225800;;TraesCS7D02G009700;Tr…
58	GO:0016758	MF	transferase activity, transferring hexosyl groups	58/1131	1596/62617	2.15831e-06	0.000378428	TraesCS2D02G407300;TraesCS4A02G212800;TraesCS6D02G021200;TraesCS4D02G311500;TraesCS2D02G374500;TraesCS4A02G125300;TraesCS7D02G217800;TraesCS1D02G019100;TraesCS6A02G331300;TraesCS6A02G368700;TraesCS5B02G500700;TraesCS2B02G318100;TraesCS6D02G300300;TraesCS5B02G398800;TraesCS4B02G167500;TraesCS2D02G072600;TraesCS4D02G180800;TraesCS6D02G094700;TraesCS4D02G142800;TraesCS2A02G433500;TraesCS3D02G279800;…	;;TraesCS6D02G021200;TraesCS4D02G311500;TraesCS2D02G374500;TraesCS4A02G125300;TraesCS7D02G217800;TraesCS1D02G019100;;;;TraesCS2B02G318100;TraesCS6D02G300300;;TraesCS4B02G167500;TraesCS2D02G072600;TraesCS4D02G180800;TraesCS6D02G094700;TraesCS4D02G142800;;TraesCS3D02G279800;;TraesCS6D02G310500;TraesCS5A02G222500;TraesCS6D02G297200;;;TraesCS3B02G033400;TraesCS7B02G123100;TraesCS5B02G096200;TraesCS5D…
39	GO:0030234	MF	enzyme regulator activity	39/1131	928/62617	2.22721e-06	0.000378428	TraesCS3D02G094200;TraesCS3D02G033800;TraesCS2B02G502100;TraesCS5D02G498300;TraesCS2B02G501800;TraesCS5B02G478200;TraesCS5B02G292500;TraesCS5D02G179300;TraesCSU02G198000;TraesCS2D02G477600;TraesCS3A02G093900;TraesCS2A02G581500;TraesCS1D02G265800;TraesCS5B02G498100;TraesCS5B02G021000;TraesCS3D02G318800;TraesCS1A02G265700;TraesCS1B02G276800;TraesCS1A02G265600;TraesCS1B02G276500;TraesCS6B02G376000;T…	TraesCS3D02G094200;TraesCS3D02G033800;;;;;TraesCS5B02G292500;TraesCS5D02G179300;TraesCSU02G198000;;TraesCS3A02G093900;;TraesCS1D02G265800;;TraesCS5B02G021000;TraesCS3D02G318800;TraesCS1A02G265700;TraesCS1B02G276800;TraesCS1A02G265600;TraesCS1B02G276500;;TraesCS4D02G189200;TraesCS1B02G276900;TraesCSU02G049500;TraesCS2D02G317800;TraesCS4A02G114400;TraesCS6A02G042000;;;;TraesCS4B02G187800;TraesCS1A0…
107	GO:0019752	BP	carboxylic acid metabolic process	107/1131	3234/62617	2.45687e-06	0.000402814	TraesCS1D02G163400;TraesCS2D02G528400;TraesCS4D02G311500;TraesCS4D02G178300;TraesCS7A02G196700;TraesCS3D02G231000;TraesCS2A02G380800;TraesCS2A02G219100;TraesCS5A02G394500;TraesCS5B02G468300;TraesCS6A02G317600;TraesCS6A02G274900;TraesCS2A02G500400;TraesCS6D02G255200;TraesCS3A02G118300;TraesCS2A02G380900;TraesCS7B02G123100;TraesCS4A02G031400;TraesCS2D02G224200;TraesCS6D02G243800;TraesCSU02G021600;T…	TraesCS1D02G163400;;TraesCS4D02G311500;TraesCS4D02G178300;TraesCS7A02G196700;TraesCS3D02G231000;;TraesCS2A02G219100;;;;;;TraesCS6D02G255200;TraesCS3A02G118300;;TraesCS7B02G123100;TraesCS4A02G031400;TraesCS2D02G224200;TraesCS6D02G243800;TraesCSU02G021600;;;;;;TraesCS4D02G232700;TraesCS3D02G085100;;;;TraesCS1D02G013600;TraesCS6D02G094700;;TraesCS4D02G273400;TraesCS2B02G224000;;TraesCS4B02G235400;Tr…
63	GO:0005576	CC	extracellular region	63/1131	1817/62617	2.52798e-06	0.000402814	TraesCS3D02G033800;TraesCS6D02G054900;TraesCS3D02G137100;TraesCS3A02G239200;TraesCS5D02G498300;TraesCS5B02G478200;TraesCS2D02G431500;TraesCS2B02G615800;TraesCS7D02G084900;TraesCS4A02G368600;TraesCS1A02G364800;TraesCS5D02G199900;TraesCS7D02G370400;TraesCS4D02G142800;TraesCS1D02G265800;TraesCS5B02G498100;TraesCS2A02G571700;TraesCS3B02G397200;TraesCS2B02G125300;TraesCS7B02G105300;TraesCS6D02G231300;…	TraesCS3D02G033800;TraesCS6D02G054900;TraesCS3D02G137100;TraesCS3A02G239200;;;;;TraesCS7D02G084900;;;TraesCS5D02G199900;TraesCS7D02G370400;TraesCS4D02G142800;TraesCS1D02G265800;;;;TraesCS2B02G125300;TraesCS7B02G105300;TraesCS6D02G231300;;TraesCS1A02G265700;;TraesCS6A02G028700;TraesCS1B02G276500;;TraesCS1A02G265600;TraesCS4D02G142000;TraesCS6B02G063900;TraesCS1A02G265800;TraesCS1B02G276800;TraesCS…
45	GO:0046527	MF	glucosyltransferase activity	45/1131	1034/62617	2.58147e-06	0.000402814	TraesCS6D02G021200;TraesCS4D02G311500;TraesCS2D02G374500;TraesCS7D02G217800;TraesCS2D02G431500;TraesCS5B02G500700;TraesCS2B02G318100;TraesCS4B02G167500;TraesCS2D02G072600;TraesCS7A02G196700;TraesCS2D02G301000;TraesCS4D02G142800;TraesCS2A02G433500;TraesCS3D02G279800;TraesCS2A02G478700;TraesCS6D02G310500;TraesCS5A02G222500;TraesCS6D02G297200;TraesCS5B02G398800;TraesCS5A02G394500;TraesCS7B02G123100;…	TraesCS6D02G021200;TraesCS4D02G311500;TraesCS2D02G374500;TraesCS7D02G217800;;;TraesCS2B02G318100;TraesCS4B02G167500;TraesCS2D02G072600;TraesCS7A02G196700;TraesCS2D02G301000;TraesCS4D02G142800;;TraesCS3D02G279800;;TraesCS6D02G310500;TraesCS5A02G222500;TraesCS6D02G297200;;;TraesCS7B02G123100;TraesCS5B02G096200;TraesCS5D02G261000;TraesCS3B02G033400;;TraesCS5B02G148300;;;TraesCS2B02G012000;TraesCSU02…
107	GO:0043436	BP	oxoacid metabolic process	107/1131	3286/62617	2.9127e-06	0.000428278	TraesCS1D02G163400;TraesCS2D02G528400;TraesCS4D02G311500;TraesCS4D02G178300;TraesCS7A02G196700;TraesCS3D02G231000;TraesCS2A02G380800;TraesCS2A02G219100;TraesCS5A02G394500;TraesCS5B02G468300;TraesCS6A02G317600;TraesCS6A02G274900;TraesCS2A02G500400;TraesCS6D02G255200;TraesCS3A02G118300;TraesCS2A02G380900;TraesCS7B02G123100;TraesCS4A02G031400;TraesCS2D02G224200;TraesCS6D02G243800;TraesCSU02G021600;T…	TraesCS1D02G163400;;TraesCS4D02G311500;TraesCS4D02G178300;TraesCS7A02G196700;TraesCS3D02G231000;;TraesCS2A02G219100;;;;;;TraesCS6D02G255200;TraesCS3A02G118300;;TraesCS7B02G123100;TraesCS4A02G031400;TraesCS2D02G224200;TraesCS6D02G243800;TraesCSU02G021600;;;;;;TraesCS4D02G232700;TraesCS3D02G085100;;;;TraesCS1D02G013600;TraesCS6D02G094700;;TraesCS4D02G273400;TraesCS2B02G224000;;TraesCS4B02G235400;Tr…
39	GO:0035251	MF	UDP-glucosyltransferase activity	39/1131	891/62617	2.82843e-06	0.000428278	TraesCS6D02G021200;TraesCS4D02G311500;TraesCS2D02G374500;TraesCS7D02G217800;TraesCS6A02G331300;TraesCS5B02G500700;TraesCS2B02G318100;TraesCS4B02G167500;TraesCS2D02G072600;TraesCS7A02G196700;TraesCS6D02G094700;TraesCS2A02G378200;TraesCS3D02G279800;TraesCS2A02G478700;TraesCS6D02G310500;TraesCS5A02G222500;TraesCS6D02G297200;TraesCS5B02G398800;TraesCS5A02G394500;TraesCS7B02G123100;TraesCS5B02G096200;…	TraesCS6D02G021200;TraesCS4D02G311500;TraesCS2D02G374500;TraesCS7D02G217800;;;TraesCS2B02G318100;TraesCS4B02G167500;TraesCS2D02G072600;TraesCS7A02G196700;TraesCS6D02G094700;;TraesCS3D02G279800;;TraesCS6D02G310500;TraesCS5A02G222500;TraesCS6D02G297200;;;TraesCS7B02G123100;TraesCS5B02G096200;TraesCS5D02G261000;;TraesCS5B02G148300;;TraesCS2B02G012000;TraesCSU02G082000;TraesCS2D02G301000;;TraesCS3D02…
108	GO:0006082	BP	organic acid metabolic process	108/1131	3295/62617	3.03635e-06	0.000438036	TraesCS1D02G163400;TraesCS2D02G528400;TraesCS4D02G311500;TraesCS4D02G178300;TraesCS7A02G196700;TraesCS3D02G231000;TraesCS2A02G380800;TraesCS2A02G219100;TraesCS5A02G394500;TraesCS5B02G468300;TraesCS6A02G317600;TraesCS6A02G274900;TraesCS2A02G500400;TraesCS6D02G255200;TraesCS3A02G118300;TraesCS2A02G380900;TraesCS7B02G123100;TraesCS4A02G031400;TraesCS2D02G224200;TraesCS6D02G243800;TraesCSU02G021600;T…	TraesCS1D02G163400;;TraesCS4D02G311500;TraesCS4D02G178300;TraesCS7A02G196700;TraesCS3D02G231000;;TraesCS2A02G219100;;;;;;TraesCS6D02G255200;TraesCS3A02G118300;;TraesCS7B02G123100;TraesCS4A02G031400;TraesCS2D02G224200;TraesCS6D02G243800;TraesCSU02G021600;;;;;;TraesCS4D02G232700;TraesCS3D02G085100;;;;TraesCS1D02G013600;TraesCS6D02G094700;;TraesCS4D02G273400;TraesCS2B02G224000;;TraesCS4B02G235400;Tr…
46	GO:0008194	MF	UDP-glycosyltransferase activity	46/1131	1162/62617	3.16566e-06	0.000448234	TraesCS2D02G407300;TraesCS4A02G212800;TraesCS6D02G021200;TraesCS4D02G311500;TraesCS2D02G374500;TraesCS4A02G125300;TraesCS7D02G217800;TraesCS6A02G331300;TraesCS6A02G368700;TraesCS5B02G500700;TraesCS2B02G318100;TraesCS4B02G167500;TraesCS2D02G072600;TraesCS4D02G180800;TraesCS6D02G094700;TraesCS2A02G378200;TraesCS3D02G279800;TraesCS2A02G478700;TraesCS6D02G310500;TraesCS5A02G222500;TraesCS6D02G297200;…	;;TraesCS6D02G021200;TraesCS4D02G311500;TraesCS2D02G374500;TraesCS4A02G125300;TraesCS7D02G217800;;;;TraesCS2B02G318100;TraesCS4B02G167500;TraesCS2D02G072600;TraesCS4D02G180800;TraesCS6D02G094700;;TraesCS3D02G279800;;TraesCS6D02G310500;TraesCS5A02G222500;TraesCS6D02G297200;;;TraesCS7B02G123100;TraesCS5B02G096200;TraesCS5D02G261000;TraesCS4B02G103000;;TraesCS5B02G148300;;TraesCS7A02G196700;TraesCS2…
116	GO:0005975	BP	carbohydrate metabolic process	116/1131	3344/62617	3.52782e-06	0.000490432	TraesCS2A02G588300;TraesCS3A02G239200;TraesCS3A02G523900;TraesCS4D02G311500;TraesCS4D02G125100;TraesCS2B02G079200;TraesCS5B02G064000;TraesCS1B02G249000;TraesCS4A02G127000;TraesCS4D02G180800;TraesCS4D02G142800;TraesCS6B02G031600;TraesCS3A02G144600;TraesCS5B02G398800;TraesCS2A02G219100;TraesCS5A02G394500;TraesCS4D02G142000;TraesCS2D02G065200;TraesCS3A02G118300;TraesCS2B02G079100;TraesCS6A02G317600;…	;TraesCS3A02G239200;;TraesCS4D02G311500;TraesCS4D02G125100;TraesCS2B02G079200;TraesCS5B02G064000;TraesCS1B02G249000;TraesCS4A02G127000;TraesCS4D02G180800;TraesCS4D02G142800;TraesCS6B02G031600;TraesCS3A02G144600;;TraesCS2A02G219100;;TraesCS4D02G142000;TraesCS2D02G065200;TraesCS3A02G118300;TraesCS2B02G079100;;TraesCS4B02G143500;TraesCS5A02G172200;TraesCS2D02G065600;TraesCS1A02G164900;TraesCS1A02G23…
69	GO:0016757	MF	transferase activity, transferring glycosyl groups	69/1131	2119/62617	3.92535e-06	0.00053595	TraesCS2D02G407300;TraesCS4A02G212800;TraesCS6D02G021200;TraesCS4D02G311500;TraesCS2D02G374500;TraesCS4A02G125300;TraesCS7D02G217800;TraesCS1D02G019100;TraesCS6A02G331300;TraesCS6A02G368700;TraesCS5B02G500700;TraesCS2B02G318100;TraesCS2B02G352900;TraesCS6D02G300300;TraesCS5D02G190100;TraesCS4B02G013400;TraesCS4B02G167500;TraesCS2D02G072600;TraesCS4D02G180800;TraesCS6D02G094700;TraesCS4D02G142800;…	;;TraesCS6D02G021200;TraesCS4D02G311500;TraesCS2D02G374500;TraesCS4A02G125300;TraesCS7D02G217800;TraesCS1D02G019100;;;;TraesCS2B02G318100;;TraesCS6D02G300300;TraesCS5D02G190100;TraesCS4B02G013400;TraesCS4B02G167500;TraesCS2D02G072600;TraesCS4D02G180800;TraesCS6D02G094700;TraesCS4D02G142800;;;;TraesCS6D02G310500;TraesCS2B02G112800;;TraesCS2B02G092200;TraesCS5A02G222500;TraesCS6D02G297200;;TraesCS2…
134	GO:0044281	BP	small molecule metabolic process	134/1131	4783/62617	4.26396e-06	0.000571969	TraesCS1D02G163400;TraesCS2D02G528400;TraesCS4A02G388600;TraesCS4D02G311500;TraesCS4D02G125100;TraesCS4D02G178300;TraesCS4A02G127000;TraesCS4D02G180800;TraesCS3D02G231000;TraesCS2A02G380800;TraesCS2D02G300200;TraesCS5B02G398800;TraesCS2A02G219100;TraesCS5A02G394500;TraesCS2D02G292600;TraesCS7B02G417900;TraesCS5A02G004300;TraesCS3D02G250900;TraesCS5B02G468300;TraesCS6A02G317600;TraesCS6A02G274900;…	TraesCS1D02G163400;;;TraesCS4D02G311500;TraesCS4D02G125100;TraesCS4D02G178300;TraesCS4A02G127000;TraesCS4D02G180800;TraesCS3D02G231000;;TraesCS2D02G300200;;TraesCS2A02G219100;;TraesCS2D02G292600;;TraesCS5A02G004300;TraesCS3D02G250900;;;;;TraesCS6D02G255200;TraesCS3A02G118300;;TraesCS7B02G123100;TraesCS4A02G031400;TraesCS4B02G220200;TraesCS2D02G224200;TraesCS6D02G243800;TraesCSU02G021600;;;;;;Trae…
3	GO:0006124	BP	ferredoxin metabolic process	3/1131	3/62617	5.87732e-06	0.000713301	TraesCS7A02G325400;TraesCS7D02G322000;TraesCS7B02G226100	TraesCS7A02G325400;TraesCS7D02G322000;TraesCS7B02G226100
3	GO:0004451	MF	isocitrate lyase activity	3/1131	3/62617	5.87732e-06	0.000713301	TraesCS2D02G224200;TraesCS2A02G219100;TraesCS2B02G244600	TraesCS2D02G224200;TraesCS2A02G219100;TraesCS2B02G244600
9	GO:0009654	CC	photosystem II oxygen evolving complex	9/1131	72/62617	6.09045e-06	0.000716424	TraesCS6D02G358900;TraesCS6B02G227900;TraesCS2B02G272900;TraesCS4A02G355600;TraesCS3D02G326100;TraesCS4D02G045400;TraesCS6A02G374400;TraesCS2D02G304200;TraesCS6B02G412100	TraesCS6D02G358900;TraesCS6B02G227900;TraesCS2B02G272900;;TraesCS3D02G326100;TraesCS4D02G045400;;TraesCS2D02G304200;
686	GO:0003824	MF	catalytic activity	686/1131	31260/62617	6.57005e-06	0.000731354	TraesCS2A02G501900;TraesCS2D02G157800;TraesCSU02G234900;TraesCS3A02G239200;TraesCS5D02G498300;TraesCS4D02G364900;TraesCS4D02G363300;TraesCS7B02G252600;TraesCS2A02G052600;TraesCS5B02G064000;TraesCS1B02G249000;TraesCS4A02G127000;TraesCS2B02G093100;TraesCS4B02G059100;TraesCS7A02G091200;TraesCS2A02G571700;TraesCS2A02G436200;TraesCS2B02G193000;TraesCS4A02G355600;TraesCS2D02G300200;TraesCS7B02G093700;T…	;TraesCS2D02G157800;TraesCSU02G234900;TraesCS3A02G239200;;;;TraesCS7B02G252600;TraesCS2A02G052600;TraesCS5B02G064000;TraesCS1B02G249000;TraesCS4A02G127000;TraesCS2B02G093100;TraesCS4B02G059100;TraesCS7A02G091200;;;TraesCS2B02G193000;;TraesCS2D02G300200;TraesCS7B02G093700;TraesCS1B02G276500;;;TraesCS4B02G222200;;;TraesCS2B02G079100;TraesCS2B02G038000;TraesCS3A02G118300;;TraesCS6D02G122900;TraesCS7…
6	GO:0006529	BP	asparagine biosynthetic process	6/1131	27/62617	7.33098e-06	0.000789475	TraesCS5A02G153900;TraesCS5B02G152600;TraesCS5A02G438800;TraesCS5D02G159100;TraesCSU02G021600;TraesCS2A02G586500	TraesCS5A02G153900;TraesCS5B02G152600;;TraesCS5D02G159100;TraesCSU02G021600;
6	GO:0004066	MF	asparagine synthase (glutamine-hydrolyzing) activity	6/1131	27/62617	7.33098e-06	0.000789475	TraesCS5A02G153900;TraesCS5B02G152600;TraesCS5A02G438800;TraesCS5D02G159100;TraesCSU02G021600;TraesCS2A02G586500	TraesCS5A02G153900;TraesCS5B02G152600;;TraesCS5D02G159100;TraesCSU02G021600;
139	GO:0055114	BP	oxidation-reduction process	139/1131	5199/62617	7.5965e-06	0.000806706	TraesCS2D02G157800;TraesCSU02G234900;TraesCS4A02G388600;TraesCS3A02G523900;TraesCS2B02G125300;TraesCS4D02G363300;TraesCS7B02G252600;TraesCS5D02G196300;TraesCS3A02G444300;TraesCS6D02G048400;TraesCS2D02G547700;TraesCS2A02G571700;TraesCS2D02G300200;TraesCS3B02G566000;TraesCS4B02G390200;TraesCS7B02G417900;TraesCS2D02G065200;TraesCS2B02G355900;TraesCS2B02G079100;TraesCS2D02G107900;TraesCS6B02G063500;T…	TraesCS2D02G157800;TraesCSU02G234900;;;TraesCS2B02G125300;;TraesCS7B02G252600;TraesCS5D02G196300;;TraesCS6D02G048400;;;TraesCS2D02G300200;;;;TraesCS2D02G065200;;TraesCS2B02G079100;TraesCS2D02G107900;TraesCS6B02G063500;TraesCS2B02G127500;;TraesCS6D02G255200;TraesCS2D02G065600;TraesCS2A02G023000;;TraesCS6D02G243800;TraesCS4D02G195700;;;;;TraesCS2B02G079200;TraesCS6D02G054900;TraesCS2A02G066700;Trae…
5	GO:0046487	BP	glyoxylate metabolic process	5/1131	17/62617	9.84279e-06	0.000952633	TraesCS2D02G224200;TraesCS2D02G344200;TraesCS2B02G364000;TraesCS2B02G244600;TraesCS2A02G219100	TraesCS2D02G224200;TraesCS2D02G344200;;TraesCS2B02G244600;TraesCS2A02G219100
5	GO:0006097	BP	glyoxylate cycle	5/1131	17/62617	9.84279e-06	0.000952633	TraesCS2D02G224200;TraesCS2D02G344200;TraesCS2B02G364000;TraesCS2B02G244600;TraesCS2A02G219100	TraesCS2D02G224200;TraesCS2D02G344200;;TraesCS2B02G244600;TraesCS2A02G219100
5	GO:0009514	CC	glyoxysome	5/1131	17/62617	9.84279e-06	0.000952633	TraesCS2D02G224200;TraesCS2D02G344200;TraesCS2B02G364000;TraesCS2B02G244600;TraesCS2A02G219100	TraesCS2D02G224200;TraesCS2D02G344200;;TraesCS2B02G244600;TraesCS2A02G219100
39	GO:0098772	MF	molecular function regulator	39/1131	1006/62617	1.16208e-05	0.00111065	TraesCS3D02G094200;TraesCS3D02G033800;TraesCS2B02G502100;TraesCS5D02G498300;TraesCSU02G198000;TraesCS5B02G478200;TraesCS5B02G292500;TraesCS5D02G179300;TraesCS2B02G501800;TraesCS2D02G477600;TraesCS3A02G093900;TraesCS2A02G581500;TraesCS6B02G376000;TraesCS1D02G265800;TraesCS5B02G498100;TraesCS5B02G021000;TraesCS3D02G318800;TraesCS1A02G265700;TraesCS1B02G276500;TraesCS1A02G265600;TraesCS1B02G276800;T…	TraesCS3D02G094200;TraesCS3D02G033800;;;TraesCSU02G198000;;TraesCS5B02G292500;TraesCS5D02G179300;;;TraesCS3A02G093900;;;TraesCS1D02G265800;;TraesCS5B02G021000;TraesCS3D02G318800;TraesCS1A02G265700;TraesCS1B02G276500;TraesCS1A02G265600;TraesCS1B02G276800;TraesCS4D02G189200;TraesCS1B02G276900;TraesCSU02G049500;TraesCS2D02G317800;TraesCS4A02G114400;TraesCS6A02G042000;;;;TraesCS4B02G187800;TraesCS1A0…
6	GO:0006528	BP	asparagine metabolic process	6/1131	30/62617	1.40411e-05	0.00129347	TraesCS5A02G153900;TraesCS5B02G152600;TraesCS5A02G438800;TraesCS5D02G159100;TraesCSU02G021600;TraesCS2A02G586500	TraesCS5A02G153900;TraesCS5B02G152600;;TraesCS5D02G159100;TraesCSU02G021600;
44	GO:0016053	BP	organic acid biosynthetic process	44/1131	1242/62617	3.27518e-05	0.0025295	TraesCS4A02G218400;TraesCS4B02G225500;TraesCS2D02G028600;TraesCS5D02G173900;TraesCS1B02G052800;TraesCS3D02G085100;TraesCS2B02G402100;TraesCS2A02G380900;TraesCS1D02G013700;TraesCS4D02G178300;TraesCS4B02G048500;TraesCS7D02G102700;TraesCS1D02G013600;TraesCS2A02G380800;TraesCS2D02G528400;TraesCS4D02G273400;TraesCS1B02G019800;TraesCS6B02G464800;TraesCS2B02G224000;TraesCS2B02G528300;TraesCS5A02G153900;…	;TraesCS4B02G225500;TraesCS2D02G028600;TraesCS5D02G173900;TraesCS1B02G052800;TraesCS3D02G085100;;;TraesCS1D02G013700;TraesCS4D02G178300;TraesCS4B02G048500;TraesCS7D02G102700;TraesCS1D02G013600;;;TraesCS4D02G273400;TraesCS1B02G019800;;TraesCS2B02G224000;;TraesCS5A02G153900;TraesCS5B02G152600;;TraesCS4B02G097200;TraesCS3A02G082700;TraesCS2D02G381900;TraesCS2B02G090400;TraesCSU02G021600;;;;TraesCS6D…
44	GO:0046394	BP	carboxylic acid biosynthetic process	44/1131	1242/62617	3.27518e-05	0.0025295	TraesCS4A02G218400;TraesCS4B02G225500;TraesCS2D02G028600;TraesCS5D02G173900;TraesCS1B02G052800;TraesCS3D02G085100;TraesCS2B02G402100;TraesCS2A02G380900;TraesCS1D02G013700;TraesCS4D02G178300;TraesCS4B02G048500;TraesCS7D02G102700;TraesCS1D02G013600;TraesCS2A02G380800;TraesCS2D02G528400;TraesCS4D02G273400;TraesCS1B02G019800;TraesCS6B02G464800;TraesCS2B02G224000;TraesCS2B02G528300;TraesCS5A02G153900;…	;TraesCS4B02G225500;TraesCS2D02G028600;TraesCS5D02G173900;TraesCS1B02G052800;TraesCS3D02G085100;;;TraesCS1D02G013700;TraesCS4D02G178300;TraesCS4B02G048500;TraesCS7D02G102700;TraesCS1D02G013600;;;TraesCS4D02G273400;TraesCS1B02G019800;;TraesCS2B02G224000;;TraesCS5A02G153900;TraesCS5B02G152600;;TraesCS4B02G097200;TraesCS3A02G082700;TraesCS2D02G381900;TraesCS2B02G090400;TraesCSU02G021600;;;;TraesCS6D…
8	GO:0001906	BP	cell killing	8/1131	69/62617	3.48854e-05	0.00256475	TraesCSU02G183400;TraesCS2B02G622400;TraesCS5A02G475500;TraesCS2B02G581900;TraesCS2B02G582000;TraesCSU02G183200;TraesCS7B02G088400;TraesCS5B02G488600	TraesCSU02G183400;;;;;TraesCSU02G183200;TraesCS7B02G088400;
8	GO:0044364	BP	disruption of cells of other organism	8/1131	69/62617	3.48854e-05	0.00256475	TraesCSU02G183400;TraesCS2B02G622400;TraesCS5A02G475500;TraesCS2B02G581900;TraesCS2B02G582000;TraesCSU02G183200;TraesCS7B02G088400;TraesCS5B02G488600	TraesCSU02G183400;;;;;TraesCSU02G183200;TraesCS7B02G088400;
8	GO:0031640	BP	killing of cells of other organism	8/1131	69/62617	3.48854e-05	0.00256475	TraesCSU02G183400;TraesCS2B02G622400;TraesCS5A02G475500;TraesCS2B02G581900;TraesCS2B02G582000;TraesCSU02G183200;TraesCS7B02G088400;TraesCS5B02G488600	TraesCSU02G183400;;;;;TraesCSU02G183200;TraesCS7B02G088400;
5	GO:0035250	MF	UDP-galactosyltransferase activity	5/1131	22/62617	3.88593e-05	0.0028297	TraesCS4A02G212800;TraesCS4D02G180800;TraesCS4B02G103000;TraesCS6A02G368700;TraesCS4A02G125300	;TraesCS4D02G180800;TraesCS4B02G103000;;TraesCS4A02G125300
22	GO:0006633	BP	fatty acid biosynthetic process	22/1131	457/62617	3.93253e-05	0.00283661	TraesCS4A02G218400;TraesCS4B02G225500;TraesCS2D02G028600;TraesCS1B02G052800;TraesCS2B02G402100;TraesCS1D02G013700;TraesCS4D02G178300;TraesCS4B02G048500;TraesCS7D02G102700;TraesCS1D02G013600;TraesCS2D02G528400;TraesCS4D02G273400;TraesCS1B02G019800;TraesCS6B02G464800;TraesCS4B02G097200;TraesCS2D02G381900;TraesCS2B02G090400;TraesCS4A02G031400;TraesCS2D02G074100;TraesCS5A02G378900;TraesCS7A02G107900;…	;TraesCS4B02G225500;TraesCS2D02G028600;TraesCS1B02G052800;;TraesCS1D02G013700;TraesCS4D02G178300;TraesCS4B02G048500;TraesCS7D02G102700;TraesCS1D02G013600;;TraesCS4D02G273400;TraesCS1B02G019800;;TraesCS4B02G097200;TraesCS2D02G381900;TraesCS2B02G090400;TraesCS4A02G031400;TraesCS2D02G074100;;TraesCS7A02G107900;TraesCS1D02G148900
62	GO:0044434	CC	chloroplast part	62/1131	1990/62617	4.92993e-05	0.00352283	TraesCS6B02G197100;TraesCS2A02G270300;TraesCS3D02G266100;TraesCS5A02G386400;TraesCS5D02G226900;TraesCS5D02G219100;TraesCS6B02G039500;TraesCS4A02G212800;TraesCS5B02G463100;TraesCS6D02G082300;TraesCS7D02G421500;TraesCS6A02G368700;TraesCS1B02G433300;TraesCS7B02G313800;TraesCS6B02G227900;TraesCS4A02G063600;TraesCSU02G174100;TraesCS4A02G355600;TraesCS4D02G194100;TraesCS6D02G358900;TraesCS2B02G509700;T…	TraesCS6B02G197100;TraesCS2A02G270300;TraesCS3D02G266100;;TraesCS5D02G226900;TraesCS5D02G219100;TraesCS6B02G039500;;;TraesCS6D02G082300;;;;;TraesCS6B02G227900;TraesCS4A02G063600;TraesCSU02G174100;;TraesCS4D02G194100;TraesCS6D02G358900;;TraesCS3A02G165000;TraesCS1A02G165700;TraesCS6A02G169100;;TraesCS7D02G102500;;TraesCS6B02G117000;TraesCS4D02G045400;TraesCS1A02G259700;;;TraesCS1B02G193100;TraesCS…
52	GO:0004497	MF	monooxygenase activity	52/1131	1593/62617	5.31969e-05	0.00373159	TraesCS2D02G157800;TraesCSU02G234900;TraesCS6B02G039500;TraesCS6B02G298500;TraesCS4D02G099100;TraesCS7D02G520200;TraesCS2D02G521700;TraesCS2B02G079200;TraesCS2A02G067100;TraesCS2B02G093100;TraesCS3B02G025600;TraesCS2A02G067200;TraesCS3B02G609600;TraesCS2B02G079300;TraesCS5B02G349300;TraesCS2D02G547700;TraesCS1B02G177900;TraesCS3D02G077400;TraesCS6D02G120700;TraesCS2D02G300200;TraesCS5B02G551400;T…	TraesCS2D02G157800;TraesCSU02G234900;TraesCS6B02G039500;;TraesCS4D02G099100;;;TraesCS2B02G079200;TraesCS2A02G067100;TraesCS2B02G093100;TraesCS3B02G025600;TraesCS2A02G067200;;TraesCS2B02G079300;;;TraesCS1B02G177900;TraesCS3D02G077400;TraesCS6D02G120700;TraesCS2D02G300200;;TraesCS2D02G065400;TraesCS2A02G066900;;TraesCS2A02G066700;;TraesCS3D02G334900;;TraesCS2D02G065200;TraesCS1B02G001900;TraesCS5A0…
161	GO:0016491	MF	oxidoreductase activity	161/1131	6529/62617	5.40197e-05	0.00375486	TraesCS2D02G157800;TraesCSU02G234900;TraesCS4A02G388600;TraesCS3A02G523900;TraesCS4D02G363300;TraesCS7B02G252600;TraesCS5D02G196300;TraesCS3A02G444300;TraesCS6D02G048400;TraesCS2D02G547700;TraesCS2A02G084800;TraesCS6D02G120700;TraesCS2D02G300200;TraesCS3B02G566000;TraesCS7B02G417900;TraesCS5B02G429700;TraesCS2D02G065200;TraesCS2B02G355900;TraesCS2B02G079100;TraesCS2D02G107900;TraesCS6B02G063500;T…	TraesCS2D02G157800;TraesCSU02G234900;;;;TraesCS7B02G252600;TraesCS5D02G196300;;TraesCS6D02G048400;;TraesCS2A02G084800;TraesCS6D02G120700;TraesCS2D02G300200;;;;TraesCS2D02G065200;;TraesCS2B02G079100;TraesCS2D02G107900;TraesCS6B02G063500;TraesCS2B02G127500;;TraesCS1D02G433600;TraesCS6D02G255200;TraesCS2D02G065600;TraesCS2A02G023000;;TraesCS6D02G243800;TraesCS4D02G195700;;;;;;TraesCS5A02G037600;Trae…
216	GO:0009058	BP	biosynthetic process	216/1131	9237/62617	5.6609e-05	0.00386652	TraesCS2A02G501900;TraesCS1B02G222400;TraesCS2D02G528400;TraesCS6B02G041500;TraesCS4A02G388600;TraesCS4D02G311500;TraesCS2A02G458100;TraesCS3D02G540200;TraesCS3D02G245500;TraesCS5D02G179300;TraesCS2B02G079200;TraesCS4D02G178300;TraesCSU02G198000;TraesCS7B02G478100;TraesCS2B02G093100;TraesCS2D02G477300;TraesCS3D02G231000;TraesCS5A02G222500;TraesCS2A02G380800;TraesCS6D02G120700;TraesCS2D02G300200;T…	;TraesCS1B02G222400;;TraesCS6B02G041500;;TraesCS4D02G311500;;;TraesCS3D02G245500;TraesCS5D02G179300;TraesCS2B02G079200;TraesCS4D02G178300;TraesCSU02G198000;;TraesCS2B02G093100;;TraesCS3D02G231000;TraesCS5A02G222500;;TraesCS6D02G120700;TraesCS2D02G300200;TraesCS6D02G202500;;TraesCS5B02G096200;TraesCS2D02G065200;TraesCS2D02G065600;;;TraesCS2B02G079100;;;;;TraesCS6D02G255200;TraesCS3A02G118300;Traes…
6	GO:0003959	MF	NADPH dehydrogenase activity	6/1131	38/62617	5.77238e-05	0.00390581	TraesCS2D02G028600;TraesCS1B02G019800;TraesCS6B02G464800;TraesCS1D02G013700;TraesCS4B02G048500;TraesCS1D02G013600	TraesCS2D02G028600;TraesCS1B02G019800;;TraesCS1D02G013700;TraesCS4B02G048500;TraesCS1D02G013600
48	GO:0004553	MF	hydrolase activity, hydrolyzing O-glycosyl compounds	48/1131	1440/62617	7.66921e-05	0.00505507	TraesCS2A02G588300;TraesCS1A02G364800;TraesCS3A02G239200;TraesCS2B02G580300;TraesCS3A02G480200;TraesCS4D02G125100;TraesCS5A02G429700;TraesCS2D02G431500;TraesCS4B02G259400;TraesCS4A02G368600;TraesCS5B02G064000;TraesCS1B02G249000;TraesCS1A02G214700;TraesCS4A02G127000;TraesCS4D02G142800;TraesCS2A02G433500;TraesCS6B02G031600;TraesCS6A02G042400;TraesCS3A02G144600;TraesCS5A02G388900;TraesCS1D02G237500;…	;;TraesCS3A02G239200;;;TraesCS4D02G125100;;;;;TraesCS5B02G064000;TraesCS1B02G249000;TraesCS1A02G214700;TraesCS4A02G127000;TraesCS4D02G142800;;TraesCS6B02G031600;TraesCS6A02G042400;TraesCS3A02G144600;;TraesCS1D02G237500;;;TraesCS1D02G430700;TraesCS1A02G250000;;TraesCS4D02G142000;TraesCS2A02G105900;TraesCS7D02G245000;TraesCS3A02G225800;;TraesCS7D02G009700;TraesCS4B02G143500;TraesCS5A02G172200;Traes…
62	GO:0044435	CC	plastid part	62/1131	2019/62617	8.0958e-05	0.00522067	TraesCS6B02G197100;TraesCS2A02G270300;TraesCS3D02G266100;TraesCS5A02G386400;TraesCS5D02G226900;TraesCS5D02G219100;TraesCS6B02G039500;TraesCS4A02G212800;TraesCS5B02G463100;TraesCS6D02G082300;TraesCS7D02G421500;TraesCS6A02G368700;TraesCS1B02G433300;TraesCS7B02G313800;TraesCS6B02G227900;TraesCS4A02G063600;TraesCSU02G174100;TraesCS4A02G355600;TraesCS4D02G194100;TraesCS6D02G358900;TraesCS2B02G509700;T…	TraesCS6B02G197100;TraesCS2A02G270300;TraesCS3D02G266100;;TraesCS5D02G226900;TraesCS5D02G219100;TraesCS6B02G039500;;;TraesCS6D02G082300;;;;;TraesCS6B02G227900;TraesCS4A02G063600;TraesCSU02G174100;;TraesCS4D02G194100;TraesCS6D02G358900;;TraesCS3A02G165000;TraesCS1A02G165700;TraesCS6A02G169100;;TraesCS7D02G102500;;TraesCS6B02G117000;TraesCS4D02G045400;TraesCS1A02G259700;;;TraesCS1B02G193100;TraesCS…
5	GO:0016629	MF	12-oxophytodienoate reductase activity	5/1131	27/62617	0.000110534	0.00698465	TraesCS1B02G019800;TraesCS4B02G048500;TraesCS1D02G013700;TraesCS2D02G028600;TraesCS1D02G013600	TraesCS1B02G019800;TraesCS4B02G048500;TraesCS1D02G013700;TraesCS2D02G028600;TraesCS1D02G013600
3	GO:0042972	MF	licheninase activity	3/1131	6/62617	0.00011285	0.00707255	TraesCS1D02G237500;TraesCS1B02G249000;TraesCS1A02G234600	TraesCS1D02G237500;TraesCS1B02G249000;TraesCS1A02G234600
34	GO:0050790	BP	regulation of catalytic activity	34/1131	915/62617	0.000130588	0.00811772	TraesCS3D02G094200;TraesCS3D02G033800;TraesCS2B02G502100;TraesCS5D02G498300;TraesCS2B02G501800;TraesCS5B02G478200;TraesCS5D02G179300;TraesCSU02G198000;TraesCS2D02G477600;TraesCS3A02G093900;TraesCS2A02G581500;TraesCS1D02G265800;TraesCS5B02G498100;TraesCS5B02G021000;TraesCS1A02G265700;TraesCS1B02G276500;TraesCS1A02G265600;TraesCS1B02G276800;TraesCS4D02G189200;TraesCS1B02G276900;TraesCSU02G049500;Tr…	TraesCS3D02G094200;TraesCS3D02G033800;;;;;TraesCS5D02G179300;TraesCSU02G198000;;TraesCS3A02G093900;;TraesCS1D02G265800;;TraesCS5B02G021000;TraesCS1A02G265700;TraesCS1B02G276500;TraesCS1A02G265600;TraesCS1B02G276800;TraesCS4D02G189200;TraesCS1B02G276900;TraesCSU02G049500;TraesCS2D02G317800;TraesCS4A02G114400;;;;TraesCS4B02G187800;TraesCS1A02G265900;;TraesCS4A02G116400;TraesCS1A02G265800;TraesCS1D0…
15	GO:0042446	BP	hormone biosynthetic process	15/1131	272/62617	0.000150482	0.00894548	TraesCS5D02G241000;TraesCS5D02G241100;TraesCS2D02G028600;TraesCS6B02G298500;TraesCS4D02G235200;TraesCS1B02G019800;TraesCS6D02G243800;TraesCS5B02G551400;TraesCS2D02G014200;TraesCS1D02G013700;TraesCS3B02G281000;TraesCS4B02G048500;TraesCS4A02G046700;TraesCS6A02G325700;TraesCS1D02G013600	TraesCS5D02G241000;TraesCS5D02G241100;TraesCS2D02G028600;;TraesCS4D02G235200;TraesCS1B02G019800;TraesCS6D02G243800;;TraesCS2D02G014200;TraesCS1D02G013700;TraesCS3B02G281000;TraesCS4B02G048500;TraesCS4A02G046700;;TraesCS1D02G013600
34	GO:0065009	BP	regulation of molecular function	34/1131	931/62617	0.000150924	0.00894548	TraesCS3D02G094200;TraesCS3D02G033800;TraesCS2B02G502100;TraesCS5D02G498300;TraesCS2B02G501800;TraesCS5B02G478200;TraesCS5D02G179300;TraesCSU02G198000;TraesCS2D02G477600;TraesCS3A02G093900;TraesCS2A02G581500;TraesCS1D02G265800;TraesCS5B02G498100;TraesCS5B02G021000;TraesCS1A02G265700;TraesCS1B02G276500;TraesCS1A02G265600;TraesCS1B02G276800;TraesCS4D02G189200;TraesCS1B02G276900;TraesCSU02G049500;Tr…	TraesCS3D02G094200;TraesCS3D02G033800;;;;;TraesCS5D02G179300;TraesCSU02G198000;;TraesCS3A02G093900;;TraesCS1D02G265800;;TraesCS5B02G021000;TraesCS1A02G265700;TraesCS1B02G276500;TraesCS1A02G265600;TraesCS1B02G276800;TraesCS4D02G189200;TraesCS1B02G276900;TraesCSU02G049500;TraesCS2D02G317800;TraesCS4A02G114400;;;;TraesCS4B02G187800;TraesCS1A02G265900;;TraesCS4A02G116400;TraesCS1A02G265800;TraesCS1D0…
13	GO:0031969	CC	chloroplast membrane	13/1131	220/62617	0.000208341	0.0121601	TraesCS4A02G212800;TraesCS4B02G103000;TraesCS4B02G240700;TraesCS5D02G226900;TraesCS1B02G326900;TraesCS1B02G326800;TraesCS1D02G315000;TraesCS1A02G314800;TraesCS2A02G412900;TraesCS4B02G224800;TraesCS4D02G240400;TraesCS4A02G063600;TraesCS6A02G368700	;TraesCS4B02G103000;TraesCS4B02G240700;TraesCS5D02G226900;;;TraesCS1D02G315000;;;TraesCS4B02G224800;TraesCS4D02G240400;TraesCS4A02G063600;
6	GO:0009803	BP	cinnamic acid metabolic process	6/1131	49/62617	0.000247018	0.0138875	TraesCS2A02G380800;TraesCS5B02G468300;TraesCS2A02G380900;TraesCS2B02G224000;TraesCS2B02G398200;TraesCS2A02G381000	;;;TraesCS2B02G224000;;
6	GO:0009800	BP	cinnamic acid biosynthetic process	6/1131	49/62617	0.000247018	0.0138875	TraesCS2A02G380800;TraesCS5B02G468300;TraesCS2A02G380900;TraesCS2B02G224000;TraesCS2B02G398200;TraesCS2A02G381000	;;;TraesCS2B02G224000;;
6	GO:0045548	MF	phenylalanine ammonia-lyase activity	6/1131	49/62617	0.000247018	0.0138875	TraesCS2A02G380800;TraesCS5B02G468300;TraesCS2A02G380900;TraesCS2B02G224000;TraesCS2B02G398200;TraesCS2A02G381000	;;;TraesCS2B02G224000;;
611	GO:0008152	BP	metabolic process	611/1131	30458/62617	0.000277804	0.0153919	TraesCS2A02G501900;TraesCS2D02G157800;TraesCSU02G234900;TraesCS3A02G239200;TraesCS3D02G540200;TraesCS3D02G245500;TraesCS5D02G179300;TraesCS7B02G252600;TraesCS5B02G064000;TraesCS1B02G249000;TraesCS4A02G127000;TraesCS4B02G059100;TraesCS7A02G091200;TraesCS2A02G571700;TraesCS2B02G193000;TraesCS7B02G395800;TraesCS4A02G355600;TraesCS2D02G300200;TraesCS5A02G394500;TraesCS4B02G390200;TraesCS4B02G222200;T…	;TraesCS2D02G157800;TraesCSU02G234900;TraesCS3A02G239200;;TraesCS3D02G245500;TraesCS5D02G179300;TraesCS7B02G252600;TraesCS5B02G064000;TraesCS1B02G249000;TraesCS4A02G127000;TraesCS4B02G059100;TraesCS7A02G091200;;TraesCS2B02G193000;;;TraesCS2D02G300200;;;TraesCS4B02G222200;;;;TraesCS2B02G079100;TraesCS3A02G118300;;TraesCS7D02G323500;;TraesCS5B02G294700;TraesCS4B02G220200;TraesCS5D02G099600;TraesCS6…
12	GO:0009064	BP	glutamine family amino acid metabolic process	12/1131	200/62617	0.00031377	0.0170148	TraesCS2D02G468300;TraesCS5A02G153900;TraesCS3D02G231000;TraesCS5D02G159100;TraesCS5A02G438800;TraesCS4D02G232700;TraesCS1B02G441900;TraesCS2B02G528300;TraesCSU02G021600;TraesCS2A02G586500;TraesCS2A02G500400;TraesCS5B02G152600	;TraesCS5A02G153900;TraesCS3D02G231000;TraesCS5D02G159100;;TraesCS4D02G232700;;;TraesCSU02G021600;;;TraesCS5B02G152600
2	GO:0004474	MF	malate synthase activity	2/1131	2/62617	0.000325959	0.0173117	TraesCS2D02G344200;TraesCS2B02G364000	TraesCS2D02G344200;
8	GO:0035821	BP	modification of morphology or physiology of other organism	8/1131	95/62617	0.000336087	0.0177222	TraesCSU02G183400;TraesCS2B02G622400;TraesCS5A02G475500;TraesCS2B02G581900;TraesCS2B02G582000;TraesCSU02G183200;TraesCS7B02G088400;TraesCS5B02G488600	TraesCSU02G183400;;;;;TraesCSU02G183200;TraesCS7B02G088400;
39	GO:0006952	BP	defense response	39/1131	1183/62617	0.000371738	0.0192048	TraesCS4B02G187800;TraesCS4D02G168500;TraesCS2D02G028600;TraesCS5A02G475500;TraesCS6D02G256700;TraesCS2B02G241900;TraesCS1D02G013700;TraesCS4B02G048500;TraesCS7A02G105100;TraesCS1D02G013600;TraesCSU02G183400;TraesCS2B02G622400;TraesCS1B02G019800;TraesCS2D02G310400;TraesCS2A02G461800;TraesCS1A02G250000;TraesCS4D02G142000;TraesCS7B02G088400;TraesCS3A02G480200;TraesCS2A02G217300;TraesCS5B02G555000;T…	TraesCS4B02G187800;TraesCS4D02G168500;TraesCS2D02G028600;;TraesCS6D02G256700;TraesCS2B02G241900;TraesCS1D02G013700;TraesCS4B02G048500;TraesCS7A02G105100;TraesCS1D02G013600;TraesCSU02G183400;;TraesCS1B02G019800;TraesCS2D02G310400;;TraesCS1A02G250000;TraesCS4D02G142000;TraesCS7B02G088400;;TraesCS2A02G217300;;;TraesCSU02G183200;TraesCS2D02G025500;TraesCS2D02G317800;;;;;;;;TraesCS2B02G240900;TraesCS1…
50	GO:0044283	BP	small molecule biosynthetic process	50/1131	1631/62617	0.000435522	0.0222	TraesCS4A02G218400;TraesCS3D02G266100;TraesCS2D02G028600;TraesCS5D02G173900;TraesCS1B02G052800;TraesCS3D02G085100;TraesCS2B02G402100;TraesCS5D02G159100;TraesCS1D02G013700;TraesCS4D02G178300;TraesCS4B02G225500;TraesCS4B02G048500;TraesCS7D02G102700;TraesCS1D02G013600;TraesCS2A02G380800;TraesCS2D02G528400;TraesCS4D02G273400;TraesCS1B02G019800;TraesCS6B02G464800;TraesCS2D02G300200;TraesCS6D02G202500;…	;TraesCS3D02G266100;TraesCS2D02G028600;TraesCS5D02G173900;TraesCS1B02G052800;TraesCS3D02G085100;;TraesCS5D02G159100;TraesCS1D02G013700;TraesCS4D02G178300;TraesCS4B02G225500;TraesCS4B02G048500;TraesCS7D02G102700;TraesCS1D02G013600;;;TraesCS4D02G273400;TraesCS1B02G019800;;TraesCS2D02G300200;TraesCS6D02G202500;;TraesCS2B02G224000;;TraesCS5A02G153900;TraesCS5B02G152600;;TraesCS4B02G097200;TraesCS3A02…
3	GO:0046509	MF	1,2-diacylglycerol 3-beta-galactosyltransferase activity	3/1131	9/62617	0.000455084	0.0230435	TraesCS4A02G212800;TraesCS4B02G103000;TraesCS6A02G368700	;TraesCS4B02G103000;
13	GO:0042170	CC	plastid membrane	13/1131	239/62617	0.000461329	0.0232061	TraesCS4A02G212800;TraesCS4B02G103000;TraesCS4B02G240700;TraesCS5D02G226900;TraesCS1B02G326900;TraesCS1B02G326800;TraesCS1D02G315000;TraesCS1A02G314800;TraesCS2A02G412900;TraesCS4B02G224800;TraesCS4D02G240400;TraesCS4A02G063600;TraesCS6A02G368700	;TraesCS4B02G103000;TraesCS4B02G240700;TraesCS5D02G226900;;;TraesCS1D02G315000;;;TraesCS4B02G224800;TraesCS4D02G240400;TraesCS4A02G063600;
30	GO:0048523	BP	negative regulation of cellular process	30/1131	826/62617	0.000495089	0.0245808	TraesCS3D02G094200;TraesCS3D02G033800;TraesCS5A02G475500;TraesCS2B02G502100;TraesCS5D02G498300;TraesCS5B02G478200;TraesCS5B02G488600;TraesCS2B02G501800;TraesCS2D02G477600;TraesCS3A02G093900;TraesCSU02G183400;TraesCS1D02G265800;TraesCS5B02G498100;TraesCS1A02G265700;TraesCS1B02G276500;TraesCS1A02G265600;TraesCS1B02G276800;TraesCS1B02G276900;TraesCSU02G183200;TraesCS2D02G246100;TraesCSU02G049500;Tra…	TraesCS3D02G094200;TraesCS3D02G033800;;;;;;;;TraesCS3A02G093900;TraesCSU02G183400;TraesCS1D02G265800;;TraesCS1A02G265700;TraesCS1B02G276500;TraesCS1A02G265600;TraesCS1B02G276800;TraesCS1B02G276900;TraesCSU02G183200;TraesCS2D02G246100;TraesCSU02G049500;;;;;TraesCS1A02G265900;;TraesCS1A02G265800;TraesCS1D02G266100;TraesCS1D02G266000
31	GO:0010605	BP	negative regulation of macromolecule metabolic process	31/1131	886/62617	0.000529765	0.0261328	TraesCS3D02G094200;TraesCS3D02G033800;TraesCS5A02G475500;TraesCS2B02G502100;TraesCS5D02G498300;TraesCS5B02G478200;TraesCS5B02G488600;TraesCS2B02G501800;TraesCS2D02G477600;TraesCS3A02G093900;TraesCSU02G183400;TraesCS1D02G265800;TraesCS5B02G498100;TraesCS4D02G024300;TraesCS1A02G265700;TraesCS1B02G276500;TraesCS1A02G265600;TraesCS1B02G276800;TraesCS1B02G276900;TraesCSU02G183200;TraesCS2D02G246100;Tr…	TraesCS3D02G094200;TraesCS3D02G033800;;;;;;;;TraesCS3A02G093900;TraesCSU02G183400;TraesCS1D02G265800;;TraesCS4D02G024300;TraesCS1A02G265700;TraesCS1B02G276500;TraesCS1A02G265600;TraesCS1B02G276800;TraesCS1B02G276900;TraesCSU02G183200;TraesCS2D02G246100;TraesCSU02G049500;;;;;TraesCS1A02G265900;;TraesCS1A02G265800;TraesCS1D02G266100;TraesCS1D02G266000
6	GO:0080163	BP	regulation of protein serine/threonine phosphatase activity	6/1131	57/62617	0.00056727	0.0278035	TraesCS4B02G187800;TraesCS4A02G116400;TraesCS4D02G189200;TraesCS2D02G317800;TraesCS4A02G114400;TraesCS4B02G189800	TraesCS4B02G187800;TraesCS4A02G116400;TraesCS4D02G189200;TraesCS2D02G317800;TraesCS4A02G114400;TraesCS4B02G189800
5	GO:0046912	MF	transferase activity, transferring acyl groups, acyl groups converted into alkyl on transfer	5/1131	39/62617	0.000659121	0.0320996	TraesCS2B02G244600;TraesCS2D02G344200;TraesCS2D02G224200;TraesCS2B02G364000;TraesCS2A02G219100	TraesCS2B02G244600;TraesCS2D02G344200;TraesCS2D02G224200;;TraesCS2A02G219100
6	GO:0006559	BP	L-phenylalanine catabolic process	6/1131	59/62617	0.000683196	0.0328536	TraesCS2A02G380800;TraesCS5B02G468300;TraesCS2A02G380900;TraesCS2B02G224000;TraesCS2B02G398200;TraesCS2A02G381000	;;;TraesCS2B02G224000;;
6	GO:1902222	BP	erythrose 4-phosphate/phosphoenolpyruvate family amino acid catabolic process	6/1131	59/62617	0.000683196	0.0328536	TraesCS2A02G380800;TraesCS5B02G468300;TraesCS2A02G380900;TraesCS2B02G224000;TraesCS2B02G398200;TraesCS2A02G381000	;;;TraesCS2B02G224000;;
4	GO:0030597	MF	RNA glycosylase activity	4/1131	23/62617	0.00071282	0.0336434	TraesCS5B02G488600;TraesCSU02G183200;TraesCSU02G183400;TraesCS5A02G475500	;TraesCSU02G183200;TraesCSU02G183400;
4	GO:0030598	MF	rRNA N-glycosylase activity	4/1131	23/62617	0.00071282	0.0336434	TraesCS5B02G488600;TraesCSU02G183200;TraesCSU02G183400;TraesCS5A02G475500	;TraesCSU02G183200;TraesCSU02G183400;
24	GO:0016051	BP	carbohydrate biosynthetic process	24/1131	634/62617	0.000773191	0.0358292	TraesCS2A02G066700;TraesCS2A02G161200;TraesCS2D02G168100;TraesCS2B02G079200;TraesCS2A02G067100;TraesCS2B02G318100;TraesCS6D02G300300;TraesCS2B02G079300;TraesCS2D02G301000;TraesCS2A02G067200;TraesCS5A02G222500;TraesCS2D02G065400;TraesCS2A02G066900;TraesCS5B02G096200;TraesCS5D02G261000;TraesCS2D02G065200;TraesCS2B02G079100;TraesCS2D02G065600;TraesCS2A02G067300;TraesCS4B02G220200;TraesCS2D02G065100;…	TraesCS2A02G066700;TraesCS2A02G161200;TraesCS2D02G168100;TraesCS2B02G079200;TraesCS2A02G067100;TraesCS2B02G318100;TraesCS6D02G300300;TraesCS2B02G079300;TraesCS2D02G301000;TraesCS2A02G067200;TraesCS5A02G222500;TraesCS2D02G065400;TraesCS2A02G066900;TraesCS5B02G096200;TraesCS5D02G261000;TraesCS2D02G065200;TraesCS2B02G079100;TraesCS2D02G065600;TraesCS2A02G067300;TraesCS4B02G220200;TraesCS2D02G065100;…
6	GO:0010427	MF	abscisic acid binding	6/1131	61/62617	0.000816647	0.037615	TraesCS4B02G187800;TraesCS4A02G116400;TraesCS4D02G189200;TraesCS2D02G317800;TraesCS4A02G114400;TraesCS4B02G189800	TraesCS4B02G187800;TraesCS4A02G116400;TraesCS4D02G189200;TraesCS2D02G317800;TraesCS4A02G114400;TraesCS4B02G189800
40	GO:0006520	BP	cellular amino acid metabolic process	40/1131	1270/62617	0.000858409	0.0391324	TraesCS1D02G163400;TraesCS2A02G516800;TraesCS5D02G173900;TraesCS4D02G232700;TraesCS3D02G085100;TraesCS2A02G380900;TraesCS7A02G489700;TraesCS4D02G236800;TraesCS1B02G204700;TraesCS3D02G231000;TraesCS2A02G380800;TraesCS2B02G224000;TraesCS2B02G528300;TraesCS4B02G235400;TraesCS5B02G303300;TraesCS5A02G153900;TraesCS5B02G152600;TraesCS7B02G301400;TraesCS4A02G059800;TraesCS5B02G468300;TraesCS3A02G082700;…	TraesCS1D02G163400;;TraesCS5D02G173900;TraesCS4D02G232700;TraesCS3D02G085100;;;TraesCS4D02G236800;TraesCS1B02G204700;TraesCS3D02G231000;;TraesCS2B02G224000;;TraesCS4B02G235400;TraesCS5B02G303300;TraesCS5A02G153900;TraesCS5B02G152600;;TraesCS4A02G059800;;TraesCS3A02G082700;;TraesCSU02G021600;;;;TraesCS6D02G255200;;TraesCS4D02G032900;TraesCS5D02G159100;;;TraesCS6D02G319300;TraesCS6B02G219300;TraesC…
3	GO:0032790	BP	ribosome disassembly	3/1131	11/62617	0.000870063	0.0391324	TraesCS2A02G387000;TraesCS2D02G383800;TraesCS2B02G404600	;TraesCS2D02G383800;
3	GO:0005452	MF	inorganic anion exchanger activity	3/1131	11/62617	0.000870063	0.0391324	TraesCS4B02G330000;TraesCS1D02G118600;TraesCS1A02G117500	;TraesCS1D02G118600;TraesCS1A02G117500
3	GO:0008453	MF	alanine-glyoxylate transaminase activity	3/1131	11/62617	0.000870063	0.0391324	TraesCS1D02G292100;TraesCS4A02G137000;TraesCS1B02G308900	TraesCS1D02G292100;TraesCS4A02G137000;
2	GO:0047274	MF	galactinol-sucrose galactosyltransferase activity	2/1131	3/62617	0.000966123	0.0421114	TraesCS3D02G092900;TraesCS3A02G092800	TraesCS3D02G092900;TraesCS3A02G092800
6	GO:0019212	MF	phosphatase inhibitor activity	6/1131	63/62617	0.000969345	0.0421114	TraesCS4B02G187800;TraesCS4A02G116400;TraesCS4D02G189200;TraesCS2D02G317800;TraesCS4A02G114400;TraesCS4B02G189800	TraesCS4B02G187800;TraesCS4A02G116400;TraesCS4D02G189200;TraesCS2D02G317800;TraesCS4A02G114400;TraesCS4B02G189800
6	GO:0004864	MF	protein phosphatase inhibitor activity	6/1131	63/62617	0.000969345	0.0421114	TraesCS4B02G187800;TraesCS4A02G116400;TraesCS4D02G189200;TraesCS2D02G317800;TraesCS4A02G114400;TraesCS4B02G189800	TraesCS4B02G187800;TraesCS4A02G116400;TraesCS4D02G189200;TraesCS2D02G317800;TraesCS4A02G114400;TraesCS4B02G189800
6	GO:0016841	MF	ammonia-lyase activity	6/1131	63/62617	0.000969345	0.0421114	TraesCS2A02G380800;TraesCS5B02G468300;TraesCS2A02G380900;TraesCS2B02G224000;TraesCS2B02G398200;TraesCS2A02G381000	;;;TraesCS2B02G224000;;
31	GO:0009892	BP	negative regulation of metabolic process	31/1131	916/62617	0.00100003	0.0431729	TraesCS3D02G094200;TraesCS3D02G033800;TraesCS5A02G475500;TraesCS2B02G502100;TraesCS5D02G498300;TraesCS5B02G478200;TraesCS5B02G488600;TraesCS2B02G501800;TraesCS2D02G477600;TraesCS3A02G093900;TraesCSU02G183400;TraesCS1D02G265800;TraesCS5B02G498100;TraesCS4D02G024300;TraesCS1A02G265700;TraesCS1B02G276500;TraesCS1A02G265600;TraesCS1B02G276800;TraesCS1B02G276900;TraesCSU02G183200;TraesCS2D02G246100;Tr…	TraesCS3D02G094200;TraesCS3D02G033800;;;;;;;;TraesCS3A02G093900;TraesCSU02G183400;TraesCS1D02G265800;;TraesCS4D02G024300;TraesCS1A02G265700;TraesCS1B02G276500;TraesCS1A02G265600;TraesCS1B02G276800;TraesCS1B02G276900;TraesCSU02G183200;TraesCS2D02G246100;TraesCSU02G049500;;;;;TraesCS1A02G265900;;TraesCS1A02G265800;TraesCS1D02G266100;TraesCS1D02G266000
39	GO:0031226	CC	intrinsic component of plasma membrane	39/1131	1231/62617	0.00104218	0.0442694	TraesCS3B02G383400;TraesCS5B02G512000;TraesCS4B02G262800;TraesCS6D02G212900;TraesCS6D02G295000;TraesCS5A02G429700;TraesCS7D02G154700;TraesCS1B02G249000;TraesCS2D02G318600;TraesCS4A02G269400;TraesCS5D02G234200;TraesCS1A02G117500;TraesCS2B02G218700;TraesCS7D02G412800;TraesCS1D02G430700;TraesCS4B02G339700;TraesCS4D02G344300;TraesCS3A02G484900;TraesCS3A02G480200;TraesCS1D02G118600;TraesCS1D02G237500;…	;;;TraesCS6D02G212900;TraesCS6D02G295000;;TraesCS7D02G154700;TraesCS1B02G249000;TraesCS2D02G318600;;TraesCS5D02G234200;TraesCS1A02G117500;TraesCS2B02G218700;;TraesCS1D02G430700;;TraesCS4D02G344300;;;TraesCS1D02G118600;TraesCS1D02G237500;TraesCS3A02G156800;TraesCS4A02G067900;;;;TraesCS5A02G004300;TraesCS6A02G082900;TraesCS1A02G234600;TraesCS2D02G264900;;TraesCS6D02G076400;TraesCS2A02G188600;TraesC…
6	GO:0019840	MF	isoprenoid binding	6/1131	64/62617	0.00105347	0.0445018	TraesCS4B02G187800;TraesCS4A02G116400;TraesCS4D02G189200;TraesCS2D02G317800;TraesCS4A02G114400;TraesCS4B02G189800	TraesCS4B02G187800;TraesCS4A02G116400;TraesCS4D02G189200;TraesCS2D02G317800;TraesCS4A02G114400;TraesCS4B02G189800
22	GO:0006631	BP	fatty acid metabolic process	22/1131	561/62617	0.00108043	0.0453901	TraesCS4A02G218400;TraesCS4B02G225500;TraesCS2D02G028600;TraesCS1B02G052800;TraesCS2B02G402100;TraesCS1D02G013700;TraesCS4D02G178300;TraesCS4B02G048500;TraesCS7D02G102700;TraesCS1D02G013600;TraesCS2D02G528400;TraesCS4D02G273400;TraesCS1B02G019800;TraesCS6B02G464800;TraesCS4B02G097200;TraesCS2D02G381900;TraesCS2B02G090400;TraesCS4A02G031400;TraesCS2D02G074100;TraesCS5A02G378900;TraesCS7A02G107900;…	;TraesCS4B02G225500;TraesCS2D02G028600;TraesCS1B02G052800;;TraesCS1D02G013700;TraesCS4D02G178300;TraesCS4B02G048500;TraesCS7D02G102700;TraesCS1D02G013600;;TraesCS4D02G273400;TraesCS1B02G019800;;TraesCS4B02G097200;TraesCS2D02G381900;TraesCS2B02G090400;TraesCS4A02G031400;TraesCS2D02G074100;;TraesCS7A02G107900;TraesCS1D02G148900
3	GO:0004084	MF	branched-chain-amino-acid transaminase activity	3/1131	12/62617	0.00114452	0.0467969	TraesCS4B02G235400;TraesCS4A02G059800;TraesCS4D02G236800	TraesCS4B02G235400;TraesCS4A02G059800;TraesCS4D02G236800
3	GO:0052654	MF	L-leucine transaminase activity	3/1131	12/62617	0.00114452	0.0467969	TraesCS4B02G235400;TraesCS4A02G059800;TraesCS4D02G236800	TraesCS4B02G235400;TraesCS4A02G059800;TraesCS4D02G236800
3	GO:0052655	MF	L-valine transaminase activity	3/1131	12/62617	0.00114452	0.0467969	TraesCS4B02G235400;TraesCS4A02G059800;TraesCS4D02G236800	TraesCS4B02G235400;TraesCS4A02G059800;TraesCS4D02G236800
3	GO:0052656	MF	L-isoleucine transaminase activity	3/1131	12/62617	0.00114452	0.0467969	TraesCS4B02G235400;TraesCS4A02G059800;TraesCS4D02G236800	TraesCS4B02G235400;TraesCS4A02G059800;TraesCS4D02G236800
6	GO:0033293	MF	monocarboxylic acid binding	6/1131	67/62617	0.0013397	0.0533509	TraesCS4B02G187800;TraesCS4A02G116400;TraesCS4D02G189200;TraesCS2D02G317800;TraesCS4A02G114400;TraesCS4B02G189800	TraesCS4B02G187800;TraesCS4A02G116400;TraesCS4D02G189200;TraesCS2D02G317800;TraesCS4A02G114400;TraesCS4B02G189800
36	GO:0008610	BP	lipid biosynthetic process	36/1131	1122/62617	0.00135291	0.0535976	TraesCS2A02G501900;TraesCS4A02G218400;TraesCS4A02G212800;TraesCS4B02G225500;TraesCS2D02G028600;TraesCS6B02G298500;TraesCS1B02G052800;TraesCS2B02G402100;TraesCS6A02G368700;TraesCS1D02G013700;TraesCS4D02G178300;TraesCS4B02G048500;TraesCS7D02G102700;TraesCS1D02G013600;TraesCS2D02G477300;TraesCS5A02G378900;TraesCS2D02G528400;TraesCS4D02G273400;TraesCS1B02G019800;TraesCS6B02G464800;TraesCS5B02G551400;…	;;;TraesCS4B02G225500;TraesCS2D02G028600;;TraesCS1B02G052800;;;TraesCS1D02G013700;TraesCS4D02G178300;TraesCS4B02G048500;TraesCS7D02G102700;TraesCS1D02G013600;;;;TraesCS4D02G273400;TraesCS1B02G019800;;;TraesCS4B02G103000;TraesCS4B02G097200;TraesCS4A02G046700;TraesCS4D02G235200;TraesCS2D02G381900;TraesCS2B02G090400;TraesCS2D02G246100;;TraesCS4A02G031400;TraesCS2D02G074100;;TraesCS6D02G243800;TraesC…
12	GO:0016879	MF	ligase activity, forming carbon-nitrogen bonds	12/1131	237/62617	0.00139085	0.0548167	TraesCS1B02G222400;TraesCS5A02G153900;TraesCS3D02G231000;TraesCS5D02G159100;TraesCS5A02G438800;TraesCS1B02G441900;TraesCS2A02G500400;TraesCSU02G021600;TraesCS2A02G064000;TraesCS2A02G586500;TraesCS2B02G528300;TraesCS5B02G152600	TraesCS1B02G222400;TraesCS5A02G153900;TraesCS3D02G231000;TraesCS5D02G159100;;;;TraesCSU02G021600;TraesCS2A02G064000;;;TraesCS5B02G152600
7	GO:0031408	BP	oxylipin biosynthetic process	7/1131	92/62617	0.00142543	0.0553241	TraesCS2D02G028600;TraesCS1B02G019800;TraesCS6B02G464800;TraesCS5A02G378900;TraesCS1D02G013700;TraesCS4B02G048500;TraesCS1D02G013600	TraesCS2D02G028600;TraesCS1B02G019800;;;TraesCS1D02G013700;TraesCS4B02G048500;TraesCS1D02G013600
13	GO:0042802	MF	identical protein binding	13/1131	270/62617	0.00141127	0.0553241	TraesCS1D02G292100;TraesCS5A02G153900;TraesCS5B02G152600;TraesCS4D02G296200;TraesCS3A02G523900;TraesCS5A02G438800;TraesCS5D02G159100;TraesCS4A02G137000;TraesCS2D02G300200;TraesCS4A02G438200;TraesCS1B02G308900;TraesCSU02G021600;TraesCS2A02G586500	TraesCS1D02G292100;TraesCS5A02G153900;TraesCS5B02G152600;TraesCS4D02G296200;;;TraesCS5D02G159100;TraesCS4A02G137000;TraesCS2D02G300200;;;TraesCSU02G021600;
11	GO:0008171	MF	O-methyltransferase activity	11/1131	206/62617	0.00142355	0.0553241	TraesCS1B02G349100;TraesCS5D02G488400;TraesCS6B02G449400;TraesCS1D02G337900;TraesCS3A02G534900;TraesCS1B02G348700;TraesCS3D02G540200;TraesCS7D02G062900;TraesCS7B02G135900;TraesCS6D02G388700;TraesCS7B02G478100	;;;TraesCS1D02G337900;;;;TraesCS7D02G062900;TraesCS7B02G135900;TraesCS6D02G388700;
6	GO:0019208	MF	phosphatase regulator activity	6/1131	68/62617	0.0014472	0.0556043	TraesCS4B02G187800;TraesCS4A02G116400;TraesCS4D02G189200;TraesCS2D02G317800;TraesCS4A02G114400;TraesCS4B02G189800	TraesCS4B02G187800;TraesCS4A02G116400;TraesCS4D02G189200;TraesCS2D02G317800;TraesCS4A02G114400;TraesCS4B02G189800
6	GO:0019888	MF	protein phosphatase regulator activity	6/1131	68/62617	0.0014472	0.0556043	TraesCS4B02G187800;TraesCS4A02G116400;TraesCS4D02G189200;TraesCS2D02G317800;TraesCS4A02G114400;TraesCS4B02G189800	TraesCS4B02G187800;TraesCS4A02G116400;TraesCS4D02G189200;TraesCS2D02G317800;TraesCS4A02G114400;TraesCS4B02G189800
32	GO:0044262	BP	cellular carbohydrate metabolic process	32/1131	978/62617	0.00146776	0.0561126	TraesCS2D02G344200;TraesCS5B02G096200;TraesCS2A02G161200;TraesCS2D02G431500;TraesCS4A02G368600;TraesCS2B02G318100;TraesCS3D02G467600;TraesCS6D02G300300;TraesCS4B02G167500;TraesCS2D02G301000;TraesCS4D02G142800;TraesCS2A02G433500;TraesCS3A02G144600;TraesCS4B02G259400;TraesCS5A02G222500;TraesCS7D02G419600;TraesCS2A02G219100;TraesCS5B02G476000;TraesCS5D02G261000;TraesCS3A02G471900;TraesCS1A02G360700;…	TraesCS2D02G344200;TraesCS5B02G096200;TraesCS2A02G161200;;;TraesCS2B02G318100;;TraesCS6D02G300300;TraesCS4B02G167500;TraesCS2D02G301000;TraesCS4D02G142800;;TraesCS3A02G144600;;TraesCS5A02G222500;;TraesCS2A02G219100;;TraesCS5D02G261000;;;TraesCS2B02G244600;TraesCS4B02G143500;TraesCSU02G082000;;;TraesCS4A02G045800;TraesCS2D02G168100;TraesCS2D02G224200;;;
9	GO:0016840	MF	carbon-nitrogen lyase activity	9/1131	147/62617	0.00148587	0.0565222	TraesCS2B02G196500;TraesCS4D02G296200;TraesCS2A02G380800;TraesCS5B02G195300;TraesCS5B02G468300;TraesCS2A02G380900;TraesCS2B02G224000;TraesCS2B02G398200;TraesCS2A02G381000	TraesCS2B02G196500;TraesCS4D02G296200;;TraesCS5B02G195300;;;TraesCS2B02G224000;;
25	GO:1901605	BP	alpha-amino acid metabolic process	25/1131	708/62617	0.00158779	0.0595111	TraesCS5D02G173900;TraesCS4D02G232700;TraesCS3D02G085100;TraesCS2A02G380900;TraesCS3D02G231000;TraesCS2A02G380800;TraesCS2B02G224000;TraesCS2B02G528300;TraesCS5A02G153900;TraesCS5B02G152600;TraesCS5B02G468300;TraesCS1B02G441900;TraesCSU02G021600;TraesCS6A02G274900;TraesCS2A02G500400;TraesCS2A02G381000;TraesCS6D02G255200;TraesCS2D02G468300;TraesCS5D02G159100;TraesCS5A02G438800;TraesCS2B02G398200;T…	TraesCS5D02G173900;TraesCS4D02G232700;TraesCS3D02G085100;;TraesCS3D02G231000;;TraesCS2B02G224000;;TraesCS5A02G153900;TraesCS5B02G152600;;;TraesCSU02G021600;;;;TraesCS6D02G255200;;TraesCS5D02G159100;;;TraesCS7D02G156900;TraesCS5D02G447900;;
7	GO:0016884	MF	carbon-nitrogen ligase activity, with glutamine as amido-N-donor	7/1131	96/62617	0.0018231	0.0676669	TraesCS5A02G153900;TraesCS5B02G152600;TraesCS5A02G438800;TraesCS5D02G159100;TraesCSU02G021600;TraesCS2A02G586500;TraesCS2A02G064000	TraesCS5A02G153900;TraesCS5B02G152600;;TraesCS5D02G159100;TraesCSU02G021600;;TraesCS2A02G064000
3	GO:0033949	MF	fructan beta-(2,6)-fructosidase activity	3/1131	14/62617	0.00184328	0.0680855	TraesCS2A02G488900;TraesCS2A02G588300;TraesCS2D02G489200	;;
17	GO:0009698	BP	phenylpropanoid metabolic process	17/1131	405/62617	0.00190872	0.0701639	TraesCS5A02G033400;TraesCS3A02G348000;TraesCS2A02G380800;TraesCS4A02G388600;TraesCS3A02G534900;TraesCS5B02G468300;TraesCS2B02G398200;TraesCS2D02G300200;TraesCS3D02G540200;TraesCS5D02G179300;TraesCS3D02G341600;TraesCSU02G198000;TraesCS3B02G379900;TraesCS2A02G380900;TraesCS2B02G224000;TraesCS3B02G397200;TraesCS2A02G381000	TraesCS5A02G033400;;;;;;;TraesCS2D02G300200;;TraesCS5D02G179300;TraesCS3D02G341600;TraesCSU02G198000;;;TraesCS2B02G224000;;
8	GO:0044419	BP	interspecies interaction between organisms	8/1131	124/62617	0.00192979	0.070599	TraesCSU02G183400;TraesCS2B02G622400;TraesCS5A02G475500;TraesCS2B02G581900;TraesCS2B02G582000;TraesCSU02G183200;TraesCS7B02G088400;TraesCS5B02G488600	TraesCSU02G183400;;;;;TraesCSU02G183200;TraesCS7B02G088400;
211	GO:0016787	MF	hydrolase activity	211/1131	9577/62617	0.00201339	0.0719363	TraesCS4D02G276200;TraesCS1D02G163400;TraesCS1D02G237500;TraesCS7D02G421100;TraesCS3A02G239200;TraesCS2A02G157400;TraesCS3A02G165000;TraesCS5D02G498300;TraesCS4D02G364900;TraesCS6D02G253800;TraesCS5B02G064000;TraesCS1B02G249000;TraesCS2B02G159300;TraesCS4A02G127000;TraesCS4B02G061300;TraesCS3D02G050100;TraesCS4D02G142800;TraesCS3D02G323100;TraesCS2A02G436200;TraesCS6A02G042400;TraesCS3A02G144600;…	TraesCS4D02G276200;TraesCS1D02G163400;TraesCS1D02G237500;;TraesCS3A02G239200;TraesCS2A02G157400;TraesCS3A02G165000;;;TraesCS6D02G253800;TraesCS5B02G064000;TraesCS1B02G249000;TraesCS2B02G159300;TraesCS4A02G127000;TraesCS4B02G061300;TraesCS3D02G050100;TraesCS4D02G142800;TraesCS3D02G323100;;TraesCS6A02G042400;TraesCS3A02G144600;TraesCS7B02G093700;TraesCS6B02G117000;TraesCS1B02G276500;TraesCS5B02G195…
61	GO:0009507	CC	chloroplast	61/1131	2268/62617	0.00220733	0.0781354	TraesCS1B02G222400;TraesCS6B02G336800;TraesCS2B02G079200;TraesCS5D02G219100;TraesCS2A02G066700;TraesCS5D02G227700;TraesCS3A02G360500;TraesCS6D02G095800;TraesCS4B02G015600;TraesCS6D02G282000;TraesCS2A02G067100;TraesCS6D02G298300;TraesCS2A02G067200;TraesCS4D02G134900;TraesCS1A02G165700;TraesCS5B02G381000;TraesCS5A02G222500;TraesCS2D02G383800;TraesCS2D02G065400;TraesCS2A02G066900;TraesCS5A02G402300;…	TraesCS1B02G222400;;TraesCS2B02G079200;TraesCS5D02G219100;TraesCS2A02G066700;TraesCS5D02G227700;;TraesCS6D02G095800;TraesCS4B02G015600;TraesCS6D02G282000;TraesCS2A02G067100;TraesCS6D02G298300;TraesCS2A02G067200;TraesCS4D02G134900;TraesCS1A02G165700;;TraesCS5A02G222500;TraesCS2D02G383800;TraesCS2D02G065400;TraesCS2A02G066900;;TraesCS2B02G238300;TraesCS2B02G079300;;TraesCS2A02G066800;TraesCS1B02G19…
8	GO:0009067	BP	aspartate family amino acid biosynthetic process	8/1131	127/62617	0.00224177	0.0789887	TraesCS5A02G153900;TraesCS5B02G152600;TraesCS5A02G438800;TraesCS3D02G085100;TraesCS5D02G159100;TraesCSU02G021600;TraesCS2A02G586500;TraesCS5A02G524800	TraesCS5A02G153900;TraesCS5B02G152600;;TraesCS3D02G085100;TraesCS5D02G159100;TraesCSU02G021600;;
3	GO:0032988	BP	ribonucleoprotein complex disassembly	3/1131	15/62617	0.00227328	0.0797316	TraesCS2A02G387000;TraesCS2D02G383800;TraesCS2B02G404600	;TraesCS2D02G383800;
15	GO:0042445	BP	hormone metabolic process	15/1131	355/62617	0.00228593	0.0798092	TraesCS5D02G241000;TraesCS5D02G241100;TraesCS2D02G028600;TraesCS6B02G298500;TraesCS4D02G235200;TraesCS1B02G019800;TraesCS6D02G243800;TraesCS5B02G551400;TraesCS2D02G014200;TraesCS1D02G013700;TraesCS3B02G281000;TraesCS4B02G048500;TraesCS4A02G046700;TraesCS6A02G325700;TraesCS1D02G013600	TraesCS5D02G241000;TraesCS5D02G241100;TraesCS2D02G028600;;TraesCS4D02G235200;TraesCS1B02G019800;TraesCS6D02G243800;;TraesCS2D02G014200;TraesCS1D02G013700;TraesCS3B02G281000;TraesCS4B02G048500;TraesCS4A02G046700;;TraesCS1D02G013600
5	GO:0009695	BP	jasmonic acid biosynthetic process	5/1131	52/62617	0.00245366	0.08489	TraesCS1B02G019800;TraesCS4B02G048500;TraesCS1D02G013700;TraesCS2D02G028600;TraesCS1D02G013600	TraesCS1B02G019800;TraesCS4B02G048500;TraesCS1D02G013700;TraesCS2D02G028600;TraesCS1D02G013600
4	GO:0016833	MF	oxo-acid-lyase activity	4/1131	32/62617	0.00254525	0.087662	TraesCS2D02G224200;TraesCS2B02G244600;TraesCS2D02G468300;TraesCS2A02G219100	TraesCS2D02G224200;TraesCS2B02G244600;;TraesCS2A02G219100
6	GO:0043178	MF	alcohol binding	6/1131	76/62617	0.00256029	0.0877845	TraesCS4B02G187800;TraesCS4A02G116400;TraesCS4D02G189200;TraesCS2D02G317800;TraesCS4A02G114400;TraesCS4B02G189800	TraesCS4B02G187800;TraesCS4A02G116400;TraesCS4D02G189200;TraesCS2D02G317800;TraesCS4A02G114400;TraesCS4B02G189800
7	GO:0031407	BP	oxylipin metabolic process	7/1131	103/62617	0.00272029	0.0928542	TraesCS2D02G028600;TraesCS1B02G019800;TraesCS6B02G464800;TraesCS5A02G378900;TraesCS1D02G013700;TraesCS4B02G048500;TraesCS1D02G013600	TraesCS2D02G028600;TraesCS1B02G019800;;;TraesCS1D02G013700;TraesCS4B02G048500;TraesCS1D02G013600
38	GO:0016746	MF	transferase activity, transferring acyl groups	38/1131	1277/62617	0.00285051	0.0968667	TraesCS2D02G195900;TraesCS6D02G082300;TraesCS4B02G225500;TraesCS2B02G215000;TraesCS2D02G344200;TraesCS2D02G195800;TraesCS1B02G052800;TraesCS3A02G413600;TraesCS1D02G021600;TraesCS4D02G178300;TraesCS7D02G401000;TraesCS2D02G491100;TraesCS3A02G413700;TraesCS1B02G149600;TraesCS6B02G185200;TraesCS2B02G215100;TraesCS4D02G273400;TraesCS3A02G119700;TraesCS2B02G364000;TraesCS2A02G219100;TraesCS2A02G191600;…	TraesCS2D02G195900;TraesCS6D02G082300;TraesCS4B02G225500;TraesCS2B02G215000;TraesCS2D02G344200;TraesCS2D02G195800;TraesCS1B02G052800;;TraesCS1D02G021600;TraesCS4D02G178300;;;;TraesCS1B02G149600;TraesCS6B02G185200;TraesCS2B02G215100;TraesCS4D02G273400;TraesCS3A02G119700;;TraesCS2A02G219100;TraesCS2A02G191600;TraesCS5B02G136900;TraesCS2A02G191700;TraesCS7A02G191700;;TraesCS4D02G008200;TraesCS3D02G2…
6	GO:0009074	BP	aromatic amino acid family catabolic process	6/1131	78/62617	0.00291833	0.0982976	TraesCS2A02G380800;TraesCS5B02G468300;TraesCS2A02G380900;TraesCS2B02G224000;TraesCS2B02G398200;TraesCS2A02G381000	;;;TraesCS2B02G224000;;
25	GO:0006820	BP	anion transport	25/1131	738/62617	0.00306631	0.101418	TraesCS3D02G188000;TraesCS5B02G512000;TraesCS6D02G331400;TraesCS6B02G126400;TraesCS3A02G183800;TraesCS3D02G479700;TraesCS6B02G444100;TraesCS6A02G170700;TraesCS7B02G213000;TraesCS3A02G484900;TraesCS4B02G330000;TraesCS3A02G224100;TraesCS1D02G118600;TraesCS6D02G160400;TraesCS1A02G117500;TraesCS6D02G084300;TraesCS1D02G073900;TraesCS5D02G485100;TraesCS3D02G480100;TraesCS5B02G120000;TraesCS1D02G020800;…	TraesCS3D02G188000;;TraesCS6D02G331400;TraesCS6B02G126400;TraesCS3A02G183800;;;TraesCS6A02G170700;TraesCS7B02G213000;;;TraesCS3A02G224100;TraesCS1D02G118600;TraesCS6D02G160400;TraesCS1A02G117500;TraesCS6D02G084300;TraesCS1D02G073900;;;TraesCS5B02G120000;TraesCS1D02G020800;TraesCS2B02G266600;TraesCS7A02G187800;;TraesCS6A02G098500
180	GO:1901576	BP	organic substance biosynthetic process	180/1131	8086/62617	0.00311171	0.101418	TraesCS2A02G501900;TraesCS2D02G528400;TraesCS6B02G041500;TraesCS4A02G388600;TraesCS4D02G311500;TraesCS2A02G458100;TraesCS3D02G540200;TraesCS3D02G245500;TraesCS5D02G179300;TraesCS2B02G079200;TraesCS4D02G178300;TraesCSU02G198000;TraesCS2D02G477300;TraesCS3D02G231000;TraesCS5A02G222500;TraesCS2A02G380800;TraesCS2D02G300200;TraesCS6D02G202500;TraesCS5A02G394500;TraesCS5B02G096200;TraesCS2D02G065200;T…	;;TraesCS6B02G041500;;TraesCS4D02G311500;;;TraesCS3D02G245500;TraesCS5D02G179300;TraesCS2B02G079200;TraesCS4D02G178300;TraesCSU02G198000;;TraesCS3D02G231000;TraesCS5A02G222500;;TraesCS2D02G300200;TraesCS6D02G202500;;TraesCS5B02G096200;TraesCS2D02G065200;TraesCS3A02G118300;TraesCS3D02G250900;;TraesCS2B02G079100;;;;;TraesCS6D02G255200;TraesCS2D02G065600;;TraesCS7B02G123100;TraesCS4A02G031400;TraesC…
2	GO:0016107	BP	sesquiterpenoid catabolic process	2/1131	5/62617	0.00314363	0.101418	TraesCS6D02G243800;TraesCS6B02G298500	TraesCS6D02G243800;
2	GO:0043290	BP	apocarotenoid catabolic process	2/1131	5/62617	0.00314363	0.101418	TraesCS6D02G243800;TraesCS6B02G298500	TraesCS6D02G243800;
2	GO:0046345	BP	abscisic acid catabolic process	2/1131	5/62617	0.00314363	0.101418	TraesCS6D02G243800;TraesCS6B02G298500	TraesCS6D02G243800;
25	GO:0005887	CC	integral component of plasma membrane	25/1131	740/62617	0.00312998	0.101418	TraesCS3B02G383400;TraesCS5B02G512000;TraesCS4B02G262800;TraesCS6D02G212900;TraesCS7D02G154700;TraesCS2D02G318600;TraesCS5D02G234200;TraesCS3D02G479700;TraesCS2B02G218700;TraesCS7D02G412800;TraesCS3A02G484900;TraesCS4B02G339700;TraesCS4D02G344300;TraesCS1D02G118600;TraesCS1A02G117500;TraesCS5A02G004300;TraesCS6A02G082900;TraesCS3D02G480100;TraesCS6D02G076400;TraesCS2A02G188600;TraesCS7A02G187800;…	;;;TraesCS6D02G212900;TraesCS7D02G154700;TraesCS2D02G318600;TraesCS5D02G234200;;TraesCS2B02G218700;;;;TraesCS4D02G344300;TraesCS1D02G118600;TraesCS1A02G117500;TraesCS5A02G004300;TraesCS6A02G082900;;TraesCS6D02G076400;TraesCS2A02G188600;TraesCS7A02G187800;TraesCS3B02G265500;;TraesCS3A02G233800;TraesCS1D02G265400
2	GO:0009344	CC	nitrite reductase complex [NAD(P)H]	2/1131	5/62617	0.00314363	0.101418	TraesCS6B02G227900;TraesCS4D02G045400	TraesCS6B02G227900;TraesCS4D02G045400
2	GO:0010295	MF	(+)-abscisic acid 8'-hydroxylase activity	2/1131	5/62617	0.00314363	0.101418	TraesCS6D02G243800;TraesCS6B02G298500	TraesCS6D02G243800;
2	GO:0047216	MF	inositol 3-alpha-galactosyltransferase activity	2/1131	5/62617	0.00314363	0.101418	TraesCS4D02G180800;TraesCS4A02G125300	TraesCS4D02G180800;TraesCS4A02G125300
4	GO:0009646	BP	response to absence of light	4/1131	34/62617	0.00319029	0.102063	TraesCS5D02G159100;TraesCS5A02G153900;TraesCS5B02G152600;TraesCS2D02G014200	TraesCS5D02G159100;TraesCS5A02G153900;TraesCS5B02G152600;TraesCS2D02G014200
4	GO:0004869	MF	cysteine-type endopeptidase inhibitor activity	4/1131	34/62617	0.00319029	0.102063	TraesCS2B02G501800;TraesCS1B02G322100;TraesCS2A02G581500;TraesCS2B02G502800	;;;
6	GO:0042562	MF	hormone binding	6/1131	80/62617	0.00331252	0.105531	TraesCS4B02G187800;TraesCS4A02G116400;TraesCS4D02G189200;TraesCS2D02G317800;TraesCS4A02G114400;TraesCS4B02G189800	TraesCS4B02G187800;TraesCS4A02G116400;TraesCS4D02G189200;TraesCS2D02G317800;TraesCS4A02G114400;TraesCS4B02G189800
5	GO:0009694	BP	jasmonic acid metabolic process	5/1131	56/62617	0.00339945	0.107851	TraesCS1B02G019800;TraesCS4B02G048500;TraesCS1D02G013700;TraesCS2D02G028600;TraesCS1D02G013600	TraesCS1B02G019800;TraesCS4B02G048500;TraesCS1D02G013700;TraesCS2D02G028600;TraesCS1D02G013600
907	GO:0003674	MF	molecular_function	907/1131	47946/62617	0.00364897	0.1116	TraesCS3D02G188000;TraesCS3D02G033800;TraesCS1A02G189200;TraesCS2D02G157800;TraesCSU02G234900;TraesCS6D02G331400;TraesCS3A02G239200;TraesCS4D02G273400;TraesCS2B02G502100;TraesCS6A02G042000;TraesCS1B02G383700;TraesCS4D02G364900;TraesCS3D02G245500;TraesCS5D02G179300;TraesCS7B02G252600;TraesCS2A02G052600;TraesCS5B02G064000;TraesCS1B02G249000;TraesCS2D02G318600;TraesCS4A02G127000;TraesCS2B02G093100;T…	TraesCS3D02G188000;TraesCS3D02G033800;TraesCS1A02G189200;TraesCS2D02G157800;TraesCSU02G234900;TraesCS6D02G331400;TraesCS3A02G239200;TraesCS4D02G273400;;TraesCS6A02G042000;;;TraesCS3D02G245500;TraesCS5D02G179300;TraesCS7B02G252600;TraesCS2A02G052600;TraesCS5B02G064000;TraesCS1B02G249000;TraesCS2D02G318600;TraesCS4A02G127000;TraesCS2B02G093100;TraesCS4B02G059100;TraesCS7A02G091200;;;TraesCS2B02G193…
6	GO:0042537	BP	benzene-containing compound metabolic process	6/1131	83/62617	0.00397634	0.120647	TraesCS2A02G380800;TraesCS5B02G468300;TraesCS2A02G380900;TraesCS2B02G224000;TraesCS2B02G398200;TraesCS2A02G381000	;;;TraesCS2B02G224000;;
40	GO:0044459	CC	plasma membrane part	40/1131	1383/62617	0.00401926	0.120989	TraesCS3B02G383400;TraesCS5B02G512000;TraesCS4B02G262800;TraesCS6D02G212900;TraesCS6D02G295000;TraesCS5A02G429700;TraesCS7D02G154700;TraesCS1B02G249000;TraesCS2D02G318600;TraesCS4A02G269400;TraesCS5D02G234200;TraesCS1A02G117500;TraesCS2B02G218700;TraesCS7D02G412800;TraesCS1D02G430700;TraesCS4B02G339700;TraesCS4D02G344300;TraesCS3A02G484900;TraesCS3A02G480200;TraesCS1D02G118600;TraesCS1D02G237500;…	;;;TraesCS6D02G212900;TraesCS6D02G295000;;TraesCS7D02G154700;TraesCS1B02G249000;TraesCS2D02G318600;;TraesCS5D02G234200;TraesCS1A02G117500;TraesCS2B02G218700;;TraesCS1D02G430700;;TraesCS4D02G344300;;;TraesCS1D02G118600;TraesCS1D02G237500;TraesCS3A02G156800;TraesCS4A02G067900;;;;TraesCS5A02G004300;TraesCS6A02G082900;TraesCS1A02G234600;TraesCS2D02G264900;;TraesCS6D02G076400;TraesCS2A02G188600;TraesC…
7	GO:0008378	MF	galactosyltransferase activity	7/1131	111/62617	0.00412278	0.123136	TraesCS3D02G092900;TraesCS4A02G212800;TraesCS4D02G180800;TraesCS4B02G103000;TraesCS4A02G125300;TraesCS6A02G368700;TraesCS3A02G092800	TraesCS3D02G092900;;TraesCS4D02G180800;TraesCS4B02G103000;TraesCS4A02G125300;;TraesCS3A02G092800
40	GO:0005506	MF	iron ion binding	40/1131	1390/62617	0.00418153	0.124404	TraesCS4A02G218400;TraesCS1A02G349900;TraesCS2D02G157800;TraesCS6B02G039500;TraesCS6B02G298500;TraesCS3B02G609600;TraesCS2B02G402100;TraesCS7D02G520200;TraesCS5B02G429700;TraesCS2D02G521700;TraesCS3B02G025600;TraesCS4B02G097200;TraesCS7D02G102700;TraesCS4B02G195000;TraesCS5A02G381100;TraesCS1B02G177900;TraesCS4D02G195700;TraesCS2D02G300200;TraesCS3A02G479700;TraesCS7B02G417900;TraesCS3D02G419600;…	;;TraesCS2D02G157800;TraesCS6B02G039500;;;;;;;TraesCS3B02G025600;TraesCS4B02G097200;TraesCS7D02G102700;TraesCS4B02G195000;;TraesCS1B02G177900;TraesCS4D02G195700;TraesCS2D02G300200;;;;TraesCS3D02G334900;;;TraesCS4A02G109200;TraesCS1B02G001900;TraesCS4D02G235200;TraesCS2D02G381900;TraesCS1D02G351800;;;TraesCS7A02G064200;TraesCS3D02G077400;TraesCS2A02G023000;;;TraesCS2B02G329600;TraesCS2D02G014200;T…
2	GO:0030785	MF	[ribulose-bisphosphate carboxylase]-lysine N-methyltransferase activity	2/1131	6/62617	0.00465902	0.137011	TraesCS5D02G238000;TraesCS6B02G315800	TraesCS5D02G238000;
6	GO:0006558	BP	L-phenylalanine metabolic process	6/1131	86/62617	0.00473375	0.138146	TraesCS2A02G380800;TraesCS5B02G468300;TraesCS2A02G380900;TraesCS2B02G224000;TraesCS2B02G398200;TraesCS2A02G381000	;;;TraesCS2B02G224000;;
6	GO:1902221	BP	erythrose 4-phosphate/phosphoenolpyruvate family amino acid metabolic process	6/1131	86/62617	0.00473375	0.138146	TraesCS2A02G380800;TraesCS5B02G468300;TraesCS2A02G380900;TraesCS2B02G224000;TraesCS2B02G398200;TraesCS2A02G381000	;;;TraesCS2B02G224000;;
3	GO:0032328	BP	alanine transport	3/1131	20/62617	0.00532585	0.153088	TraesCS3D02G480100;TraesCS3D02G479700;TraesCS3A02G484900	;;
3	GO:0015808	BP	L-alanine transport	3/1131	20/62617	0.00532585	0.153088	TraesCS3D02G480100;TraesCS3D02G479700;TraesCS3A02G484900	;;
6	GO:0044347	BP	cell wall polysaccharide catabolic process	6/1131	89/62617	0.00559219	0.158951	TraesCS3A02G471900;TraesCS4A02G045800;TraesCS4B02G259400;TraesCS4B02G143500;TraesCS4A02G368600;TraesCS3D02G467600	;TraesCS4A02G045800;;TraesCS4B02G143500;;
3	GO:0005987	BP	sucrose catabolic process	3/1131	21/62617	0.00613086	0.169229	TraesCS5B02G476000;TraesCS5B02G475700;TraesCS5A02G464500	;;
3	GO:0015812	BP	gamma-aminobutyric acid transport	3/1131	21/62617	0.00613086	0.169229	TraesCS3D02G480100;TraesCS3D02G479700;TraesCS3A02G484900	;;
3	GO:0030674	MF	protein binding, bridging	3/1131	21/62617	0.00613086	0.169229	TraesCS5B02G064100;TraesCS5B02G064000;TraesCS1D02G101900	TraesCS5B02G064100;TraesCS5B02G064000;TraesCS1D02G101900
3	GO:0022858	MF	alanine transmembrane transporter activity	3/1131	21/62617	0.00613086	0.169229	TraesCS3D02G480100;TraesCS3D02G479700;TraesCS3A02G484900	;;
3	GO:0015185	MF	gamma-aminobutyric acid transmembrane transporter activity	3/1131	21/62617	0.00613086	0.169229	TraesCS3D02G480100;TraesCS3D02G479700;TraesCS3A02G484900	;;
3	GO:0015180	MF	L-alanine transmembrane transporter activity	3/1131	21/62617	0.00613086	0.169229	TraesCS3D02G480100;TraesCS3D02G479700;TraesCS3A02G484900	;;
4	GO:0006012	BP	galactose metabolic process	4/1131	41/62617	0.0063073	0.173473	TraesCS3D02G092900;TraesCS4D02G180800;TraesCS4A02G125300;TraesCS3A02G092800	TraesCS3D02G092900;TraesCS4D02G180800;TraesCS4A02G125300;TraesCS3A02G092800
5	GO:0045493	BP	xylan catabolic process	5/1131	65/62617	0.00643904	0.17536	TraesCS4A02G045800;TraesCS3A02G471900;TraesCS3D02G467600;TraesCS4B02G143500;TraesCS4B02G259400	TraesCS4A02G045800;;;TraesCS4B02G143500;
2	GO:0009399	BP	nitrogen fixation	2/1131	7/62617	0.00644469	0.17536	TraesCS2A02G500400;TraesCS2B02G528300	;
6	GO:0016628	MF	oxidoreductase activity, acting on the CH-CH group of donors, NAD or NADP as acceptor	6/1131	92/62617	0.00655907	0.177839	TraesCS2D02G028600;TraesCS1D02G013600;TraesCS1B02G019800;TraesCS1D02G013700;TraesCS4B02G048500;TraesCS5A02G524800	TraesCS2D02G028600;TraesCS1D02G013600;TraesCS1B02G019800;TraesCS1D02G013700;TraesCS4B02G048500;
38	GO:0019748	BP	secondary metabolic process	38/1131	1337/62617	0.00665702	0.179857	TraesCS4A02G388600;TraesCS3D02G287800;TraesCS4D02G099100;TraesCS2A02G380900;TraesCS3D02G540200;TraesCS5D02G179300;TraesCS5A02G472300;TraesCSU02G198000;TraesCS2B02G093100;TraesCS5A02G033400;TraesCS2D02G547700;TraesCS2A02G380800;TraesCS6B02G429400;TraesCS3B02G397200;TraesCS3D02G077400;TraesCS6D02G120700;TraesCS2D02G300200;TraesCS2B02G224000;TraesCS3D02G419600;TraesCS7B02G439700;TraesCS3A02G348000;T…	;TraesCS3D02G287800;TraesCS4D02G099100;;;TraesCS5D02G179300;;TraesCSU02G198000;TraesCS2B02G093100;TraesCS5A02G033400;;;;;TraesCS3D02G077400;TraesCS6D02G120700;TraesCS2D02G300200;TraesCS2B02G224000;;;;;;TraesCS6D02G057800;;TraesCS1A02G242000;TraesCS3D02G341600;;TraesCS1A02G186300;;TraesCS1D02G189700;TraesCS2A02G023000;;;;;TraesCS4B02G006000;
6	GO:0043666	BP	regulation of phosphoprotein phosphatase activity	6/1131	93/62617	0.00690675	0.183364	TraesCS4B02G187800;TraesCS4A02G116400;TraesCS4D02G189200;TraesCS2D02G317800;TraesCS4A02G114400;TraesCS4B02G189800	TraesCS4B02G187800;TraesCS4A02G116400;TraesCS4D02G189200;TraesCS2D02G317800;TraesCS4A02G114400;TraesCS4B02G189800
6	GO:0035304	BP	regulation of protein dephosphorylation	6/1131	93/62617	0.00690675	0.183364	TraesCS4B02G187800;TraesCS4A02G116400;TraesCS4D02G189200;TraesCS2D02G317800;TraesCS4A02G114400;TraesCS4B02G189800	TraesCS4B02G187800;TraesCS4A02G116400;TraesCS4D02G189200;TraesCS2D02G317800;TraesCS4A02G114400;TraesCS4B02G189800
8	GO:0016769	MF	transferase activity, transferring nitrogenous groups	8/1131	153/62617	0.0068957	0.183364	TraesCS4B02G235400;TraesCS1D02G292100;TraesCS2D02G468300;TraesCS4A02G059800;TraesCS1B02G308900;TraesCS4A02G137000;TraesCS6D02G319300;TraesCS4D02G236800	TraesCS4B02G235400;TraesCS1D02G292100;;TraesCS4A02G059800;;TraesCS4A02G137000;TraesCS6D02G319300;TraesCS4D02G236800
8	GO:0008483	MF	transaminase activity	8/1131	153/62617	0.0068957	0.183364	TraesCS4B02G235400;TraesCS1D02G292100;TraesCS2D02G468300;TraesCS4A02G059800;TraesCS1B02G308900;TraesCS4A02G137000;TraesCS6D02G319300;TraesCS4D02G236800	TraesCS4B02G235400;TraesCS1D02G292100;;TraesCS4A02G059800;;TraesCS4A02G137000;TraesCS6D02G319300;TraesCS4D02G236800
18	GO:0098656	BP	anion transmembrane transport	18/1131	511/62617	0.00700235	0.184679	TraesCS3D02G188000;TraesCS1D02G073900;TraesCS5D02G485100;TraesCS3A02G224100;TraesCS6D02G331400;TraesCS1A02G117500;TraesCS3D02G480100;TraesCS3A02G183800;TraesCS5B02G120000;TraesCS6D02G160400;TraesCS2B02G266600;TraesCS7A02G187800;TraesCS6B02G444100;TraesCS1D02G118600;TraesCS6A02G170700;TraesCS7B02G213000;TraesCS3D02G479700;TraesCS3A02G484900	TraesCS3D02G188000;TraesCS1D02G073900;;TraesCS3A02G224100;TraesCS6D02G331400;TraesCS1A02G117500;;TraesCS3A02G183800;TraesCS5B02G120000;TraesCS6D02G160400;TraesCS2B02G266600;TraesCS7A02G187800;;TraesCS1D02G118600;TraesCS6A02G170700;TraesCS7B02G213000;;
3	GO:0070417	BP	cellular response to cold	3/1131	22/62617	0.00700457	0.184679	TraesCS7B02G478000;TraesCS7D02G541100;TraesCSU02G094800	;;TraesCSU02G094800
6	GO:0015793	BP	glycerol transport	6/1131	94/62617	0.00726756	0.190955	TraesCS6A02G082900;TraesCS6D02G212900;TraesCS6D02G076400;TraesCS7A02G187800;TraesCS6A02G405700;TraesCS4D02G344300	TraesCS6A02G082900;TraesCS6D02G212900;TraesCS6D02G076400;TraesCS7A02G187800;;TraesCS4D02G344300
817	GO:0008150	BP	biological_process	817/1131	42946/62617	0.00729294	0.190965	TraesCS3D02G188000;TraesCS3D02G033800;TraesCS2D02G157800;TraesCSU02G234900;TraesCS6D02G331400;TraesCS3A02G239200;TraesCS4D02G273400;TraesCS2B02G502100;TraesCS5D02G498300;TraesCS1B02G383700;TraesCS3D02G540200;TraesCS3D02G245500;TraesCS5D02G179300;TraesCS7B02G252600;TraesCS5B02G064000;TraesCS1B02G249000;TraesCS2D02G318600;TraesCS4A02G127000;TraesCS4B02G059100;TraesCS7A02G091200;TraesCS2A02G571700;T…	TraesCS3D02G188000;TraesCS3D02G033800;TraesCS2D02G157800;TraesCSU02G234900;TraesCS6D02G331400;TraesCS3A02G239200;TraesCS4D02G273400;;;;;TraesCS3D02G245500;TraesCS5D02G179300;TraesCS7B02G252600;TraesCS5B02G064000;TraesCS1B02G249000;TraesCS2D02G318600;TraesCS4A02G127000;TraesCS4B02G059100;TraesCS7A02G091200;;TraesCS2B02G193000;;;TraesCS2D02G300200;;TraesCS4B02G131400;;;TraesCS7B02G213000;TraesCS4B0…
8	GO:0009066	BP	aspartate family amino acid metabolic process	8/1131	155/62617	0.00743493	0.194019	TraesCS5A02G153900;TraesCS5B02G152600;TraesCS5A02G438800;TraesCS3D02G085100;TraesCS5D02G159100;TraesCSU02G021600;TraesCS2A02G586500;TraesCS5A02G524800	TraesCS5A02G153900;TraesCS5B02G152600;;TraesCS3D02G085100;TraesCS5D02G159100;TraesCSU02G021600;;
6	GO:0010921	BP	regulation of phosphatase activity	6/1131	95/62617	0.00764179	0.197396	TraesCS4B02G187800;TraesCS4A02G116400;TraesCS4D02G189200;TraesCS2D02G317800;TraesCS4A02G114400;TraesCS4B02G189800	TraesCS4B02G187800;TraesCS4A02G116400;TraesCS4D02G189200;TraesCS2D02G317800;TraesCS4A02G114400;TraesCS4B02G189800
6	GO:0035303	BP	regulation of dephosphorylation	6/1131	95/62617	0.00764179	0.197396	TraesCS4B02G187800;TraesCS4A02G116400;TraesCS4D02G189200;TraesCS2D02G317800;TraesCS4A02G114400;TraesCS4B02G189800	TraesCS4B02G187800;TraesCS4A02G116400;TraesCS4D02G189200;TraesCS2D02G317800;TraesCS4A02G114400;TraesCS4B02G189800
3	GO:0033897	MF	ribonuclease T2 activity	3/1131	23/62617	0.00794833	0.201485	TraesCS2B02G182900;TraesCS2A02G157400;TraesCS2D02G163300	TraesCS2B02G182900;TraesCS2A02G157400;TraesCS2D02G163300
6	GO:0042044	BP	fluid transport	6/1131	97/62617	0.00843157	0.208401	TraesCS6A02G082900;TraesCS6D02G212900;TraesCS6D02G076400;TraesCS7A02G187800;TraesCS6A02G405700;TraesCS4D02G344300	TraesCS6A02G082900;TraesCS6D02G212900;TraesCS6D02G076400;TraesCS7A02G187800;;TraesCS4D02G344300
6	GO:0006833	BP	water transport	6/1131	97/62617	0.00843157	0.208401	TraesCS6A02G082900;TraesCS6D02G212900;TraesCS6D02G076400;TraesCS7A02G187800;TraesCS6A02G405700;TraesCS4D02G344300	TraesCS6A02G082900;TraesCS6D02G212900;TraesCS6D02G076400;TraesCS7A02G187800;;TraesCS4D02G344300
2	GO:0042183	BP	formate catabolic process	2/1131	8/62617	0.00849042	0.208401	TraesCS6D02G255200;TraesCS6A02G274900	TraesCS6D02G255200;
2	GO:0015942	BP	formate metabolic process	2/1131	8/62617	0.00849042	0.208401	TraesCS6D02G255200;TraesCS6A02G274900	TraesCS6D02G255200;
13	GO:0010383	BP	cell wall polysaccharide metabolic process	13/1131	316/62617	0.00850395	0.208401	TraesCS3A02G471900;TraesCS4D02G142800;TraesCS2A02G433500;TraesCS4A02G045800;TraesCS6D02G300300;TraesCS4B02G259400;TraesCS5A02G222500;TraesCS2D02G431500;TraesCS7D02G419600;TraesCS4B02G143500;TraesCS4A02G368600;TraesCS3D02G467600;TraesCS2B02G454500	;TraesCS4D02G142800;;TraesCS4A02G045800;TraesCS6D02G300300;;TraesCS5A02G222500;;;TraesCS4B02G143500;;;
2	GO:0008863	MF	formate dehydrogenase (NAD+) activity	2/1131	8/62617	0.00849042	0.208401	TraesCS6D02G255200;TraesCS6A02G274900	TraesCS6D02G255200;
2	GO:0070412	MF	R-SMAD binding	2/1131	8/62617	0.00849042	0.208401	TraesCS1A02G224900;TraesCS1B02G238100	TraesCS1A02G224900;TraesCS1B02G238100
2	GO:0046332	MF	SMAD binding	2/1131	8/62617	0.00849042	0.208401	TraesCS1A02G224900;TraesCS1B02G238100	TraesCS1A02G224900;TraesCS1B02G238100
4	GO:0080038	BP	positive regulation of cytokinin-activated signaling pathway	4/1131	45/62617	0.00876912	0.213531	TraesCSU02G060000;TraesCSU02G060200;TraesCS6D02G021500;TraesCS4B02G011300	TraesCSU02G060000;TraesCSU02G060200;TraesCS6D02G021500;TraesCS4B02G011300
4	GO:0080036	BP	regulation of cytokinin-activated signaling pathway	4/1131	45/62617	0.00876912	0.213531	TraesCSU02G060000;TraesCSU02G060200;TraesCS6D02G021500;TraesCS4B02G011300	TraesCSU02G060000;TraesCSU02G060200;TraesCS6D02G021500;TraesCS4B02G011300
11	GO:0016054	BP	organic acid catabolic process	11/1131	264/62617	0.00914537	0.221283	TraesCS6D02G255200;TraesCS2A02G380900;TraesCS2A02G380800;TraesCS5B02G468300;TraesCS2B02G398200;TraesCS6D02G243800;TraesCS6A02G274900;TraesCS6B02G219300;TraesCS2B02G224000;TraesCS6B02G298500;TraesCS2A02G381000	TraesCS6D02G255200;;;;;TraesCS6D02G243800;;TraesCS6B02G219300;TraesCS2B02G224000;;
11	GO:0046395	BP	carboxylic acid catabolic process	11/1131	264/62617	0.00914537	0.221283	TraesCS6D02G255200;TraesCS2A02G380900;TraesCS2A02G380800;TraesCS5B02G468300;TraesCS2B02G398200;TraesCS6D02G243800;TraesCS6A02G274900;TraesCS6B02G219300;TraesCS2B02G224000;TraesCS6B02G298500;TraesCS2A02G381000	TraesCS6D02G255200;;;;;TraesCS6D02G243800;;TraesCS6B02G219300;TraesCS2B02G224000;;
90	GO:0048037	MF	cofactor binding	90/1131	3802/62617	0.00983369	0.236441	TraesCS2D02G157800;TraesCSU02G234900;TraesCS5D02G219100;TraesCS3A02G523900;TraesCS2B02G125300;TraesCS2D02G547700;TraesCS2A02G571700;TraesCS2D02G300200;TraesCS7B02G417900;TraesCS2D02G107900;TraesCS6B02G063500;TraesCS6A02G274900;TraesCS6D02G255200;TraesCS2A02G579500;TraesCS2A02G023000;TraesCS6D02G243800;TraesCS4B02G270800;TraesCS3D02G077400;TraesCS1B02G343000;TraesCS2A02G516800;TraesCS5B02G349300;T…	TraesCS2D02G157800;TraesCSU02G234900;TraesCS5D02G219100;;TraesCS2B02G125300;;;TraesCS2D02G300200;;TraesCS2D02G107900;TraesCS6B02G063500;;TraesCS6D02G255200;;TraesCS2A02G023000;TraesCS6D02G243800;;TraesCS3D02G077400;;;;TraesCS4D02G232700;TraesCS1D02G067500;;TraesCS7D02G322000;TraesCS1D02G013600;TraesCS7D02G370400;TraesCS1B02G177900;;TraesCS5D02G268800;;;TraesCS5A02G216200;;TraesCS3D02G334900;;Trae…
3	GO:1903826	BP	arginine transmembrane transport	3/1131	25/62617	0.0100507	0.2394	TraesCS3D02G480100;TraesCS3D02G479700;TraesCS3A02G484900	;;
3	GO:0006714	BP	sesquiterpenoid metabolic process	3/1131	25/62617	0.0100507	0.2394	TraesCS6D02G243800;TraesCS6B02G298500;TraesCS4A02G046700	TraesCS6D02G243800;;TraesCS4A02G046700
3	GO:1990822	BP	basic amino acid transmembrane transport	3/1131	25/62617	0.0100507	0.2394	TraesCS3D02G480100;TraesCS3D02G479700;TraesCS3A02G484900	;;
6	GO:0015791	BP	polyol transport	6/1131	101/62617	0.0101838	0.241818	TraesCS6A02G082900;TraesCS6D02G212900;TraesCS6D02G076400;TraesCS7A02G187800;TraesCS6A02G405700;TraesCS4D02G344300	TraesCS6A02G082900;TraesCS6D02G212900;TraesCS6D02G076400;TraesCS7A02G187800;;TraesCS4D02G344300
23	GO:0044264	BP	cellular polysaccharide metabolic process	23/1131	721/62617	0.0102637	0.24296	TraesCS5B02G096200;TraesCS2D02G431500;TraesCS4A02G368600;TraesCS2B02G318100;TraesCS3D02G467600;TraesCS6D02G300300;TraesCS2D02G301000;TraesCS4D02G142800;TraesCS2A02G433500;TraesCS3A02G144600;TraesCS4B02G259400;TraesCS5A02G222500;TraesCS7D02G419600;TraesCS5B02G476000;TraesCS5D02G261000;TraesCS3A02G471900;TraesCS1A02G360700;TraesCS4B02G143500;TraesCS2B02G454500;TraesCS5A02G464500;TraesCS4A02G045800;…	TraesCS5B02G096200;;;TraesCS2B02G318100;;TraesCS6D02G300300;TraesCS2D02G301000;TraesCS4D02G142800;;TraesCS3A02G144600;;TraesCS5A02G222500;;;TraesCS5D02G261000;;;TraesCS4B02G143500;;;TraesCS4A02G045800;;
2	GO:0010258	BP	NADH dehydrogenase complex (plastoquinone) assembly	2/1131	9/62617	0.0107862	0.25298	TraesCS3D02G509100;TraesCS3B02G566000	;
3	GO:0015181	MF	arginine transmembrane transporter activity	3/1131	26/62617	0.0112113	0.260551	TraesCS3D02G480100;TraesCS3D02G479700;TraesCS3A02G484900	;;
42	GO:0050662	MF	coenzyme binding	42/1131	1553/62617	0.0116128	0.262308	TraesCS5B02G268600;TraesCS7D02G391700;TraesCS2A02G516800;TraesCSU02G234900;TraesCS3A02G523900;TraesCS4D02G232700;TraesCS4A02G137000;TraesCS4D02G099100;TraesCS1D02G067500;TraesCS2D02G394200;TraesCS1D02G013700;TraesCS4B02G048500;TraesCS1D02G013600;TraesCS5B02G349300;TraesCS2D02G028600;TraesCS2B02G287800;TraesCS7A02G317500;TraesCS1B02G019800;TraesCS6B02G464800;TraesCS5D02G268800;TraesCS1B02G308900;T…	TraesCS5B02G268600;;;TraesCSU02G234900;;TraesCS4D02G232700;TraesCS4A02G137000;TraesCS4D02G099100;TraesCS1D02G067500;;TraesCS1D02G013700;TraesCS4B02G048500;TraesCS1D02G013600;;TraesCS2D02G028600;TraesCS2B02G287800;TraesCS7A02G317500;TraesCS1B02G019800;;TraesCS5D02G268800;;;;TraesCS5A02G216200;TraesCS6A02G025700;;TraesCS5A02G184300;;;TraesCS5D02G224200;TraesCS7D02G314200;;TraesCS6D02G255200;TraesCS…
7	GO:0042803	MF	protein homodimerization activity	7/1131	136/62617	0.0120833	0.270874	TraesCS5A02G153900;TraesCS5B02G152600;TraesCS3A02G523900;TraesCS5D02G159100;TraesCS5A02G438800;TraesCSU02G021600;TraesCS2A02G586500	TraesCS5A02G153900;TraesCS5B02G152600;;TraesCS5D02G159100;;TraesCSU02G021600;
5	GO:0005985	BP	sucrose metabolic process	5/1131	76/62617	0.0122602	0.273298	TraesCSU02G082000;TraesCS5B02G476000;TraesCS5B02G475700;TraesCS5A02G464500;TraesCS4B02G167500	TraesCSU02G082000;;;;TraesCS4B02G167500
3	GO:0009313	BP	oligosaccharide catabolic process	3/1131	27/62617	0.0124459	0.27583	TraesCS5B02G476000;TraesCS5B02G475700;TraesCS5A02G464500	;;
3	GO:0046352	BP	disaccharide catabolic process	3/1131	27/62617	0.0124459	0.27583	TraesCS5B02G476000;TraesCS5B02G475700;TraesCS5A02G464500	;;
7	GO:0005984	BP	disaccharide metabolic process	7/1131	137/62617	0.0125414	0.277143	TraesCS5A02G464500;TraesCS2A02G161200;TraesCS2D02G168100;TraesCS5B02G475700;TraesCSU02G082000;TraesCS5B02G476000;TraesCS4B02G167500	;TraesCS2A02G161200;TraesCS2D02G168100;;TraesCSU02G082000;;TraesCS4B02G167500
35	GO:0005618	CC	cell wall	35/1131	1255/62617	0.0131529	0.288159	TraesCS5B02G319400;TraesCS2A02G588300;TraesCS6A02G339200;TraesCS6A02G028800;TraesCS2B02G615800;TraesCS4D02G142800;TraesCS2A02G433500;TraesCS2D02G300200;TraesCS2A02G571700;TraesCS7D02G084900;TraesCS1B02G217200;TraesCS2D02G583100;TraesCS7D02G419600;TraesCS6A02G028700;TraesCS2D02G451200;TraesCS2D02G396400;TraesCS5D02G464000;TraesCS2A02G105900;TraesCS1D02G215300;TraesCS1A02G164900;TraesCS1D02G215100;…	;;;TraesCS6A02G028800;;TraesCS4D02G142800;;TraesCS2D02G300200;;TraesCS7D02G084900;TraesCS1B02G217200;;;TraesCS6A02G028700;;;;TraesCS2A02G105900;TraesCS1D02G215300;TraesCS1A02G164900;TraesCS1D02G215100;;TraesCS1A02G170100;;TraesCS2A02G211800;TraesCS5D02G217700;;;TraesCS1D02G130200;TraesCS4B02G077600;;TraesCS7D02G383300;;TraesCS3D02G283500;
35	GO:0030312	CC	external encapsulating structure	35/1131	1255/62617	0.0131529	0.288159	TraesCS5B02G319400;TraesCS2A02G588300;TraesCS6A02G339200;TraesCS6A02G028800;TraesCS2B02G615800;TraesCS4D02G142800;TraesCS2A02G433500;TraesCS2D02G300200;TraesCS2A02G571700;TraesCS7D02G084900;TraesCS1B02G217200;TraesCS2D02G583100;TraesCS7D02G419600;TraesCS6A02G028700;TraesCS2D02G451200;TraesCS2D02G396400;TraesCS5D02G464000;TraesCS2A02G105900;TraesCS1D02G215300;TraesCS1A02G164900;TraesCS1D02G215100;…	;;;TraesCS6A02G028800;;TraesCS4D02G142800;;TraesCS2D02G300200;;TraesCS7D02G084900;TraesCS1B02G217200;;;TraesCS6A02G028700;;;;TraesCS2A02G105900;TraesCS1D02G215300;TraesCS1A02G164900;TraesCS1D02G215100;;TraesCS1A02G170100;;TraesCS2A02G211800;TraesCS5D02G217700;;;TraesCS1D02G130200;TraesCS4B02G077600;;TraesCS7D02G383300;;TraesCS3D02G283500;
8	GO:0015698	BP	inorganic anion transport	8/1131	174/62617	0.0142615	0.311553	TraesCS4B02G330000;TraesCS6D02G084300;TraesCS5B02G512000;TraesCS1D02G118600;TraesCS6B02G126400;TraesCS7A02G187800;TraesCS1A02G117500;TraesCS6A02G098500	;TraesCS6D02G084300;;TraesCS1D02G118600;TraesCS6B02G126400;TraesCS7A02G187800;TraesCS1A02G117500;TraesCS6A02G098500
6	GO:0015850	BP	organic hydroxy compound transport	6/1131	109/62617	0.0144367	0.31448	TraesCS6A02G082900;TraesCS6D02G212900;TraesCS6D02G076400;TraesCS7A02G187800;TraesCS6A02G405700;TraesCS4D02G344300	TraesCS6A02G082900;TraesCS6D02G212900;TraesCS6D02G076400;TraesCS7A02G187800;;TraesCS4D02G344300
20	GO:0009570	CC	chloroplast stroma	20/1131	629/62617	0.0150243	0.322965	TraesCS6B02G197100;TraesCS3B02G585600;TraesCS3D02G266100;TraesCS4D02G134900;TraesCS2B02G238500;TraesCS3D02G367600;TraesCS4A02G177600;TraesCS3A02G165000;TraesCS3D02G288000;TraesCS3A02G375100;TraesCS7B02G313800;TraesCS6A02G169100;TraesCS2D02G246100;TraesCS7D02G421500;TraesCS1D02G349400;TraesCS5D02G238000;TraesCS3A02G082700;TraesCS5A02G524800;TraesCS3D02G387600;TraesCS4B02G140200	TraesCS6B02G197100;;TraesCS3D02G266100;TraesCS4D02G134900;TraesCS2B02G238500;TraesCS3D02G367600;TraesCS4A02G177600;TraesCS3A02G165000;TraesCS3D02G288000;;;TraesCS6A02G169100;TraesCS2D02G246100;;TraesCS1D02G349400;TraesCS5D02G238000;TraesCS3A02G082700;;;TraesCS4B02G140200
20	GO:0009532	CC	plastid stroma	20/1131	629/62617	0.0150243	0.322965	TraesCS6B02G197100;TraesCS3B02G585600;TraesCS3D02G266100;TraesCS4D02G134900;TraesCS2B02G238500;TraesCS3D02G367600;TraesCS4A02G177600;TraesCS3A02G165000;TraesCS3D02G288000;TraesCS3A02G375100;TraesCS7B02G313800;TraesCS6A02G169100;TraesCS2D02G246100;TraesCS7D02G421500;TraesCS1D02G349400;TraesCS5D02G238000;TraesCS3A02G082700;TraesCS5A02G524800;TraesCS3D02G387600;TraesCS4B02G140200	TraesCS6B02G197100;;TraesCS3D02G266100;TraesCS4D02G134900;TraesCS2B02G238500;TraesCS3D02G367600;TraesCS4A02G177600;TraesCS3A02G165000;TraesCS3D02G288000;;;TraesCS6A02G169100;TraesCS2D02G246100;;TraesCS1D02G349400;TraesCS5D02G238000;TraesCS3A02G082700;;;TraesCS4B02G140200
3	GO:0015813	BP	L-glutamate transmembrane transport	3/1131	29/62617	0.01514	0.323353	TraesCS3D02G480100;TraesCS3D02G479700;TraesCS3A02G484900	;;
3	GO:0004557	MF	alpha-galactosidase activity	3/1131	29/62617	0.01514	0.323353	TraesCS2A02G105900;TraesCS1A02G164900;TraesCS6A02G042400	TraesCS2A02G105900;TraesCS1A02G164900;TraesCS6A02G042400
2	GO:0045337	BP	farnesyl diphosphate biosynthetic process	2/1131	11/62617	0.0160896	0.340779	TraesCS2A02G501900;TraesCS2B02G530100	;
2	GO:0004161	MF	dimethylallyltranstransferase activity	2/1131	11/62617	0.0160896	0.340779	TraesCS2A02G501900;TraesCS2B02G530100	;
10	GO:0006855	BP	drug transmembrane transport	10/1131	250/62617	0.0163039	0.344364	TraesCS5A02G033400;TraesCS1B02G315900;TraesCS3D02G480100;TraesCS7D02G484500;TraesCS7A02G497300;TraesCS7B02G400500;TraesCS6A02G400100;TraesCS3A02G484900;TraesCS3D02G479700;TraesCS7D02G130800	TraesCS5A02G033400;;;;;;;;;TraesCS7D02G130800
31	GO:0016747	MF	transferase activity, transferring acyl groups other than amino-acyl groups	31/1131	1109/62617	0.016627	0.348954	TraesCS2D02G195900;TraesCS6D02G082300;TraesCS4B02G225500;TraesCS2B02G215000;TraesCS2D02G195800;TraesCS3D02G287800;TraesCS3A02G413600;TraesCS1D02G021600;TraesCS4D02G178300;TraesCS7D02G401000;TraesCS2D02G491100;TraesCS3A02G413700;TraesCS1B02G149600;TraesCS6B02G185200;TraesCS4D02G273400;TraesCS3A02G119700;TraesCS2A02G191600;TraesCS5B02G136900;TraesCS2A02G191700;TraesCS7A02G191700;TraesCS2A02G355100;…	TraesCS2D02G195900;TraesCS6D02G082300;TraesCS4B02G225500;TraesCS2B02G215000;TraesCS2D02G195800;TraesCS3D02G287800;;TraesCS1D02G021600;TraesCS4D02G178300;;;;TraesCS1B02G149600;TraesCS6B02G185200;TraesCS4D02G273400;TraesCS3A02G119700;TraesCS2A02G191600;TraesCS5B02G136900;TraesCS2A02G191700;TraesCS7A02G191700;;TraesCS1B02G052800;;TraesCS1B02G005300;;TraesCS4A02G031400;TraesCS3B02G246000;TraesCS2B02G…
7	GO:0009808	BP	lignin metabolic process	7/1131	146/62617	0.0172411	0.352475	TraesCS3A02G348000;TraesCS3A02G534900;TraesCS3B02G397200;TraesCS2D02G300200;TraesCS3D02G540200;TraesCS3D02G341600;TraesCS3B02G379900	;;;TraesCS2D02G300200;;TraesCS3D02G341600;
6	GO:0006884	BP	cell volume homeostasis	6/1131	114/62617	0.0176463	0.354129	TraesCS6A02G082900;TraesCS6D02G212900;TraesCS6D02G076400;TraesCS7A02G187800;TraesCS6A02G405700;TraesCS4D02G344300	TraesCS6A02G082900;TraesCS6D02G212900;TraesCS6D02G076400;TraesCS7A02G187800;;TraesCS4D02G344300
6	GO:0009992	BP	cellular water homeostasis	6/1131	114/62617	0.0176463	0.354129	TraesCS6A02G082900;TraesCS6D02G212900;TraesCS6D02G076400;TraesCS7A02G187800;TraesCS6A02G405700;TraesCS4D02G344300	TraesCS6A02G082900;TraesCS6D02G212900;TraesCS6D02G076400;TraesCS7A02G187800;;TraesCS4D02G344300
6	GO:0015168	MF	glycerol transmembrane transporter activity	6/1131	114/62617	0.0176463	0.354129	TraesCS6A02G082900;TraesCS6D02G212900;TraesCS6D02G076400;TraesCS7A02G187800;TraesCS6A02G405700;TraesCS4D02G344300	TraesCS6A02G082900;TraesCS6D02G212900;TraesCS6D02G076400;TraesCS7A02G187800;;TraesCS4D02G344300
6	GO:0015254	MF	glycerol channel activity	6/1131	114/62617	0.0176463	0.354129	TraesCS6A02G082900;TraesCS6D02G212900;TraesCS6D02G076400;TraesCS7A02G187800;TraesCS6A02G405700;TraesCS4D02G344300	TraesCS6A02G082900;TraesCS6D02G212900;TraesCS6D02G076400;TraesCS7A02G187800;;TraesCS4D02G344300
6	GO:0009611	BP	response to wounding	6/1131	115/62617	0.0183423	0.364273	TraesCS3D02G094200;TraesCSU02G049500;TraesCS3A02G093900;TraesCS3A02G534900;TraesCS5A02G378900;TraesCS3D02G540200	TraesCS3D02G094200;TraesCSU02G049500;TraesCS3A02G093900;;;
6	GO:0005372	MF	water transmembrane transporter activity	6/1131	115/62617	0.0183423	0.364273	TraesCS6A02G082900;TraesCS6D02G212900;TraesCS6D02G076400;TraesCS7A02G187800;TraesCS6A02G405700;TraesCS4D02G344300	TraesCS6A02G082900;TraesCS6D02G212900;TraesCS6D02G076400;TraesCS7A02G187800;;TraesCS4D02G344300
6	GO:0015250	MF	water channel activity	6/1131	115/62617	0.0183423	0.364273	TraesCS6A02G082900;TraesCS6D02G212900;TraesCS6D02G076400;TraesCS7A02G187800;TraesCS6A02G405700;TraesCS4D02G344300	TraesCS6A02G082900;TraesCS6D02G212900;TraesCS6D02G076400;TraesCS7A02G187800;;TraesCS4D02G344300
23	GO:0015291	MF	secondary active transmembrane transporter activity	23/1131	761/62617	0.0185647	0.366785	TraesCS7B02G475500;TraesCS5B02G512000;TraesCS4B02G262800;TraesCS7D02G484500;TraesCS7B02G400500;TraesCS7D02G154700;TraesCS6A02G400100;TraesCS2D02G318600;TraesCS5A02G033400;TraesCS5D02G234200;TraesCS3D02G479700;TraesCS2B02G218700;TraesCS3A02G484900;TraesCS4B02G339700;TraesCS4B02G330000;TraesCS1D02G118600;TraesCS7A02G497300;TraesCS1A02G117500;TraesCS3A02G202900;TraesCS1B02G315900;TraesCS3D02G480100;…	;;;;;TraesCS7D02G154700;;TraesCS2D02G318600;TraesCS5A02G033400;TraesCS5D02G234200;;TraesCS2B02G218700;;;;TraesCS1D02G118600;;TraesCS1A02G117500;TraesCS3A02G202900;;;TraesCS2A02G188600;TraesCS7D02G130800
6	GO:0030104	BP	water homeostasis	6/1131	116/62617	0.0190569	0.374039	TraesCS6A02G082900;TraesCS6D02G212900;TraesCS6D02G076400;TraesCS7A02G187800;TraesCS6A02G405700;TraesCS4D02G344300	TraesCS6A02G082900;TraesCS6D02G212900;TraesCS6D02G076400;TraesCS7A02G187800;;TraesCS4D02G344300
2	GO:0046827	BP	positive regulation of protein export from nucleus	2/1131	12/62617	0.0190787	0.374039	TraesCS1A02G224900;TraesCS1B02G238100	TraesCS1A02G224900;TraesCS1B02G238100
2	GO:0046824	BP	positive regulation of nucleocytoplasmic transport	2/1131	12/62617	0.0190787	0.374039	TraesCS1A02G224900;TraesCS1B02G238100	TraesCS1A02G224900;TraesCS1B02G238100
11	GO:0010410	BP	hemicellulose metabolic process	11/1131	280/62617	0.0197167	0.375643	TraesCS3A02G471900;TraesCS4D02G142800;TraesCS2A02G433500;TraesCS4A02G045800;TraesCS6D02G300300;TraesCS4B02G259400;TraesCS2D02G431500;TraesCS7D02G419600;TraesCS4B02G143500;TraesCS3D02G467600;TraesCS2B02G454500	;TraesCS4D02G142800;;TraesCS4A02G045800;TraesCS6D02G300300;;;;TraesCS4B02G143500;;
3	GO:0015800	BP	acidic amino acid transport	3/1131	32/62617	0.01975	0.375643	TraesCS3D02G480100;TraesCS3D02G479700;TraesCS3A02G484900	;;
3	GO:0009115	BP	xanthine catabolic process	3/1131	32/62617	0.01975	0.375643	TraesCS5A02G428000;TraesCS5B02G429700;TraesCS7B02G417900	;;
3	GO:0046110	BP	xanthine metabolic process	3/1131	32/62617	0.01975	0.375643	TraesCS5A02G428000;TraesCS5B02G429700;TraesCS7B02G417900	;;
3	GO:0006836	BP	neurotransmitter transport	3/1131	32/62617	0.01975	0.375643	TraesCS3D02G480100;TraesCS3D02G479700;TraesCS3A02G484900	;;
3	GO:0004854	MF	xanthine dehydrogenase activity	3/1131	32/62617	0.01975	0.375643	TraesCS5A02G428000;TraesCS5B02G429700;TraesCS7B02G417900	;;
3	GO:0005313	MF	L-glutamate transmembrane transporter activity	3/1131	32/62617	0.01975	0.375643	TraesCS3D02G480100;TraesCS3D02G479700;TraesCS3A02G484900	;;
3	GO:0005326	MF	neurotransmitter transmembrane transporter activity	3/1131	32/62617	0.01975	0.375643	TraesCS3D02G480100;TraesCS3D02G479700;TraesCS3A02G484900	;;
3	GO:0015172	MF	acidic amino acid transmembrane transporter activity	3/1131	32/62617	0.01975	0.375643	TraesCS3D02G480100;TraesCS3D02G479700;TraesCS3A02G484900	;;
3	GO:0005247	MF	voltage-gated chloride channel activity	3/1131	32/62617	0.01975	0.375643	TraesCS6D02G084300;TraesCS6A02G098500;TraesCS6B02G126400	TraesCS6D02G084300;TraesCS6A02G098500;TraesCS6B02G126400
25	GO:0042737	BP	drug catabolic process	25/1131	863/62617	0.02019	0.382111	TraesCS6D02G054900;TraesCS3D02G137100;TraesCS3A02G239200;TraesCS2A02G380900;TraesCS2B02G615800;TraesCS7D02G370400;TraesCS2A02G380800;TraesCS2A02G571700;TraesCS2B02G125300;TraesCS7D02G084900;TraesCS2D02G583100;TraesCS2D02G451200;TraesCS1A02G250000;TraesCS2B02G224000;TraesCS4D02G142000;TraesCS6B02G063900;TraesCS5B02G468300;TraesCS2D02G107900;TraesCS6B02G063500;TraesCS4B02G143500;TraesCS6A02G274900;…	TraesCS6D02G054900;TraesCS3D02G137100;TraesCS3A02G239200;;;TraesCS7D02G370400;;;TraesCS2B02G125300;TraesCS7D02G084900;;;TraesCS1A02G250000;TraesCS2B02G224000;TraesCS4D02G142000;TraesCS6B02G063900;;TraesCS2D02G107900;TraesCS6B02G063500;TraesCS4B02G143500;;;TraesCS6D02G255200;TraesCS1D02G096400;
14	GO:0044036	BP	cell wall macromolecule metabolic process	14/1131	399/62617	0.0205284	0.386287	TraesCS3A02G471900;TraesCS4D02G142800;TraesCS2A02G433500;TraesCS4A02G045800;TraesCS6D02G300300;TraesCS4B02G259400;TraesCS5A02G222500;TraesCS2D02G431500;TraesCS7D02G419600;TraesCS4B02G143500;TraesCS4A02G368600;TraesCS1A02G250000;TraesCS3D02G467600;TraesCS2B02G454500	;TraesCS4D02G142800;;TraesCS4A02G045800;TraesCS6D02G300300;;TraesCS5A02G222500;;;TraesCS4B02G143500;;TraesCS1A02G250000;;
28	GO:0044436	CC	thylakoid part	28/1131	981/62617	0.0205622	0.386287	TraesCS5A02G386400;TraesCS5D02G219100;TraesCS4D02G045400;TraesCS3A02G360500;TraesCS2B02G401400;TraesCS1B02G433300;TraesCS7B02G313800;TraesCSU02G174100;TraesCS6A02G374400;TraesCS2B02G509700;TraesCS5B02G463100;TraesCS4A02G355600;TraesCS3D02G326100;TraesCS7B02G395800;TraesCS3B02G566000;TraesCSU02G200900;TraesCS4D02G286200;TraesCS6B02G227900;TraesCS2B02G272900;TraesCS1B02G193100;TraesCS3A02G375100;Tr…	;TraesCS5D02G219100;TraesCS4D02G045400;;;;;TraesCSU02G174100;;;;;TraesCS3D02G326100;;;TraesCSU02G200900;TraesCS4D02G286200;TraesCS6B02G227900;TraesCS2B02G272900;TraesCS1B02G193100;;TraesCS3D02G367600;TraesCS6D02G358900;TraesCS2B02G086900;TraesCS1D02G411600;;TraesCS2D02G304200;
4	GO:0015718	BP	monocarboxylic acid transport	4/1131	58/62617	0.0207981	0.389596	TraesCS3D02G480100;TraesCS1D02G073900;TraesCS3D02G479700;TraesCS3A02G484900	;TraesCS1D02G073900;;
142	GO:0009536	CC	plastid	142/1131	6524/62617	0.0208403	0.389596	TraesCS1B02G222400;TraesCS6B02G041500;TraesCS1A02G406500;TraesCS5D02G219100;TraesCS7D02G250400;TraesCS5A02G492900;TraesCS5A02G210300;TraesCS6D02G282000;TraesCS7B02G313800;TraesCS6D02G070200;TraesCS2D02G231200;TraesCS6B02G276400;TraesCS3B02G566000;TraesCS6B02G315800;TraesCS4B02G140200;TraesCS3D02G095100;TraesCS7B02G445700;TraesCS2D02G065200;TraesCS3D02G092900;TraesCS5B02G559600;TraesCS1A02G144800;…	TraesCS1B02G222400;TraesCS6B02G041500;;TraesCS5D02G219100;TraesCS7D02G250400;;TraesCS5A02G210300;TraesCS6D02G282000;;TraesCS6D02G070200;TraesCS2D02G231200;;;;TraesCS4B02G140200;TraesCS3D02G095100;;TraesCS2D02G065200;TraesCS3D02G092900;;TraesCS1A02G144800;TraesCS2B02G079100;TraesCS2B02G127500;TraesCS5D02G227700;;TraesCS6D02G358900;;;TraesCS2D02G065600;TraesCS4A02G110100;TraesCS1D02G349400;TraesCS4…
6	GO:0015166	MF	polyol transmembrane transporter activity	6/1131	119/62617	0.0213139	0.397479	TraesCS6A02G082900;TraesCS6D02G212900;TraesCS6D02G076400;TraesCS7A02G187800;TraesCS6A02G405700;TraesCS4D02G344300	TraesCS6A02G082900;TraesCS6D02G212900;TraesCS6D02G076400;TraesCS7A02G187800;;TraesCS4D02G344300
3	GO:0004089	MF	carbonate dehydratase activity	3/1131	33/62617	0.0214394	0.398847	TraesCS2D02G292600;TraesCS7A02G089600;TraesCS7D02G084800	TraesCS2D02G292600;TraesCS7A02G089600;TraesCS7D02G084800
11	GO:0003333	BP	amino acid transmembrane transport	11/1131	288/62617	0.0217438	0.402549	TraesCS5D02G485100;TraesCS3A02G224100;TraesCS6D02G331400;TraesCS3D02G480100;TraesCS5B02G120000;TraesCS6D02G160400;TraesCS2B02G266600;TraesCS3A02G484900;TraesCS6A02G170700;TraesCS7B02G213000;TraesCS3D02G479700	;TraesCS3A02G224100;TraesCS6D02G331400;;TraesCS5B02G120000;TraesCS6D02G160400;TraesCS2B02G266600;;TraesCS6A02G170700;TraesCS7B02G213000;
2	GO:1902644	BP	tertiary alcohol metabolic process	2/1131	13/62617	0.0222806	0.409513	TraesCS6D02G243800;TraesCS6B02G298500	TraesCS6D02G243800;
2	GO:0009687	BP	abscisic acid metabolic process	2/1131	13/62617	0.0222806	0.409513	TraesCS6D02G243800;TraesCS6B02G298500	TraesCS6D02G243800;
2	GO:0043288	BP	apocarotenoid metabolic process	2/1131	13/62617	0.0222806	0.409513	TraesCS6D02G243800;TraesCS6B02G298500	TraesCS6D02G243800;
12	GO:0009699	BP	phenylpropanoid biosynthetic process	12/1131	336/62617	0.0224774	0.412139	TraesCS5A02G033400;TraesCS2A02G380900;TraesCS4A02G388600;TraesCS3A02G534900;TraesCS5B02G468300;TraesCS2A02G380800;TraesCS3D02G540200;TraesCS5D02G179300;TraesCSU02G198000;TraesCS2B02G224000;TraesCS2B02G398200;TraesCS2A02G381000	TraesCS5A02G033400;;;;;;;TraesCS5D02G179300;TraesCSU02G198000;TraesCS2B02G224000;;
5	GO:0016759	MF	cellulose synthase activity	5/1131	89/62617	0.0228001	0.416061	TraesCS2B02G318100;TraesCS5B02G096200;TraesCS2D02G301000;TraesCS5D02G261000;TraesCS5A02G222500	TraesCS2B02G318100;TraesCS5B02G096200;TraesCS2D02G301000;TraesCS5D02G261000;TraesCS5A02G222500
5	GO:0016760	MF	cellulose synthase (UDP-forming) activity	5/1131	89/62617	0.0228001	0.416061	TraesCS2B02G318100;TraesCS5B02G096200;TraesCS2D02G301000;TraesCS5D02G261000;TraesCS5A02G222500	TraesCS2B02G318100;TraesCS5B02G096200;TraesCS2D02G301000;TraesCS5D02G261000;TraesCS5A02G222500
6	GO:0016799	MF	hydrolase activity, hydrolyzing N-glycosyl compounds	6/1131	121/62617	0.022915	0.417162	TraesCS2A02G551200;TraesCSU02G183400;TraesCS5A02G475500;TraesCSU02G183200;TraesCS3B02G281000;TraesCS5B02G488600	;TraesCSU02G183400;;TraesCSU02G183200;TraesCS3B02G281000;
3	GO:0005983	BP	starch catabolic process	3/1131	34/62617	0.0232055	0.419454	TraesCS5B02G476000;TraesCS5B02G475700;TraesCS5A02G464500	;;
18	GO:0008509	MF	anion transmembrane transporter activity	18/1131	558/62617	0.0231604	0.419454	TraesCS4B02G330000;TraesCS6D02G084300;TraesCS5D02G485100;TraesCS3A02G224100;TraesCS6D02G331400;TraesCS1A02G117500;TraesCS3D02G480100;TraesCS5B02G120000;TraesCS6D02G160400;TraesCS2B02G266600;TraesCS7A02G187800;TraesCS3A02G484900;TraesCS1D02G118600;TraesCS6B02G126400;TraesCS6A02G170700;TraesCS7B02G213000;TraesCS3D02G479700;TraesCS6A02G098500	;TraesCS6D02G084300;;TraesCS3A02G224100;TraesCS6D02G331400;TraesCS1A02G117500;;TraesCS5B02G120000;TraesCS6D02G160400;TraesCS2B02G266600;TraesCS7A02G187800;;TraesCS1D02G118600;TraesCS6B02G126400;TraesCS6A02G170700;TraesCS7B02G213000;;TraesCS6A02G098500
3	GO:0051015	MF	actin filament binding	3/1131	34/62617	0.0232055	0.419454	TraesCS5B02G064100;TraesCS5B02G064000;TraesCS1D02G101900	TraesCS5B02G064100;TraesCS5B02G064000;TraesCS1D02G101900
29	GO:0044550	BP	secondary metabolite biosynthetic process	29/1131	1037/62617	0.0243127	0.434744	TraesCS4A02G388600;TraesCS4D02G099100;TraesCS2A02G380900;TraesCS3D02G540200;TraesCS5D02G179300;TraesCSU02G198000;TraesCS2B02G093100;TraesCS5A02G033400;TraesCS2D02G547700;TraesCS2A02G380800;TraesCS3D02G077400;TraesCS6D02G120700;TraesCS2D02G300200;TraesCS2B02G224000;TraesCS3D02G419600;TraesCS7B02G439700;TraesCS3A02G534900;TraesCS5B02G468300;TraesCS6D02G057800;TraesCS2B02G357200;TraesCS1A02G242000;T…	;TraesCS4D02G099100;;;TraesCS5D02G179300;TraesCSU02G198000;TraesCS2B02G093100;TraesCS5A02G033400;;;TraesCS3D02G077400;TraesCS6D02G120700;TraesCS2D02G300200;TraesCS2B02G224000;;;;;TraesCS6D02G057800;;TraesCS1A02G242000;;;TraesCS2A02G023000;;;;;TraesCS4B02G006000
4	GO:0071944	CC	cell periphery	4/1131	61/62617	0.024531	0.434744	TraesCS6B02G376000;TraesCS2D02G300200;TraesCS5B02G021000;TraesCS3D02G318800	;TraesCS2D02G300200;TraesCS5B02G021000;TraesCS3D02G318800
11	GO:0015171	MF	amino acid transmembrane transporter activity	11/1131	297/62617	0.02466	0.434744	TraesCS5D02G485100;TraesCS3A02G224100;TraesCS6D02G331400;TraesCS3D02G480100;TraesCS5B02G120000;TraesCS6D02G160400;TraesCS2B02G266600;TraesCS3A02G484900;TraesCS6A02G170700;TraesCS7B02G213000;TraesCS3D02G479700	;TraesCS3A02G224100;TraesCS6D02G331400;;TraesCS5B02G120000;TraesCS6D02G160400;TraesCS2B02G266600;;TraesCS6A02G170700;TraesCS7B02G213000;
3	GO:0005254	MF	chloride channel activity	3/1131	35/62617	0.0250481	0.436259	TraesCS6D02G084300;TraesCS6A02G098500;TraesCS6B02G126400	TraesCS6D02G084300;TraesCS6A02G098500;TraesCS6B02G126400
2	GO:0045338	BP	farnesyl diphosphate metabolic process	2/1131	14/62617	0.0256868	0.442346	TraesCS2A02G501900;TraesCS2B02G530100	;
53	GO:0006629	BP	lipid metabolic process	53/1131	2155/62617	0.025799	0.443279	TraesCS4A02G218400;TraesCS2A02G501900;TraesCS4A02G212800;TraesCS6D02G082300;TraesCS4B02G225500;TraesCS2D02G028600;TraesCS6B02G039500;TraesCS6B02G298500;TraesCS4D02G295300;TraesCS1B02G052800;TraesCS2D02G528400;TraesCS2B02G402100;TraesCS6A02G368700;TraesCS1D02G013700;TraesCS4D02G178300;TraesCS3A02G173000;TraesCS4B02G048500;TraesCS7D02G102700;TraesCS1D02G013600;TraesCS3D02G179200;TraesCS2D02G477300;…	;;;TraesCS6D02G082300;TraesCS4B02G225500;TraesCS2D02G028600;TraesCS6B02G039500;;TraesCS4D02G295300;TraesCS1B02G052800;;;;TraesCS1D02G013700;TraesCS4D02G178300;TraesCS3A02G173000;TraesCS4B02G048500;TraesCS7D02G102700;TraesCS1D02G013600;TraesCS3D02G179200;;TraesCS6D02G243800;TraesCS2A02G084800;TraesCS7B02G229100;TraesCS4D02G273400;TraesCS1B02G019800;;TraesCS1A02G266000;;;TraesCS2D02G138800;TraesCS6…
11	GO:0006865	BP	amino acid transport	11/1131	301/62617	0.0261784	0.448407	TraesCS5D02G485100;TraesCS3A02G224100;TraesCS6D02G331400;TraesCS3D02G480100;TraesCS5B02G120000;TraesCS6D02G160400;TraesCS2B02G266600;TraesCS3A02G484900;TraesCS6A02G170700;TraesCS7B02G213000;TraesCS3D02G479700	;TraesCS3A02G224100;TraesCS6D02G331400;;TraesCS5B02G120000;TraesCS6D02G160400;TraesCS2B02G266600;;TraesCS6A02G170700;TraesCS7B02G213000;
7	GO:0016998	BP	cell wall macromolecule catabolic process	7/1131	160/62617	0.0268227	0.456174	TraesCS3A02G471900;TraesCS4A02G045800;TraesCS4B02G259400;TraesCS4B02G143500;TraesCS4A02G368600;TraesCS1A02G250000;TraesCS3D02G467600	;TraesCS4A02G045800;;TraesCS4B02G143500;;TraesCS1A02G250000;
3	GO:0015809	BP	arginine transport	3/1131	36/62617	0.0269672	0.456174	TraesCS3D02G480100;TraesCS3D02G479700;TraesCS3A02G484900	;;
7	GO:0015103	MF	inorganic anion transmembrane transporter activity	7/1131	160/62617	0.0268227	0.456174	TraesCS4B02G330000;TraesCS6D02G084300;TraesCS1D02G118600;TraesCS6B02G126400;TraesCS7A02G187800;TraesCS1A02G117500;TraesCS6A02G098500	;TraesCS6D02G084300;TraesCS1D02G118600;TraesCS6B02G126400;TraesCS7A02G187800;TraesCS1A02G117500;TraesCS6A02G098500
3	GO:0004556	MF	alpha-amylase activity	3/1131	36/62617	0.0269672	0.456174	TraesCS5B02G476000;TraesCS5B02G475700;TraesCS5A02G464500	;;
3	GO:0015175	MF	neutral amino acid transmembrane transporter activity	3/1131	36/62617	0.0269672	0.456174	TraesCS3D02G480100;TraesCS3D02G479700;TraesCS3A02G484900	;;
10	GO:1990204	CC	oxidoreductase complex	10/1131	252/62617	0.0271604	0.45843	TraesCS3D02G326100;TraesCS6D02G358900;TraesCS6B02G227900;TraesCS2B02G272900;TraesCS3A02G523900;TraesCS4A02G355600;TraesCS4D02G045400;TraesCS6A02G374400;TraesCS2D02G304200;TraesCS6B02G412100	TraesCS3D02G326100;TraesCS6D02G358900;TraesCS6B02G227900;TraesCS2B02G272900;;;TraesCS4D02G045400;;TraesCS2D02G304200;
11	GO:0060089	MF	molecular transducer activity	11/1131	305/62617	0.027837	0.468814	TraesCS4B02G187800;TraesCS6B02G360200;TraesCS4D02G189200;TraesCSU02G060000;TraesCS4A02G116400;TraesCS5D02G268800;TraesCS6D02G021500;TraesCS2D02G317800;TraesCS4A02G114400;TraesCS4B02G189800;TraesCSU02G060200	TraesCS4B02G187800;;TraesCS4D02G189200;TraesCSU02G060000;TraesCS4A02G116400;TraesCS5D02G268800;TraesCS6D02G021500;TraesCS2D02G317800;TraesCS4A02G114400;TraesCS4B02G189800;TraesCSU02G060200
11	GO:0004364	MF	glutathione transferase activity	11/1131	306/62617	0.0282738	0.475123	TraesCS3D02G133200;TraesCS5B02G303300;TraesCS1D02G189700;TraesCS3D02G133100;TraesCS6B02G429400;TraesCS4B02G059100;TraesCS4B02G059300;TraesCS1A02G186300;TraesCS3A02G309000;TraesCS6B02G429600;TraesCS2D02G309000	TraesCS3D02G133200;TraesCS5B02G303300;TraesCS1D02G189700;TraesCS3D02G133100;;TraesCS4B02G059100;TraesCS4B02G059300;TraesCS1A02G186300;;;TraesCS2D02G309000
13	GO:0000272	BP	polysaccharide catabolic process	13/1131	376/62617	0.0287301	0.477374	TraesCS3A02G471900;TraesCS5A02G388900;TraesCS5A02G464500;TraesCS4A02G045800;TraesCS1A02G360700;TraesCS3A02G144600;TraesCS4B02G259400;TraesCS5B02G475700;TraesCS4B02G143500;TraesCS5A02G172200;TraesCS4A02G368600;TraesCS3D02G467600;TraesCS5B02G476000	;;;TraesCS4A02G045800;;TraesCS3A02G144600;;;TraesCS4B02G143500;TraesCS5A02G172200;;;
3	GO:1902022	BP	L-lysine transport	3/1131	37/62617	0.0289625	0.477374	TraesCS3D02G480100;TraesCS3D02G479700;TraesCS3A02G484900	;;
3	GO:0015802	BP	basic amino acid transport	3/1131	37/62617	0.0289625	0.477374	TraesCS3D02G480100;TraesCS3D02G479700;TraesCS3A02G484900	;;
3	GO:1903401	BP	L-lysine transmembrane transport	3/1131	37/62617	0.0289625	0.477374	TraesCS3D02G480100;TraesCS3D02G479700;TraesCS3A02G484900	;;
18	GO:0044042	BP	glucan metabolic process	18/1131	590/62617	0.0289696	0.477374	TraesCS2D02G301000;TraesCS4D02G142800;TraesCS2A02G433500;TraesCS2D02G431500;TraesCS6D02G300300;TraesCS5B02G096200;TraesCS3A02G144600;TraesCS5A02G388900;TraesCS5A02G222500;TraesCS7A02G549200;TraesCS7D02G419600;TraesCS5B02G475700;TraesCS2B02G318100;TraesCS5B02G476000;TraesCS2B02G454500;TraesCS1A02G360700;TraesCS5D02G261000;TraesCS5A02G464500	TraesCS2D02G301000;TraesCS4D02G142800;;;TraesCS6D02G300300;TraesCS5B02G096200;TraesCS3A02G144600;;TraesCS5A02G222500;;;;TraesCS2B02G318100;;;;TraesCS5D02G261000;
4	GO:0016717	MF	oxidoreductase activity, acting on paired donors, with oxidation of a pair of donors resulting in the reduction of molecular oxygen to two molecules of water	4/1131	64/62617	0.028643	0.477374	TraesCS2D02G074100;TraesCS2A02G084800;TraesCS2D02G082700;TraesCS2B02G090400	TraesCS2D02G074100;TraesCS2A02G084800;TraesCS2D02G082700;TraesCS2B02G090400
3	GO:0015189	MF	L-lysine transmembrane transporter activity	3/1131	37/62617	0.0289625	0.477374	TraesCS3D02G480100;TraesCS3D02G479700;TraesCS3A02G484900	;;
6	GO:0008361	BP	regulation of cell size	6/1131	128/62617	0.0291486	0.47749	TraesCS6A02G082900;TraesCS6D02G212900;TraesCS6D02G076400;TraesCS7A02G187800;TraesCS6A02G405700;TraesCS4D02G344300	TraesCS6A02G082900;TraesCS6D02G212900;TraesCS6D02G076400;TraesCS7A02G187800;;TraesCS4D02G344300
2	GO:0044210	BP	'de novo' CTP biosynthetic process	2/1131	15/62617	0.0292889	0.47749	TraesCS1B02G441900;TraesCS3D02G231000	;TraesCS3D02G231000
2	GO:0047634	MF	agmatine N4-coumaroyltransferase activity	2/1131	15/62617	0.0292889	0.47749	TraesCS2D02G491100;TraesCS2D02G490400	;
2	GO:0051920	MF	peroxiredoxin activity	2/1131	15/62617	0.0292889	0.47749	TraesCS6B02G197100;TraesCS6A02G169100	TraesCS6B02G197100;TraesCS6A02G169100
10	GO:0009072	BP	aromatic amino acid family metabolic process	10/1131	262/62617	0.0301122	0.484858	TraesCS5B02G303300;TraesCS2A02G380800;TraesCS5D02G173900;TraesCS5B02G468300;TraesCS3A02G082700;TraesCS2A02G380900;TraesCS5D02G447900;TraesCS2B02G224000;TraesCS2B02G398200;TraesCS2A02G381000	TraesCS5B02G303300;;TraesCS5D02G173900;;TraesCS3A02G082700;;TraesCS5D02G447900;TraesCS2B02G224000;;
6	GO:1901618	MF	organic hydroxy compound transmembrane transporter activity	6/1131	129/62617	0.0301213	0.484858	TraesCS6A02G082900;TraesCS6D02G212900;TraesCS6D02G076400;TraesCS7A02G187800;TraesCS6A02G405700;TraesCS4D02G344300	TraesCS6A02G082900;TraesCS6D02G212900;TraesCS6D02G076400;TraesCS7A02G187800;;TraesCS4D02G344300
75	GO:0055085	BP	transmembrane transport	75/1131	3250/62617	0.0303472	0.487468	TraesCS3D02G188000;TraesCS3B02G383400;TraesCS5B02G512000;TraesCS4B02G262800;TraesCS6D02G331400;TraesCS6D02G212900;TraesCS2D02G312800;TraesCS1D02G265400;TraesCS4D02G014700;TraesCS3D02G027300;TraesCS7B02G400500;TraesCS7D02G154700;TraesCS6A02G400100;TraesCS6B02G444100;TraesCS5D02G234200;TraesCSU02G174100;TraesCS2D02G318600;TraesCS2B02G266600;TraesCS5B02G201200;TraesCS5A02G033400;TraesCS4D02G219200;T…	TraesCS3D02G188000;;;;TraesCS6D02G331400;TraesCS6D02G212900;TraesCS2D02G312800;TraesCS1D02G265400;TraesCS4D02G014700;TraesCS3D02G027300;;TraesCS7D02G154700;;;TraesCS5D02G234200;TraesCSU02G174100;TraesCS2D02G318600;TraesCS2B02G266600;TraesCS5B02G201200;TraesCS5A02G033400;TraesCS4D02G219200;;TraesCS1A02G117500;TraesCS1A02G165700;TraesCS2B02G218700;TraesCS4D02G319200;;;;TraesCS4B02G131400;TraesCS3D0…
3	GO:0015804	BP	neutral amino acid transport	3/1131	38/62617	0.0310338	0.495374	TraesCS3D02G480100;TraesCS3D02G479700;TraesCS3A02G484900	;;
3	GO:0015174	MF	basic amino acid transmembrane transporter activity	3/1131	38/62617	0.0310338	0.495374	TraesCS3D02G480100;TraesCS3D02G479700;TraesCS3A02G484900	;;
10	GO:0009521	CC	photosystem	10/1131	265/62617	0.0312165	0.497252	TraesCSU02G200900;TraesCS6D02G358900;TraesCS2B02G272900;TraesCS1D02G411600;TraesCS5D02G219100;TraesCS5B02G463100;TraesCS4A02G355600;TraesCS3A02G360500;TraesCS1B02G433300;TraesCS6A02G374400	TraesCSU02G200900;TraesCS6D02G358900;TraesCS2B02G272900;TraesCS1D02G411600;TraesCS5D02G219100;;;;;
8	GO:0006721	BP	terpenoid metabolic process	8/1131	204/62617	0.03291	0.517218	TraesCS2A02G501900;TraesCS6D02G082300;TraesCS2B02G530100;TraesCS6B02G298500;TraesCS4A02G046700;TraesCS6D02G243800;TraesCS2D02G246100;TraesCS2B02G626400	;TraesCS6D02G082300;;;TraesCS4A02G046700;TraesCS6D02G243800;TraesCS2D02G246100;
2	GO:0046825	BP	regulation of protein export from nucleus	2/1131	16/62617	0.0330787	0.517218	TraesCS1A02G224900;TraesCS1B02G238100	TraesCS1A02G224900;TraesCS1B02G238100
2	GO:0046822	BP	regulation of nucleocytoplasmic transport	2/1131	16/62617	0.0330787	0.517218	TraesCS1A02G224900;TraesCS1B02G238100	TraesCS1A02G224900;TraesCS1B02G238100
2	GO:0003883	MF	CTP synthase activity	2/1131	16/62617	0.0330787	0.517218	TraesCS1B02G441900;TraesCS3D02G231000	;TraesCS3D02G231000
2	GO:0004337	MF	geranyltranstransferase activity	2/1131	16/62617	0.0330787	0.517218	TraesCS2A02G501900;TraesCS2B02G530100	;
3	GO:0016726	MF	oxidoreductase activity, acting on CH or CH2 groups, NAD or NADP as acceptor	3/1131	39/62617	0.0331807	0.517755	TraesCS5A02G428000;TraesCS5B02G429700;TraesCS7B02G417900	;;
40	GO:0016705	MF	oxidoreductase activity, acting on paired donors, with incorporation or reduction of molecular oxygen	40/1131	1580/62617	0.0346469	0.538435	TraesCS2D02G157800;TraesCSU02G234900;TraesCS6B02G039500;TraesCS6B02G298500;TraesCS2D02G082700;TraesCS7D02G520200;TraesCS2D02G521700;TraesCS2B02G093100;TraesCS3B02G025600;TraesCS3B02G609600;TraesCS5B02G349300;TraesCS2D02G547700;TraesCS2A02G084800;TraesCS1B02G177900;TraesCS3D02G077400;TraesCS6D02G120700;TraesCS2D02G300200;TraesCS7A02G552000;TraesCS3D02G419600;TraesCS3D02G334900;TraesCS7B02G439700;T…	TraesCS2D02G157800;TraesCSU02G234900;TraesCS6B02G039500;;TraesCS2D02G082700;;;TraesCS2B02G093100;TraesCS3B02G025600;;;;TraesCS2A02G084800;TraesCS1B02G177900;TraesCS3D02G077400;TraesCS6D02G120700;TraesCS2D02G300200;;;TraesCS3D02G334900;;TraesCS1B02G001900;TraesCS5A02G184300;TraesCS4D02G235200;TraesCS6D02G057800;;TraesCS7A02G064200;TraesCS2B02G090400;TraesCS1D02G351800;TraesCS1A02G242000;;;TraesCS4…
3	GO:0009693	BP	ethylene biosynthetic process	3/1131	40/62617	0.035403	0.539871	TraesCS5D02G241000;TraesCS5D02G241100;TraesCS6A02G325700	TraesCS5D02G241000;TraesCS5D02G241100;
3	GO:0009692	BP	ethylene metabolic process	3/1131	40/62617	0.035403	0.539871	TraesCS5D02G241000;TraesCS5D02G241100;TraesCS6A02G325700	TraesCS5D02G241000;TraesCS5D02G241100;
3	GO:0006145	BP	purine nucleobase catabolic process	3/1131	40/62617	0.035403	0.539871	TraesCS5A02G428000;TraesCS5B02G429700;TraesCS7B02G417900	;;
3	GO:0043449	BP	cellular alkene metabolic process	3/1131	40/62617	0.035403	0.539871	TraesCS5D02G241000;TraesCS5D02G241100;TraesCS6A02G325700	TraesCS5D02G241000;TraesCS5D02G241100;
3	GO:1900673	BP	olefin metabolic process	3/1131	40/62617	0.035403	0.539871	TraesCS5D02G241000;TraesCS5D02G241100;TraesCS6A02G325700	TraesCS5D02G241000;TraesCS5D02G241100;
3	GO:1900674	BP	olefin biosynthetic process	3/1131	40/62617	0.035403	0.539871	TraesCS5D02G241000;TraesCS5D02G241100;TraesCS6A02G325700	TraesCS5D02G241000;TraesCS5D02G241100;
3	GO:0043450	BP	alkene biosynthetic process	3/1131	40/62617	0.035403	0.539871	TraesCS5D02G241000;TraesCS5D02G241100;TraesCS6A02G325700	TraesCS5D02G241000;TraesCS5D02G241100;
7	GO:0009311	BP	oligosaccharide metabolic process	7/1131	170/62617	0.0355468	0.539871	TraesCS5A02G464500;TraesCS2A02G161200;TraesCS2D02G168100;TraesCS5B02G475700;TraesCSU02G082000;TraesCS5B02G476000;TraesCS4B02G167500	;TraesCS2A02G161200;TraesCS2D02G168100;;TraesCSU02G082000;;TraesCS4B02G167500
10	GO:0015893	BP	drug transport	10/1131	275/62617	0.0356382	0.539871	TraesCS5A02G033400;TraesCS1B02G315900;TraesCS3D02G480100;TraesCS7D02G484500;TraesCS7A02G497300;TraesCS7B02G400500;TraesCS6A02G400100;TraesCS3A02G484900;TraesCS3D02G479700;TraesCS7D02G130800	TraesCS5A02G033400;;;;;;;;;TraesCS7D02G130800
1	GO:0004844	MF	uracil DNA N-glycosylase activity	1/1131	2/62617	0.0357984	0.539871	TraesCS2A02G551200
1	GO:0000293	MF	ferric-chelate reductase activity	1/1131	2/62617	0.0357984	0.539871	TraesCS2B02G329600	TraesCS2B02G329600
1	GO:0008887	MF	glycerate kinase activity	1/1131	2/62617	0.0357984	0.539871	TraesCS3D02G266100	TraesCS3D02G266100
1	GO:0003908	MF	methylated-DNA-[protein]-cysteine S-methyltransferase activity	1/1131	2/62617	0.0357984	0.539871	TraesCS4A02G355600
1	GO:0097506	MF	deaminated base DNA N-glycosylase activity	1/1131	2/62617	0.0357984	0.539871	TraesCS2A02G551200
44	GO:0034220	BP	ion transmembrane transport	44/1131	1761/62617	0.0360372	0.542402	TraesCS3D02G188000;TraesCS3B02G383400;TraesCS4B02G262800;TraesCS6D02G331400;TraesCS6D02G212900;TraesCS7D02G154700;TraesCSU02G174100;TraesCS2D02G318600;TraesCS2B02G266600;TraesCS5A02G033400;TraesCS4D02G219200;TraesCS1A02G117500;TraesCS2B02G218700;TraesCS7D02G412800;TraesCS7B02G395800;TraesCS3A02G484900;TraesCS3D02G250900;TraesCS4B02G339700;TraesCS3B02G595100;TraesCS6A02G170700;TraesCS7B02G213000;T…	TraesCS3D02G188000;;;TraesCS6D02G331400;TraesCS6D02G212900;TraesCS7D02G154700;TraesCSU02G174100;TraesCS2D02G318600;TraesCS2B02G266600;TraesCS5A02G033400;TraesCS4D02G219200;TraesCS1A02G117500;TraesCS2B02G218700;;;;TraesCS3D02G250900;;;TraesCS6A02G170700;TraesCS7B02G213000;TraesCS4D02G344300;;TraesCS3A02G224100;TraesCS1D02G118600;TraesCS1D02G073900;TraesCS6D02G160400;;;TraesCS3A02G202900;TraesCS5A0…
6	GO:0009523	CC	photosystem II	6/1131	135/62617	0.0364034	0.546837	TraesCS6D02G358900;TraesCS2B02G272900;TraesCS4A02G355600;TraesCS3A02G360500;TraesCS1B02G433300;TraesCS6A02G374400	TraesCS6D02G358900;TraesCS2B02G272900;;;;
2	GO:0032388	BP	positive regulation of intracellular transport	2/1131	17/62617	0.0370482	0.548974	TraesCS1A02G224900;TraesCS1B02G238100	TraesCS1A02G224900;TraesCS1B02G238100
2	GO:1904951	BP	positive regulation of establishment of protein localization	2/1131	17/62617	0.0370482	0.548974	TraesCS1A02G224900;TraesCS1B02G238100	TraesCS1A02G224900;TraesCS1B02G238100
2	GO:1903829	BP	positive regulation of cellular protein localization	2/1131	17/62617	0.0370482	0.548974	TraesCS1A02G224900;TraesCS1B02G238100	TraesCS1A02G224900;TraesCS1B02G238100
2	GO:0090316	BP	positive regulation of intracellular protein transport	2/1131	17/62617	0.0370482	0.548974	TraesCS1A02G224900;TraesCS1B02G238100	TraesCS1A02G224900;TraesCS1B02G238100
2	GO:0051222	BP	positive regulation of protein transport	2/1131	17/62617	0.0370482	0.548974	TraesCS1A02G224900;TraesCS1B02G238100	TraesCS1A02G224900;TraesCS1B02G238100
17	GO:0006073	BP	cellular glucan metabolic process	17/1131	563/62617	0.0375148	0.553271	TraesCS2D02G301000;TraesCS4D02G142800;TraesCS2A02G433500;TraesCS2D02G431500;TraesCS6D02G300300;TraesCS5B02G096200;TraesCS3A02G144600;TraesCS5A02G222500;TraesCS7A02G549200;TraesCS7D02G419600;TraesCS5B02G475700;TraesCS2B02G318100;TraesCS5B02G476000;TraesCS2B02G454500;TraesCS1A02G360700;TraesCS5D02G261000;TraesCS5A02G464500	TraesCS2D02G301000;TraesCS4D02G142800;;;TraesCS6D02G300300;TraesCS5B02G096200;TraesCS3A02G144600;TraesCS5A02G222500;;;;TraesCS2B02G318100;;;;TraesCS5D02G261000;
3	GO:0006821	BP	chloride transport	3/1131	41/62617	0.0377	0.553271	TraesCS6D02G084300;TraesCS6A02G098500;TraesCS6B02G126400	TraesCS6D02G084300;TraesCS6A02G098500;TraesCS6B02G126400
13	GO:0004252	MF	serine-type endopeptidase activity	13/1131	401/62617	0.0376775	0.553271	TraesCS5D02G217700;TraesCS5B02G319400;TraesCS4B02G087500;TraesCS3A02G283600;TraesCS4A02G204500;TraesCS4B02G077600;TraesCS6B02G370100;TraesCS6B02G370000;TraesCS6A02G339200;TraesCS6A02G028800;TraesCS5D02G259600;TraesCS2D02G396400;TraesCS3D02G283500	TraesCS5D02G217700;;TraesCS4B02G087500;;TraesCS4A02G204500;TraesCS4B02G077600;;;;TraesCS6A02G028800;TraesCS5D02G259600;;TraesCS3D02G283500
3	GO:0060090	MF	molecular adaptor activity	3/1131	41/62617	0.0377	0.553271	TraesCS5B02G064100;TraesCS5B02G064000;TraesCS1D02G101900	TraesCS5B02G064100;TraesCS5B02G064000;TraesCS1D02G101900
3	GO:0008028	MF	monocarboxylic acid transmembrane transporter activity	3/1131	41/62617	0.0377	0.553271	TraesCS3D02G480100;TraesCS3D02G479700;TraesCS3A02G484900	;;
12	GO:1905039	BP	carboxylic acid transmembrane transport	12/1131	347/62617	0.03833	0.558449	TraesCS1D02G073900;TraesCS5D02G485100;TraesCS3A02G224100;TraesCS6D02G331400;TraesCS3D02G480100;TraesCS5B02G120000;TraesCS6D02G160400;TraesCS2B02G266600;TraesCS3A02G484900;TraesCS6A02G170700;TraesCS7B02G213000;TraesCS3D02G479700	TraesCS1D02G073900;;TraesCS3A02G224100;TraesCS6D02G331400;;TraesCS5B02G120000;TraesCS6D02G160400;TraesCS2B02G266600;;TraesCS6A02G170700;TraesCS7B02G213000;
5	GO:0016132	BP	brassinosteroid biosynthetic process	5/1131	103/62617	0.0392898	0.565743	TraesCS6D02G243800;TraesCS6B02G298500;TraesCS4D02G235200;TraesCS5B02G551400;TraesCS2D02G014200	TraesCS6D02G243800;;TraesCS4D02G235200;;TraesCS2D02G014200
5	GO:0120178	BP	steroid hormone biosynthetic process	5/1131	103/62617	0.0392898	0.565743	TraesCS6D02G243800;TraesCS6B02G298500;TraesCS4D02G235200;TraesCS5B02G551400;TraesCS2D02G014200	TraesCS6D02G243800;;TraesCS4D02G235200;;TraesCS2D02G014200
12	GO:1903825	BP	organic acid transmembrane transport	12/1131	352/62617	0.0398558	0.568836	TraesCS1D02G073900;TraesCS5D02G485100;TraesCS3A02G224100;TraesCS6D02G331400;TraesCS3D02G480100;TraesCS5B02G120000;TraesCS6D02G160400;TraesCS2B02G266600;TraesCS3A02G484900;TraesCS6A02G170700;TraesCS7B02G213000;TraesCS3D02G479700	TraesCS1D02G073900;;TraesCS3A02G224100;TraesCS6D02G331400;;TraesCS5B02G120000;TraesCS6D02G160400;TraesCS2B02G266600;;TraesCS6A02G170700;TraesCS7B02G213000;
2	GO:0006542	BP	glutamine biosynthetic process	2/1131	18/62617	0.0411897	0.581775	TraesCS2B02G528300;TraesCS2A02G500400	;
2	GO:0000229	CC	cytoplasmic chromosome	2/1131	18/62617	0.0411897	0.581775	TraesCS2B02G401400;TraesCS3D02G387600	;
2	GO:0009508	CC	plastid chromosome	2/1131	18/62617	0.0411897	0.581775	TraesCS2B02G401400;TraesCS3D02G387600	;
83	GO:0005215	MF	transporter activity	83/1131	3690/62617	0.0412401	0.581775	TraesCS3D02G188000;TraesCS3B02G383400;TraesCS5B02G512000;TraesCS4B02G262800;TraesCS6D02G331400;TraesCS6D02G212900;TraesCS1D02G265400;TraesCS4D02G014700;TraesCS3D02G027300;TraesCS7B02G400500;TraesCS7D02G154700;TraesCS3D02G297600;TraesCS6A02G400100;TraesCS6B02G444100;TraesCS5D02G234200;TraesCS1D02G214300;TraesCSU02G174100;TraesCS2D02G318600;TraesCS2B02G266600;TraesCS5B02G201200;TraesCS4B02G090800;T…	TraesCS3D02G188000;;;;TraesCS6D02G331400;TraesCS6D02G212900;TraesCS1D02G265400;TraesCS4D02G014700;TraesCS3D02G027300;;TraesCS7D02G154700;TraesCS3D02G297600;;;TraesCS5D02G234200;TraesCS1D02G214300;TraesCSU02G174100;TraesCS2D02G318600;TraesCS2B02G266600;TraesCS5B02G201200;TraesCS4B02G090800;TraesCS5A02G033400;TraesCS6A02G098500;TraesCS7D02G139600;;TraesCS1A02G117500;TraesCS1D02G256700;TraesCS2B02G2…
20	GO:0008236	MF	serine-type peptidase activity	20/1131	689/62617	0.0418033	0.585399	TraesCS5B02G319400;TraesCS4B02G061300;TraesCS4B02G087500;TraesCS5D02G217700;TraesCS3A02G283600;TraesCS6A02G036100;TraesCS4B02G077600;TraesCS6B02G370100;TraesCS3D02G287800;TraesCS1B02G455300;TraesCS2D02G396400;TraesCS2D02G135700;TraesCS6A02G028800;TraesCS4B02G013700;TraesCS6A02G339200;TraesCS5D02G259600;TraesCS6B02G370000;TraesCS4A02G204500;TraesCS3D02G283500;TraesCS7D02G226300	;TraesCS4B02G061300;TraesCS4B02G087500;TraesCS5D02G217700;;TraesCS6A02G036100;TraesCS4B02G077600;;TraesCS3D02G287800;;;TraesCS2D02G135700;TraesCS6A02G028800;TraesCS4B02G013700;;TraesCS5D02G259600;;TraesCS4A02G204500;TraesCS3D02G283500;TraesCS7D02G226300
20	GO:0017171	MF	serine hydrolase activity	20/1131	689/62617	0.0418033	0.585399	TraesCS5B02G319400;TraesCS4B02G061300;TraesCS4B02G087500;TraesCS5D02G217700;TraesCS3A02G283600;TraesCS6A02G036100;TraesCS4B02G077600;TraesCS6B02G370100;TraesCS3D02G287800;TraesCS1B02G455300;TraesCS2D02G396400;TraesCS2D02G135700;TraesCS6A02G028800;TraesCS4B02G013700;TraesCS6A02G339200;TraesCS5D02G259600;TraesCS6B02G370000;TraesCS4A02G204500;TraesCS3D02G283500;TraesCS7D02G226300	;TraesCS4B02G061300;TraesCS4B02G087500;TraesCS5D02G217700;;TraesCS6A02G036100;TraesCS4B02G077600;;TraesCS3D02G287800;;;TraesCS2D02G135700;TraesCS6A02G028800;TraesCS4B02G013700;;TraesCS5D02G259600;;TraesCS4A02G204500;TraesCS3D02G283500;TraesCS7D02G226300
20	GO:0016825	MF	hydrolase activity, acting on acid phosphorus-nitrogen bonds	20/1131	689/62617	0.0418033	0.585399	TraesCS5B02G319400;TraesCS4B02G061300;TraesCS4B02G087500;TraesCS5D02G217700;TraesCS3A02G283600;TraesCS6A02G036100;TraesCS4B02G077600;TraesCS6B02G370100;TraesCS3D02G287800;TraesCS1B02G455300;TraesCS2D02G396400;TraesCS2D02G135700;TraesCS6A02G028800;TraesCS4B02G013700;TraesCS6A02G339200;TraesCS5D02G259600;TraesCS6B02G370000;TraesCS4A02G204500;TraesCS3D02G283500;TraesCS7D02G226300	;TraesCS4B02G061300;TraesCS4B02G087500;TraesCS5D02G217700;;TraesCS6A02G036100;TraesCS4B02G077600;;TraesCS3D02G287800;;;TraesCS2D02G135700;TraesCS6A02G028800;TraesCS4B02G013700;;TraesCS5D02G259600;;TraesCS4A02G204500;TraesCS3D02G283500;TraesCS7D02G226300
9	GO:0050832	BP	defense response to fungus	9/1131	237/62617	0.0425721	0.594091	TraesCSU02G183400;TraesCS2B02G622400;TraesCS5A02G475500;TraesCS2B02G581900;TraesCS2B02G582000;TraesCSU02G183200;TraesCS7B02G088400;TraesCS5B02G488600;TraesCS1A02G250000	TraesCSU02G183400;;;;;TraesCSU02G183200;TraesCS7B02G088400;;TraesCS1A02G250000
7	GO:0009063	BP	cellular amino acid catabolic process	7/1131	177/62617	0.0426571	0.594091	TraesCS2A02G380800;TraesCS5B02G468300;TraesCS2A02G380900;TraesCS6B02G219300;TraesCS2B02G224000;TraesCS2B02G398200;TraesCS2A02G381000	;;;TraesCS6B02G219300;TraesCS2B02G224000;;
14	GO:0015144	MF	carbohydrate transmembrane transporter activity	14/1131	434/62617	0.0426565	0.594091	TraesCS6A02G082900;TraesCS4B02G262800;TraesCS5D02G234200;TraesCS6D02G212900;TraesCS6D02G076400;TraesCS2B02G218700;TraesCS7D02G154700;TraesCS4D02G344300;TraesCS2A02G188600;TraesCS7A02G187800;TraesCS6A02G405700;TraesCS4B02G339700;TraesCS2D02G318600;TraesCS1D02G265400	TraesCS6A02G082900;;TraesCS5D02G234200;TraesCS6D02G212900;TraesCS6D02G076400;TraesCS2B02G218700;TraesCS7D02G154700;TraesCS4D02G344300;TraesCS2A02G188600;TraesCS7A02G187800;;;TraesCS2D02G318600;TraesCS1D02G265400
5	GO:0097164	BP	ammonium ion metabolic process	5/1131	106/62617	0.0435656	0.605641	TraesCS3D02G519600;TraesCS5D02G198300;TraesCS6D02G202500;TraesCS7D02G156900;TraesCS4B02G377600	;TraesCS5D02G198300;TraesCS6D02G202500;TraesCS7D02G156900;
36	GO:0044255	BP	cellular lipid metabolic process	36/1131	1430/62617	0.0445028	0.617547	TraesCS4A02G218400;TraesCS2A02G501900;TraesCS4A02G212800;TraesCS6D02G082300;TraesCS4B02G225500;TraesCS2D02G028600;TraesCS6B02G298500;TraesCS1B02G052800;TraesCS2D02G528400;TraesCS2B02G402100;TraesCS6A02G368700;TraesCS1D02G013700;TraesCS4D02G178300;TraesCS4B02G048500;TraesCS7D02G102700;TraesCS1D02G013600;TraesCS2D02G477300;TraesCS6D02G243800;TraesCS7B02G229100;TraesCS4D02G273400;TraesCS1B02G019800;…	;;;TraesCS6D02G082300;TraesCS4B02G225500;TraesCS2D02G028600;;TraesCS1B02G052800;;;;TraesCS1D02G013700;TraesCS4D02G178300;TraesCS4B02G048500;TraesCS7D02G102700;TraesCS1D02G013600;;TraesCS6D02G243800;TraesCS7B02G229100;TraesCS4D02G273400;TraesCS1B02G019800;;TraesCS4B02G103000;TraesCS4A02G046700;TraesCS4B02G097200;TraesCS2D02G381900;TraesCS2B02G090400;TraesCS2D02G246100;;;TraesCS4A02G031400;TraesCS2…
5	GO:0045491	BP	xylan metabolic process	5/1131	107/62617	0.0450505	0.622886	TraesCS4A02G045800;TraesCS3A02G471900;TraesCS3D02G467600;TraesCS4B02G143500;TraesCS4B02G259400	TraesCS4A02G045800;;;TraesCS4B02G143500;
3	GO:0015108	MF	chloride transmembrane transporter activity	3/1131	44/62617	0.0450343	0.622886	TraesCS6D02G084300;TraesCS6A02G098500;TraesCS6B02G126400	TraesCS6D02G084300;TraesCS6A02G098500;TraesCS6B02G126400
12	GO:0044282	BP	small molecule catabolic process	12/1131	366/62617	0.0454677	0.626777	TraesCS6D02G255200;TraesCS2A02G380900;TraesCS2A02G380800;TraesCS5B02G468300;TraesCS2B02G398200;TraesCS4B02G172700;TraesCS6D02G243800;TraesCS6A02G274900;TraesCS6B02G219300;TraesCS2B02G224000;TraesCS6B02G298500;TraesCS2A02G381000	TraesCS6D02G255200;;;;;TraesCS4B02G172700;TraesCS6D02G243800;;TraesCS6B02G219300;TraesCS2B02G224000;;
2	GO:0004356	MF	glutamate-ammonia ligase activity	2/1131	19/62617	0.0454958	0.626777	TraesCS2B02G528300;TraesCS2A02G500400	;
14	GO:0050660	MF	flavin adenine dinucleotide binding	14/1131	446/62617	0.0463549	0.636223	TraesCS5B02G349300;TraesCSU02G234900;TraesCS2B02G287800;TraesCS7A02G317500;TraesCS5A02G184300;TraesCS4D02G099100;TraesCS5A02G428000;TraesCS5B02G429700;TraesCS4B02G270800;TraesCS1D02G067500;TraesCS5D02G268800;TraesCS7A02G552000;TraesCS7B02G417900;TraesCS7D02G314200	;TraesCSU02G234900;TraesCS2B02G287800;TraesCS7A02G317500;TraesCS5A02G184300;TraesCS4D02G099100;;;;TraesCS1D02G067500;TraesCS5D02G268800;;;TraesCS7D02G314200
12	GO:0015267	MF	channel activity	12/1131	368/62617	0.0464312	0.636223	TraesCS6D02G084300;TraesCS6A02G082900;TraesCS6D02G212900;TraesCS6D02G076400;TraesCS4D02G344300;TraesCS1D02G020800;TraesCS7A02G187800;TraesCS3B02G265500;TraesCS6A02G405700;TraesCS6B02G126400;TraesCS3A02G233800;TraesCS6A02G098500	TraesCS6D02G084300;TraesCS6A02G082900;TraesCS6D02G212900;TraesCS6D02G076400;TraesCS4D02G344300;TraesCS1D02G020800;TraesCS7A02G187800;TraesCS3B02G265500;;TraesCS6B02G126400;TraesCS3A02G233800;TraesCS6A02G098500
12	GO:0022803	MF	passive transmembrane transporter activity	12/1131	368/62617	0.0464312	0.636223	TraesCS6D02G084300;TraesCS6A02G082900;TraesCS6D02G212900;TraesCS6D02G076400;TraesCS4D02G344300;TraesCS1D02G020800;TraesCS7A02G187800;TraesCS3B02G265500;TraesCS6A02G405700;TraesCS6B02G126400;TraesCS3A02G233800;TraesCS6A02G098500	TraesCS6D02G084300;TraesCS6A02G082900;TraesCS6D02G212900;TraesCS6D02G076400;TraesCS4D02G344300;TraesCS1D02G020800;TraesCS7A02G187800;TraesCS3B02G265500;;TraesCS6B02G126400;TraesCS3A02G233800;TraesCS6A02G098500
5	GO:0016129	BP	phytosteroid biosynthetic process	5/1131	108/62617	0.0465652	0.636918	TraesCS6D02G243800;TraesCS6B02G298500;TraesCS4D02G235200;TraesCS5B02G551400;TraesCS2D02G014200	TraesCS6D02G243800;;TraesCS4D02G235200;;TraesCS2D02G014200
6	GO:0044247	BP	cellular polysaccharide catabolic process	6/1131	144/62617	0.0473003	0.645818	TraesCS5A02G464500;TraesCS1A02G360700;TraesCS3A02G144600;TraesCS5B02G475700;TraesCS4A02G368600;TraesCS5B02G476000	;;TraesCS3A02G144600;;;
3	GO:0016892	MF	endoribonuclease activity, producing 3'-phosphomonoesters	3/1131	45/62617	0.0476247	0.649088	TraesCS2B02G182900;TraesCS2A02G157400;TraesCS2D02G163300	TraesCS2B02G182900;TraesCS2A02G157400;TraesCS2D02G163300
7	GO:0046323	BP	glucose import	7/1131	183/62617	0.0494354	0.667213	TraesCS4B02G262800;TraesCS5D02G234200;TraesCS2B02G218700;TraesCS2A02G188600;TraesCS7D02G154700;TraesCS4B02G339700;TraesCS2D02G318600	;TraesCS5D02G234200;TraesCS2B02G218700;TraesCS2A02G188600;TraesCS7D02G154700;;TraesCS2D02G318600
7	GO:0005355	MF	glucose transmembrane transporter activity	7/1131	183/62617	0.0494354	0.667213	TraesCS4B02G262800;TraesCS5D02G234200;TraesCS2B02G218700;TraesCS2A02G188600;TraesCS7D02G154700;TraesCS4B02G339700;TraesCS2D02G318600	;TraesCS5D02G234200;TraesCS2B02G218700;TraesCS2A02G188600;TraesCS7D02G154700;;TraesCS2D02G318600
7	GO:0015149	MF	hexose transmembrane transporter activity	7/1131	183/62617	0.0494354	0.667213	TraesCS4B02G262800;TraesCS5D02G234200;TraesCS2B02G218700;TraesCS2A02G188600;TraesCS7D02G154700;TraesCS4B02G339700;TraesCS2D02G318600	;TraesCS5D02G234200;TraesCS2B02G218700;TraesCS2A02G188600;TraesCS7D02G154700;;TraesCS2D02G318600
12	GO:0030170	MF	pyridoxal phosphate binding	12/1131	374/62617	0.0495654	0.667213	TraesCS3D02G519600;TraesCS1D02G292100;TraesCS2A02G516800;TraesCS4D02G232700;TraesCS6D02G319300;TraesCS5D02G224200;TraesCS2D02G394200;TraesCS4A02G137000;TraesCS1B02G308900;TraesCS5D02G447900;TraesCS1B02G343000;TraesCS5A02G216200	;TraesCS1D02G292100;;TraesCS4D02G232700;TraesCS6D02G319300;TraesCS5D02G224200;;TraesCS4A02G137000;;TraesCS5D02G447900;;TraesCS5A02G216200
12	GO:0070279	MF	vitamin B6 binding	12/1131	374/62617	0.0495654	0.667213	TraesCS3D02G519600;TraesCS1D02G292100;TraesCS2A02G516800;TraesCS4D02G232700;TraesCS6D02G319300;TraesCS5D02G224200;TraesCS2D02G394200;TraesCS4A02G137000;TraesCS1B02G308900;TraesCS5D02G447900;TraesCS1B02G343000;TraesCS5A02G216200	;TraesCS1D02G292100;;TraesCS4D02G232700;TraesCS6D02G319300;TraesCS5D02G224200;;TraesCS4A02G137000;;TraesCS5D02G447900;;TraesCS5A02G216200
2	GO:0006438	BP	valyl-tRNA aminoacylation	2/1131	20/62617	0.0499592	0.670154	TraesCS1D02G163400;TraesCS1B02G204700	TraesCS1D02G163400;TraesCS1B02G204700
2	GO:0004832	MF	valine-tRNA ligase activity	2/1131	20/62617	0.0499592	0.670154	TraesCS1D02G163400;TraesCS1B02G204700	TraesCS1D02G163400;TraesCS1B02G204700

## Sheet: Sheet2
Number	GO ID	Term Type	Description	Ratio_in_study	Ratio_in_pop	Pvalue	Padjust	Gene_ids	Gene_names
13	GO:0010466	BP	negative regulation of peptidase activity	13/576	191/62617	2.55316e-07	0.000359404	TraesCS1D02G028500;TraesCS1D02G266100;TraesCS1B02G276900;TraesCS1A02G265900;TraesCS1D02G027800;TraesCS1A02G265700;TraesCS1B02G322100;TraesCS5D02G479400;TraesCS1D02G028100;TraesCS5B02G478200;TraesCS1B02G034300;TraesCS1A02G265600;TraesCS1D02G266000	TraesCS1D02G028500;TraesCS1D02G266100;TraesCS1B02G276900;TraesCS1A02G265900;TraesCS1D02G027800;TraesCS1A02G265700;;;TraesCS1D02G028100;;TraesCS1B02G034300;TraesCS1A02G265600;TraesCS1D02G266000
13	GO:0052547	BP	regulation of peptidase activity	13/576	191/62617	2.55316e-07	0.000359404	TraesCS1D02G028500;TraesCS1D02G266100;TraesCS1B02G276900;TraesCS1A02G265900;TraesCS1D02G027800;TraesCS1A02G265700;TraesCS1B02G322100;TraesCS5D02G479400;TraesCS1D02G028100;TraesCS5B02G478200;TraesCS1B02G034300;TraesCS1A02G265600;TraesCS1D02G266000	TraesCS1D02G028500;TraesCS1D02G266100;TraesCS1B02G276900;TraesCS1A02G265900;TraesCS1D02G027800;TraesCS1A02G265700;;;TraesCS1D02G028100;;TraesCS1B02G034300;TraesCS1A02G265600;TraesCS1D02G266000
13	GO:0045861	BP	negative regulation of proteolysis	13/576	193/62617	2.85617e-07	0.000359404	TraesCS1D02G028500;TraesCS1D02G266100;TraesCS1B02G276900;TraesCS1A02G265900;TraesCS1D02G027800;TraesCS1A02G265700;TraesCS1B02G322100;TraesCS5D02G479400;TraesCS1D02G028100;TraesCS5B02G478200;TraesCS1B02G034300;TraesCS1A02G265600;TraesCS1D02G266000	TraesCS1D02G028500;TraesCS1D02G266100;TraesCS1B02G276900;TraesCS1A02G265900;TraesCS1D02G027800;TraesCS1A02G265700;;;TraesCS1D02G028100;;TraesCS1B02G034300;TraesCS1A02G265600;TraesCS1D02G266000
14	GO:0004867	MF	serine-type endopeptidase inhibitor activity	14/576	192/62617	2.70088e-07	0.000359404	TraesCS1A02G265700;TraesCS1D02G266100;TraesCS1A02G265600;TraesCS1B02G276900;TraesCS1A02G265900;TraesCS1D02G027800;TraesCS6A02G042000;TraesCS1D02G028500;TraesCS5D02G479400;TraesCS1D02G028100;TraesCS5B02G478200;TraesCS1B02G034300;TraesCS6A02G042200;TraesCS1D02G266000	TraesCS1A02G265700;TraesCS1D02G266100;TraesCS1A02G265600;TraesCS1B02G276900;TraesCS1A02G265900;TraesCS1D02G027800;TraesCS6A02G042000;TraesCS1D02G028500;;TraesCS1D02G028100;;TraesCS1B02G034300;TraesCS6A02G042200;TraesCS1D02G266000
16	GO:0061135	MF	endopeptidase regulator activity	16/576	231/62617	2.89683e-07	0.000359404	TraesCS1A02G265700;TraesCS1D02G266100;TraesCS1A02G265600;TraesCS1B02G276900;TraesCS1A02G265900;TraesCS1D02G027800;TraesCS6A02G042000;TraesCS1D02G028500;TraesCS1B02G322100;TraesCS5D02G479400;TraesCS1D02G028100;TraesCS1A02G327900;TraesCS5B02G478200;TraesCS1B02G034300;TraesCS6A02G042200;TraesCS1D02G266000	TraesCS1A02G265700;TraesCS1D02G266100;TraesCS1A02G265600;TraesCS1B02G276900;TraesCS1A02G265900;TraesCS1D02G027800;TraesCS6A02G042000;TraesCS1D02G028500;;;TraesCS1D02G028100;;;TraesCS1B02G034300;TraesCS6A02G042200;TraesCS1D02G266000
16	GO:0004866	MF	endopeptidase inhibitor activity	16/576	231/62617	2.89683e-07	0.000359404	TraesCS1A02G265700;TraesCS1D02G266100;TraesCS1A02G265600;TraesCS1B02G276900;TraesCS1A02G265900;TraesCS1D02G027800;TraesCS6A02G042000;TraesCS1D02G028500;TraesCS1B02G322100;TraesCS5D02G479400;TraesCS1D02G028100;TraesCS1A02G327900;TraesCS5B02G478200;TraesCS1B02G034300;TraesCS6A02G042200;TraesCS1D02G266000	TraesCS1A02G265700;TraesCS1D02G266100;TraesCS1A02G265600;TraesCS1B02G276900;TraesCS1A02G265900;TraesCS1D02G027800;TraesCS6A02G042000;TraesCS1D02G028500;;;TraesCS1D02G028100;;;TraesCS1B02G034300;TraesCS6A02G042200;TraesCS1D02G266000
16	GO:0061134	MF	peptidase regulator activity	16/576	277/62617	3.76044e-07	0.000359404	TraesCS1A02G265700;TraesCS1D02G028100;TraesCS1A02G327900;TraesCS1B02G034300;TraesCS1A02G265900;TraesCS1D02G027800;TraesCS6A02G042000;TraesCS1D02G028500;TraesCS1B02G322100;TraesCS5D02G479400;TraesCS1D02G266100;TraesCS1B02G276900;TraesCS5B02G478200;TraesCS1A02G265600;TraesCS6A02G042200;TraesCS1D02G266000	TraesCS1A02G265700;TraesCS1D02G028100;;TraesCS1B02G034300;TraesCS1A02G265900;TraesCS1D02G027800;TraesCS6A02G042000;TraesCS1D02G028500;;;TraesCS1D02G266100;TraesCS1B02G276900;;TraesCS1A02G265600;TraesCS6A02G042200;TraesCS1D02G266000
16	GO:0030414	MF	peptidase inhibitor activity	16/576	277/62617	3.76044e-07	0.000359404	TraesCS1A02G265700;TraesCS1D02G028100;TraesCS1A02G327900;TraesCS1B02G034300;TraesCS1A02G265900;TraesCS1D02G027800;TraesCS6A02G042000;TraesCS1D02G028500;TraesCS1B02G322100;TraesCS5D02G479400;TraesCS1D02G266100;TraesCS1B02G276900;TraesCS5B02G478200;TraesCS1A02G265600;TraesCS6A02G042200;TraesCS1D02G266000	TraesCS1A02G265700;TraesCS1D02G028100;;TraesCS1B02G034300;TraesCS1A02G265900;TraesCS1D02G027800;TraesCS6A02G042000;TraesCS1D02G028500;;;TraesCS1D02G266100;TraesCS1B02G276900;;TraesCS1A02G265600;TraesCS6A02G042200;TraesCS1D02G266000
13	GO:0051346	BP	negative regulation of hydrolase activity	13/576	204/62617	5.16892e-07	0.000439129	TraesCS1D02G028500;TraesCS1D02G266100;TraesCS1B02G276900;TraesCS1A02G265900;TraesCS1D02G027800;TraesCS1A02G265700;TraesCS1B02G322100;TraesCS5D02G479400;TraesCS1D02G028100;TraesCS5B02G478200;TraesCS1B02G034300;TraesCS1A02G265600;TraesCS1D02G266000	TraesCS1D02G028500;TraesCS1D02G266100;TraesCS1B02G276900;TraesCS1A02G265900;TraesCS1D02G027800;TraesCS1A02G265700;;;TraesCS1D02G028100;;TraesCS1B02G034300;TraesCS1A02G265600;TraesCS1D02G266000
13	GO:0010951	BP	negative regulation of endopeptidase activity	13/576	145/62617	1.09054e-06	0.000758022	TraesCS1D02G028500;TraesCS1D02G266100;TraesCS1B02G276900;TraesCS1A02G265900;TraesCS1D02G027800;TraesCS1A02G265700;TraesCS1B02G322100;TraesCS5D02G479400;TraesCS1D02G028100;TraesCS5B02G478200;TraesCS1B02G034300;TraesCS1A02G265600;TraesCS1D02G266000	TraesCS1D02G028500;TraesCS1D02G266100;TraesCS1B02G276900;TraesCS1A02G265900;TraesCS1D02G027800;TraesCS1A02G265700;;;TraesCS1D02G028100;;TraesCS1B02G034300;TraesCS1A02G265600;TraesCS1D02G266000
13	GO:0052548	BP	regulation of endopeptidase activity	13/576	145/62617	1.09054e-06	0.000758022	TraesCS1D02G028500;TraesCS1D02G266100;TraesCS1B02G276900;TraesCS1A02G265900;TraesCS1D02G027800;TraesCS1A02G265700;TraesCS1B02G322100;TraesCS5D02G479400;TraesCS1D02G028100;TraesCS5B02G478200;TraesCS1B02G034300;TraesCS1A02G265600;TraesCS1D02G266000	TraesCS1D02G028500;TraesCS1D02G266100;TraesCS1B02G276900;TraesCS1A02G265900;TraesCS1D02G027800;TraesCS1A02G265700;;;TraesCS1D02G028100;;TraesCS1B02G034300;TraesCS1A02G265600;TraesCS1D02G266000
42	GO:0005576	CC	extracellular region	42/576	1817/62617	2.01481e-06	0.00128377	TraesCS7A02G198800;TraesCS3D02G297200;TraesCS3A02G239200;TraesCS2B02G125300;TraesCS5B02G478200;TraesCS2D02G431500;TraesCS2B02G124800;TraesCS1D02G028100;TraesCS2A02G107600;TraesCS3D02G518200;TraesCSU02G033100;TraesCS5A02G443400;TraesCS2B02G125200;TraesCS6D02G054900;TraesCS2A02G107500;TraesCS1D02G028500;TraesCS7B02G105300;TraesCS1A02G265700;TraesCS6A02G028700;TraesCS1A02G103500;TraesCS1A02G265600;T…	TraesCS7A02G198800;TraesCS3D02G297200;TraesCS3A02G239200;TraesCS2B02G125300;;;TraesCS2B02G124800;TraesCS1D02G028100;TraesCS2A02G107600;;TraesCSU02G033100;;TraesCS2B02G125200;TraesCS6D02G054900;TraesCS2A02G107500;TraesCS1D02G028500;TraesCS7B02G105300;TraesCS1A02G265700;TraesCS6A02G028700;TraesCS1A02G103500;TraesCS1A02G265600;;;TraesCS1B02G276900;TraesCS2D02G107900;;TraesCS2D02G107600;TraesCS3B02G0…
13	GO:0032269	BP	negative regulation of cellular protein metabolic process	13/576	302/62617	5.6804e-06	0.00306644	TraesCS1B02G322100;TraesCS1D02G027800;TraesCS1B02G276900;TraesCS1D02G028100;TraesCS1B02G034300;TraesCS1A02G265900;TraesCS1D02G028500;TraesCS1A02G265700;TraesCS5D02G479400;TraesCS1D02G266100;TraesCS5B02G478200;TraesCS1A02G265600;TraesCS1D02G266000	;TraesCS1D02G027800;TraesCS1B02G276900;TraesCS1D02G028100;TraesCS1B02G034300;TraesCS1A02G265900;TraesCS1D02G028500;TraesCS1A02G265700;;TraesCS1D02G266100;;TraesCS1A02G265600;TraesCS1D02G266000
13	GO:0051248	BP	negative regulation of protein metabolic process	13/576	302/62617	5.6804e-06	0.00306644	TraesCS1B02G322100;TraesCS1D02G027800;TraesCS1B02G276900;TraesCS1D02G028100;TraesCS1B02G034300;TraesCS1A02G265900;TraesCS1D02G028500;TraesCS1A02G265700;TraesCS5D02G479400;TraesCS1D02G266100;TraesCS5B02G478200;TraesCS1A02G265600;TraesCS1D02G266000	;TraesCS1D02G027800;TraesCS1B02G276900;TraesCS1D02G028100;TraesCS1B02G034300;TraesCS1A02G265900;TraesCS1D02G028500;TraesCS1A02G265700;;TraesCS1D02G266100;;TraesCS1A02G265600;TraesCS1D02G266000
17	GO:0004857	MF	enzyme inhibitor activity	17/576	505/62617	6.01577e-06	0.00306644	TraesCS1B02G034300;TraesCS1D02G028100;TraesCS1B02G276900;TraesCS6D02G324900;TraesCS1A02G327900;TraesCS1A02G265900;TraesCS1A02G265700;TraesCS6A02G042000;TraesCS1D02G027800;TraesCS1B02G322100;TraesCS5D02G479400;TraesCS1D02G266100;TraesCS1D02G028500;TraesCS5B02G478200;TraesCS1A02G265600;TraesCS6A02G042200;TraesCS1D02G266000	TraesCS1B02G034300;TraesCS1D02G028100;TraesCS1B02G276900;TraesCS6D02G324900;;TraesCS1A02G265900;TraesCS1A02G265700;TraesCS6A02G042000;TraesCS1D02G027800;;;TraesCS1D02G266100;TraesCS1D02G028500;;TraesCS1A02G265600;TraesCS6A02G042200;TraesCS1D02G266000
13	GO:0030162	BP	regulation of proteolysis	13/576	333/62617	1.60375e-05	0.0072598	TraesCS1B02G322100;TraesCS1D02G027800;TraesCS1B02G276900;TraesCS1D02G028100;TraesCS1B02G034300;TraesCS1A02G265900;TraesCS1D02G028500;TraesCS1A02G265700;TraesCS5D02G479400;TraesCS1D02G266100;TraesCS5B02G478200;TraesCS1A02G265600;TraesCS1D02G266000	;TraesCS1D02G027800;TraesCS1B02G276900;TraesCS1D02G028100;TraesCS1B02G034300;TraesCS1A02G265900;TraesCS1D02G028500;TraesCS1A02G265700;;TraesCS1D02G266100;;TraesCS1A02G265600;TraesCS1D02G266000
35	GO:0032787	BP	monocarboxylic acid metabolic process	35/576	1723/62617	1.61413e-05	0.0072598	TraesCS4A02G218400;TraesCS6D02G302300;TraesCS6B02G298500;TraesCS6B02G353200;TraesCS1D02G350200;TraesCS6B02G347800;TraesCS2A02G380900;TraesCS6A02G331300;TraesCS2D02G377200;TraesCS5B02G072300;TraesCS7D02G102700;TraesCS1B02G362100;TraesCS7A02G174500;TraesCS7A02G178600;TraesCS2A02G380800;TraesCS7A02G372400;TraesCS6D02G297200;TraesCS4D02G093600;TraesCS4D02G311500;TraesCS1A02G094900;TraesCS2A02G385200;…	;TraesCS6D02G302300;;;TraesCS1D02G350200;;;;TraesCS2D02G377200;TraesCS5B02G072300;TraesCS7D02G102700;;TraesCS7A02G174500;TraesCS7A02G178600;;;TraesCS6D02G297200;TraesCS4D02G093600;TraesCS4D02G311500;TraesCS1A02G094900;;TraesCS5B02G152600;TraesCS7D02G071200;TraesCS5B02G148300;;TraesCS2D02G381900;TraesCS3D02G075600;;;TraesCS3D02G120200;TraesCS7D02G306000;;TraesCS7A02G107900;TraesCS7A02G334700;Traes…
13	GO:0043086	BP	negative regulation of catalytic activity	13/576	350/62617	2.69246e-05	0.0114254	TraesCS1B02G322100;TraesCS1D02G027800;TraesCS1B02G276900;TraesCS1D02G028100;TraesCS1B02G034300;TraesCS1A02G265900;TraesCS1D02G028500;TraesCS1A02G265700;TraesCS5D02G479400;TraesCS1D02G266100;TraesCS5B02G478200;TraesCS1A02G265600;TraesCS1D02G266000	;TraesCS1D02G027800;TraesCS1B02G276900;TraesCS1D02G028100;TraesCS1B02G034300;TraesCS1A02G265900;TraesCS1D02G028500;TraesCS1A02G265700;;TraesCS1D02G266100;;TraesCS1A02G265600;TraesCS1D02G266000
18	GO:0072330	BP	monocarboxylic acid biosynthetic process	18/576	629/62617	2.83918e-05	0.0114254	TraesCS4A02G218400;TraesCS7A02G174500;TraesCS7A02G372400;TraesCS5B02G152600;TraesCS6D02G302300;TraesCS2A02G380800;TraesCS6B02G353200;TraesCS4B02G278800;TraesCS2D02G381900;TraesCS7D02G306000;TraesCS2A02G380900;TraesCS2A02G385200;TraesCS7A02G107900;TraesCS3D02G075600;TraesCS4D02G093600;TraesCS2D02G377200;TraesCS7D02G102700;TraesCS1A02G094900	;TraesCS7A02G174500;;TraesCS5B02G152600;TraesCS6D02G302300;;;;TraesCS2D02G381900;TraesCS7D02G306000;;;TraesCS7A02G107900;TraesCS3D02G075600;TraesCS4D02G093600;TraesCS2D02G377200;TraesCS7D02G102700;TraesCS1A02G094900
13	GO:0044092	BP	negative regulation of molecular function	13/576	360/62617	3.59747e-05	0.0137531	TraesCS1B02G322100;TraesCS1D02G027800;TraesCS1B02G276900;TraesCS1D02G028100;TraesCS1B02G034300;TraesCS1A02G265900;TraesCS1D02G028500;TraesCS1A02G265700;TraesCS5D02G479400;TraesCS1D02G266100;TraesCS5B02G478200;TraesCS1A02G265600;TraesCS1D02G266000	;TraesCS1D02G027800;TraesCS1B02G276900;TraesCS1D02G028100;TraesCS1B02G034300;TraesCS1A02G265900;TraesCS1D02G028500;TraesCS1A02G265700;;TraesCS1D02G266100;;TraesCS1A02G265600;TraesCS1D02G266000
20	GO:0048523	BP	negative regulation of cellular process	20/576	826/62617	0.000104986	0.0364876	TraesCS5B02G057600;TraesCS1D02G266000;TraesCS1B02G034300;TraesCS1B02G322100;TraesCS1D02G028100;TraesCS3B02G007600;TraesCSU02G020000;TraesCS1B02G276900;TraesCS5A02G262300;TraesCS1A02G265900;TraesCS1A02G265700;TraesCS4D02G169300;TraesCS1D02G027800;TraesCS2A02G192600;TraesCS5D02G479400;TraesCS1D02G266100;TraesCS1D02G028500;TraesCS5B02G478200;TraesCS1A02G265600;TraesCS3B02G010300	TraesCS5B02G057600;TraesCS1D02G266000;TraesCS1B02G034300;;TraesCS1D02G028100;TraesCS3B02G007600;TraesCSU02G020000;TraesCS1B02G276900;TraesCS5A02G262300;TraesCS1A02G265900;TraesCS1A02G265700;TraesCS4D02G169300;TraesCS1D02G027800;TraesCS2A02G192600;;TraesCS1D02G266100;TraesCS1D02G028500;;TraesCS1A02G265600;TraesCS3B02G010300
28	GO:0005506	MF	iron ion binding	28/576	1390/62617	0.000150322	0.0478902	TraesCS4A02G218400;TraesCS5A02G214600;TraesCS6B02G298500;TraesCS7D02G306000;TraesCS3D02G090700;TraesCS7D02G102700;TraesCS1B02G195000;TraesCS5A02G214800;TraesCS7A02G098500;TraesCS4D02G093600;TraesCS3A02G061600;TraesCS2A02G385200;TraesCS7B02G439700;TraesCS4B02G195000;TraesCS4A02G109200;TraesCS5D02G012000;TraesCS7D02G102100;TraesCS2D02G381900;TraesCS1D02G351800;TraesCS3D02G061500;TraesCS5D02G488500;…	;TraesCS5A02G214600;;TraesCS7D02G306000;TraesCS3D02G090700;TraesCS7D02G102700;TraesCS1B02G195000;TraesCS5A02G214800;TraesCS7A02G098500;TraesCS4D02G093600;TraesCS3A02G061600;;;TraesCS4B02G195000;TraesCS4A02G109200;TraesCS5D02G012000;TraesCS7D02G102100;TraesCS2D02G381900;TraesCS1D02G351800;TraesCS3D02G061500;;;;TraesCS4B02G005900;TraesCSU02G158700;TraesCS4D02G195700;;TraesCS5A02G004600
8	GO:0046323	BP	glucose import	8/576	183/62617	0.000320126	0.079929	TraesCS4D02G263000;TraesCS4A02G066200;TraesCS4D02G243100;TraesCS4B02G063000;TraesCS4B02G243500;TraesCS7D02G080200;TraesCS2B02G338800;TraesCS2D02G318600	TraesCS4D02G263000;TraesCS4A02G066200;TraesCS4D02G243100;TraesCS4B02G063000;;TraesCS7D02G080200;TraesCS2B02G338800;TraesCS2D02G318600
8	GO:1904659	BP	glucose transmembrane transport	8/576	187/62617	0.000369906	0.079929	TraesCS4D02G263000;TraesCS4A02G066200;TraesCS4D02G243100;TraesCS4B02G063000;TraesCS4B02G243500;TraesCS7D02G080200;TraesCS2B02G338800;TraesCS2D02G318600	TraesCS4D02G263000;TraesCS4A02G066200;TraesCS4D02G243100;TraesCS4B02G063000;;TraesCS7D02G080200;TraesCS2B02G338800;TraesCS2D02G318600
13	GO:0006633	BP	fatty acid biosynthetic process	13/576	457/62617	0.000376333	0.079929	TraesCS4A02G218400;TraesCS7D02G306000;TraesCS6D02G302300;TraesCS7A02G174500;TraesCS4B02G278800;TraesCS2D02G381900;TraesCS7A02G372400;TraesCS7A02G107900;TraesCS3D02G075600;TraesCS4D02G093600;TraesCS6B02G353200;TraesCS7D02G102700;TraesCS2A02G385200	;TraesCS7D02G306000;TraesCS6D02G302300;TraesCS7A02G174500;;TraesCS2D02G381900;;TraesCS7A02G107900;TraesCS3D02G075600;TraesCS4D02G093600;;TraesCS7D02G102700;
5	GO:0016841	MF	ammonia-lyase activity	5/576	63/62617	0.000293122	0.079929	TraesCS2A02G380800;TraesCS2A02G380900;TraesCS5A02G021600;TraesCS1A02G094900;TraesCS2D02G377200	;;TraesCS5A02G021600;TraesCS1A02G094900;TraesCS2D02G377200
8	GO:0005355	MF	glucose transmembrane transporter activity	8/576	183/62617	0.000320126	0.079929	TraesCS4D02G263000;TraesCS4A02G066200;TraesCS4D02G243100;TraesCS4B02G063000;TraesCS4B02G243500;TraesCS7D02G080200;TraesCS2B02G338800;TraesCS2D02G318600	TraesCS4D02G263000;TraesCS4A02G066200;TraesCS4D02G243100;TraesCS4B02G063000;;TraesCS7D02G080200;TraesCS2B02G338800;TraesCS2D02G318600
8	GO:0015149	MF	hexose transmembrane transporter activity	8/576	183/62617	0.000320126	0.079929	TraesCS4D02G263000;TraesCS4A02G066200;TraesCS4D02G243100;TraesCS4B02G063000;TraesCS4B02G243500;TraesCS7D02G080200;TraesCS2B02G338800;TraesCS2D02G318600	TraesCS4D02G263000;TraesCS4A02G066200;TraesCS4D02G243100;TraesCS4B02G063000;;TraesCS7D02G080200;TraesCS2B02G338800;TraesCS2D02G318600
31	GO:0020037	MF	heme binding	31/576	1667/62617	0.000346274	0.079929	TraesCS5A02G214600;TraesCS6D02G054900;TraesCS6B02G298500;TraesCS5A02G214800;TraesCS7D02G306000;TraesCS3D02G090700;TraesCS2B02G124800;TraesCS2A02G107600;TraesCS1B02G195000;TraesCS3D02G518200;TraesCS2B02G125200;TraesCS2A02G107500;TraesCS2B02G125300;TraesCS7A02G098500;TraesCS3A02G061600;TraesCS7B02G439700;TraesCS5D02G012000;TraesCS7D02G102100;TraesCS1D02G351800;TraesCS2D02G107900;TraesCS2D02G107600;…	TraesCS5A02G214600;TraesCS6D02G054900;;TraesCS5A02G214800;TraesCS7D02G306000;TraesCS3D02G090700;TraesCS2B02G124800;TraesCS2A02G107600;TraesCS1B02G195000;;TraesCS2B02G125200;TraesCS2A02G107500;TraesCS2B02G125300;TraesCS7A02G098500;TraesCS3A02G061600;;TraesCS5D02G012000;TraesCS7D02G102100;TraesCS1D02G351800;TraesCS2D02G107900;TraesCS2D02G107600;TraesCS3D02G061500;;TraesCSU02G194200;;;TraesCS4B02G00…
8	GO:0015145	MF	monosaccharide transmembrane transporter activity	8/576	186/62617	0.000356908	0.079929	TraesCS4D02G263000;TraesCS4A02G066200;TraesCS4D02G243100;TraesCS4B02G063000;TraesCS4B02G243500;TraesCS7D02G080200;TraesCS2B02G338800;TraesCS2D02G318600	TraesCS4D02G263000;TraesCS4A02G066200;TraesCS4D02G243100;TraesCS4B02G063000;;TraesCS7D02G080200;TraesCS2B02G338800;TraesCS2D02G318600
8	GO:0008645	BP	hexose transmembrane transport	8/576	191/62617	0.00042581	0.0879931	TraesCS4D02G263000;TraesCS4A02G066200;TraesCS4D02G243100;TraesCS4B02G063000;TraesCS4B02G243500;TraesCS7D02G080200;TraesCS2B02G338800;TraesCS2D02G318600	TraesCS4D02G263000;TraesCS4A02G066200;TraesCS4D02G243100;TraesCS4B02G063000;;TraesCS7D02G080200;TraesCS2B02G338800;TraesCS2D02G318600
8	GO:0015749	BP	monosaccharide transmembrane transport	8/576	194/62617	0.000472087	0.0949888	TraesCS4D02G263000;TraesCS4A02G066200;TraesCS4D02G243100;TraesCS4B02G063000;TraesCS4B02G243500;TraesCS7D02G080200;TraesCS2B02G338800;TraesCS2D02G318600	TraesCS4D02G263000;TraesCS4A02G066200;TraesCS4D02G243100;TraesCS4B02G063000;;TraesCS7D02G080200;TraesCS2B02G338800;TraesCS2D02G318600
19	GO:0042737	BP	drug catabolic process	19/576	863/62617	0.000499734	0.0979735	TraesCS1A02G203700;TraesCS2D02G107800;TraesCS2B02G125200;TraesCS2A02G380800;TraesCS2A02G107500;TraesCS2A02G380900;TraesCS3A02G239200;TraesCS3D02G260500;TraesCS2B02G124800;TraesCS2B02G125300;TraesCS2B02G259600;TraesCS2D02G107900;TraesCS1A02G094900;TraesCS2D02G107600;TraesCS2D02G377200;TraesCS6D02G054900;TraesCS2A02G107600;TraesCSU02G194200;TraesCS3D02G518200	TraesCS1A02G203700;TraesCS2D02G107800;TraesCS2B02G125200;;TraesCS2A02G107500;;TraesCS3A02G239200;TraesCS3D02G260500;TraesCS2B02G124800;TraesCS2B02G125300;TraesCS2B02G259600;TraesCS2D02G107900;TraesCS1A02G094900;TraesCS2D02G107600;TraesCS2D02G377200;TraesCS6D02G054900;TraesCS2A02G107600;TraesCSU02G194200;
10	GO:0004364	MF	glutathione transferase activity	10/576	306/62617	0.000610275	0.114812	TraesCS5B02G303300;TraesCS4B02G059300;TraesCS4A02G349700;TraesCS7A02G083700;TraesCS3A02G309000;TraesCS1D02G095000;TraesCS1A02G187000;TraesCS5D02G309800;TraesCS3D02G133100;TraesCS3D02G055700	TraesCS5B02G303300;TraesCS4B02G059300;;TraesCS7A02G083700;;TraesCS1D02G095000;TraesCS1A02G187000;TraesCS5D02G309800;TraesCS3D02G133100;TraesCS3D02G055700
32	GO:0046906	MF	tetrapyrrole binding	32/576	1832/62617	0.000666086	0.118439	TraesCS5A02G214600;TraesCS6D02G054900;TraesCS6B02G298500;TraesCS5A02G214800;TraesCS7D02G306000;TraesCS3D02G090700;TraesCS2B02G124800;TraesCS2A02G107600;TraesCS1B02G195000;TraesCS3D02G518200;TraesCS2B02G125200;TraesCS2A02G107500;TraesCS2B02G125300;TraesCS7A02G098500;TraesCS3A02G061600;TraesCSU02G200900;TraesCS7B02G439700;TraesCS5D02G012000;TraesCS7D02G102100;TraesCS1D02G351800;TraesCS2D02G107900;T…	TraesCS5A02G214600;TraesCS6D02G054900;;TraesCS5A02G214800;TraesCS7D02G306000;TraesCS3D02G090700;TraesCS2B02G124800;TraesCS2A02G107600;TraesCS1B02G195000;;TraesCS2B02G125200;TraesCS2A02G107500;TraesCS2B02G125300;TraesCS7A02G098500;TraesCS3A02G061600;TraesCSU02G200900;;TraesCS5D02G012000;TraesCS7D02G102100;TraesCS1D02G351800;TraesCS2D02G107900;TraesCS2D02G107600;TraesCS3D02G061500;;TraesCSU02G19420…
13	GO:0051336	BP	regulation of hydrolase activity	13/576	493/62617	0.000759579	0.131994	TraesCS1B02G322100;TraesCS1D02G027800;TraesCS1B02G276900;TraesCS1D02G028100;TraesCS1B02G034300;TraesCS1A02G265900;TraesCS1D02G028500;TraesCS1A02G265700;TraesCS5D02G479400;TraesCS1D02G266100;TraesCS5B02G478200;TraesCS1A02G265600;TraesCS1D02G266000	;TraesCS1D02G027800;TraesCS1B02G276900;TraesCS1D02G028100;TraesCS1B02G034300;TraesCS1A02G265900;TraesCS1D02G028500;TraesCS1A02G265700;;TraesCS1D02G266100;;TraesCS1A02G265600;TraesCS1D02G266000
49	GO:0019752	BP	carboxylic acid metabolic process	49/576	3234/62617	0.000842059	0.134249	TraesCS4A02G218400;TraesCS3D02G275500;TraesCS6D02G302300;TraesCS6B02G298500;TraesCS6B02G353200;TraesCS1D02G350200;TraesCS7D02G306000;TraesCS2A02G380900;TraesCS6A02G331300;TraesCS2D02G290000;TraesCS2D02G377200;TraesCS5B02G072300;TraesCS7D02G102700;TraesCS1B02G362100;TraesCS7A02G174500;TraesCS5D02G309800;TraesCS7A02G178600;TraesCS2A02G380800;TraesCS3B02G282000;TraesCS7A02G372400;TraesCS6D02G297200;…	;TraesCS3D02G275500;TraesCS6D02G302300;;;TraesCS1D02G350200;TraesCS7D02G306000;;;TraesCS2D02G290000;TraesCS2D02G377200;TraesCS5B02G072300;TraesCS7D02G102700;;TraesCS7A02G174500;TraesCS5D02G309800;TraesCS7A02G178600;;TraesCS3B02G282000;;TraesCS6D02G297200;TraesCS6A02G028700;TraesCS4D02G093600;TraesCS4D02G311500;TraesCS1A02G094900;;TraesCS5B02G152600;TraesCS5D02G333800;TraesCS7D02G071200;TraesCS5B0…
2	GO:0008429	MF	phosphatidylethanolamine binding	2/576	5/62617	0.000829339	0.134249	TraesCS7B02G013100;TraesCS7A02G115400	TraesCS7B02G013100;TraesCS7A02G115400
8	GO:0005351	MF	carbohydrate:proton symporter activity	8/576	212/62617	0.000842788	0.134249	TraesCS4D02G263000;TraesCS4A02G066200;TraesCS4D02G243100;TraesCS4B02G063000;TraesCS4B02G243500;TraesCS7D02G080200;TraesCS2B02G338800;TraesCS2D02G318600	TraesCS4D02G263000;TraesCS4A02G066200;TraesCS4D02G243100;TraesCS4B02G063000;;TraesCS7D02G080200;TraesCS2B02G338800;TraesCS2D02G318600
8	GO:0005402	MF	carbohydrate:cation symporter activity	8/576	212/62617	0.000842788	0.134249	TraesCS4D02G263000;TraesCS4A02G066200;TraesCS4D02G243100;TraesCS4B02G063000;TraesCS4B02G243500;TraesCS7D02G080200;TraesCS2B02G338800;TraesCS2D02G318600	TraesCS4D02G263000;TraesCS4A02G066200;TraesCS4D02G243100;TraesCS4B02G063000;;TraesCS7D02G080200;TraesCS2B02G338800;TraesCS2D02G318600
5	GO:0009735	BP	response to cytokinin	5/576	80/62617	0.000882237	0.137665	TraesCS4B02G017600;TraesCS4D02G016000;TraesCS4D02G016100;TraesCS4B02G017500;TraesCS4A02G296000	TraesCS4B02G017600;TraesCS4D02G016000;TraesCS4D02G016100;TraesCS4B02G017500;
49	GO:0043436	BP	oxoacid metabolic process	49/576	3286/62617	0.000957049	0.143482	TraesCS4A02G218400;TraesCS3D02G275500;TraesCS6D02G302300;TraesCS6B02G298500;TraesCS6B02G353200;TraesCS1D02G350200;TraesCS7D02G306000;TraesCS2A02G380900;TraesCS6A02G331300;TraesCS2D02G290000;TraesCS2D02G377200;TraesCS5B02G072300;TraesCS7D02G102700;TraesCS1B02G362100;TraesCS7A02G174500;TraesCS5D02G309800;TraesCS7A02G178600;TraesCS2A02G380800;TraesCS3B02G282000;TraesCS7A02G372400;TraesCS6D02G297200;…	;TraesCS3D02G275500;TraesCS6D02G302300;;;TraesCS1D02G350200;TraesCS7D02G306000;;;TraesCS2D02G290000;TraesCS2D02G377200;TraesCS5B02G072300;TraesCS7D02G102700;;TraesCS7A02G174500;TraesCS5D02G309800;TraesCS7A02G178600;;TraesCS3B02G282000;;TraesCS6D02G297200;TraesCS6A02G028700;TraesCS4D02G093600;TraesCS4D02G311500;TraesCS1A02G094900;;TraesCS5B02G152600;TraesCS5D02G333800;TraesCS7D02G071200;TraesCS5B0…
8	GO:0015295	MF	solute:proton symporter activity	8/576	216/62617	0.000950566	0.143482	TraesCS4D02G263000;TraesCS4A02G066200;TraesCS4D02G243100;TraesCS4B02G063000;TraesCS4B02G243500;TraesCS7D02G080200;TraesCS2B02G338800;TraesCS2D02G318600	TraesCS4D02G263000;TraesCS4A02G066200;TraesCS4D02G243100;TraesCS4B02G063000;;TraesCS7D02G080200;TraesCS2B02G338800;TraesCS2D02G318600
49	GO:0006082	BP	organic acid metabolic process	49/576	3295/62617	0.000986141	0.145001	TraesCS4A02G218400;TraesCS3D02G275500;TraesCS6D02G302300;TraesCS6B02G298500;TraesCS6B02G353200;TraesCS1D02G350200;TraesCS7D02G306000;TraesCS2A02G380900;TraesCS6A02G331300;TraesCS2D02G290000;TraesCS2D02G377200;TraesCS5B02G072300;TraesCS7D02G102700;TraesCS1B02G362100;TraesCS7A02G174500;TraesCS5D02G309800;TraesCS7A02G178600;TraesCS2A02G380800;TraesCS3B02G282000;TraesCS7A02G372400;TraesCS6D02G297200;…	;TraesCS3D02G275500;TraesCS6D02G302300;;;TraesCS1D02G350200;TraesCS7D02G306000;;;TraesCS2D02G290000;TraesCS2D02G377200;TraesCS5B02G072300;TraesCS7D02G102700;;TraesCS7A02G174500;TraesCS5D02G309800;TraesCS7A02G178600;;TraesCS3B02G282000;;TraesCS6D02G297200;TraesCS6A02G028700;TraesCS4D02G093600;TraesCS4D02G311500;TraesCS1A02G094900;;TraesCS5B02G152600;TraesCS5D02G333800;TraesCS7D02G071200;TraesCS5B0…
4	GO:0009803	BP	cinnamic acid metabolic process	4/576	49/62617	0.00108171	0.150377	TraesCS2A02G380800;TraesCS2A02G380900;TraesCS1A02G094900;TraesCS2D02G377200	;;TraesCS1A02G094900;TraesCS2D02G377200
4	GO:0009800	BP	cinnamic acid biosynthetic process	4/576	49/62617	0.00108171	0.150377	TraesCS2A02G380800;TraesCS2A02G380900;TraesCS1A02G094900;TraesCS2D02G377200	;;TraesCS1A02G094900;TraesCS2D02G377200
4	GO:0045548	MF	phenylalanine ammonia-lyase activity	4/576	49/62617	0.00108171	0.150377	TraesCS2A02G380800;TraesCS2A02G380900;TraesCS1A02G094900;TraesCS2D02G377200	;;TraesCS1A02G094900;TraesCS2D02G377200
5	GO:0006558	BP	L-phenylalanine metabolic process	5/576	86/62617	0.00122185	0.160466	TraesCS2A02G380800;TraesCS2A02G380900;TraesCS2D02G290000;TraesCS1A02G094900;TraesCS2D02G377200	;;TraesCS2D02G290000;TraesCS1A02G094900;TraesCS2D02G377200
5	GO:1902221	BP	erythrose 4-phosphate/phosphoenolpyruvate family amino acid metabolic process	5/576	86/62617	0.00122185	0.160466	TraesCS2A02G380800;TraesCS2A02G380900;TraesCS2D02G290000;TraesCS1A02G094900;TraesCS2D02G377200	;;TraesCS2D02G290000;TraesCS1A02G094900;TraesCS2D02G377200
2	GO:0007050	BP	cell cycle arrest	2/576	6/62617	0.00123642	0.160466	TraesCS3B02G007600;TraesCS3B02G010300	TraesCS3B02G007600;TraesCS3B02G010300
16	GO:0009813	BP	flavonoid biosynthetic process	16/576	725/62617	0.00131472	0.16754	TraesCS3D02G120200;TraesCS4D02G311500;TraesCS7A02G178600;TraesCS4A02G437600;TraesCS5D02G488700;TraesCS5B02G148300;TraesCS7D02G439600;TraesCS1D02G350200;TraesCS6B02G347800;TraesCS6D02G297200;TraesCS6A02G331300;TraesCS7D02G051000;TraesCS5B02G072300;TraesCS6A02G317700;TraesCS5B02G398600;TraesCS1B02G362100	TraesCS3D02G120200;TraesCS4D02G311500;TraesCS7A02G178600;;;TraesCS5B02G148300;;TraesCS1D02G350200;;TraesCS6D02G297200;;TraesCS7D02G051000;TraesCS5B02G072300;;;
8	GO:0015294	MF	solute:cation symporter activity	8/576	230/62617	0.00141759	0.177687	TraesCS4D02G263000;TraesCS4A02G066200;TraesCS4D02G243100;TraesCS4B02G063000;TraesCS4B02G243500;TraesCS7D02G080200;TraesCS2B02G338800;TraesCS2D02G318600	TraesCS4D02G263000;TraesCS4A02G066200;TraesCS4D02G243100;TraesCS4B02G063000;;TraesCS7D02G080200;TraesCS2B02G338800;TraesCS2D02G318600
14	GO:0080043	MF	quercetin 3-O-glucosyltransferase activity	14/576	597/62617	0.00147747	0.179313	TraesCS3D02G120200;TraesCS7A02G178600;TraesCS4D02G311500;TraesCS5B02G148300;TraesCS7D02G439600;TraesCS1D02G350200;TraesCS6B02G347800;TraesCS6D02G297200;TraesCS6A02G331300;TraesCS7D02G051000;TraesCS5B02G072300;TraesCS6A02G317700;TraesCS5B02G398600;TraesCS1B02G362100	TraesCS3D02G120200;TraesCS7A02G178600;TraesCS4D02G311500;TraesCS5B02G148300;;TraesCS1D02G350200;;TraesCS6D02G297200;;TraesCS7D02G051000;TraesCS5B02G072300;;;
14	GO:0080044	MF	quercetin 7-O-glucosyltransferase activity	14/576	597/62617	0.00147747	0.179313	TraesCS3D02G120200;TraesCS7A02G178600;TraesCS4D02G311500;TraesCS5B02G148300;TraesCS7D02G439600;TraesCS1D02G350200;TraesCS6B02G347800;TraesCS6D02G297200;TraesCS6A02G331300;TraesCS7D02G051000;TraesCS5B02G072300;TraesCS6A02G317700;TraesCS5B02G398600;TraesCS1B02G362100	TraesCS3D02G120200;TraesCS7A02G178600;TraesCS4D02G311500;TraesCS5B02G148300;;TraesCS1D02G350200;;TraesCS6D02G297200;;TraesCS7D02G051000;TraesCS5B02G072300;;;
4	GO:0070988	BP	demethylation	4/576	55/62617	0.00166731	0.198541	TraesCS3D02G090700;TraesCS5B02G479300;TraesCS5A02G004600;TraesCS5D02G012000	TraesCS3D02G090700;;TraesCS5A02G004600;TraesCS5D02G012000
4	GO:0006559	BP	L-phenylalanine catabolic process	4/576	59/62617	0.00216166	0.228992	TraesCS2A02G380800;TraesCS2A02G380900;TraesCS1A02G094900;TraesCS2D02G377200	;;TraesCS1A02G094900;TraesCS2D02G377200
4	GO:1902222	BP	erythrose 4-phosphate/phosphoenolpyruvate family amino acid catabolic process	4/576	59/62617	0.00216166	0.228992	TraesCS2A02G380800;TraesCS2A02G380900;TraesCS1A02G094900;TraesCS2D02G377200	;;TraesCS1A02G094900;TraesCS2D02G377200
23	GO:0016053	BP	organic acid biosynthetic process	23/576	1242/62617	0.00216964	0.228992	TraesCS4A02G218400;TraesCS6D02G302300;TraesCS2D02G377200;TraesCS7D02G306000;TraesCS2A02G380900;TraesCS2D02G290000;TraesCS6B02G353200;TraesCS7D02G102700;TraesCS5A02G021600;TraesCS7A02G174500;TraesCS2A02G380800;TraesCS7A02G372400;TraesCS4D02G093600;TraesCS1A02G094900;TraesCS2A02G385200;TraesCS5B02G152600;TraesCS2D02G381900;TraesCS3D02G038500;TraesCS3D02G075600;TraesCS4B02G263300;TraesCS6B02G217200;…	;TraesCS6D02G302300;TraesCS2D02G377200;TraesCS7D02G306000;;TraesCS2D02G290000;;TraesCS7D02G102700;TraesCS5A02G021600;TraesCS7A02G174500;;;TraesCS4D02G093600;TraesCS1A02G094900;;TraesCS5B02G152600;TraesCS2D02G381900;TraesCS3D02G038500;TraesCS3D02G075600;;TraesCS6B02G217200;;TraesCS7A02G107900
23	GO:0046394	BP	carboxylic acid biosynthetic process	23/576	1242/62617	0.00216964	0.228992	TraesCS4A02G218400;TraesCS6D02G302300;TraesCS2D02G377200;TraesCS7D02G306000;TraesCS2A02G380900;TraesCS2D02G290000;TraesCS6B02G353200;TraesCS7D02G102700;TraesCS5A02G021600;TraesCS7A02G174500;TraesCS2A02G380800;TraesCS7A02G372400;TraesCS4D02G093600;TraesCS1A02G094900;TraesCS2A02G385200;TraesCS5B02G152600;TraesCS2D02G381900;TraesCS3D02G038500;TraesCS3D02G075600;TraesCS4B02G263300;TraesCS6B02G217200;…	;TraesCS6D02G302300;TraesCS2D02G377200;TraesCS7D02G306000;;TraesCS2D02G290000;;TraesCS7D02G102700;TraesCS5A02G021600;TraesCS7A02G174500;;;TraesCS4D02G093600;TraesCS1A02G094900;;TraesCS5B02G152600;TraesCS2D02G381900;TraesCS3D02G038500;TraesCS3D02G075600;;TraesCS6B02G217200;;TraesCS7A02G107900
5	GO:0045786	BP	negative regulation of cell cycle	5/576	98/62617	0.00217798	0.228992	TraesCSU02G020000;TraesCS3B02G007600;TraesCS2A02G192600;TraesCS4D02G169300;TraesCS3B02G010300	TraesCSU02G020000;TraesCS3B02G007600;TraesCS2A02G192600;TraesCS4D02G169300;TraesCS3B02G010300
17	GO:0009812	BP	flavonoid metabolic process	17/576	814/62617	0.0022052	0.228992	TraesCS3D02G120200;TraesCS4D02G311500;TraesCS7A02G178600;TraesCS4A02G437600;TraesCS5D02G488700;TraesCS5B02G148300;TraesCS7D02G439600;TraesCS1D02G350200;TraesCS6B02G347800;TraesCS7D02G217800;TraesCS6D02G297200;TraesCS6A02G331300;TraesCS7D02G051000;TraesCS5B02G072300;TraesCS6A02G317700;TraesCS5B02G398600;TraesCS1B02G362100	TraesCS3D02G120200;TraesCS4D02G311500;TraesCS7A02G178600;;;TraesCS5B02G148300;;TraesCS1D02G350200;;TraesCS7D02G217800;TraesCS6D02G297200;;TraesCS7D02G051000;TraesCS5B02G072300;;;
14	GO:0098869	BP	cellular oxidant detoxification	14/576	625/62617	0.00224482	0.228992	TraesCS2D02G598000;TraesCS6D02G054900;TraesCS2A02G107500;TraesCS2D02G107800;TraesCS4A02G390300;TraesCS2B02G125300;TraesCS2D02G107900;TraesCS2D02G154300;TraesCS2B02G124800;TraesCS2D02G107600;TraesCS2B02G125200;TraesCS2A02G107600;TraesCSU02G194200;TraesCS3D02G518200	;TraesCS6D02G054900;TraesCS2A02G107500;TraesCS2D02G107800;;TraesCS2B02G125300;TraesCS2D02G107900;TraesCS2D02G154300;TraesCS2B02G124800;TraesCS2D02G107600;TraesCS2B02G125200;TraesCS2A02G107600;TraesCSU02G194200;
14	GO:1990748	BP	cellular detoxification	14/576	628/62617	0.00234367	0.235785	TraesCS2D02G598000;TraesCS6D02G054900;TraesCS2A02G107500;TraesCS2D02G107800;TraesCS4A02G390300;TraesCS2B02G125300;TraesCS2D02G107900;TraesCS2D02G154300;TraesCS2B02G124800;TraesCS2D02G107600;TraesCS2B02G125200;TraesCS2A02G107600;TraesCSU02G194200;TraesCS3D02G518200	;TraesCS6D02G054900;TraesCS2A02G107500;TraesCS2D02G107800;;TraesCS2B02G125300;TraesCS2D02G107900;TraesCS2D02G154300;TraesCS2B02G124800;TraesCS2D02G107600;TraesCS2B02G125200;TraesCS2A02G107600;TraesCSU02G194200;
13	GO:0006631	BP	fatty acid metabolic process	13/576	561/62617	0.00237893	0.236225	TraesCS4A02G218400;TraesCS7A02G174500;TraesCS6D02G302300;TraesCS2A02G385200;TraesCS4B02G278800;TraesCS2D02G381900;TraesCS7D02G306000;TraesCS7A02G372400;TraesCS7A02G107900;TraesCS3D02G075600;TraesCS4D02G093600;TraesCS6B02G353200;TraesCS7D02G102700	;TraesCS7A02G174500;TraesCS6D02G302300;;;TraesCS2D02G381900;TraesCS7D02G306000;;TraesCS7A02G107900;TraesCS3D02G075600;TraesCS4D02G093600;;TraesCS7D02G102700
13	GO:0051172	BP	negative regulation of nitrogen compound metabolic process	13/576	563/62617	0.00245237	0.240395	TraesCS1D02G266000;TraesCS1B02G034300;TraesCS1D02G028100;TraesCS1B02G276900;TraesCS1A02G265900;TraesCS1D02G028500;TraesCS1D02G027800;TraesCS1B02G322100;TraesCS5D02G479400;TraesCS1D02G266100;TraesCS5B02G478200;TraesCS1A02G265600;TraesCS1A02G265700	TraesCS1D02G266000;TraesCS1B02G034300;TraesCS1D02G028100;TraesCS1B02G276900;TraesCS1A02G265900;TraesCS1D02G028500;TraesCS1D02G027800;;;TraesCS1D02G266100;;TraesCS1A02G265600;TraesCS1A02G265700
9	GO:0006749	BP	glutathione metabolic process	9/576	313/62617	0.00268537	0.259903	TraesCS5B02G303300;TraesCS4B02G059300;TraesCS4A02G349700;TraesCS7A02G083700;TraesCS1D02G095000;TraesCS1A02G187000;TraesCS5D02G309800;TraesCS3D02G133100;TraesCS3D02G055700	TraesCS5B02G303300;TraesCS4B02G059300;;TraesCS7A02G083700;TraesCS1D02G095000;TraesCS1A02G187000;TraesCS5D02G309800;TraesCS3D02G133100;TraesCS3D02G055700
8	GO:0009072	BP	aromatic amino acid family metabolic process	8/576	262/62617	0.00316989	0.301331	TraesCS5B02G303300;TraesCS2A02G380900;TraesCS2A02G380800;TraesCS3D02G038500;TraesCS2D02G290000;TraesCS2D02G377200;TraesCS5D02G309800;TraesCS1A02G094900	TraesCS5B02G303300;;;TraesCS3D02G038500;TraesCS2D02G290000;TraesCS2D02G377200;TraesCS5D02G309800;TraesCS1A02G094900
14	GO:0019585	BP	glucuronate metabolic process	14/576	652/62617	0.00327105	0.301331	TraesCS3D02G120200;TraesCS7A02G178600;TraesCS4D02G311500;TraesCS5B02G148300;TraesCS7D02G439600;TraesCS1D02G350200;TraesCS6B02G347800;TraesCS6D02G297200;TraesCS6A02G331300;TraesCS7D02G051000;TraesCS5B02G072300;TraesCS6A02G317700;TraesCS5B02G398600;TraesCS1B02G362100	TraesCS3D02G120200;TraesCS7A02G178600;TraesCS4D02G311500;TraesCS5B02G148300;;TraesCS1D02G350200;;TraesCS6D02G297200;;TraesCS7D02G051000;TraesCS5B02G072300;;;
14	GO:0052695	BP	cellular glucuronidation	14/576	652/62617	0.00327105	0.301331	TraesCS3D02G120200;TraesCS7A02G178600;TraesCS4D02G311500;TraesCS5B02G148300;TraesCS7D02G439600;TraesCS1D02G350200;TraesCS6B02G347800;TraesCS6D02G297200;TraesCS6A02G331300;TraesCS7D02G051000;TraesCS5B02G072300;TraesCS6A02G317700;TraesCS5B02G398600;TraesCS1B02G362100	TraesCS3D02G120200;TraesCS7A02G178600;TraesCS4D02G311500;TraesCS5B02G148300;;TraesCS1D02G350200;;TraesCS6D02G297200;;TraesCS7D02G051000;TraesCS5B02G072300;;;
14	GO:0052696	BP	flavonoid glucuronidation	14/576	652/62617	0.00327105	0.301331	TraesCS3D02G120200;TraesCS7A02G178600;TraesCS4D02G311500;TraesCS5B02G148300;TraesCS7D02G439600;TraesCS1D02G350200;TraesCS6B02G347800;TraesCS6D02G297200;TraesCS6A02G331300;TraesCS7D02G051000;TraesCS5B02G072300;TraesCS6A02G317700;TraesCS5B02G398600;TraesCS1B02G362100	TraesCS3D02G120200;TraesCS7A02G178600;TraesCS4D02G311500;TraesCS5B02G148300;;TraesCS1D02G350200;;TraesCS6D02G297200;;TraesCS7D02G051000;TraesCS5B02G072300;;;
14	GO:0015078	MF	proton transmembrane transporter activity	14/576	654/62617	0.00336024	0.305862	TraesCS4D02G263000;TraesCS4A02G066200;TraesCS4D02G243100;TraesCS4B02G063000;TraesCS6D02G139400;TraesCSU02G158700;TraesCS4B02G243500;TraesCS7D02G080200;TraesCS7B02G395800;TraesCS7A02G098500;TraesCS2B02G338800;TraesCS2D02G318600;TraesCS3A02G202900;TraesCS3B02G372100	TraesCS4D02G263000;TraesCS4A02G066200;TraesCS4D02G243100;TraesCS4B02G063000;TraesCS6D02G139400;TraesCSU02G158700;;TraesCS7D02G080200;;TraesCS7A02G098500;TraesCS2B02G338800;TraesCS2D02G318600;TraesCS3A02G202900;
14	GO:0006063	BP	uronic acid metabolic process	14/576	655/62617	0.00340558	0.306342	TraesCS3D02G120200;TraesCS7A02G178600;TraesCS4D02G311500;TraesCS5B02G148300;TraesCS7D02G439600;TraesCS1D02G350200;TraesCS6B02G347800;TraesCS6D02G297200;TraesCS6A02G331300;TraesCS7D02G051000;TraesCS5B02G072300;TraesCS6A02G317700;TraesCS5B02G398600;TraesCS1B02G362100	TraesCS3D02G120200;TraesCS7A02G178600;TraesCS4D02G311500;TraesCS5B02G148300;;TraesCS1D02G350200;;TraesCS6D02G297200;;TraesCS7D02G051000;TraesCS5B02G072300;;;
2	GO:0044818	BP	mitotic G2/M transition checkpoint	2/576	10/62617	0.00361979	0.311546	TraesCSU02G020000;TraesCS4D02G169300	TraesCSU02G020000;TraesCS4D02G169300
2	GO:0010972	BP	negative regulation of G2/M transition of mitotic cell cycle	2/576	10/62617	0.00361979	0.311546	TraesCSU02G020000;TraesCS4D02G169300	TraesCSU02G020000;TraesCS4D02G169300
2	GO:1902750	BP	negative regulation of cell cycle G2/M phase transition	2/576	10/62617	0.00361979	0.311546	TraesCSU02G020000;TraesCS4D02G169300	TraesCSU02G020000;TraesCS4D02G169300
16	GO:0098754	BP	detoxification	16/576	787/62617	0.00362642	0.311546	TraesCS2D02G598000;TraesCS6D02G054900;TraesCS2A02G107500;TraesCS2D02G107800;TraesCS7A02G083700;TraesCS4A02G390300;TraesCS2B02G125300;TraesCS2D02G107900;TraesCS2D02G154300;TraesCS2B02G124800;TraesCS2D02G107600;TraesCS1A02G187000;TraesCS2B02G125200;TraesCS2A02G107600;TraesCSU02G194200;TraesCS3D02G518200	;TraesCS6D02G054900;TraesCS2A02G107500;TraesCS2D02G107800;TraesCS7A02G083700;;TraesCS2B02G125300;TraesCS2D02G107900;TraesCS2D02G154300;TraesCS2B02G124800;TraesCS2D02G107600;TraesCS1A02G187000;TraesCS2B02G125200;TraesCS2A02G107600;TraesCSU02G194200;
8	GO:0015293	MF	symporter activity	8/576	269/62617	0.00371493	0.315604	TraesCS4D02G263000;TraesCS4A02G066200;TraesCS4D02G243100;TraesCS4B02G063000;TraesCS4B02G243500;TraesCS7D02G080200;TraesCS2B02G338800;TraesCS2D02G318600	TraesCS4D02G263000;TraesCS4A02G066200;TraesCS4D02G243100;TraesCS4B02G063000;;TraesCS7D02G080200;TraesCS2B02G338800;TraesCS2D02G318600
8	GO:0034219	BP	carbohydrate transmembrane transport	8/576	270/62617	0.00379836	0.318645	TraesCS4D02G263000;TraesCS4A02G066200;TraesCS4D02G243100;TraesCS4B02G063000;TraesCS4B02G243500;TraesCS7D02G080200;TraesCS2B02G338800;TraesCS2D02G318600	TraesCS4D02G263000;TraesCS4A02G066200;TraesCS4D02G243100;TraesCS4B02G063000;;TraesCS7D02G080200;TraesCS2B02G338800;TraesCS2D02G318600
13	GO:0031324	BP	negative regulation of cellular metabolic process	13/576	598/62617	0.00406871	0.330626	TraesCS1B02G034300;TraesCS1D02G028100;TraesCS1B02G276900;TraesCS1A02G265900;TraesCS1A02G265700;TraesCS1D02G027800;TraesCS1B02G322100;TraesCS5D02G479400;TraesCS1D02G266100;TraesCS1D02G028500;TraesCS5B02G478200;TraesCS1A02G265600;TraesCS1D02G266000	TraesCS1B02G034300;TraesCS1D02G028100;TraesCS1B02G276900;TraesCS1A02G265900;TraesCS1A02G265700;TraesCS1D02G027800;;;TraesCS1D02G266100;TraesCS1D02G028500;;TraesCS1A02G265600;TraesCS1D02G266000
22	GO:0005618	CC	cell wall	22/576	1255/62617	0.00410796	0.330626	TraesCS4B02G017500;TraesCS7B02G327400;TraesCS4B02G017600;TraesCS2D02G431500;TraesCS4D02G228300;TraesCS3D02G518200;TraesCSU02G033100;TraesCS2A02G433500;TraesCS3B02G028500;TraesCS4D02G016100;TraesCS6A02G028700;TraesCS1A02G103500;TraesCS4D02G016000;TraesCS4B02G393400;TraesCS4D02G350500;TraesCS5B02G209500;TraesCS4A02G296000;TraesCS6B02G041200;TraesCS5A02G443400;TraesCS2B02G454500;TraesCS6A02G028800;T…	TraesCS4B02G017500;;TraesCS4B02G017600;;TraesCS4D02G228300;;TraesCSU02G033100;;TraesCS3B02G028500;TraesCS4D02G016100;TraesCS6A02G028700;TraesCS1A02G103500;TraesCS4D02G016000;;;TraesCS5B02G209500;;TraesCS6B02G041200;;;TraesCS6A02G028800;
22	GO:0030312	CC	external encapsulating structure	22/576	1255/62617	0.00410796	0.330626	TraesCS4B02G017500;TraesCS7B02G327400;TraesCS4B02G017600;TraesCS2D02G431500;TraesCS4D02G228300;TraesCS3D02G518200;TraesCSU02G033100;TraesCS2A02G433500;TraesCS3B02G028500;TraesCS4D02G016100;TraesCS6A02G028700;TraesCS1A02G103500;TraesCS4D02G016000;TraesCS4B02G393400;TraesCS4D02G350500;TraesCS5B02G209500;TraesCS4A02G296000;TraesCS6B02G041200;TraesCS5A02G443400;TraesCS2B02G454500;TraesCS6A02G028800;T…	TraesCS4B02G017500;;TraesCS4B02G017600;;TraesCS4D02G228300;;TraesCSU02G033100;;TraesCS3B02G028500;TraesCS4D02G016100;TraesCS6A02G028700;TraesCS1A02G103500;TraesCS4D02G016000;;;TraesCS5B02G209500;;TraesCS6B02G041200;;;TraesCS6A02G028800;
2	GO:0003955	MF	NAD(P)H dehydrogenase (quinone) activity	2/576	11/62617	0.00439732	0.34869	TraesCS3D02G496300;TraesCS6A02G033800	;TraesCS6A02G033800
8	GO:0051119	MF	sugar transmembrane transporter activity	8/576	277/62617	0.00442362	0.34869	TraesCS4D02G263000;TraesCS4A02G066200;TraesCS4D02G243100;TraesCS4B02G063000;TraesCS4B02G243500;TraesCS7D02G080200;TraesCS2B02G338800;TraesCS2D02G318600	TraesCS4D02G263000;TraesCS4A02G066200;TraesCS4D02G243100;TraesCS4B02G063000;;TraesCS7D02G080200;TraesCS2B02G338800;TraesCS2D02G318600
18	GO:0030234	MF	enzyme regulator activity	18/576	928/62617	0.00449386	0.350613	TraesCS1B02G034300;TraesCS1D02G028100;TraesCS1B02G276900;TraesCS6D02G324900;TraesCS1A02G327900;TraesCS1A02G265900;TraesCS1A02G265700;TraesCS6D02G098000;TraesCS6A02G042000;TraesCS1D02G027800;TraesCS1B02G322100;TraesCS5D02G479400;TraesCS1D02G266100;TraesCS1D02G028500;TraesCS5B02G478200;TraesCS1A02G265600;TraesCS6A02G042200;TraesCS1D02G266000	TraesCS1B02G034300;TraesCS1D02G028100;TraesCS1B02G276900;TraesCS6D02G324900;;TraesCS1A02G265900;TraesCS1A02G265700;TraesCS6D02G098000;TraesCS6A02G042000;TraesCS1D02G027800;;;TraesCS1D02G266100;TraesCS1D02G028500;;TraesCS1A02G265600;TraesCS6A02G042200;TraesCS1D02G266000
19	GO:0046527	MF	glucosyltransferase activity	19/576	1034/62617	0.00454787	0.351243	TraesCS3D02G120200;TraesCS2A02G433500;TraesCS7A02G178600;TraesCS2D02G431500;TraesCS4D02G311500;TraesCS5B02G148300;TraesCS7B02G327400;TraesCS7D02G439600;TraesCS1D02G350200;TraesCS6B02G347800;TraesCS7D02G217800;TraesCS6D02G297200;TraesCS6A02G331300;TraesCS7D02G051000;TraesCS5B02G072300;TraesCS6A02G317700;TraesCS2B02G454500;TraesCS5B02G398600;TraesCS1B02G362100	TraesCS3D02G120200;;TraesCS7A02G178600;;TraesCS4D02G311500;TraesCS5B02G148300;;;TraesCS1D02G350200;;TraesCS7D02G217800;TraesCS6D02G297200;;TraesCS7D02G051000;TraesCS5B02G072300;;;;
67	GO:0055114	BP	oxidation-reduction process	67/576	5199/62617	0.00495457	0.377183	TraesCS4A02G218400;TraesCS2D02G436200;TraesCS5A02G214600;TraesCS6D02G302300;TraesCS2A02G385200;TraesCS4A02G388600;TraesCS4A02G373500;TraesCS6B02G298500;TraesCS7B02G439700;TraesCS5A02G214800;TraesCS7D02G306000;TraesCS3D02G090700;TraesCS4B02G195000;TraesCS2B02G124800;TraesCS5B02G029400;TraesCS6B02G353200;TraesCS2A02G107600;TraesCS1B02G195000;TraesCS3D02G518200;TraesCS7A02G174500;TraesCS7D02G102700;…	;;TraesCS5A02G214600;TraesCS6D02G302300;;;;;;TraesCS5A02G214800;TraesCS7D02G306000;TraesCS3D02G090700;TraesCS4B02G195000;TraesCS2B02G124800;TraesCS5B02G029400;;TraesCS2A02G107600;TraesCS1B02G195000;;TraesCS7A02G174500;TraesCS7D02G102700;TraesCS6D02G054900;TraesCS2A02G107500;TraesCS7A02G037700;;TraesCS2B02G125300;TraesCS7D02G102500;TraesCS2D02G107800;TraesCS2D02G154300;TraesCS7A02G098500;TraesCS4D…
12	GO:0016765	MF	transferase activity, transferring alkyl or aryl (other than methyl) groups	12/576	543/62617	0.0049824	0.377183	TraesCS5B02G303300;TraesCS4B02G059300;TraesCS4A02G349700;TraesCS6B02G217200;TraesCS7A02G083700;TraesCS1D02G095000;TraesCS5D02G309800;TraesCS3A02G370100;TraesCS1A02G187000;TraesCS3D02G055700;TraesCS3D02G133100;TraesCS3A02G309000	TraesCS5B02G303300;TraesCS4B02G059300;;TraesCS6B02G217200;TraesCS7A02G083700;TraesCS1D02G095000;TraesCS5D02G309800;;TraesCS1A02G187000;TraesCS3D02G055700;TraesCS3D02G133100;
3	GO:0003959	MF	NADPH dehydrogenase activity	3/576	38/62617	0.00514293	0.385518	TraesCS7A02G174500;TraesCS6D02G302300;TraesCS6B02G353200	TraesCS7A02G174500;TraesCS6D02G302300;
27	GO:0016798	MF	hydrolase activity, acting on glycosyl bonds	27/576	1652/62617	0.00545331	0.404816	TraesCS3D02G297200;TraesCS3A02G239200;TraesCS1A02G107100;TraesCS7B02G327400;TraesCS2D02G431500;TraesCS3A02G480400;TraesCS2A02G433500;TraesCS6A02G042400;TraesCS4B02G259400;TraesCS2A02G488900;TraesCS3B02G028500;TraesCS1D02G430700;TraesCS3D02G477300;TraesCS1A02G103500;TraesCS4D02G350500;TraesCS3B02G525000;TraesCS4A02G065600;TraesCS7A02G270000;TraesCS3D02G260500;TraesCS3B02G526000;TraesCS2B02G516700;…	TraesCS3D02G297200;TraesCS3A02G239200;TraesCS1A02G107100;;;;;TraesCS6A02G042400;;;TraesCS3B02G028500;TraesCS1D02G430700;;TraesCS1A02G103500;;;TraesCS4A02G065600;TraesCS7A02G270000;TraesCS3D02G260500;;;;TraesCS1A02G203700;;TraesCS1A02G234600;TraesCS1B02G043200;TraesCS1D02G009100
4	GO:0009074	BP	aromatic amino acid family catabolic process	4/576	78/62617	0.00590991	0.434492	TraesCS2A02G380800;TraesCS2A02G380900;TraesCS1A02G094900;TraesCS2D02G377200	;;TraesCS1A02G094900;TraesCS2D02G377200
2	GO:0044773	BP	mitotic DNA damage checkpoint	2/576	13/62617	0.00616075	0.444751	TraesCSU02G020000;TraesCS4D02G169300	TraesCSU02G020000;TraesCS4D02G169300
20	GO:0008610	BP	lipid biosynthetic process	20/576	1122/62617	0.00621365	0.444751	TraesCS4A02G218400;TraesCS7A02G174500;TraesCSU02G079500;TraesCS7A02G372400;TraesCS6D02G302300;TraesCS5D02G012000;TraesCS2A02G385200;TraesCS6B02G353200;TraesCS6B02G298500;TraesCS4B02G278800;TraesCS2D02G381900;TraesCS7D02G306000;TraesCS3D02G090700;TraesCS6D02G269600;TraesCS3D02G075600;TraesCS4D02G093600;TraesCS7A02G107900;TraesCS7B02G354400;TraesCS5A02G004600;TraesCS7D02G102700	;TraesCS7A02G174500;TraesCSU02G079500;;TraesCS6D02G302300;TraesCS5D02G012000;;;;;TraesCS2D02G381900;TraesCS7D02G306000;TraesCS3D02G090700;TraesCS6D02G269600;TraesCS3D02G075600;TraesCS4D02G093600;TraesCS7A02G107900;;TraesCS5A02G004600;TraesCS7D02G102700
10	GO:0022853	MF	active ion transmembrane transporter activity	10/576	424/62617	0.00642757	0.455048	TraesCS4D02G263000;TraesCS4A02G066200;TraesCS4D02G243100;TraesCS4B02G063000;TraesCS3B02G372100;TraesCS4B02G243500;TraesCS7D02G080200;TraesCS2B02G338800;TraesCS2D02G318600;TraesCS3A02G202900	TraesCS4D02G263000;TraesCS4A02G066200;TraesCS4D02G243100;TraesCS4B02G063000;;;TraesCS7D02G080200;TraesCS2B02G338800;TraesCS2D02G318600;TraesCS3A02G202900
2	GO:0001732	BP	formation of cytoplasmic translation initiation complex	2/576	14/62617	0.00714398	0.489587	TraesCS3B02G007600;TraesCS3B02G010300	TraesCS3B02G007600;TraesCS3B02G010300
24	GO:0004553	MF	hydrolase activity, hydrolyzing O-glycosyl compounds	24/576	1440/62617	0.00710329	0.489587	TraesCS3D02G297200;TraesCS3A02G239200;TraesCS1A02G107100;TraesCS7B02G327400;TraesCS2D02G431500;TraesCS3A02G480400;TraesCS2A02G433500;TraesCS6A02G042400;TraesCS4B02G259400;TraesCS2A02G488900;TraesCS3B02G028500;TraesCS1D02G430700;TraesCS3D02G477300;TraesCS1A02G103500;TraesCS4D02G350500;TraesCS3B02G525000;TraesCS4A02G065600;TraesCS3D02G260500;TraesCS3B02G526000;TraesCS2B02G516700;TraesCS2B02G454500;…	TraesCS3D02G297200;TraesCS3A02G239200;TraesCS1A02G107100;;;;;TraesCS6A02G042400;;;TraesCS3B02G028500;TraesCS1D02G430700;;TraesCS1A02G103500;;;TraesCS4A02G065600;TraesCS3D02G260500;;;;TraesCS1A02G203700;;TraesCS1A02G234600
18	GO:0098772	MF	molecular function regulator	18/576	1006/62617	0.00717156	0.489587	TraesCS1B02G034300;TraesCS1D02G028100;TraesCS1B02G276900;TraesCS6D02G324900;TraesCS1A02G327900;TraesCS1A02G265900;TraesCS1A02G265700;TraesCS6D02G098000;TraesCS6A02G042000;TraesCS1D02G027800;TraesCS1B02G322100;TraesCS5D02G479400;TraesCS1D02G266100;TraesCS1D02G028500;TraesCS5B02G478200;TraesCS1A02G265600;TraesCS6A02G042200;TraesCS1D02G266000	TraesCS1B02G034300;TraesCS1D02G028100;TraesCS1B02G276900;TraesCS6D02G324900;;TraesCS1A02G265900;TraesCS1A02G265700;TraesCS6D02G098000;TraesCS6A02G042000;TraesCS1D02G027800;;;TraesCS1D02G266100;TraesCS1D02G028500;;TraesCS1A02G265600;TraesCS6A02G042200;TraesCS1D02G266000
4	GO:0042537	BP	benzene-containing compound metabolic process	4/576	83/62617	0.00734581	0.49636	TraesCS2A02G380800;TraesCS2A02G380900;TraesCS1A02G094900;TraesCS2D02G377200	;;TraesCS1A02G094900;TraesCS2D02G377200
12	GO:0072593	BP	reactive oxygen species metabolic process	12/576	572/62617	0.0074006	0.49636	TraesCS2B02G125200;TraesCS6D02G054900;TraesCS2A02G107500;TraesCS2D02G107800;TraesCS4A02G390300;TraesCS2B02G125300;TraesCS2D02G107900;TraesCS2B02G124800;TraesCS2D02G107600;TraesCS2A02G107600;TraesCSU02G194200;TraesCS3D02G518200	TraesCS2B02G125200;TraesCS6D02G054900;TraesCS2A02G107500;TraesCS2D02G107800;;TraesCS2B02G125300;TraesCS2D02G107900;TraesCS2B02G124800;TraesCS2D02G107600;TraesCS2A02G107600;TraesCSU02G194200;
11	GO:0042744	BP	hydrogen peroxide catabolic process	11/576	509/62617	0.00820509	0.531662	TraesCS2B02G125200;TraesCS6D02G054900;TraesCS2A02G107500;TraesCS2D02G107800;TraesCS2B02G125300;TraesCS2D02G107900;TraesCS2B02G124800;TraesCS2D02G107600;TraesCS2A02G107600;TraesCSU02G194200;TraesCS3D02G518200	TraesCS2B02G125200;TraesCS6D02G054900;TraesCS2A02G107500;TraesCS2D02G107800;TraesCS2B02G125300;TraesCS2D02G107900;TraesCS2B02G124800;TraesCS2D02G107600;TraesCS2A02G107600;TraesCSU02G194200;
11	GO:0042743	BP	hydrogen peroxide metabolic process	11/576	509/62617	0.00820509	0.531662	TraesCS2B02G125200;TraesCS6D02G054900;TraesCS2A02G107500;TraesCS2D02G107800;TraesCS2B02G125300;TraesCS2D02G107900;TraesCS2B02G124800;TraesCS2D02G107600;TraesCS2A02G107600;TraesCSU02G194200;TraesCS3D02G518200	TraesCS2B02G125200;TraesCS6D02G054900;TraesCS2A02G107500;TraesCS2D02G107800;TraesCS2B02G125300;TraesCS2D02G107900;TraesCS2B02G124800;TraesCS2D02G107600;TraesCS2A02G107600;TraesCSU02G194200;
5	GO:0007346	BP	regulation of mitotic cell cycle	5/576	135/62617	0.00844429	0.542564	TraesCSU02G020000;TraesCS3B02G007600;TraesCS2A02G192600;TraesCS4D02G169300;TraesCS3B02G010300	TraesCSU02G020000;TraesCS3B02G007600;TraesCS2A02G192600;TraesCS4D02G169300;TraesCS3B02G010300
21	GO:0031226	CC	intrinsic component of plasma membrane	21/576	1231/62617	0.0091613	0.578903	TraesCS4D02G263000;TraesCS4A02G333300;TraesCS4B02G271800;TraesCS4A02G066200;TraesCS4D02G243100;TraesCS4B02G063000;TraesCS5B02G520200;TraesCS5D02G475200;TraesCS4B02G271900;TraesCS1A02G234600;TraesCS4B02G243500;TraesCS7D02G080200;TraesCS3B02G265500;TraesCS3A02G480400;TraesCS1D02G430700;TraesCS3D02G470100;TraesCS2A02G425919;TraesCS3B02G526000;TraesCS2D02G318600;TraesCS2B02G338800;TraesCS6B02G346200	TraesCS4D02G263000;;;TraesCS4A02G066200;TraesCS4D02G243100;TraesCS4B02G063000;;;;TraesCS1A02G234600;;TraesCS7D02G080200;TraesCS3B02G265500;;TraesCS1D02G430700;;;;TraesCS2D02G318600;TraesCS2B02G338800;
11	GO:0017001	BP	antibiotic catabolic process	11/576	520/62617	0.00952475	0.589053	TraesCS2B02G125200;TraesCS6D02G054900;TraesCS2A02G107500;TraesCS2D02G107800;TraesCS2B02G125300;TraesCS2D02G107900;TraesCS2B02G124800;TraesCS2D02G107600;TraesCS2A02G107600;TraesCSU02G194200;TraesCS3D02G518200	TraesCS2B02G125200;TraesCS6D02G054900;TraesCS2A02G107500;TraesCS2D02G107800;TraesCS2B02G125300;TraesCS2D02G107900;TraesCS2B02G124800;TraesCS2D02G107600;TraesCS2A02G107600;TraesCSU02G194200;
21	GO:0048519	BP	negative regulation of biological process	21/576	1245/62617	0.00956381	0.589053	TraesCS1B02G322100;TraesCS1D02G266000;TraesCS1B02G034300;TraesCS5B02G479300;TraesCS1D02G028100;TraesCS3B02G007600;TraesCSU02G020000;TraesCS1B02G276900;TraesCS5A02G262300;TraesCS1A02G265900;TraesCS1A02G265700;TraesCS4D02G169300;TraesCS1D02G027800;TraesCS2A02G192600;TraesCS5D02G479400;TraesCS1D02G266100;TraesCS1D02G028500;TraesCS5B02G057600;TraesCS5B02G478200;TraesCS1A02G265600;TraesCS3B02G010300	;TraesCS1D02G266000;TraesCS1B02G034300;;TraesCS1D02G028100;TraesCS3B02G007600;TraesCSU02G020000;TraesCS1B02G276900;TraesCS5A02G262300;TraesCS1A02G265900;TraesCS1A02G265700;TraesCS4D02G169300;TraesCS1D02G027800;TraesCS2A02G192600;;TraesCS1D02G266100;TraesCS1D02G028500;TraesCS5B02G057600;;TraesCS1A02G265600;TraesCS3B02G010300
21	GO:0008324	MF	cation transmembrane transporter activity	21/576	1247/62617	0.00963009	0.589053	TraesCS2D02G506200;TraesCS3B02G372100;TraesCS4A02G066200;TraesCS4D02G243100;TraesCS4D02G263000;TraesCS5B02G520200;TraesCS6D02G139400;TraesCSU02G158700;TraesCS4B02G063000;TraesCS4B02G243500;TraesCS7D02G080200;TraesCS7B02G395800;TraesCS3B02G265500;TraesCS2A02G434200;TraesCS3D02G470100;TraesCS2A02G425919;TraesCS7A02G098500;TraesCS2B02G338800;TraesCS2D02G318600;TraesCS3A02G202900;TraesCS2B02G295700	;;TraesCS4A02G066200;TraesCS4D02G243100;TraesCS4D02G263000;;TraesCS6D02G139400;TraesCSU02G158700;TraesCS4B02G063000;;TraesCS7D02G080200;;TraesCS3B02G265500;;;;TraesCS7A02G098500;TraesCS2B02G338800;TraesCS2D02G318600;TraesCS3A02G202900;TraesCS2B02G295700
467	GO:0003674	MF	molecular_function	467/576	47946/62617	0.0101065	0.613288	TraesCS3A02G239200;TraesCS6A02G042000;TraesCS2A02G394500;TraesCS3A02G258000;TraesCS1B02G182700;TraesCS2D02G318600;TraesCS3D02G518200;TraesCS3A02G198400;TraesCS6A02G040400;TraesCS4B02G131400;TraesCS7D02G439600;TraesCS1B02G036900;TraesCS2A02G421500;TraesCS5B02G398600;TraesCS5A02G391500;TraesCS2D02G491000;TraesCS5B02G479300;TraesCS1D02G027800;TraesCS3A02G111200;TraesCS7A02G305200;TraesCS3D02G222400;…	TraesCS3A02G239200;TraesCS6A02G042000;;TraesCS3A02G258000;TraesCS1B02G182700;TraesCS2D02G318600;;TraesCS3A02G198400;TraesCS6A02G040400;TraesCS4B02G131400;;TraesCS1B02G036900;;;;;;TraesCS1D02G027800;TraesCS3A02G111200;TraesCS7A02G305200;TraesCS3D02G222400;TraesCS5A02G214600;TraesCS5B02G278000;TraesCS1A02G107100;TraesCS3B02G024000;TraesCS5D02G256000;TraesCS7A02G256600;;TraesCS1D02G344700;;;TraesCS1…
14	GO:0016209	MF	antioxidant activity	14/576	736/62617	0.0101875	0.613339	TraesCS2D02G598000;TraesCS6D02G054900;TraesCS2A02G107500;TraesCS2D02G107800;TraesCS4A02G390300;TraesCS2B02G125300;TraesCS2D02G107900;TraesCS2D02G154300;TraesCS2B02G124800;TraesCS2D02G107600;TraesCS2B02G125200;TraesCS2A02G107600;TraesCSU02G194200;TraesCS3D02G518200	;TraesCS6D02G054900;TraesCS2A02G107500;TraesCS2D02G107800;;TraesCS2B02G125300;TraesCS2D02G107900;TraesCS2D02G154300;TraesCS2B02G124800;TraesCS2D02G107600;TraesCS2B02G125200;TraesCS2A02G107600;TraesCSU02G194200;
16	GO:0016709	MF	oxidoreductase activity, acting on paired donors, with incorporation or reduction of molecular oxygen, NAD(P)H as one donor, and incorporation of one atom of oxygen	16/576	877/62617	0.010746	0.641906	TraesCS7D02G306000;TraesCS7B02G439700;TraesCS5A02G214600;TraesCS6B02G051900;TraesCS5D02G012000;TraesCS5A02G004600;TraesCS6B02G298500;TraesCS3A02G061600;TraesCS5A02G214800;TraesCS2D02G491000;TraesCS3D02G090700;TraesCS3D02G061500;TraesCS5D02G488500;TraesCS7B02G469000;TraesCS4B02G005900;TraesCS4A02G373500	TraesCS7D02G306000;;TraesCS5A02G214600;TraesCS6B02G051900;TraesCS5D02G012000;TraesCS5A02G004600;;TraesCS3A02G061600;TraesCS5A02G214800;;TraesCS3D02G090700;TraesCS3D02G061500;;;TraesCS4B02G005900;
21	GO:0016746	MF	transferase activity, transferring acyl groups	21/576	1277/62617	0.0108954	0.645785	TraesCS4A02G048300;TraesCS7D02G102000;TraesCSU02G040500;TraesCS7D02G102400;TraesCS2B02G518900;TraesCS6D02G082300;TraesCS4D02G256400;TraesCS5D02G488700;TraesCS4B02G278800;TraesCS6B02G128200;TraesCS4A02G292500;TraesCS7A02G372400;TraesCSU02G191600;TraesCS7D02G102900;TraesCS7B02G113100;TraesCS4D02G016500;TraesCS7A02G107900;TraesCS7B02G054100;TraesCS1A02G286400;TraesCS6D02G269600;TraesCS7A02G107700	TraesCS4A02G048300;TraesCS7D02G102000;TraesCSU02G040500;TraesCS7D02G102400;;TraesCS6D02G082300;TraesCS4D02G256400;;;TraesCS6B02G128200;;;TraesCSU02G191600;TraesCS7D02G102900;TraesCS7B02G113100;TraesCS4D02G016500;TraesCS7A02G107900;TraesCS7B02G054100;TraesCS1A02G286400;TraesCS6D02G269600;TraesCS7A02G107700
3	GO:0008398	MF	sterol 14-demethylase activity	3/576	51/62617	0.0116283	0.678701	TraesCS3D02G090700;TraesCS5A02G004600;TraesCS5D02G012000	TraesCS3D02G090700;TraesCS5A02G004600;TraesCS5D02G012000
10	GO:0000786	CC	nucleosome	10/576	465/62617	0.0117769	0.682167	TraesCS6A02G035000;TraesCS6B02G041500;TraesCS6B02G055500;TraesCS6A02G034900;TraesCS6A02G042700;TraesCS6A02G040400;TraesCS6A02G035200;TraesCS6B02G055300;TraesCS6A02G035100;TraesCS2A02G417700	TraesCS6A02G035000;TraesCS6B02G041500;TraesCS6B02G055500;TraesCS6A02G034900;TraesCS6A02G042700;TraesCS6A02G040400;TraesCS6A02G035200;TraesCS6B02G055300;TraesCS6A02G035100;
5	GO:0016840	MF	carbon-nitrogen lyase activity	5/576	147/62617	0.0119029	0.68428	TraesCS2A02G380800;TraesCS2A02G380900;TraesCS5A02G021600;TraesCS1A02G094900;TraesCS2D02G377200	;;TraesCS5A02G021600;TraesCS1A02G094900;TraesCS2D02G377200
18	GO:0044550	BP	secondary metabolite biosynthetic process	18/576	1037/62617	0.0121506	0.688808	TraesCS6B02G051900;TraesCS7D02G306000;TraesCS7B02G439700;TraesCS5A02G214600;TraesCSU02G100500;TraesCS2A02G380800;TraesCS4A02G388600;TraesCS3D02G061500;TraesCS5D02G488500;TraesCS5A02G214800;TraesCS6D02G098000;TraesCS2D02G491000;TraesCS2A02G380900;TraesCS3A02G061600;TraesCS2D02G377200;TraesCS7B02G469000;TraesCS4B02G005900;TraesCS1A02G094900	TraesCS6B02G051900;TraesCS7D02G306000;;TraesCS5A02G214600;TraesCSU02G100500;;;TraesCS3D02G061500;;TraesCS5A02G214800;TraesCS6D02G098000;;;TraesCS3A02G061600;TraesCS2D02G377200;;TraesCS4B02G005900;TraesCS1A02G094900
9	GO:0044036	BP	cell wall macromolecule metabolic process	9/576	399/62617	0.0123816	0.696099	TraesCS2A02G433500;TraesCS1A02G107100;TraesCS4B02G259400;TraesCS7B02G327400;TraesCS2D02G431500;TraesCS3D02G260500;TraesCS4A02G409300;TraesCS2B02G454500;TraesCS1A02G203700	;TraesCS1A02G107100;;;;TraesCS3D02G260500;;;TraesCS1A02G203700
20	GO:0022804	MF	active transmembrane transporter activity	20/576	1199/62617	0.0130008	0.724538	TraesCS4D02G263000;TraesCSU02G159700;TraesCS4A02G066200;TraesCS4D02G243100;TraesCS7D02G080200;TraesCS3B02G372100;TraesCS7D02G484500;TraesCS5D02G257400;TraesCS4B02G243500;TraesCS5A02G158100;TraesCS2A02G425919;TraesCS4B02G063000;TraesCS4A02G330300;TraesCS3A02G258000;TraesCS3B02G291000;TraesCS2B02G338800;TraesCS3A02G272800;TraesCS2D02G318600;TraesCS3A02G202900;TraesCS3D02G257900	TraesCS4D02G263000;TraesCSU02G159700;TraesCS4A02G066200;TraesCS4D02G243100;TraesCS7D02G080200;;;TraesCS5D02G257400;;TraesCS5A02G158100;;TraesCS4B02G063000;;TraesCS3A02G258000;TraesCS3B02G291000;TraesCS2B02G338800;;TraesCS2D02G318600;TraesCS3A02G202900;TraesCS3D02G257900
13	GO:0004601	MF	peroxidase activity	13/576	680/62617	0.0130769	0.724538	TraesCS2D02G598000;TraesCS6D02G054900;TraesCS2A02G107500;TraesCS2D02G107800;TraesCS2B02G125300;TraesCS2D02G107900;TraesCS2D02G154300;TraesCS2B02G124800;TraesCS2D02G107600;TraesCS2B02G125200;TraesCS2A02G107600;TraesCSU02G194200;TraesCS3D02G518200	;TraesCS6D02G054900;TraesCS2A02G107500;TraesCS2D02G107800;TraesCS2B02G125300;TraesCS2D02G107900;TraesCS2D02G154300;TraesCS2B02G124800;TraesCS2D02G107600;TraesCS2B02G125200;TraesCS2A02G107600;TraesCSU02G194200;
79	GO:0016491	MF	oxidoreductase activity	79/576	6529/62617	0.0134308	0.738791	TraesCS4A02G218400;TraesCS2D02G436200;TraesCS5A02G214600;TraesCSU02G100500;TraesCS6D02G302300;TraesCS2A02G385200;TraesCS4A02G388600;TraesCS4A02G373500;TraesCS6B02G298500;TraesCS6B02G353200;TraesCS7B02G439700;TraesCS5A02G214800;TraesCS7D02G306000;TraesCS3D02G090700;TraesCS4A02G333300;TraesCS2B02G124800;TraesCS5B02G029400;TraesCS6B02G051900;TraesCS4B02G271800;TraesCS2A02G107600;TraesCS1B02G195000;T…	;;TraesCS5A02G214600;TraesCSU02G100500;TraesCS6D02G302300;;;;;;;TraesCS5A02G214800;TraesCS7D02G306000;TraesCS3D02G090700;;TraesCS2B02G124800;TraesCS5B02G029400;TraesCS6B02G051900;;TraesCS2A02G107600;TraesCS1B02G195000;;TraesCS1D02G310100;TraesCS7A02G174500;TraesCS7D02G102700;TraesCS6D02G054900;TraesCS2A02G107500;TraesCS7A02G037700;TraesCSU02G158700;TraesCS2B02G125300;TraesCS7D02G102500;TraesCS2D0…
9	GO:0006575	BP	cellular modified amino acid metabolic process	9/576	409/62617	0.0143313	0.779586	TraesCS5B02G303300;TraesCS4B02G059300;TraesCS4A02G349700;TraesCS7A02G083700;TraesCS1D02G095000;TraesCS1A02G187000;TraesCS5D02G309800;TraesCS3D02G133100;TraesCS3D02G055700	TraesCS5B02G303300;TraesCS4B02G059300;;TraesCS7A02G083700;TraesCS1D02G095000;TraesCS1A02G187000;TraesCS5D02G309800;TraesCS3D02G133100;TraesCS3D02G055700
2	GO:0072530	BP	purine-containing compound transmembrane transport	2/576	20/62617	0.0143832	0.779586	TraesCS7D02G056700;TraesCS4D02G074900	TraesCS7D02G056700;TraesCS4D02G074900
13	GO:0016684	MF	oxidoreductase activity, acting on peroxide as acceptor	13/576	692/62617	0.0144783	0.779586	TraesCS2D02G598000;TraesCS6D02G054900;TraesCS2A02G107500;TraesCS2D02G107800;TraesCS2B02G125300;TraesCS2D02G107900;TraesCS2D02G154300;TraesCS2B02G124800;TraesCS2D02G107600;TraesCS2B02G125200;TraesCS2A02G107600;TraesCSU02G194200;TraesCS3D02G518200	;TraesCS6D02G054900;TraesCS2A02G107500;TraesCS2D02G107800;TraesCS2B02G125300;TraesCS2D02G107900;TraesCS2D02G154300;TraesCS2B02G124800;TraesCS2D02G107600;TraesCS2B02G125200;TraesCS2A02G107600;TraesCSU02G194200;
10	GO:0044815	CC	DNA packaging complex	10/576	482/62617	0.0147836	0.787633	TraesCS6A02G035000;TraesCS6B02G041500;TraesCS6B02G055500;TraesCS6A02G034900;TraesCS6A02G042700;TraesCS6A02G040400;TraesCS6A02G035200;TraesCS6B02G055300;TraesCS6A02G035100;TraesCS2A02G417700	TraesCS6A02G035000;TraesCS6B02G041500;TraesCS6B02G055500;TraesCS6A02G034900;TraesCS6A02G042700;TraesCS6A02G040400;TraesCS6A02G035200;TraesCS6B02G055300;TraesCS6A02G035100;
7	GO:0010410	BP	hemicellulose metabolic process	7/576	280/62617	0.01569	0.827351	TraesCS2A02G433500;TraesCS1A02G107100;TraesCS4B02G259400;TraesCS7B02G327400;TraesCS2D02G431500;TraesCS4A02G409300;TraesCS2B02G454500	;TraesCS1A02G107100;;;;;
17	GO:0003700	MF	DNA-binding transcription factor activity	17/576	986/62617	0.0163983	0.852933	TraesCS2A02G365800;TraesCS5D02G491100;TraesCS3A02G111200;TraesCS1D02G363300;TraesCS2B02G221700;TraesCS7B02G264800;TraesCS3D02G113200;TraesCS4D02G276100;TraesCS5A02G401200;TraesCS6D02G136200;TraesCS4A02G078700;TraesCS3D02G280600;TraesCS2A02G192600;TraesCS6A02G175800;TraesCS4D02G245200;TraesCS6B02G209600;TraesCS6D02G087400	;;TraesCS3A02G111200;TraesCS1D02G363300;TraesCS2B02G221700;TraesCS7B02G264800;TraesCS3D02G113200;TraesCS4D02G276100;;TraesCS6D02G136200;TraesCS4A02G078700;TraesCS3D02G280600;TraesCS2A02G192600;TraesCS6A02G175800;TraesCS4D02G245200;TraesCS6B02G209600;TraesCS6D02G087400
25	GO:0044283	BP	small molecule biosynthetic process	25/576	1631/62617	0.0167812	0.864682	TraesCS4A02G218400;TraesCS6D02G302300;TraesCS2D02G377200;TraesCS5D02G256000;TraesCS4A02G409300;TraesCS7D02G306000;TraesCS2A02G380900;TraesCS2D02G290000;TraesCS6B02G353200;TraesCS7D02G102700;TraesCS5A02G021600;TraesCS7A02G174500;TraesCS2A02G380800;TraesCS7A02G372400;TraesCS4D02G093600;TraesCS1A02G094900;TraesCS2A02G385200;TraesCS5B02G152600;TraesCS2D02G381900;TraesCS3D02G038500;TraesCS3D02G075600;…	;TraesCS6D02G302300;TraesCS2D02G377200;TraesCS5D02G256000;;TraesCS7D02G306000;;TraesCS2D02G290000;;TraesCS7D02G102700;TraesCS5A02G021600;TraesCS7A02G174500;;;TraesCS4D02G093600;TraesCS1A02G094900;;TraesCS5B02G152600;TraesCS2D02G381900;TraesCS3D02G038500;TraesCS3D02G075600;;TraesCS6B02G217200;;TraesCS7A02G107900
3	GO:0045930	BP	negative regulation of mitotic cell cycle	3/576	59/62617	0.0172022	0.864682	TraesCSU02G020000;TraesCS2A02G192600;TraesCS4D02G169300	TraesCSU02G020000;TraesCS2A02G192600;TraesCS4D02G169300
3	GO:0006474	BP	N-terminal protein amino acid acetylation	3/576	59/62617	0.0172022	0.864682	TraesCS4A02G048300;TraesCS4D02G256400;TraesCS4D02G016500	TraesCS4A02G048300;TraesCS4D02G256400;TraesCS4D02G016500
15	GO:0032268	BP	regulation of cellular protein metabolic process	15/576	860/62617	0.017755	0.864682	TraesCS1D02G266000;TraesCS1B02G034300;TraesCS1D02G028100;TraesCS3B02G007600;TraesCS1B02G276900;TraesCS1A02G265900;TraesCS1A02G265700;TraesCS1D02G027800;TraesCS1B02G322100;TraesCS5D02G479400;TraesCS1D02G266100;TraesCS1D02G028500;TraesCS5B02G478200;TraesCS1A02G265600;TraesCS3B02G010300	TraesCS1D02G266000;TraesCS1B02G034300;TraesCS1D02G028100;TraesCS3B02G007600;TraesCS1B02G276900;TraesCS1A02G265900;TraesCS1A02G265700;TraesCS1D02G027800;;;TraesCS1D02G266100;TraesCS1D02G028500;;TraesCS1A02G265600;TraesCS3B02G010300
15	GO:0015077	MF	monovalent inorganic cation transmembrane transporter activity	15/576	859/62617	0.0176424	0.864682	TraesCS4D02G263000;TraesCS4A02G066200;TraesCS4D02G243100;TraesCS4B02G063000;TraesCS6D02G139400;TraesCSU02G158700;TraesCS4B02G243500;TraesCS7D02G080200;TraesCS7B02G395800;TraesCS3B02G265500;TraesCS7A02G098500;TraesCS2B02G338800;TraesCS2D02G318600;TraesCS3A02G202900;TraesCS3B02G372100	TraesCS4D02G263000;TraesCS4A02G066200;TraesCS4D02G243100;TraesCS4B02G063000;TraesCS6D02G139400;TraesCSU02G158700;;TraesCS7D02G080200;;TraesCS3B02G265500;TraesCS7A02G098500;TraesCS2B02G338800;TraesCS2D02G318600;TraesCS3A02G202900;
49	GO:0048037	MF	cofactor binding	49/576	3802/62617	0.0176747	0.864682	TraesCS3D02G275500;TraesCS2D02G107800;TraesCS5A02G214600;TraesCS6D02G302300;TraesCS4A02G373500;TraesCS6B02G298500;TraesCS5A02G214800;TraesCS7D02G306000;TraesCS3D02G090700;TraesCS7A02G256600;TraesCS2B02G124800;TraesCS6B02G353200;TraesCS2A02G107600;TraesCS1B02G195000;TraesCS3D02G518200;TraesCS7A02G174500;TraesCS2B02G125200;TraesCS6D02G054900;TraesCS2A02G107500;TraesCS2B02G125300;TraesCS7A02G098500;…	TraesCS3D02G275500;TraesCS2D02G107800;TraesCS5A02G214600;TraesCS6D02G302300;;;TraesCS5A02G214800;TraesCS7D02G306000;TraesCS3D02G090700;TraesCS7A02G256600;TraesCS2B02G124800;;TraesCS2A02G107600;TraesCS1B02G195000;;TraesCS7A02G174500;TraesCS2B02G125200;TraesCS6D02G054900;TraesCS2A02G107500;TraesCS2B02G125300;TraesCS7A02G098500;TraesCS3A02G061600;TraesCS6A02G025700;TraesCS4D02G029500;TraesCSU02G2009…
19	GO:0022890	MF	inorganic cation transmembrane transporter activity	19/576	1165/62617	0.0183428	0.882071	TraesCS2D02G506200;TraesCS3B02G372100;TraesCS4A02G066200;TraesCS4D02G243100;TraesCS4D02G263000;TraesCS6D02G139400;TraesCSU02G158700;TraesCS4B02G063000;TraesCS4B02G243500;TraesCS7D02G080200;TraesCS7B02G395800;TraesCS3B02G265500;TraesCS2A02G434200;TraesCS3D02G470100;TraesCS7A02G098500;TraesCS2B02G338800;TraesCS2D02G318600;TraesCS3A02G202900;TraesCS2B02G295700	;;TraesCS4A02G066200;TraesCS4D02G243100;TraesCS4D02G263000;TraesCS6D02G139400;TraesCSU02G158700;TraesCS4B02G063000;;TraesCS7D02G080200;;TraesCS3B02G265500;;;TraesCS7A02G098500;TraesCS2B02G338800;TraesCS2D02G318600;TraesCS3A02G202900;TraesCS2B02G295700
2	GO:0006119	BP	oxidative phosphorylation	2/576	23/62617	0.0188084	0.898808	TraesCSU02G158700;TraesCS7A02G098500	TraesCSU02G158700;TraesCS7A02G098500
19	GO:0098655	BP	cation transmembrane transport	19/576	1177/62617	0.0191843	0.910736	TraesCS2D02G506200;TraesCS3B02G372100;TraesCS4A02G066200;TraesCS4D02G243100;TraesCS4D02G263000;TraesCS5B02G520200;TraesCS6D02G139400;TraesCSU02G158700;TraesCS4B02G243500;TraesCS7B02G395800;TraesCS3B02G265500;TraesCS2A02G434200;TraesCS3D02G470100;TraesCS2A02G425919;TraesCS7A02G098500;TraesCS2B02G338800;TraesCS2D02G318600;TraesCS3A02G202900;TraesCS2B02G295700	;;TraesCS4A02G066200;TraesCS4D02G243100;TraesCS4D02G263000;;TraesCS6D02G139400;TraesCSU02G158700;;;TraesCS3B02G265500;;;;TraesCS7A02G098500;TraesCS2B02G338800;TraesCS2D02G318600;TraesCS3A02G202900;TraesCS2B02G295700
23	GO:0051186	BP	cofactor metabolic process	23/576	1510/62617	0.0192963	0.910736	TraesCSU02G100500;TraesCS6D02G054900;TraesCS4A02G388600;TraesCS2B02G124800;TraesCS1D02G095000;TraesCS2A02G107600;TraesCS3D02G518200;TraesCS3D02G133100;TraesCS2B02G125200;TraesCS2A02G107500;TraesCS2B02G125300;TraesCS3D02G055700;TraesCS4B02G059300;TraesCS4A02G349700;TraesCS7A02G083700;TraesCS2D02G107900;TraesCS2D02G107600;TraesCS1A02G187000;TraesCS5D02G309800;TraesCSU02G194200;TraesCS5B02G303300;Tr…	TraesCSU02G100500;TraesCS6D02G054900;;TraesCS2B02G124800;TraesCS1D02G095000;TraesCS2A02G107600;;TraesCS3D02G133100;TraesCS2B02G125200;TraesCS2A02G107500;TraesCS2B02G125300;TraesCS3D02G055700;TraesCS4B02G059300;;TraesCS7A02G083700;TraesCS2D02G107900;TraesCS2D02G107600;TraesCS1A02G187000;TraesCS5D02G309800;TraesCSU02G194200;TraesCS5B02G303300;TraesCS2D02G107800;TraesCS5A02G262300
11	GO:0016999	BP	antibiotic metabolic process	11/576	545/62617	0.0194836	0.913217	TraesCS2B02G125200;TraesCS6D02G054900;TraesCS2A02G107500;TraesCS2D02G107800;TraesCS2B02G125300;TraesCS2D02G107900;TraesCS2B02G124800;TraesCS2D02G107600;TraesCS2A02G107600;TraesCSU02G194200;TraesCS3D02G518200	TraesCS2B02G125200;TraesCS6D02G054900;TraesCS2A02G107500;TraesCS2D02G107800;TraesCS2B02G125300;TraesCS2D02G107900;TraesCS2B02G124800;TraesCS2D02G107600;TraesCS2A02G107600;TraesCSU02G194200;
11	GO:0051187	BP	cofactor catabolic process	11/576	546/62617	0.0195877	0.913217	TraesCS2B02G125200;TraesCS6D02G054900;TraesCS2A02G107500;TraesCS2D02G107800;TraesCS2B02G125300;TraesCS2D02G107900;TraesCS2B02G124800;TraesCS2D02G107600;TraesCS2A02G107600;TraesCSU02G194200;TraesCS3D02G518200	TraesCS2B02G125200;TraesCS6D02G054900;TraesCS2A02G107500;TraesCS2D02G107800;TraesCS2B02G125300;TraesCS2D02G107900;TraesCS2B02G124800;TraesCS2D02G107600;TraesCS2A02G107600;TraesCSU02G194200;
15	GO:0051246	BP	regulation of protein metabolic process	15/576	877/62617	0.0198584	0.920228	TraesCS1D02G266000;TraesCS1B02G034300;TraesCS1D02G028100;TraesCS3B02G007600;TraesCS1B02G276900;TraesCS1A02G265900;TraesCS1A02G265700;TraesCS1D02G027800;TraesCS1B02G322100;TraesCS5D02G479400;TraesCS1D02G266100;TraesCS1D02G028500;TraesCS5B02G478200;TraesCS1A02G265600;TraesCS3B02G010300	TraesCS1D02G266000;TraesCS1B02G034300;TraesCS1D02G028100;TraesCS3B02G007600;TraesCS1B02G276900;TraesCS1A02G265900;TraesCS1A02G265700;TraesCS1D02G027800;;;TraesCS1D02G266100;TraesCS1D02G028500;;TraesCS1A02G265600;TraesCS3B02G010300
2	GO:0044774	BP	mitotic DNA integrity checkpoint	2/576	24/62617	0.0203949	0.939395	TraesCSU02G020000;TraesCS4D02G169300	TraesCSU02G020000;TraesCS4D02G169300
16	GO:0005996	BP	monosaccharide metabolic process	16/576	928/62617	0.0217374	0.968282	TraesCS3D02G120200;TraesCS3D02G092900;TraesCS7A02G178600;TraesCS1D02G350200;TraesCS4D02G311500;TraesCS5B02G148300;TraesCS7D02G439600;TraesCS4A02G409300;TraesCS6B02G347800;TraesCS6D02G297200;TraesCS6A02G331300;TraesCS7D02G051000;TraesCS5B02G072300;TraesCS6A02G317700;TraesCS5B02G398600;TraesCS1B02G362100	TraesCS3D02G120200;TraesCS3D02G092900;TraesCS7A02G178600;TraesCS1D02G350200;TraesCS4D02G311500;TraesCS5B02G148300;;;;TraesCS6D02G297200;;TraesCS7D02G051000;TraesCS5B02G072300;;;
4	GO:0009611	BP	response to wounding	4/576	115/62617	0.0220092	0.968282	TraesCS1D02G028500;TraesCS1B02G034300;TraesCS1D02G027800;TraesCS1D02G028100	TraesCS1D02G028500;TraesCS1B02G034300;TraesCS1D02G027800;TraesCS1D02G028100
59	GO:0044281	BP	small molecule metabolic process	59/576	4783/62617	0.0220136	0.968282	TraesCS4A02G218400;TraesCS3D02G275500;TraesCS6D02G082300;TraesCSU02G100500;TraesCS6D02G302300;TraesCS4A02G388600;TraesCS6B02G298500;TraesCS6B02G353200;TraesCS5D02G256000;TraesCS2B02G259600;TraesCS4A02G409300;TraesCS7D02G306000;TraesCS2A02G380900;TraesCS6A02G331300;TraesCS2D02G290000;TraesCS2D02G377200;TraesCS5B02G072300;TraesCS4D02G034800;TraesCS7D02G102700;TraesCS1B02G362100;TraesCS7A02G174500;T…	;TraesCS3D02G275500;TraesCS6D02G082300;TraesCSU02G100500;TraesCS6D02G302300;;;;TraesCS5D02G256000;TraesCS2B02G259600;;TraesCS7D02G306000;;;TraesCS2D02G290000;TraesCS2D02G377200;TraesCS5B02G072300;TraesCS4D02G034800;TraesCS7D02G102700;;TraesCS7A02G174500;TraesCS5D02G309800;TraesCS7A02G178600;;TraesCS6D02G297200;TraesCS3B02G282000;;;TraesCS6A02G028700;TraesCS4D02G093600;TraesCS6B02G128200;TraesCS4D…
2	GO:0000077	BP	DNA damage checkpoint	2/576	25/62617	0.0220352	0.968282	TraesCSU02G020000;TraesCS4D02G169300	TraesCSU02G020000;TraesCS4D02G169300
4	GO:0016762	MF	xyloglucan:xyloglucosyl transferase activity	4/576	115/62617	0.0220092	0.968282	TraesCS2D02G431500;TraesCS2B02G454500;TraesCS2A02G433500;TraesCS7B02G327400	;;;
5	GO:0010411	BP	xyloglucan metabolic process	5/576	173/62617	0.0224287	0.974372	TraesCS2D02G431500;TraesCS7B02G327400;TraesCS2B02G454500;TraesCS2A02G433500;TraesCS4A02G409300	;;;;
24	GO:0017144	BP	drug metabolic process	24/576	1606/62617	0.0229651	0.991396	TraesCS6D02G082300;TraesCS2D02G107600;TraesCS6D02G054900;TraesCS3A02G239200;TraesCS2B02G259600;TraesCS2A02G380900;TraesCS2B02G124800;TraesCS2D02G377200;TraesCS2A02G107600;TraesCS3D02G518200;TraesCS2B02G125200;TraesCS2A02G107500;TraesCS2A02G380800;TraesCS2B02G125300;TraesCS7B02G395800;TraesCSU02G194200;TraesCS6B02G128200;TraesCS1A02G094900;TraesCS2D02G107900;TraesCS3D02G260500;TraesCS4D02G034800;T…	TraesCS6D02G082300;TraesCS2D02G107600;TraesCS6D02G054900;TraesCS3A02G239200;TraesCS2B02G259600;;TraesCS2B02G124800;TraesCS2D02G377200;TraesCS2A02G107600;;TraesCS2B02G125200;TraesCS2A02G107500;;TraesCS2B02G125300;;TraesCSU02G194200;TraesCS6B02G128200;TraesCS1A02G094900;TraesCS2D02G107900;TraesCS3D02G260500;TraesCS4D02G034800;TraesCS1A02G203700;TraesCS2D02G107800;TraesCS2D02G290000
2	GO:0033306	BP	phytol metabolic process	2/576	26/62617	0.0237281	0.991396	TraesCS6D02G082300;TraesCS6B02G128200	TraesCS6D02G082300;TraesCS6B02G128200
2	GO:1903173	BP	fatty alcohol metabolic process	2/576	26/62617	0.0237281	0.991396	TraesCS6D02G082300;TraesCS6B02G128200	TraesCS6D02G082300;TraesCS6B02G128200
315	GO:0003824	MF	catalytic activity	315/576	31260/62617	0.0237145	0.991396	TraesCS3B02G026900;TraesCS7B02G224400;TraesCS2D02G474300;TraesCS2A02G421500;TraesCS3A02G239200;TraesCS5A02G189800;TraesCS4D02G311500;TraesCS1D02G290500;TraesCS2B02G259600;TraesCS1D02G350200;TraesCS2D02G491000;TraesCS3D02G090700;TraesCS4A02G333300;TraesCS6A02G029100;TraesCS2D02G377200;TraesCS3D02G276200;TraesCS7A02G107700;TraesCS1B02G195000;TraesCS3D02G518200;TraesCS6A02G083600;TraesCS6D02G033300;…	TraesCS3B02G026900;TraesCS7B02G224400;;;TraesCS3A02G239200;TraesCS5A02G189800;TraesCS4D02G311500;TraesCS1D02G290500;TraesCS2B02G259600;TraesCS1D02G350200;;TraesCS3D02G090700;;TraesCS6A02G029100;TraesCS2D02G377200;TraesCS3D02G276200;TraesCS7A02G107700;TraesCS1B02G195000;;TraesCS6A02G083600;TraesCS6D02G033300;TraesCS1D02G351800;TraesCS6D02G206100;;TraesCS6B02G139100;TraesCS6A02G042400;TraesCS6B02G1…
3	GO:0031365	BP	N-terminal protein amino acid modification	3/576	68/62617	0.0249688	1	TraesCS4A02G048300;TraesCS4D02G256400;TraesCS4D02G016500	TraesCS4A02G048300;TraesCS4D02G256400;TraesCS4D02G016500
2	GO:0010389	BP	regulation of G2/M transition of mitotic cell cycle	2/576	28/62617	0.0272677	1	TraesCSU02G020000;TraesCS4D02G169300	TraesCSU02G020000;TraesCS4D02G169300
1	GO:0044778	BP	meiotic DNA integrity checkpoint	1/576	3/62617	0.0273437	1	TraesCSU02G020000	TraesCSU02G020000
1	GO:0051791	BP	medium-chain fatty acid metabolic process	1/576	3/62617	0.0273437	1	TraesCS7D02G306000	TraesCS7D02G306000
1	GO:0051792	BP	medium-chain fatty acid biosynthetic process	1/576	3/62617	0.0273437	1	TraesCS7D02G306000	TraesCS7D02G306000
1	GO:0033313	BP	meiotic cell cycle checkpoint	1/576	3/62617	0.0273437	1	TraesCSU02G020000	TraesCSU02G020000
1	GO:0042353	BP	fucose biosynthetic process	1/576	3/62617	0.0273437	1	TraesCS4A02G409300
7	GO:0010383	BP	cell wall polysaccharide metabolic process	7/576	316/62617	0.0280224	1	TraesCS2A02G433500;TraesCS1A02G107100;TraesCS4B02G259400;TraesCS7B02G327400;TraesCS2D02G431500;TraesCS4A02G409300;TraesCS2B02G454500	;TraesCS1A02G107100;;;;;
2	GO:0035336	BP	long-chain fatty-acyl-CoA metabolic process	2/576	29/62617	0.0291121	1	TraesCS4A02G388600;TraesCSU02G100500	;TraesCSU02G100500
2	GO:1902749	BP	regulation of cell cycle G2/M phase transition	2/576	29/62617	0.0291121	1	TraesCSU02G020000;TraesCS4D02G169300	TraesCSU02G020000;TraesCS4D02G169300
13	GO:0006979	BP	response to oxidative stress	13/576	763/62617	0.0328631	1	TraesCS2D02G598000;TraesCS6D02G054900;TraesCS2A02G107500;TraesCS2D02G107800;TraesCS2B02G124800;TraesCS2B02G125300;TraesCS2D02G107900;TraesCS7A02G334700;TraesCS2D02G107600;TraesCS2B02G125200;TraesCS2A02G107600;TraesCSU02G194200;TraesCS3D02G518200	;TraesCS6D02G054900;TraesCS2A02G107500;TraesCS2D02G107800;TraesCS2B02G124800;TraesCS2B02G125300;TraesCS2D02G107900;TraesCS7A02G334700;TraesCS2D02G107600;TraesCS2B02G125200;TraesCS2A02G107600;TraesCSU02G194200;
2	GO:0035337	BP	fatty-acyl-CoA metabolic process	2/576	31/62617	0.0329449	1	TraesCS4A02G388600;TraesCSU02G100500	;TraesCSU02G100500
17	GO:0098662	BP	inorganic cation transmembrane transport	17/576	1080/62617	0.0341249	1	TraesCS2D02G506200;TraesCS3B02G372100;TraesCS4A02G066200;TraesCS4D02G243100;TraesCS4D02G263000;TraesCS6D02G139400;TraesCSU02G158700;TraesCS4B02G243500;TraesCS7B02G395800;TraesCS3B02G265500;TraesCS2A02G434200;TraesCS3D02G470100;TraesCS7A02G098500;TraesCS2B02G338800;TraesCS2D02G318600;TraesCS3A02G202900;TraesCS2B02G295700	;;TraesCS4A02G066200;TraesCS4D02G243100;TraesCS4D02G263000;TraesCS6D02G139400;TraesCSU02G158700;;;TraesCS3B02G265500;;;TraesCS7A02G098500;TraesCS2B02G338800;TraesCS2D02G318600;TraesCS3A02G202900;TraesCS2B02G295700
2	GO:0048573	BP	photoperiodism, flowering	2/576	32/62617	0.0349313	1	TraesCS7B02G013100;TraesCS7A02G115400	TraesCS7B02G013100;TraesCS7A02G115400
1	GO:0033314	BP	mitotic DNA replication checkpoint	1/576	4/62617	0.0362914	1	TraesCSU02G020000	TraesCSU02G020000
7	GO:0009699	BP	phenylpropanoid biosynthetic process	7/576	336/62617	0.0371304	1	TraesCSU02G100500;TraesCS2A02G380900;TraesCS4A02G388600;TraesCS6D02G098000;TraesCS2A02G380800;TraesCS2D02G377200;TraesCS1A02G094900	TraesCSU02G100500;;;TraesCS6D02G098000;;TraesCS2D02G377200;TraesCS1A02G094900
2	GO:0010345	BP	suberin biosynthetic process	2/576	34/62617	0.0390388	1	TraesCS4A02G388600;TraesCSU02G100500	;TraesCSU02G100500
20	GO:0019748	BP	secondary metabolic process	20/576	1337/62617	0.0402806	1	TraesCS6B02G051900;TraesCS7D02G306000;TraesCS7B02G439700;TraesCS5A02G214600;TraesCSU02G100500;TraesCS2A02G380800;TraesCS4A02G388600;TraesCS7A02G083700;TraesCS3A02G061600;TraesCS5D02G488500;TraesCS5A02G214800;TraesCS6D02G098000;TraesCS2D02G491000;TraesCS2A02G380900;TraesCS2D02G377200;TraesCS3D02G061500;TraesCS1A02G187000;TraesCS7B02G469000;TraesCS4B02G005900;TraesCS1A02G094900	TraesCS6B02G051900;TraesCS7D02G306000;;TraesCS5A02G214600;TraesCSU02G100500;;;TraesCS7A02G083700;TraesCS3A02G061600;;TraesCS5A02G214800;TraesCS6D02G098000;;;TraesCS2D02G377200;TraesCS3D02G061500;TraesCS1A02G187000;;TraesCS4B02G005900;TraesCS1A02G094900
1	GO:0090421	BP	embryonic meristem initiation	1/576	5/62617	0.0451569	1	TraesCS4B02G229400	TraesCS4B02G229400
1	GO:0016107	BP	sesquiterpenoid catabolic process	1/576	5/62617	0.0451569	1	TraesCS6B02G298500
1	GO:0043290	BP	apocarotenoid catabolic process	1/576	5/62617	0.0451569	1	TraesCS6B02G298500
1	GO:0046345	BP	abscisic acid catabolic process	1/576	5/62617	0.0451569	1	TraesCS6B02G298500
1	GO:0042276	BP	error-prone translesion synthesis	1/576	5/62617	0.0451569	1	TraesCS7D02G426800
1	GO:0010256	BP	endomembrane system organization	1/576	5/62617	0.0451569	1	TraesCS4A02G409300
417	GO:0008150	BP	biological_process	417/576	42946/62617	0.0473525	1	TraesCS3A02G239200;TraesCS2A02G394500;TraesCS3A02G258000;TraesCS1B02G182700;TraesCS2D02G318600;TraesCS3D02G518200;TraesCS3A02G198400;TraesCS4B02G131400;TraesCS7D02G439600;TraesCS1B02G036900;TraesCS2A02G421500;TraesCS5B02G398600;TraesCS5A02G391500;TraesCS2D02G491000;TraesCS5B02G479300;TraesCS1D02G027800;TraesCS2A02G176000;TraesCS3D02G438700;TraesCS3A02G111200;TraesCS7A02G305200;TraesCS5A02G214600;…	TraesCS3A02G239200;;TraesCS3A02G258000;TraesCS1B02G182700;TraesCS2D02G318600;;TraesCS3A02G198400;TraesCS4B02G131400;;TraesCS1B02G036900;;;;;;TraesCS1D02G027800;TraesCS2A02G176000;;TraesCS3A02G111200;TraesCS7A02G305200;TraesCS5A02G214600;TraesCS1A02G107100;TraesCS6D02G206100;TraesCS5D02G256000;;TraesCS7A02G256600;;TraesCS1D02G344700;;TraesCS6A02G039700;;TraesCS4B02G106500;TraesCS4A02G066200;TraesC…
3	GO:0016101	BP	diterpenoid metabolic process	3/576	88/62617	0.0478712	1	TraesCS6D02G082300;TraesCS6D02G136200;TraesCS6B02G128200	TraesCS6D02G082300;TraesCS6D02G136200;TraesCS6B02G128200
14	GO:0010605	BP	negative regulation of macromolecule metabolic process	14/576	886/62617	0.0485606	1	TraesCS1B02G034300;TraesCS5B02G479300;TraesCS1D02G028100;TraesCS1B02G276900;TraesCS1A02G265900;TraesCS1A02G265700;TraesCS1D02G027800;TraesCS1B02G322100;TraesCS5D02G479400;TraesCS1D02G266100;TraesCS1D02G028500;TraesCS5B02G478200;TraesCS1A02G265600;TraesCS1D02G266000	TraesCS1B02G034300;;TraesCS1D02G028100;TraesCS1B02G276900;TraesCS1A02G265900;TraesCS1A02G265700;TraesCS1D02G027800;;;TraesCS1D02G266100;TraesCS1D02G028500;;TraesCS1A02G265600;TraesCS1D02G266000
3	GO:0009909	BP	regulation of flower development	3/576	89/62617	0.0492149	1	TraesCS1A02G103500;TraesCS7B02G013100;TraesCS7A02G115400	TraesCS1A02G103500;TraesCS7B02G013100;TraesCS7A02G115400
3	GO:0016126	BP	sterol biosynthetic process	3/576	89/62617	0.0492149	1	TraesCS3D02G090700;TraesCS5A02G004600;TraesCS5D02G012000	TraesCS3D02G090700;TraesCS5A02G004600;TraesCS5D02G012000
1	GO:0005697	CC	telomerase holoenzyme complex	1/576	3/62617	0.0273437	1	TraesCS7A02G214100	TraesCS7A02G214100
1	GO:0000333	CC	telomerase catalytic core complex	1/576	3/62617	0.0273437	1	TraesCS7A02G214100	TraesCS7A02G214100
10	GO:0032993	CC	protein-DNA complex	10/576	509/62617	0.0295738	1	TraesCS6A02G035000;TraesCS6B02G041500;TraesCS6B02G055300;TraesCS6B02G055500;TraesCS6A02G034900;TraesCS6A02G042700;TraesCS6A02G040400;TraesCS6A02G035200;TraesCS6A02G035100;TraesCS2A02G417700	TraesCS6A02G035000;TraesCS6B02G041500;TraesCS6B02G055300;TraesCS6B02G055500;TraesCS6A02G034900;TraesCS6A02G042700;TraesCS6A02G040400;TraesCS6A02G035200;TraesCS6A02G035100;
21	GO:0044459	CC	plasma membrane part	21/576	1383/62617	0.030635	1	TraesCS4D02G263000;TraesCS4A02G333300;TraesCS4B02G271800;TraesCS4A02G066200;TraesCS4D02G243100;TraesCS4B02G063000;TraesCS5B02G520200;TraesCS5D02G475200;TraesCS4B02G271900;TraesCS1A02G234600;TraesCS4B02G243500;TraesCS7D02G080200;TraesCS3B02G265500;TraesCS3A02G480400;TraesCS1D02G430700;TraesCS3D02G470100;TraesCS2A02G425919;TraesCS3B02G526000;TraesCS2D02G318600;TraesCS2B02G338800;TraesCS6B02G346200	TraesCS4D02G263000;;;TraesCS4A02G066200;TraesCS4D02G243100;TraesCS4B02G063000;;;;TraesCS1A02G234600;;TraesCS7D02G080200;TraesCS3B02G265500;;TraesCS1D02G430700;;;;TraesCS2D02G318600;TraesCS2B02G338800;
15	GO:0044427	CC	chromosomal part	15/576	893/62617	0.0308342	1	TraesCS7B02G224400;TraesCS5B02G479300;TraesCS6A02G035000;TraesCS6B02G041500;TraesCS6B02G055300;TraesCSU02G020000;TraesCS6B02G055500;TraesCS6A02G034900;TraesCS6A02G042700;TraesCS6A02G040400;TraesCSU02G140700;TraesCS5B02G221800;TraesCS6A02G035200;TraesCS6A02G035100;TraesCS2A02G417700	TraesCS7B02G224400;;TraesCS6A02G035000;TraesCS6B02G041500;TraesCS6B02G055300;TraesCSU02G020000;TraesCS6B02G055500;TraesCS6A02G034900;TraesCS6A02G042700;TraesCS6A02G040400;TraesCSU02G140700;TraesCS5B02G221800;TraesCS6A02G035200;TraesCS6A02G035100;
7	GO:0044421	CC	extracellular region part	7/576	341/62617	0.0396788	1	TraesCS5A02G391500;TraesCS2A02G069700;TraesCS7A02G195800;TraesCS6A02G042000;TraesCS2A02G421500;TraesCSU02G165500;TraesCS6A02G042200	;TraesCS2A02G069700;TraesCS7A02G195800;TraesCS6A02G042000;;TraesCSU02G165500;TraesCS6A02G042200
3	GO:0032451	MF	demethylase activity	3/576	69/62617	0.0259301	1	TraesCS3D02G090700;TraesCS5A02G004600;TraesCS5D02G012000	TraesCS3D02G090700;TraesCS5A02G004600;TraesCS5D02G012000
1	GO:0047274	MF	galactinol-sucrose galactosyltransferase activity	1/576	3/62617	0.0273437	1	TraesCS3D02G092900	TraesCS3D02G092900
1	GO:0003720	MF	telomerase activity	1/576	3/62617	0.0273437	1	TraesCS7A02G214100	TraesCS7A02G214100
1	GO:0003721	MF	telomerase RNA reverse transcriptase activity	1/576	3/62617	0.0273437	1	TraesCS7A02G214100	TraesCS7A02G214100
1	GO:0070034	MF	telomerase RNA binding	1/576	3/62617	0.0273437	1	TraesCS7A02G214100	TraesCS7A02G214100
1	GO:0070182	MF	DNA polymerase binding	1/576	3/62617	0.0273437	1	TraesCS4D02G169300	TraesCS4D02G169300
1	GO:0071522	MF	ureidoglycine aminohydrolase activity	1/576	3/62617	0.0273437	1	TraesCS2B02G259600	TraesCS2B02G259600
2	GO:0004557	MF	alpha-galactosidase activity	2/576	29/62617	0.0291121	1	TraesCS1A02G103500;TraesCS6A02G042400	TraesCS1A02G103500;TraesCS6A02G042400
15	GO:0035251	MF	UDP-glucosyltransferase activity	15/576	891/62617	0.0306505	1	TraesCS3D02G120200;TraesCS7A02G178600;TraesCS4D02G311500;TraesCS5B02G148300;TraesCS7D02G439600;TraesCS1D02G350200;TraesCS6B02G347800;TraesCS7D02G217800;TraesCS6D02G297200;TraesCS6A02G331300;TraesCS7D02G051000;TraesCS5B02G072300;TraesCS6A02G317700;TraesCS5B02G398600;TraesCS1B02G362100	TraesCS3D02G120200;TraesCS7A02G178600;TraesCS4D02G311500;TraesCS5B02G148300;;TraesCS1D02G350200;;TraesCS7D02G217800;TraesCS6D02G297200;;TraesCS7D02G051000;TraesCS5B02G072300;;;
23	GO:0016705	MF	oxidoreductase activity, acting on paired donors, with incorporation or reduction of molecular oxygen	23/576	1580/62617	0.0315076	1	TraesCS5A02G214600;TraesCS4A02G373500;TraesCS6B02G298500;TraesCS7D02G306000;TraesCS2D02G340600;TraesCS6B02G051900;TraesCS1B02G195000;TraesCS5A02G214800;TraesCS3A02G061600;TraesCS6D02G260300;TraesCS7B02G439700;TraesCS5D02G012000;TraesCS7D02G102100;TraesCS1D02G351800;TraesCS3D02G061500;TraesCS5D02G488500;TraesCS2D02G491000;TraesCS7B02G469000;TraesCS3D02G090700;TraesCS3B02G609400;TraesCS4B02G005900;…	TraesCS5A02G214600;;;TraesCS7D02G306000;TraesCS2D02G340600;TraesCS6B02G051900;TraesCS1B02G195000;TraesCS5A02G214800;TraesCS3A02G061600;TraesCS6D02G260300;;TraesCS5D02G012000;TraesCS7D02G102100;TraesCS1D02G351800;TraesCS3D02G061500;;;;TraesCS3D02G090700;;TraesCS4B02G005900;;TraesCS5A02G004600
13	GO:0015291	MF	secondary active transmembrane transporter activity	13/576	761/62617	0.0325026	1	TraesCS4D02G263000;TraesCS4A02G066200;TraesCS4D02G243100;TraesCS4B02G063000;TraesCS3B02G372100;TraesCS7D02G484500;TraesCS4B02G243500;TraesCS7D02G080200;TraesCS2A02G425919;TraesCS4A02G330300;TraesCS2B02G338800;TraesCS2D02G318600;TraesCS3A02G202900	TraesCS4D02G263000;TraesCS4A02G066200;TraesCS4D02G243100;TraesCS4B02G063000;;;;TraesCS7D02G080200;;;TraesCS2B02G338800;TraesCS2D02G318600;TraesCS3A02G202900
23	GO:0004497	MF	monooxygenase activity	23/576	1593/62617	0.0327055	1	TraesCS5A02G214600;TraesCS4A02G373500;TraesCS6B02G298500;TraesCS7D02G306000;TraesCS2D02G340600;TraesCS6B02G051900;TraesCS1B02G195000;TraesCS5A02G214800;TraesCS3A02G061600;TraesCS7B02G439700;TraesCS5D02G012000;TraesCS7D02G102100;TraesCS1D02G351800;TraesCS3D02G061500;TraesCS5D02G488500;TraesCS2D02G491000;TraesCS7B02G469000;TraesCS3D02G090700;TraesCS3B02G609400;TraesCS4B02G005900;TraesCS5B02G318300;…	TraesCS5A02G214600;;;TraesCS7D02G306000;TraesCS2D02G340600;TraesCS6B02G051900;TraesCS1B02G195000;TraesCS5A02G214800;TraesCS3A02G061600;;TraesCS5D02G012000;TraesCS7D02G102100;TraesCS1D02G351800;TraesCS3D02G061500;;;;TraesCS3D02G090700;;TraesCS4B02G005900;;;TraesCS5A02G004600
3	GO:0015002	MF	heme-copper terminal oxidase activity	3/576	76/62617	0.0332067	1	TraesCS6D02G139400;TraesCSU02G158700;TraesCS7A02G098500	TraesCS6D02G139400;TraesCSU02G158700;TraesCS7A02G098500
3	GO:0004129	MF	cytochrome-c oxidase activity	3/576	76/62617	0.0332067	1	TraesCS6D02G139400;TraesCSU02G158700;TraesCS7A02G098500	TraesCS6D02G139400;TraesCSU02G158700;TraesCS7A02G098500
3	GO:0016676	MF	oxidoreductase activity, acting on a heme group of donors, oxygen as acceptor	3/576	76/62617	0.0332067	1	TraesCS6D02G139400;TraesCSU02G158700;TraesCS7A02G098500	TraesCS6D02G139400;TraesCSU02G158700;TraesCS7A02G098500
3	GO:0016675	MF	oxidoreductase activity, acting on a heme group of donors	3/576	76/62617	0.0332067	1	TraesCS6D02G139400;TraesCSU02G158700;TraesCS7A02G098500	TraesCS6D02G139400;TraesCSU02G158700;TraesCS7A02G098500
13	GO:0043565	MF	sequence-specific DNA binding	13/576	778/62617	0.0358285	1	TraesCS2A02G365800;TraesCS7A02G214100;TraesCS3D02G280600;TraesCS1D02G363300;TraesCS5A02G401200;TraesCS7B02G264800;TraesCS5D02G491100;TraesCS3D02G113200;TraesCS2A02G192600;TraesCS6A02G175800;TraesCS3A02G111200;TraesCS6B02G209600;TraesCS6D02G087400	;TraesCS7A02G214100;TraesCS3D02G280600;TraesCS1D02G363300;;TraesCS7B02G264800;;TraesCS3D02G113200;TraesCS2A02G192600;TraesCS6A02G175800;TraesCS3A02G111200;TraesCS6B02G209600;TraesCS6D02G087400
6	GO:0045735	MF	nutrient reservoir activity	6/576	272/62617	0.0410271	1	TraesCS4B02G017500;TraesCS4A02G296000;TraesCS4B02G017600;TraesCS4D02G016100;TraesCS6A02G028700;TraesCS4D02G016000	TraesCS4B02G017500;;TraesCS4B02G017600;TraesCS4D02G016100;TraesCS6A02G028700;TraesCS4D02G016000
18	GO:0140110	MF	transcription regulator activity	18/576	1183/62617	0.0428956	1	TraesCS2A02G365800;TraesCS5D02G491100;TraesCS3A02G111200;TraesCS1D02G363300;TraesCS2B02G221700;TraesCS7B02G264800;TraesCS3D02G113200;TraesCS4D02G276100;TraesCS5A02G401200;TraesCS7A02G334700;TraesCS6D02G136200;TraesCS4A02G078700;TraesCS3D02G280600;TraesCS2A02G192600;TraesCS6A02G175800;TraesCS4D02G245200;TraesCS6B02G209600;TraesCS6D02G087400	;;TraesCS3A02G111200;TraesCS1D02G363300;TraesCS2B02G221700;TraesCS7B02G264800;TraesCS3D02G113200;TraesCS4D02G276100;;TraesCS7A02G334700;TraesCS6D02G136200;TraesCS4A02G078700;TraesCS3D02G280600;TraesCS2A02G192600;TraesCS6A02G175800;TraesCS4D02G245200;TraesCS6B02G209600;TraesCS6D02G087400
25	GO:0015075	MF	ion transmembrane transporter activity	25/576	1804/62617	0.0439702	1	TraesCS2D02G455600;TraesCS4D02G263000;TraesCS4B02G243500;TraesCS2A02G425919;TraesCS2D02G318600;TraesCS3A02G224100;TraesCS4B02G063000;TraesCS7B02G395800;TraesCS7A02G098500;TraesCS2B02G295700;TraesCS3B02G372100;TraesCS2D02G506200;TraesCS4A02G066200;TraesCS4D02G243100;TraesCS5B02G520200;TraesCS6D02G139400;TraesCS7D02G080200;TraesCS2A02G434200;TraesCS2B02G338800;TraesCS7D02G056700;TraesCS3A02G202900;…	;TraesCS4D02G263000;;;TraesCS2D02G318600;TraesCS3A02G224100;TraesCS4B02G063000;;TraesCS7A02G098500;TraesCS2B02G295700;;;TraesCS4A02G066200;TraesCS4D02G243100;;TraesCS6D02G139400;TraesCS7D02G080200;;TraesCS2B02G338800;TraesCS7D02G056700;TraesCS3A02G202900;TraesCS2D02G256000;TraesCSU02G158700;TraesCS3B02G265500;
1	GO:0010295	MF	(+)-abscisic acid 8'-hydroxylase activity	1/576	5/62617	0.0451569	1	TraesCS6B02G298500

## Sheet: Sheet3
Number	GO ID	Term Type	Description	Ratio_in_study	Ratio_in_pop	Pvalue	Padjust	Gene_ids	Gene_names
19	GO:0009853	BP	photorespiration	19/2519	47/62617	2.46216e-07	0.000241134	TraesCS2D02G065600;TraesCS2D02G065300;TraesCS2D02G065200;TraesCS2B02G079500;TraesCS5B02G162600;TraesCS2B02G079100;TraesCS2D02G065100;TraesCS5A02G165700;TraesCS5D02G169900;TraesCS2A02G067300;TraesCS5B02G162800;TraesCS5D02G169600;TraesCS2B02G079200;TraesCS2A02G067100;TraesCS5A02G165400;TraesCS2B02G079300;TraesCS2A02G067200;TraesCS2A02G066800;TraesCS2A02G066700	TraesCS2D02G065600;TraesCS2D02G065300;TraesCS2D02G065200;TraesCS2B02G079500;TraesCS5B02G162600;TraesCS2B02G079100;TraesCS2D02G065100;TraesCS5A02G165700;TraesCS5D02G169900;TraesCS2A02G067300;TraesCS5B02G162800;TraesCS5D02G169600;TraesCS2B02G079200;TraesCS2A02G067100;TraesCS5A02G165400;TraesCS2B02G079300;TraesCS2A02G067200;TraesCS2A02G066800;TraesCS2A02G066700
33	GO:0010951	BP	negative regulation of endopeptidase activity	33/2519	145/62617	3.96978e-07	0.000241134	TraesCSU02G049500;TraesCS5D02G479200;TraesCS1B02G034400;TraesCS7D02G172000;TraesCS5B02G478200;TraesCS4D02G325000;TraesCS1B02G276200;TraesCS1B02G035000;TraesCS5D02G425800;TraesCS5A02G359700;TraesCS7D02G168000;TraesCS5B02G419900;TraesCS1D02G028500;TraesCS6B02G095100;TraesCS1A02G265700;TraesCS1B02G276500;TraesCS1B02G043800;TraesCS4B02G249400;TraesCS1A02G265600;TraesCS4D02G325100;TraesCS7D02G083700;T…	TraesCSU02G049500;;TraesCS1B02G034400;TraesCS7D02G172000;;TraesCS4D02G325000;TraesCS1B02G276200;TraesCS1B02G035000;TraesCS5D02G425800;;TraesCS7D02G168000;;TraesCS1D02G028500;TraesCS6B02G095100;TraesCS1A02G265700;TraesCS1B02G276500;TraesCS1B02G043800;;TraesCS1A02G265600;TraesCS4D02G325100;TraesCS7D02G083700;TraesCSU02G000300;TraesCS7A02G171200;TraesCS1B02G036100;;TraesCS1B02G276300;;;;;TraesCS1B02…
33	GO:0052548	BP	regulation of endopeptidase activity	33/2519	145/62617	3.96978e-07	0.000241134	TraesCSU02G049500;TraesCS5D02G479200;TraesCS1B02G034400;TraesCS7D02G172000;TraesCS5B02G478200;TraesCS4D02G325000;TraesCS1B02G276200;TraesCS1B02G035000;TraesCS5D02G425800;TraesCS5A02G359700;TraesCS7D02G168000;TraesCS5B02G419900;TraesCS1D02G028500;TraesCS6B02G095100;TraesCS1A02G265700;TraesCS1B02G276500;TraesCS1B02G043800;TraesCS4B02G249400;TraesCS1A02G265600;TraesCS4D02G325100;TraesCS7D02G083700;T…	TraesCSU02G049500;;TraesCS1B02G034400;TraesCS7D02G172000;;TraesCS4D02G325000;TraesCS1B02G276200;TraesCS1B02G035000;TraesCS5D02G425800;;TraesCS7D02G168000;;TraesCS1D02G028500;TraesCS6B02G095100;TraesCS1A02G265700;TraesCS1B02G276500;TraesCS1B02G043800;;TraesCS1A02G265600;TraesCS4D02G325100;TraesCS7D02G083700;TraesCSU02G000300;TraesCS7A02G171200;TraesCS1B02G036100;;TraesCS1B02G276300;;;;;TraesCS1B02…
29	GO:0009407	BP	toxin catabolic process	29/2519	159/62617	4.75087e-07	0.000241134	TraesCS5B02G426300;TraesCS3D02G483000;TraesCS3A02G459500;TraesCS3B02G471900;TraesCS3D02G452100;TraesCS4A02G435300;TraesCS3A02G437900;TraesCS2D02G589400;TraesCS3D02G430200;TraesCS3A02G437400;TraesCS3B02G536100;TraesCS6B02G429400;TraesCS3D02G429600;TraesCS3D02G429700;TraesCS1D02G190100;TraesCS7A02G132000;TraesCS7D02G044500;TraesCS2D02G589300;TraesCS4D02G295400;TraesCS6B02G429600;TraesCS1B02G194300;…	;;;;;;;;;;;;;;TraesCS1D02G190100;TraesCS7A02G132000;TraesCS7D02G044500;;TraesCS4D02G295400;;TraesCS1B02G194300;TraesCS3A02G260800;;;;;TraesCS7D02G131600;TraesCS7A02G049400;
45	GO:0006749	BP	glutathione metabolic process	45/2519	313/62617	5.68931e-07	0.000241134	TraesCS5B02G426300;TraesCS7B02G084400;TraesCS3D02G483000;TraesCS3A02G459500;TraesCS3B02G471900;TraesCS3D02G452100;TraesCS4A02G435300;TraesCS3A02G437900;TraesCS3D02G430200;TraesCS2D02G589400;TraesCS3A02G437400;TraesCS6B02G429600;TraesCS3B02G536100;TraesCS6B02G429400;TraesCS3D02G429600;TraesCS5B02G020700;TraesCS3D02G429700;TraesCS1D02G190100;TraesCS7A02G132000;TraesCS7D02G131600;TraesCS2D02G589300;…	;TraesCS7B02G084400;;;;;;;;;;;;;;TraesCS5B02G020700;;TraesCS1D02G190100;TraesCS7A02G132000;TraesCS7D02G131600;;TraesCS4D02G201200;;;TraesCS4A02G103700;TraesCS7A02G049400;TraesCS4D02G327800;TraesCS1D02G095400;TraesCS4D02G295400;TraesCS7D02G278600;;;TraesCS5D02G309800;TraesCS1B02G194300;TraesCS3A02G260800;;;TraesCS2D02G044100;;;TraesCS7D02G044500;TraesCS5A02G024100;TraesCS1D02G094900;;TraesCS4A02G1…
24	GO:0043094	BP	cellular metabolic compound salvage	24/2519	174/62617	6.01941e-07	0.000241134	TraesCS2B02G079500;TraesCS2A02G066700;TraesCS1B02G238200;TraesCS5B02G162800;TraesCS5D02G169600;TraesCS2B02G079200;TraesCS2A02G067100;TraesCS2A02G067200;TraesCS2B02G079300;TraesCS3D02G084300;TraesCS2A02G066800;TraesCS2D02G065200;TraesCS2B02G079100;TraesCS1D02G226400;TraesCS5D02G169900;TraesCS5A02G165400;TraesCS2D02G065600;TraesCS6B02G251600;TraesCS2A02G067300;TraesCS5B02G162600;TraesCS2D02G065100;…	TraesCS2B02G079500;TraesCS2A02G066700;TraesCS1B02G238200;TraesCS5B02G162800;TraesCS5D02G169600;TraesCS2B02G079200;TraesCS2A02G067100;TraesCS2A02G067200;TraesCS2B02G079300;TraesCS3D02G084300;TraesCS2A02G066800;TraesCS2D02G065200;TraesCS2B02G079100;TraesCS1D02G226400;TraesCS5D02G169900;TraesCS5A02G165400;TraesCS2D02G065600;TraesCS6B02G251600;TraesCS2A02G067300;TraesCS5B02G162600;TraesCS2D02G065100;…
39	GO:0032269	BP	negative regulation of cellular protein metabolic process	39/2519	302/62617	7.4997e-07	0.000241134	TraesCSU02G049500;TraesCS5D02G479200;TraesCS1B02G034400;TraesCS5A02G475500;TraesCS7D02G172000;TraesCS5B02G478200;TraesCS5B02G488600;TraesCS4D02G325000;TraesCS1B02G276200;TraesCS1B02G035000;TraesCS5D02G425800;TraesCS5A02G359700;TraesCS7D02G168000;TraesCS5B02G419900;TraesCS1D02G028500;TraesCS6B02G095100;TraesCS1A02G265700;TraesCS1B02G276500;TraesCS5B02G362000;TraesCS1A02G265600;TraesCS5A02G475400;T…	TraesCSU02G049500;;TraesCS1B02G034400;;TraesCS7D02G172000;;;TraesCS4D02G325000;TraesCS1B02G276200;TraesCS1B02G035000;TraesCS5D02G425800;;TraesCS7D02G168000;;TraesCS1D02G028500;TraesCS6B02G095100;TraesCS1A02G265700;TraesCS1B02G276500;;TraesCS1A02G265600;;TraesCS4D02G325100;TraesCS7D02G083700;TraesCSU02G000300;TraesCSU02G183200;TraesCS1B02G276300;TraesCS7A02G171200;TraesCS1B02G036100;TraesCSU02G183…
39	GO:0051248	BP	negative regulation of protein metabolic process	39/2519	302/62617	7.4997e-07	0.000241134	TraesCSU02G049500;TraesCS5D02G479200;TraesCS1B02G034400;TraesCS5A02G475500;TraesCS7D02G172000;TraesCS5B02G478200;TraesCS5B02G488600;TraesCS4D02G325000;TraesCS1B02G276200;TraesCS1B02G035000;TraesCS5D02G425800;TraesCS5A02G359700;TraesCS7D02G168000;TraesCS5B02G419900;TraesCS1D02G028500;TraesCS6B02G095100;TraesCS1A02G265700;TraesCS1B02G276500;TraesCS5B02G362000;TraesCS1A02G265600;TraesCS5A02G475400;T…	TraesCSU02G049500;;TraesCS1B02G034400;;TraesCS7D02G172000;;;TraesCS4D02G325000;TraesCS1B02G276200;TraesCS1B02G035000;TraesCS5D02G425800;;TraesCS7D02G168000;;TraesCS1D02G028500;TraesCS6B02G095100;TraesCS1A02G265700;TraesCS1B02G276500;;TraesCS1A02G265600;;TraesCS4D02G325100;TraesCS7D02G083700;TraesCSU02G000300;TraesCSU02G183200;TraesCS1B02G276300;TraesCS7A02G171200;TraesCS1B02G036100;TraesCSU02G183…
33	GO:0051346	BP	negative regulation of hydrolase activity	33/2519	204/62617	8.43587e-07	0.000241134	TraesCSU02G049500;TraesCS5D02G479200;TraesCS1B02G034400;TraesCS7D02G172000;TraesCS5B02G478200;TraesCS4D02G325000;TraesCS1B02G276200;TraesCS1B02G035000;TraesCS5D02G425800;TraesCS5A02G359700;TraesCS7D02G168000;TraesCS5B02G419900;TraesCS1D02G028500;TraesCS6B02G095100;TraesCS1A02G265700;TraesCS1B02G276500;TraesCS1B02G043800;TraesCS4B02G249400;TraesCS1A02G265600;TraesCS4D02G325100;TraesCS7D02G083700;T…	TraesCSU02G049500;;TraesCS1B02G034400;TraesCS7D02G172000;;TraesCS4D02G325000;TraesCS1B02G276200;TraesCS1B02G035000;TraesCS5D02G425800;;TraesCS7D02G168000;;TraesCS1D02G028500;TraesCS6B02G095100;TraesCS1A02G265700;TraesCS1B02G276500;TraesCS1B02G043800;;TraesCS1A02G265600;TraesCS4D02G325100;TraesCS7D02G083700;TraesCSU02G000300;TraesCS7A02G171200;TraesCS1B02G036100;;TraesCS1B02G276300;;;;;TraesCS1B02…
33	GO:0010466	BP	negative regulation of peptidase activity	33/2519	191/62617	8.80612e-07	0.000241134	TraesCSU02G049500;TraesCS5D02G479200;TraesCS1B02G034400;TraesCS7D02G172000;TraesCS5B02G478200;TraesCS4D02G325000;TraesCS1B02G276200;TraesCS1B02G035000;TraesCS5D02G425800;TraesCS5A02G359700;TraesCS7D02G168000;TraesCS5B02G419900;TraesCS1D02G028500;TraesCS6B02G095100;TraesCS1A02G265700;TraesCS1B02G276500;TraesCS1B02G043800;TraesCS4B02G249400;TraesCS1A02G265600;TraesCS4D02G325100;TraesCS7D02G083700;T…	TraesCSU02G049500;;TraesCS1B02G034400;TraesCS7D02G172000;;TraesCS4D02G325000;TraesCS1B02G276200;TraesCS1B02G035000;TraesCS5D02G425800;;TraesCS7D02G168000;;TraesCS1D02G028500;TraesCS6B02G095100;TraesCS1A02G265700;TraesCS1B02G276500;TraesCS1B02G043800;;TraesCS1A02G265600;TraesCS4D02G325100;TraesCS7D02G083700;TraesCSU02G000300;TraesCS7A02G171200;TraesCS1B02G036100;;TraesCS1B02G276300;;;;;TraesCS1B02…
33	GO:0052547	BP	regulation of peptidase activity	33/2519	191/62617	8.80612e-07	0.000241134	TraesCSU02G049500;TraesCS5D02G479200;TraesCS1B02G034400;TraesCS7D02G172000;TraesCS5B02G478200;TraesCS4D02G325000;TraesCS1B02G276200;TraesCS1B02G035000;TraesCS5D02G425800;TraesCS5A02G359700;TraesCS7D02G168000;TraesCS5B02G419900;TraesCS1D02G028500;TraesCS6B02G095100;TraesCS1A02G265700;TraesCS1B02G276500;TraesCS1B02G043800;TraesCS4B02G249400;TraesCS1A02G265600;TraesCS4D02G325100;TraesCS7D02G083700;T…	TraesCSU02G049500;;TraesCS1B02G034400;TraesCS7D02G172000;;TraesCS4D02G325000;TraesCS1B02G276200;TraesCS1B02G035000;TraesCS5D02G425800;;TraesCS7D02G168000;;TraesCS1D02G028500;TraesCS6B02G095100;TraesCS1A02G265700;TraesCS1B02G276500;TraesCS1B02G043800;;TraesCS1A02G265600;TraesCS4D02G325100;TraesCS7D02G083700;TraesCSU02G000300;TraesCS7A02G171200;TraesCS1B02G036100;;TraesCS1B02G276300;;;;;TraesCS1B02…
29	GO:0009404	BP	toxin metabolic process	29/2519	191/62617	8.80612e-07	0.000241134	TraesCS5B02G426300;TraesCS3D02G483000;TraesCS3A02G459500;TraesCS3B02G471900;TraesCS3D02G452100;TraesCS4A02G435300;TraesCS3A02G437900;TraesCS2D02G589400;TraesCS3D02G430200;TraesCS3A02G437400;TraesCS3B02G536100;TraesCS6B02G429400;TraesCS3D02G429600;TraesCS3D02G429700;TraesCS1D02G190100;TraesCS7A02G132000;TraesCS7D02G044500;TraesCS2D02G589300;TraesCS4D02G295400;TraesCS6B02G429600;TraesCS1B02G194300;…	;;;;;;;;;;;;;;TraesCS1D02G190100;TraesCS7A02G132000;TraesCS7D02G044500;;TraesCS4D02G295400;;TraesCS1B02G194300;TraesCS3A02G260800;;;;;TraesCS7D02G131600;TraesCS7A02G049400;
44	GO:0006633	BP	fatty acid biosynthetic process	44/2519	457/62617	9.02261e-07	0.000241134	TraesCS4A02G218400;TraesCS3A02G418000;TraesCS1B02G168500;TraesCS5B02G382200;TraesCS1D02G008900;TraesCS7B02G092300;TraesCS2B02G402100;TraesCS4B02G099700;TraesCS7A02G187000;TraesCS2D02G382300;TraesCS1D02G147900;TraesCS1D02G013600;TraesCS7D02G175900;TraesCS2D02G528400;TraesCS6B02G464800;TraesCSU02G055100;TraesCS6B02G193400;TraesCS4D02G093600;TraesCS7B02G079500;TraesCS6A02G132200;TraesCS1B02G168400;T…	;;TraesCS1B02G168500;;TraesCS1D02G008900;TraesCS7B02G092300;;TraesCS4B02G099700;TraesCS7A02G187000;TraesCS2D02G382300;TraesCS1D02G147900;TraesCS1D02G013600;TraesCS7D02G175900;;;TraesCSU02G055100;TraesCS6B02G193400;TraesCS4D02G093600;TraesCS7B02G079500;TraesCS6A02G132200;TraesCS1B02G168400;TraesCS1B02G048000;TraesCS2D02G364800;TraesCS6A02G185100;;TraesCS4B02G097200;TraesCS2D02G381900;;;TraesCS2B02…
22	GO:0006022	BP	aminoglycan metabolic process	22/2519	166/62617	1.00163e-06	0.000241134	TraesCS5B02G399800;TraesCS6D02G199500;TraesCS3A02G373800;TraesCS2D02G348800;TraesCS4A02G264600;TraesCS5A02G272400;TraesCS2B02G047300;TraesCS5B02G272600;TraesCS3A02G260200;TraesCS5A02G394900;TraesCSU02G026200;TraesCS3D02G229800;TraesCS3D02G261700;TraesCS3D02G260500;TraesCS2A02G350900;TraesCS1A02G203700;TraesCS5D02G280400;TraesCS2A02G350600;TraesCS3B02G406000;TraesCS2D02G349000;TraesCS5B02G403700;T…	;TraesCS6D02G199500;;TraesCS2D02G348800;;TraesCS5A02G272400;TraesCS2B02G047300;TraesCS5B02G272600;TraesCS3A02G260200;;TraesCSU02G026200;TraesCS3D02G229800;TraesCS3D02G261700;TraesCS3D02G260500;;TraesCS1A02G203700;TraesCS5D02G280400;;;TraesCS2D02G349000;;TraesCS2D02G033100
23	GO:0019685	BP	photosynthesis, dark reaction	23/2519	53/62617	1.00488e-06	0.000241134	TraesCS2B02G079500;TraesCS2A02G066700;TraesCS5B02G162800;TraesCS5D02G169600;TraesCS2B02G079200;TraesCS2A02G067100;TraesCS2A02G067200;TraesCS2B02G079300;TraesCS4A02G093100;TraesCSU02G063400;TraesCS2A02G066800;TraesCS2D02G065200;TraesCS2B02G079100;TraesCS5D02G169900;TraesCS5A02G165400;TraesCS2D02G065600;TraesCS2A02G067300;TraesCS5B02G162600;TraesCS4B02G211400;TraesCS2D02G065100;TraesCS5A02G165700;T…	TraesCS2B02G079500;TraesCS2A02G066700;TraesCS5B02G162800;TraesCS5D02G169600;TraesCS2B02G079200;TraesCS2A02G067100;TraesCS2A02G067200;TraesCS2B02G079300;TraesCS4A02G093100;TraesCSU02G063400;TraesCS2A02G066800;TraesCS2D02G065200;TraesCS2B02G079100;TraesCS5D02G169900;TraesCS5A02G165400;TraesCS2D02G065600;TraesCS2A02G067300;TraesCS5B02G162600;TraesCS4B02G211400;TraesCS2D02G065100;TraesCS5A02G165700;T…
23	GO:0019253	BP	reductive pentose-phosphate cycle	23/2519	53/62617	1.00488e-06	0.000241134	TraesCS2B02G079500;TraesCS2A02G066700;TraesCS5B02G162800;TraesCS5D02G169600;TraesCS2B02G079200;TraesCS2A02G067100;TraesCS2A02G067200;TraesCS2B02G079300;TraesCS4A02G093100;TraesCSU02G063400;TraesCS2A02G066800;TraesCS2D02G065200;TraesCS2B02G079100;TraesCS5D02G169900;TraesCS5A02G165400;TraesCS2D02G065600;TraesCS2A02G067300;TraesCS5B02G162600;TraesCS4B02G211400;TraesCS2D02G065100;TraesCS5A02G165700;T…	TraesCS2B02G079500;TraesCS2A02G066700;TraesCS5B02G162800;TraesCS5D02G169600;TraesCS2B02G079200;TraesCS2A02G067100;TraesCS2A02G067200;TraesCS2B02G079300;TraesCS4A02G093100;TraesCSU02G063400;TraesCS2A02G066800;TraesCS2D02G065200;TraesCS2B02G079100;TraesCS5D02G169900;TraesCS5A02G165400;TraesCS2D02G065600;TraesCS2A02G067300;TraesCS5B02G162600;TraesCS4B02G211400;TraesCS2D02G065100;TraesCS5A02G165700;T…
40	GO:0044092	BP	negative regulation of molecular function	40/2519	360/62617	1.00893e-06	0.000241134	TraesCSU02G049500;TraesCS5D02G479200;TraesCS1B02G034400;TraesCS7D02G172000;TraesCS5B02G478200;TraesCS4D02G325000;TraesCS1B02G276200;TraesCS1B02G035000;TraesCS7D02G164500;TraesCS5D02G425800;TraesCS2B02G442700;TraesCS5A02G359700;TraesCS7D02G168000;TraesCS5B02G419900;TraesCS1D02G028500;TraesCS6B02G095100;TraesCS1A02G265700;TraesCS1B02G276500;TraesCS5B02G362000;TraesCS1A02G265600;TraesCS4D02G325100;T…	TraesCSU02G049500;;TraesCS1B02G034400;TraesCS7D02G172000;;TraesCS4D02G325000;TraesCS1B02G276200;TraesCS1B02G035000;TraesCS7D02G164500;TraesCS5D02G425800;;;TraesCS7D02G168000;;TraesCS1D02G028500;TraesCS6B02G095100;TraesCS1A02G265700;TraesCS1B02G276500;;TraesCS1A02G265600;TraesCS4D02G325100;TraesCS7D02G083700;TraesCSU02G000300;TraesCS1B02G276300;TraesCS7A02G171200;TraesCS1B02G036100;TraesCS1B02G043…
33	GO:0045861	BP	negative regulation of proteolysis	33/2519	193/62617	1.06402e-06	0.000241134	TraesCSU02G049500;TraesCS5D02G479200;TraesCS1B02G034400;TraesCS7D02G172000;TraesCS5B02G478200;TraesCS4D02G325000;TraesCS1B02G276200;TraesCS1B02G035000;TraesCS5D02G425800;TraesCS5A02G359700;TraesCS7D02G168000;TraesCS5B02G419900;TraesCS1D02G028500;TraesCS6B02G095100;TraesCS1A02G265700;TraesCS1B02G276500;TraesCS1B02G043800;TraesCS4B02G249400;TraesCS1A02G265600;TraesCS4D02G325100;TraesCS7D02G083700;T…	TraesCSU02G049500;;TraesCS1B02G034400;TraesCS7D02G172000;;TraesCS4D02G325000;TraesCS1B02G276200;TraesCS1B02G035000;TraesCS5D02G425800;;TraesCS7D02G168000;;TraesCS1D02G028500;TraesCS6B02G095100;TraesCS1A02G265700;TraesCS1B02G276500;TraesCS1B02G043800;;TraesCS1A02G265600;TraesCS4D02G325100;TraesCS7D02G083700;TraesCSU02G000300;TraesCS7A02G171200;TraesCS1B02G036100;;TraesCS1B02G276300;;;;;TraesCS1B02…
48	GO:0042744	BP	hydrogen peroxide catabolic process	48/2519	509/62617	1.11456e-06	0.000241134	TraesCS7A02G222200;TraesCS3B02G446800;TraesCS4D02G234200;TraesCS3A02G136300;TraesCS7D02G369900;TraesCS7B02G251200;TraesCS7A02G339600;TraesCS2A02G573500;TraesCS4D02G102600;TraesCS7D02G066400;TraesCS7D02G347300;TraesCS4A02G419300;TraesCS7D02G223900;TraesCS1D02G080800;TraesCS7B02G251100;TraesCS2B02G098400;TraesCS3A02G412400;TraesCS3D02G406900;TraesCS3B02G446600;TraesCS5B02G147200;TraesCS4B02G233000;…	TraesCS7A02G222200;;TraesCS4D02G234200;TraesCS3A02G136300;TraesCS7D02G369900;TraesCS7B02G251200;TraesCS7A02G339600;;TraesCS4D02G102600;TraesCS7D02G066400;TraesCS7D02G347300;;TraesCS7D02G223900;TraesCS1D02G080800;TraesCS7B02G251100;TraesCS2B02G098400;;;;TraesCS5B02G147200;TraesCS4B02G233000;;;;TraesCS6D02G397200;;;TraesCS1D02G079800;TraesCSU02G103400;TraesCS4A02G076900;;TraesCS7B02G128700;TraesCS1…
48	GO:0042743	BP	hydrogen peroxide metabolic process	48/2519	509/62617	1.11456e-06	0.000241134	TraesCS7A02G222200;TraesCS3B02G446800;TraesCS4D02G234200;TraesCS3A02G136300;TraesCS7D02G369900;TraesCS7B02G251200;TraesCS7A02G339600;TraesCS2A02G573500;TraesCS4D02G102600;TraesCS7D02G066400;TraesCS7D02G347300;TraesCS4A02G419300;TraesCS7D02G223900;TraesCS1D02G080800;TraesCS7B02G251100;TraesCS2B02G098400;TraesCS3A02G412400;TraesCS3D02G406900;TraesCS3B02G446600;TraesCS5B02G147200;TraesCS4B02G233000;…	TraesCS7A02G222200;;TraesCS4D02G234200;TraesCS3A02G136300;TraesCS7D02G369900;TraesCS7B02G251200;TraesCS7A02G339600;;TraesCS4D02G102600;TraesCS7D02G066400;TraesCS7D02G347300;;TraesCS7D02G223900;TraesCS1D02G080800;TraesCS7B02G251100;TraesCS2B02G098400;;;;TraesCS5B02G147200;TraesCS4B02G233000;;;;TraesCS6D02G397200;;;TraesCS1D02G079800;TraesCSU02G103400;TraesCS4A02G076900;;TraesCS7B02G128700;TraesCS1…
40	GO:0043086	BP	negative regulation of catalytic activity	40/2519	350/62617	1.46584e-06	0.000241134	TraesCSU02G049500;TraesCS5D02G479200;TraesCS1B02G034400;TraesCS7D02G172000;TraesCS5B02G478200;TraesCS4D02G325000;TraesCS1B02G276200;TraesCS1B02G035000;TraesCS7D02G164500;TraesCS5D02G425800;TraesCS2B02G442700;TraesCS5A02G359700;TraesCS7D02G168000;TraesCS5B02G419900;TraesCS1D02G028500;TraesCS6B02G095100;TraesCS1A02G265700;TraesCS1B02G276500;TraesCS5B02G362000;TraesCS1A02G265600;TraesCS4D02G325100;T…	TraesCSU02G049500;;TraesCS1B02G034400;TraesCS7D02G172000;;TraesCS4D02G325000;TraesCS1B02G276200;TraesCS1B02G035000;TraesCS7D02G164500;TraesCS5D02G425800;;;TraesCS7D02G168000;;TraesCS1D02G028500;TraesCS6B02G095100;TraesCS1A02G265700;TraesCS1B02G276500;;TraesCS1A02G265600;TraesCS4D02G325100;TraesCS7D02G083700;TraesCSU02G000300;TraesCS1B02G276300;TraesCS7A02G171200;TraesCS1B02G036100;TraesCS1B02G043…
48	GO:0016999	BP	antibiotic metabolic process	48/2519	545/62617	1.4717e-06	0.000241134	TraesCS7A02G222200;TraesCS3B02G446800;TraesCS4D02G234200;TraesCS3A02G136300;TraesCS7D02G369900;TraesCS7B02G251200;TraesCS7A02G339600;TraesCS2A02G573500;TraesCS4D02G102600;TraesCS7D02G066400;TraesCS7D02G347300;TraesCS4A02G419300;TraesCS7D02G223900;TraesCS1D02G080800;TraesCS7B02G251100;TraesCS2B02G098400;TraesCS3A02G412400;TraesCS3D02G406900;TraesCS3B02G446600;TraesCS5B02G147200;TraesCS4B02G233000;…	TraesCS7A02G222200;;TraesCS4D02G234200;TraesCS3A02G136300;TraesCS7D02G369900;TraesCS7B02G251200;TraesCS7A02G339600;;TraesCS4D02G102600;TraesCS7D02G066400;TraesCS7D02G347300;;TraesCS7D02G223900;TraesCS1D02G080800;TraesCS7B02G251100;TraesCS2B02G098400;;;;TraesCS5B02G147200;TraesCS4B02G233000;;;;TraesCS6D02G397200;;;TraesCS1D02G079800;TraesCSU02G103400;TraesCS4A02G076900;;TraesCS7B02G128700;TraesCS1…
95	GO:0098754	BP	detoxification	95/2519	787/62617	1.4855e-06	0.000241134	TraesCS5B02G426300;TraesCS3B02G446800;TraesCS6B02G197100;TraesCS4B02G044400;TraesCS3D02G518200;TraesCS7D02G347300;TraesCS4A02G419300;TraesCS1D02G080800;TraesCS1D02G318800;TraesCS5B02G147200;TraesCS1D02G190100;TraesCS5A02G400500;TraesCS7D02G131600;TraesCS6D02G397200;TraesCS2D02G598000;TraesCSU02G103400;TraesCS4D02G295400;TraesCS1D02G080900;TraesCS7A02G132000;TraesCS1B02G194300;TraesCS6B02G042600;T…	;;TraesCS6B02G197100;TraesCS4B02G044400;;TraesCS7D02G347300;;TraesCS1D02G080800;TraesCS1D02G318800;TraesCS5B02G147200;TraesCS1D02G190100;;TraesCS7D02G131600;TraesCS6D02G397200;;TraesCSU02G103400;TraesCS4D02G295400;TraesCS1D02G080900;TraesCS7A02G132000;TraesCS1B02G194300;TraesCS6B02G042600;;;TraesCS7A02G049400;TraesCS7D02G152400;;;TraesCS3A02G136300;TraesCS7D02G369900;;;TraesCSU02G137300;TraesCS2B…
48	GO:0051187	BP	cofactor catabolic process	48/2519	546/62617	1.51331e-06	0.000241134	TraesCS7A02G222200;TraesCS3B02G446800;TraesCS4D02G234200;TraesCS3A02G136300;TraesCS7D02G369900;TraesCS7B02G251200;TraesCS7A02G339600;TraesCS2A02G573500;TraesCS4D02G102600;TraesCS7D02G066400;TraesCS7D02G347300;TraesCS4A02G419300;TraesCS7D02G223900;TraesCS1D02G080800;TraesCS7B02G251100;TraesCS2B02G098400;TraesCS3A02G412400;TraesCS3D02G406900;TraesCS3B02G446600;TraesCS5B02G147200;TraesCS4B02G233000;…	TraesCS7A02G222200;;TraesCS4D02G234200;TraesCS3A02G136300;TraesCS7D02G369900;TraesCS7B02G251200;TraesCS7A02G339600;;TraesCS4D02G102600;TraesCS7D02G066400;TraesCS7D02G347300;;TraesCS7D02G223900;TraesCS1D02G080800;TraesCS7B02G251100;TraesCS2B02G098400;;;;TraesCS5B02G147200;TraesCS4B02G233000;;;;TraesCS6D02G397200;;;TraesCS1D02G079800;TraesCSU02G103400;TraesCS4A02G076900;;TraesCS7B02G128700;TraesCS1…
49	GO:0006575	BP	cellular modified amino acid metabolic process	49/2519	409/62617	1.63234e-06	0.000241134	TraesCS5B02G426300;TraesCS7B02G084400;TraesCS3D02G483000;TraesCS3A02G459500;TraesCS3B02G471900;TraesCS3D02G452100;TraesCS4A02G435300;TraesCS3A02G437900;TraesCS3D02G430200;TraesCS2D02G589400;TraesCS3A02G437400;TraesCS6B02G429600;TraesCS3B02G536100;TraesCS6B02G429400;TraesCS3D02G429600;TraesCS5B02G020700;TraesCS3D02G429700;TraesCS1D02G190100;TraesCS7A02G132000;TraesCS7D02G131600;TraesCS2D02G589300;…	;TraesCS7B02G084400;;;;;;;;;;;;;;TraesCS5B02G020700;;TraesCS1D02G190100;TraesCS7A02G132000;TraesCS7D02G131600;;TraesCS4D02G201200;;;;TraesCS4A02G103700;TraesCS7A02G049400;TraesCS4D02G327800;;TraesCS4D02G295400;TraesCS7D02G278600;;;TraesCS5D02G309800;TraesCS5B02G022900;TraesCS1B02G194300;;TraesCS3A02G260800;;;TraesCS2D02G044100;;;TraesCS1D02G095400;TraesCS7D02G044500;TraesCS5A02G024100;TraesCS1D02…
66	GO:0098869	BP	cellular oxidant detoxification	66/2519	625/62617	1.68744e-06	0.000241134	TraesCS7A02G222200;TraesCS6B02G197100;TraesCS3B02G446800;TraesCS1D02G318800;TraesCS4D02G041900;TraesCS4D02G234200;TraesCS3A02G136300;TraesCS7D02G369900;TraesCS7B02G251200;TraesCS3A02G412400;TraesCS6D02G158500;TraesCS7A02G339600;TraesCS2B02G173500;TraesCS2A02G573500;TraesCS4B02G044400;TraesCS2D02G598000;TraesCS7D02G066400;TraesCS7D02G347300;TraesCS4A02G419300;TraesCS7D02G223900;TraesCS1D02G080800;…	TraesCS7A02G222200;TraesCS6B02G197100;;TraesCS1D02G318800;TraesCS4D02G041900;TraesCS4D02G234200;TraesCS3A02G136300;TraesCS7D02G369900;TraesCS7B02G251200;;TraesCS6D02G158500;TraesCS7A02G339600;TraesCS2B02G173500;;TraesCS4B02G044400;;TraesCS7D02G066400;TraesCS7D02G347300;;TraesCS7D02G223900;TraesCS1D02G080800;TraesCS7B02G251100;TraesCS2B02G098400;;;;TraesCS6A02G169100;TraesCS5B02G147200;TraesCS7B02…
66	GO:1990748	BP	cellular detoxification	66/2519	628/62617	1.7421e-06	0.000241134	TraesCS7A02G222200;TraesCS6B02G197100;TraesCS3B02G446800;TraesCS1D02G318800;TraesCS4D02G041900;TraesCS4D02G234200;TraesCS3A02G136300;TraesCS7D02G369900;TraesCS7B02G251200;TraesCS3A02G412400;TraesCS6D02G158500;TraesCS7A02G339600;TraesCS2B02G173500;TraesCS2A02G573500;TraesCS4B02G044400;TraesCS2D02G598000;TraesCS7D02G066400;TraesCS7D02G347300;TraesCS4A02G419300;TraesCS7D02G223900;TraesCS1D02G080800;…	TraesCS7A02G222200;TraesCS6B02G197100;;TraesCS1D02G318800;TraesCS4D02G041900;TraesCS4D02G234200;TraesCS3A02G136300;TraesCS7D02G369900;TraesCS7B02G251200;;TraesCS6D02G158500;TraesCS7A02G339600;TraesCS2B02G173500;;TraesCS4B02G044400;;TraesCS7D02G066400;TraesCS7D02G347300;;TraesCS7D02G223900;TraesCS1D02G080800;TraesCS7B02G251100;TraesCS2B02G098400;;;;TraesCS6A02G169100;TraesCS5B02G147200;TraesCS7B02…
59	GO:0072330	BP	monocarboxylic acid biosynthetic process	59/2519	629/62617	1.76609e-06	0.000241134	TraesCS4A02G218400;TraesCS2D02G377400;TraesCS1B02G168500;TraesCS4D02G195100;TraesCS5B02G382200;TraesCS3A02G418000;TraesCS2D02G218700;TraesCS1D02G008900;TraesCS7B02G092300;TraesCS2B02G402100;TraesCS4B02G099700;TraesCS1D02G039500;TraesCS7A02G187000;TraesCS2D02G382300;TraesCS1D02G147900;TraesCS1D02G013600;TraesCS7D02G175900;TraesCS1B02G048000;TraesCS1B02G048300;TraesCS2D02G528400;TraesCS6B02G464800;…	;TraesCS2D02G377400;TraesCS1B02G168500;TraesCS4D02G195100;;;TraesCS2D02G218700;TraesCS1D02G008900;TraesCS7B02G092300;;TraesCS4B02G099700;TraesCS1D02G039500;TraesCS7A02G187000;TraesCS2D02G382300;TraesCS1D02G147900;TraesCS1D02G013600;TraesCS7D02G175900;TraesCS1B02G048000;TraesCS1B02G048300;;;TraesCSU02G055100;;TraesCS6B02G193400;TraesCS4D02G093600;TraesCS7B02G079500;TraesCS6A02G132200;TraesCS1B02G1…
55	GO:0009570	CC	chloroplast stroma	55/2519	629/62617	1.76609e-06	0.000241134	TraesCS4D02G021400;TraesCS6B02G197100;TraesCS7D02G407100;TraesCS1D02G348900;TraesCS7B02G278200;TraesCS2A02G355600;TraesCS3B02G237200;TraesCS3B02G435500;TraesCS7D02G283600;TraesCS1A02G346200;TraesCS4B02G023800;TraesCS4A02G190400;TraesCS7D02G344700;TraesCS2D02G238600;TraesCS2D02G349600;TraesCS4D02G212000;TraesCS5B02G228300;TraesCS6D02G158500;TraesCS6B02G084400;TraesCS6A02G169100;TraesCS4A02G093100;…	TraesCS4D02G021400;TraesCS6B02G197100;;TraesCS1D02G348900;;;TraesCS3B02G237200;;TraesCS7D02G283600;;TraesCS4B02G023800;TraesCS4A02G190400;TraesCS7D02G344700;TraesCS2D02G238600;TraesCS2D02G349600;TraesCS4D02G212000;TraesCS5B02G228300;TraesCS6D02G158500;TraesCS6B02G084400;TraesCS6A02G169100;TraesCS4A02G093100;;TraesCS6B02G251100;;TraesCS4A02G184100;TraesCS1D02G218000;;TraesCS4D02G122800;TraesCS7A02…
55	GO:0009532	CC	plastid stroma	55/2519	629/62617	1.76609e-06	0.000241134	TraesCS4D02G021400;TraesCS6B02G197100;TraesCS7D02G407100;TraesCS1D02G348900;TraesCS7B02G278200;TraesCS2A02G355600;TraesCS3B02G237200;TraesCS3B02G435500;TraesCS7D02G283600;TraesCS1A02G346200;TraesCS4B02G023800;TraesCS4A02G190400;TraesCS7D02G344700;TraesCS2D02G238600;TraesCS2D02G349600;TraesCS4D02G212000;TraesCS5B02G228300;TraesCS6D02G158500;TraesCS6B02G084400;TraesCS6A02G169100;TraesCS4A02G093100;…	TraesCS4D02G021400;TraesCS6B02G197100;;TraesCS1D02G348900;;;TraesCS3B02G237200;;TraesCS7D02G283600;;TraesCS4B02G023800;TraesCS4A02G190400;TraesCS7D02G344700;TraesCS2D02G238600;TraesCS2D02G349600;TraesCS4D02G212000;TraesCS5B02G228300;TraesCS6D02G158500;TraesCS6B02G084400;TraesCS6A02G169100;TraesCS4A02G093100;;TraesCS6B02G251100;;TraesCS4A02G184100;TraesCS1D02G218000;;TraesCS4D02G122800;TraesCS7A02…
19	GO:0016984	MF	ribulose-bisphosphate carboxylase activity	19/2519	40/62617	3.43012e-07	0.000241134	TraesCS2D02G065600;TraesCS2D02G065300;TraesCS2D02G065200;TraesCS2B02G079500;TraesCS2A02G066700;TraesCS2B02G079100;TraesCS2D02G065100;TraesCS5A02G165700;TraesCS5D02G169900;TraesCS2A02G067300;TraesCS5B02G162800;TraesCS5D02G169600;TraesCS2B02G079200;TraesCS2A02G067100;TraesCS5A02G165400;TraesCS5B02G162600;TraesCS2A02G067200;TraesCS2A02G066800;TraesCS2B02G079300	TraesCS2D02G065600;TraesCS2D02G065300;TraesCS2D02G065200;TraesCS2B02G079500;TraesCS2A02G066700;TraesCS2B02G079100;TraesCS2D02G065100;TraesCS5A02G165700;TraesCS5D02G169900;TraesCS2A02G067300;TraesCS5B02G162800;TraesCS5D02G169600;TraesCS2B02G079200;TraesCS2A02G067100;TraesCS5A02G165400;TraesCS5B02G162600;TraesCS2A02G067200;TraesCS2A02G066800;TraesCS2B02G079300
15	GO:0004575	MF	sucrose alpha-glucosidase activity	15/2519	77/62617	3.74863e-07	0.000241134	TraesCS6D02G026600;TraesCS4D02G350500;TraesCS7A02G010200;TraesCS6B02G031500;TraesCS6B02G031600;TraesCS2D02G382600;TraesCS6D02G026300;TraesCS4A02G321600;TraesCS3D02G015900;TraesCS6D02G026400;TraesCS4A02G484800;TraesCSU02G080200;TraesCS7D02G010000;TraesCS6D02G026500;TraesCS5A02G526200	TraesCS6D02G026600;;TraesCS7A02G010200;TraesCS6B02G031500;TraesCS6B02G031600;TraesCS2D02G382600;TraesCS6D02G026300;;TraesCS3D02G015900;TraesCS6D02G026400;;TraesCSU02G080200;TraesCS7D02G010000;TraesCS6D02G026500;
57	GO:0045735	MF	nutrient reservoir activity	57/2519	272/62617	7.07591e-07	0.000241134	TraesCS3A02G012600;TraesCSU02G151900;TraesCSU02G161300;TraesCS3D02G011100;TraesCS2B02G404300;TraesCS7D02G172000;TraesCS5A02G544500;TraesCS3D02G011000;TraesCSU02G253400;TraesCSU02G128700;TraesCS4A02G278900;TraesCSU02G128500;TraesCS4B02G377400;TraesCS3D02G010800;TraesCSU02G128200;TraesCSU02G128000;TraesCSU02G245800;TraesCSU02G222000;TraesCS4D02G032200;TraesCS4B02G377100;TraesCSU02G172100;TraesCS4A0…	TraesCS3A02G012600;TraesCSU02G151900;TraesCSU02G161300;TraesCS3D02G011100;;TraesCS7D02G172000;;TraesCS3D02G011000;TraesCSU02G253400;TraesCSU02G128700;;TraesCSU02G128500;;TraesCS3D02G010800;TraesCSU02G128200;TraesCSU02G128000;TraesCSU02G245800;TraesCSU02G222000;TraesCS4D02G032200;;TraesCSU02G172100;;;TraesCSU02G145700;;;TraesCSU02G128600;TraesCS5B02G048500;TraesCSU02G128800;;;;TraesCS3A02G012500;T…
35	GO:0015926	MF	glucosidase activity	35/2519	317/62617	7.57458e-07	0.000241134	TraesCS2A02G038400;TraesCS6D02G026300;TraesCS3D02G476600;TraesCS2B02G051600;TraesCS4A02G484800;TraesCS3B02G484200;TraesCS3D02G015900;TraesCS2A02G384600;TraesCS3D02G477300;TraesCS2D02G382600;TraesCS6B02G031600;TraesCS3A02G482200;TraesCS4A02G321600;TraesCS3A02G447800;TraesCS2D02G095600;TraesCS7D02G010000;TraesCS6D02G026400;TraesCS6D02G026600;TraesCS4D02G350500;TraesCS2D02G037400;TraesCS3D02G408400;…	TraesCS2A02G038400;TraesCS6D02G026300;;TraesCS2B02G051600;;;TraesCS3D02G015900;;;TraesCS2D02G382600;TraesCS6B02G031600;;;;TraesCS2D02G095600;TraesCS7D02G010000;TraesCS6D02G026400;TraesCS6D02G026600;;TraesCS2D02G037400;;TraesCS5B02G295100;TraesCS7A02G010200;TraesCS5B02G295000;TraesCS1D02G232700;TraesCSU02G080200;;TraesCS6B02G031500;TraesCS2D02G381000;TraesCS5B02G294400;TraesCS2A02G134300;;;TraesCS…
34	GO:0061135	MF	endopeptidase regulator activity	34/2519	231/62617	8.0596e-07	0.000241134	TraesCSU02G049500;TraesCS5D02G479200;TraesCS1B02G034400;TraesCS7D02G172000;TraesCS5B02G478200;TraesCS4D02G325000;TraesCS1B02G276200;TraesCS1D02G330000;TraesCS1B02G035000;TraesCS5D02G425800;TraesCS5A02G359700;TraesCS7D02G168000;TraesCS5B02G419900;TraesCS1D02G028500;TraesCS6B02G095100;TraesCS1A02G265700;TraesCS1B02G276500;TraesCS5B02G362000;TraesCS1A02G265600;TraesCS4D02G325100;TraesCS7D02G083700;T…	TraesCSU02G049500;;TraesCS1B02G034400;TraesCS7D02G172000;;TraesCS4D02G325000;TraesCS1B02G276200;TraesCS1D02G330000;TraesCS1B02G035000;TraesCS5D02G425800;;TraesCS7D02G168000;;TraesCS1D02G028500;TraesCS6B02G095100;TraesCS1A02G265700;TraesCS1B02G276500;;TraesCS1A02G265600;TraesCS4D02G325100;TraesCS7D02G083700;TraesCSU02G000300;TraesCS1B02G276300;TraesCS7A02G171200;TraesCS1B02G036100;TraesCS1B02G0438…
34	GO:0004866	MF	endopeptidase inhibitor activity	34/2519	231/62617	8.0596e-07	0.000241134	TraesCSU02G049500;TraesCS5D02G479200;TraesCS1B02G034400;TraesCS7D02G172000;TraesCS5B02G478200;TraesCS4D02G325000;TraesCS1B02G276200;TraesCS1D02G330000;TraesCS1B02G035000;TraesCS5D02G425800;TraesCS5A02G359700;TraesCS7D02G168000;TraesCS5B02G419900;TraesCS1D02G028500;TraesCS6B02G095100;TraesCS1A02G265700;TraesCS1B02G276500;TraesCS5B02G362000;TraesCS1A02G265600;TraesCS4D02G325100;TraesCS7D02G083700;T…	TraesCSU02G049500;;TraesCS1B02G034400;TraesCS7D02G172000;;TraesCS4D02G325000;TraesCS1B02G276200;TraesCS1D02G330000;TraesCS1B02G035000;TraesCS5D02G425800;;TraesCS7D02G168000;;TraesCS1D02G028500;TraesCS6B02G095100;TraesCS1A02G265700;TraesCS1B02G276500;;TraesCS1A02G265600;TraesCS4D02G325100;TraesCS7D02G083700;TraesCSU02G000300;TraesCS1B02G276300;TraesCS7A02G171200;TraesCS1B02G036100;TraesCS1B02G0438…
52	GO:0030145	MF	manganese ion binding	52/2519	261/62617	9.23887e-07	0.000241134	TraesCS3A02G012600;TraesCSU02G151900;TraesCSU02G161300;TraesCS3D02G011100;TraesCS4D02G032200;TraesCS5A02G544500;TraesCS3D02G011000;TraesCSU02G253400;TraesCSU02G128700;TraesCS4A02G278900;TraesCSU02G128500;TraesCS4B02G377400;TraesCS3D02G010800;TraesCSU02G128200;TraesCSU02G128000;TraesCSU02G245800;TraesCSU02G222000;TraesCS4B02G377100;TraesCSU02G172100;TraesCS4A02G279100;TraesCS5B02G462200;TraesCSU02…	TraesCS3A02G012600;TraesCSU02G151900;TraesCSU02G161300;TraesCS3D02G011100;TraesCS4D02G032200;;TraesCS3D02G011000;TraesCSU02G253400;TraesCSU02G128700;;TraesCSU02G128500;;TraesCS3D02G010800;TraesCSU02G128200;TraesCSU02G128000;TraesCSU02G245800;TraesCSU02G222000;;TraesCSU02G172100;;;TraesCSU02G145700;;;TraesCSU02G128600;TraesCS5B02G048500;;;;TraesCS3A02G012500;TraesCSU02G128800;;;;TraesCS3A02G012400…
32	GO:0004867	MF	serine-type endopeptidase inhibitor activity	32/2519	192/62617	9.68339e-07	0.000241134	TraesCSU02G049500;TraesCS5D02G479200;TraesCS1B02G034400;TraesCS7D02G172000;TraesCS5B02G478200;TraesCS4D02G325000;TraesCS1B02G276200;TraesCS1B02G035000;TraesCS5D02G425800;TraesCS5A02G359700;TraesCS7D02G168000;TraesCS5B02G419900;TraesCS1D02G028500;TraesCS6B02G095100;TraesCS1A02G265700;TraesCS1B02G276500;TraesCS1B02G043800;TraesCS4B02G249400;TraesCS1A02G265600;TraesCS4D02G325100;TraesCS7D02G083700;T…	TraesCSU02G049500;;TraesCS1B02G034400;TraesCS7D02G172000;;TraesCS4D02G325000;TraesCS1B02G276200;TraesCS1B02G035000;TraesCS5D02G425800;;TraesCS7D02G168000;;TraesCS1D02G028500;TraesCS6B02G095100;TraesCS1A02G265700;TraesCS1B02G276500;TraesCS1B02G043800;;TraesCS1A02G265600;TraesCS4D02G325100;TraesCS7D02G083700;TraesCSU02G000300;TraesCS7A02G171200;TraesCS1B02G036100;;TraesCS1B02G276300;;;;;TraesCS1B02…
49	GO:0004364	MF	glutathione transferase activity	49/2519	306/62617	1.00085e-06	0.000241134	TraesCS5B02G426300;TraesCS7B02G084400;TraesCS3D02G483000;TraesCS3A02G459500;TraesCS3B02G471900;TraesCS4D02G041900;TraesCS3D02G452100;TraesCS4A02G435300;TraesCS4D02G201200;TraesCS4B02G044400;TraesCS3A02G437900;TraesCS3D02G430200;TraesCS2D02G589400;TraesCS3A02G437400;TraesCS6B02G429600;TraesCS3B02G536100;TraesCS6B02G429400;TraesCS4A02G269700;TraesCS3D02G429600;TraesCS5B02G020700;TraesCS3D02G429700;…	;TraesCS7B02G084400;;;;TraesCS4D02G041900;;;TraesCS4D02G201200;TraesCS4B02G044400;;;;;;;;;;TraesCS5B02G020700;;TraesCS1D02G190100;TraesCS7A02G132000;TraesCS7D02G131600;;;;;TraesCS4A02G103700;TraesCS7A02G049400;TraesCS4D02G327800;TraesCS1D02G095400;TraesCS4D02G295400;TraesCS7D02G278600;;;TraesCS5D02G309800;TraesCS1B02G194300;TraesCS3A02G260800;;;TraesCS2D02G044100;;;TraesCS7D02G044500;TraesCS5A02G…
34	GO:0061134	MF	peptidase regulator activity	34/2519	277/62617	1.03827e-06	0.000241134	TraesCSU02G049500;TraesCS5D02G479200;TraesCS1B02G034400;TraesCS7D02G172000;TraesCS5B02G478200;TraesCS4D02G325000;TraesCS1B02G276200;TraesCS1D02G330000;TraesCS1B02G035000;TraesCS5D02G425800;TraesCS5A02G359700;TraesCS7D02G168000;TraesCS5B02G419900;TraesCS1D02G028500;TraesCS6B02G095100;TraesCS1A02G265700;TraesCS1B02G276500;TraesCS5B02G362000;TraesCS1A02G265600;TraesCS4D02G325100;TraesCS7D02G083700;T…	TraesCSU02G049500;;TraesCS1B02G034400;TraesCS7D02G172000;;TraesCS4D02G325000;TraesCS1B02G276200;TraesCS1D02G330000;TraesCS1B02G035000;TraesCS5D02G425800;;TraesCS7D02G168000;;TraesCS1D02G028500;TraesCS6B02G095100;TraesCS1A02G265700;TraesCS1B02G276500;;TraesCS1A02G265600;TraesCS4D02G325100;TraesCS7D02G083700;TraesCSU02G000300;TraesCS1B02G276300;TraesCS7A02G171200;TraesCS1B02G036100;TraesCS1B02G0438…
34	GO:0030414	MF	peptidase inhibitor activity	34/2519	277/62617	1.03827e-06	0.000241134	TraesCSU02G049500;TraesCS5D02G479200;TraesCS1B02G034400;TraesCS7D02G172000;TraesCS5B02G478200;TraesCS4D02G325000;TraesCS1B02G276200;TraesCS1D02G330000;TraesCS1B02G035000;TraesCS5D02G425800;TraesCS5A02G359700;TraesCS7D02G168000;TraesCS5B02G419900;TraesCS1D02G028500;TraesCS6B02G095100;TraesCS1A02G265700;TraesCS1B02G276500;TraesCS5B02G362000;TraesCS1A02G265600;TraesCS4D02G325100;TraesCS7D02G083700;T…	TraesCSU02G049500;;TraesCS1B02G034400;TraesCS7D02G172000;;TraesCS4D02G325000;TraesCS1B02G276200;TraesCS1D02G330000;TraesCS1B02G035000;TraesCS5D02G425800;;TraesCS7D02G168000;;TraesCS1D02G028500;TraesCS6B02G095100;TraesCS1A02G265700;TraesCS1B02G276500;;TraesCS1A02G265600;TraesCS4D02G325100;TraesCS7D02G083700;TraesCSU02G000300;TraesCS1B02G276300;TraesCS7A02G171200;TraesCS1B02G036100;TraesCS1B02G0438…
55	GO:0016765	MF	transferase activity, transferring alkyl or aryl (other than methyl) groups	55/2519	543/62617	1.39772e-06	0.000241134	TraesCS5B02G426300;TraesCS7B02G084400;TraesCS3D02G483000;TraesCS3A02G459500;TraesCS3B02G471900;TraesCS4D02G041900;TraesCS7A02G248400;TraesCS3D02G452100;TraesCS4A02G435300;TraesCS4D02G201200;TraesCS4B02G044400;TraesCS3A02G437900;TraesCS3D02G430200;TraesCS2D02G589400;TraesCS3A02G437400;TraesCS5D02G309800;TraesCS2D02G589600;TraesCS3B02G536100;TraesCS2B02G574500;TraesCS5A02G024100;TraesCS4A02G269700;…	;TraesCS7B02G084400;;;;TraesCS4D02G041900;TraesCS7A02G248400;;;TraesCS4D02G201200;TraesCS4B02G044400;;;;;TraesCS5D02G309800;;;;TraesCS5A02G024100;;;TraesCS5B02G020700;TraesCS6D02G174200;;TraesCS1D02G190100;TraesCS7A02G132000;TraesCS7D02G131600;;;;;TraesCS4A02G103700;TraesCS7A02G049400;TraesCS4D02G327800;;TraesCS1D02G095400;TraesCS4D02G295400;;;;TraesCS3A02G136200;TraesCS3A02G260800;;TraesCS6B02G2…
59	GO:0016831	MF	carboxy-lyase activity	59/2519	404/62617	1.50389e-06	0.000241134	TraesCS3A02G012600;TraesCS3D02G011100;TraesCS2A02G516800;TraesCS2B02G079500;TraesCS2A02G066700;TraesCS7D02G460500;TraesCS1D02G123400;TraesCS5B02G162800;TraesCS4D02G359700;TraesCS2B02G079200;TraesCS2A02G067100;TraesCS5A02G165700;TraesCS2A02G067200;TraesCS7D02G333900;TraesCS3D02G010800;TraesCS2B02G079300;TraesCS2D02G518300;TraesCS3B02G547300;TraesCS4A02G431500;TraesCS7B02G374800;TraesCS5B02G462200;…	TraesCS3A02G012600;TraesCS3D02G011100;;TraesCS2B02G079500;TraesCS2A02G066700;;TraesCS1D02G123400;TraesCS5B02G162800;;TraesCS2B02G079200;TraesCS2A02G067100;TraesCS5A02G165700;TraesCS2A02G067200;TraesCS7D02G333900;TraesCS3D02G010800;TraesCS2B02G079300;;;;;;TraesCS5D02G173900;TraesCS5A02G169500;;TraesCS3A02G012500;;TraesCS2A02G066800;TraesCS5B02G048500;TraesCS5B02G166300;TraesCS2D02G065200;TraesCS7D…
61	GO:0016830	MF	carbon-carbon lyase activity	61/2519	499/62617	1.57877e-06	0.000241134	TraesCS3A02G012600;TraesCS5A02G337400;TraesCS3D02G011100;TraesCS2A02G516800;TraesCS2B02G079500;TraesCS2A02G066700;TraesCS7D02G460500;TraesCS1D02G123400;TraesCS4A02G431600;TraesCS5B02G162800;TraesCS5D02G169600;TraesCS2B02G079200;TraesCS2A02G067100;TraesCS5A02G165700;TraesCS2A02G067200;TraesCS7D02G333900;TraesCS3D02G010800;TraesCS2B02G079300;TraesCS2D02G065600;TraesCS3B02G547300;TraesCS4A02G431500;…	TraesCS3A02G012600;;TraesCS3D02G011100;;TraesCS2B02G079500;TraesCS2A02G066700;;TraesCS1D02G123400;;TraesCS5B02G162800;TraesCS5D02G169600;TraesCS2B02G079200;TraesCS2A02G067100;TraesCS5A02G165700;TraesCS2A02G067200;TraesCS7D02G333900;TraesCS3D02G010800;TraesCS2B02G079300;TraesCS2D02G065600;;;;TraesCS2A02G219100;TraesCSU02G047800;;TraesCS3A02G012500;;TraesCS2A02G066800;TraesCS5B02G048500;TraesCS5B02…
65	GO:0004601	MF	peroxidase activity	65/2519	680/62617	1.65111e-06	0.000241134	TraesCS7A02G222200;TraesCS6B02G197100;TraesCS3B02G446800;TraesCS1D02G318800;TraesCS4D02G041900;TraesCS4D02G234200;TraesCS3A02G136300;TraesCS7D02G369900;TraesCS7B02G251200;TraesCS3A02G412400;TraesCS6D02G158500;TraesCS7A02G339600;TraesCS2B02G173500;TraesCS2A02G573500;TraesCS4B02G044400;TraesCS2D02G598000;TraesCS7D02G066400;TraesCS7D02G347300;TraesCS4A02G419300;TraesCS7D02G223900;TraesCS1D02G080800;…	TraesCS7A02G222200;TraesCS6B02G197100;;TraesCS1D02G318800;TraesCS4D02G041900;TraesCS4D02G234200;TraesCS3A02G136300;TraesCS7D02G369900;TraesCS7B02G251200;;TraesCS6D02G158500;TraesCS7A02G339600;TraesCS2B02G173500;;TraesCS4B02G044400;;TraesCS7D02G066400;TraesCS7D02G347300;;TraesCS7D02G223900;TraesCS1D02G080800;;TraesCS7B02G251100;TraesCS2B02G098400;;;;TraesCS6A02G169100;TraesCS5B02G147200;TraesCS7B0…
68	GO:0016209	MF	antioxidant activity	68/2519	736/62617	1.65838e-06	0.000241134	TraesCS7A02G222200;TraesCS6B02G197100;TraesCS3B02G446800;TraesCS1D02G318800;TraesCS4D02G041900;TraesCS4D02G234200;TraesCS3A02G136300;TraesCS7D02G369900;TraesCS7B02G251200;TraesCS3A02G412400;TraesCS6D02G158500;TraesCS7A02G339600;TraesCS2B02G173500;TraesCS2A02G573500;TraesCS4B02G044400;TraesCS2D02G598000;TraesCS7D02G135800;TraesCS7D02G066400;TraesCS7D02G347300;TraesCS4A02G419300;TraesCS7D02G223900;…	TraesCS7A02G222200;TraesCS6B02G197100;;TraesCS1D02G318800;TraesCS4D02G041900;TraesCS4D02G234200;TraesCS3A02G136300;TraesCS7D02G369900;TraesCS7B02G251200;;TraesCS6D02G158500;TraesCS7A02G339600;TraesCS2B02G173500;;TraesCS4B02G044400;;TraesCS7D02G135800;TraesCS7D02G066400;TraesCS7D02G347300;;TraesCS7D02G223900;TraesCS1D02G080800;;TraesCS7B02G251100;TraesCS2B02G098400;;;;TraesCS6A02G169100;TraesCS5B0…
82	GO:0042737	BP	drug catabolic process	82/2519	863/62617	1.84664e-06	0.000243438	TraesCS1B02G048300;TraesCS2D02G377400;TraesCS5D02G144300;TraesCS1D02G318800;TraesCS6D02G199500;TraesCS3A02G373800;TraesCS3A02G136300;TraesCS2D02G218700;TraesCS7B02G251200;TraesCS3D02G261700;TraesCS1B02G048400;TraesCSU02G194200;TraesCS7A02G339600;TraesCS5A02G272400;TraesCS2A02G573500;TraesCS2D02G348800;TraesCS6D02G034200;TraesCS2B02G024500;TraesCS3A02G412400;TraesCS4D02G102600;TraesCS3D02G518200;T…	TraesCS1B02G048300;TraesCS2D02G377400;TraesCS5D02G144300;TraesCS1D02G318800;TraesCS6D02G199500;;TraesCS3A02G136300;TraesCS2D02G218700;TraesCS7B02G251200;TraesCS3D02G261700;TraesCS1B02G048400;TraesCSU02G194200;TraesCS7A02G339600;TraesCS5A02G272400;;TraesCS2D02G348800;TraesCS6D02G034200;TraesCS2B02G024500;;TraesCS4D02G102600;;TraesCS7D02G347300;TraesCSU02G026200;;TraesCS7D02G223900;TraesCS1D02G0808…
56	GO:0016051	BP	carbohydrate biosynthetic process	56/2519	634/62617	1.93204e-06	0.000246207	TraesCS3A02G289900;TraesCS3D02G289600;TraesCS7D02G190100;TraesCS2A02G210300;TraesCS2A02G586600;TraesCS1B02G167200;TraesCS2A02G066700;TraesCS2A02G161200;TraesCS7D02G535500;TraesCS6D02G406000;TraesCS5B02G162800;TraesCS5D02G169600;TraesCS2B02G079200;TraesCS2A02G067100;TraesCS1A02G338200;TraesCS7D02G237000;TraesCS2A02G067200;TraesCS2B02G079300;TraesCS5B02G202200;TraesCS1D02G423100;TraesCS4B02G211400;…	;TraesCS3D02G289600;TraesCS7D02G190100;TraesCS2A02G210300;;TraesCS1B02G167200;TraesCS2A02G066700;TraesCS2A02G161200;;TraesCS6D02G406000;TraesCS5B02G162800;TraesCS5D02G169600;TraesCS2B02G079200;TraesCS2A02G067100;;TraesCS7D02G237000;TraesCS2A02G067200;TraesCS2B02G079300;TraesCS5B02G202200;TraesCS1D02G423100;TraesCS4B02G211400;TraesCS5A02G222500;TraesCS7D02G171800;TraesCS7D02G364900;TraesCS4A02G093…
69	GO:0006790	BP	sulfur compound metabolic process	69/2519	845/62617	2.19862e-06	0.00025396	TraesCS5B02G426300;TraesCS7B02G084400;TraesCS3D02G483000;TraesCS3A02G459500;TraesCS3B02G471900;TraesCS4A02G304400;TraesCS7B02G278200;TraesCS3D02G452100;TraesCS4D02G356300;TraesCS4A02G435300;TraesCS3A02G437900;TraesCSU02G100500;TraesCS3D02G430200;TraesCS2D02G589400;TraesCS4B02G023800;TraesCS3D02G429700;TraesCS3A02G437400;TraesCS5D02G309800;TraesCS2D02G589600;TraesCS3B02G536100;TraesCS2B02G574500;T…	;TraesCS7B02G084400;;;;;;;;;;TraesCSU02G100500;;;TraesCS4B02G023800;;;TraesCS5D02G309800;;;;;TraesCS5A02G024100;;TraesCS5B02G020700;TraesCS4A02G065100;TraesCS6D02G174200;TraesCS7D02G059800;TraesCS1D02G190100;;TraesCS4D02G242100;TraesCS7A02G132000;TraesCS4D02G021400;TraesCS7D02G131600;;TraesCS4D02G201200;;;TraesCS4A02G103700;TraesCS7A02G049400;TraesCS4D02G327800;TraesCS1D02G095400;TraesCS4D02G2954…
93	GO:0016053	BP	organic acid biosynthetic process	93/2519	1242/62617	2.55355e-06	0.00025396	TraesCS3A02G418000;TraesCS2D02G377400;TraesCS2D02G218700;TraesCS7B02G092300;TraesCS4D02G047400;TraesCS4D02G195100;TraesCS4A02G065100;TraesCS4B02G047400;TraesCS1B02G168400;TraesCS2B02G398400;TraesCS7B02G400800;TraesCS5A02G394900;TraesCS4D02G273300;TraesCS2B02G385200;TraesCS6A02G132200;TraesCS4B02G242700;TraesCS6B02G258600;TraesCS2D02G312000;TraesCS1A02G439000;TraesCS6B02G087200;TraesCS6D02G139700;…	;TraesCS2D02G377400;TraesCS2D02G218700;TraesCS7B02G092300;TraesCS4D02G047400;TraesCS4D02G195100;TraesCS4A02G065100;TraesCS4B02G047400;TraesCS1B02G168400;;;;TraesCS4D02G273300;;TraesCS6A02G132200;;TraesCS6B02G258600;TraesCS2D02G312000;;TraesCS6B02G087200;TraesCS6D02G139700;TraesCS4D02G095900;TraesCS3D02G357200;TraesCSU02G021600;TraesCS5B02G022900;TraesCS3D02G075500;;TraesCS1B02G048300;;TraesCS1D02…
93	GO:0046394	BP	carboxylic acid biosynthetic process	93/2519	1242/62617	2.55355e-06	0.00025396	TraesCS3A02G418000;TraesCS2D02G377400;TraesCS2D02G218700;TraesCS7B02G092300;TraesCS4D02G047400;TraesCS4D02G195100;TraesCS4A02G065100;TraesCS4B02G047400;TraesCS1B02G168400;TraesCS2B02G398400;TraesCS7B02G400800;TraesCS5A02G394900;TraesCS4D02G273300;TraesCS2B02G385200;TraesCS6A02G132200;TraesCS4B02G242700;TraesCS6B02G258600;TraesCS2D02G312000;TraesCS1A02G439000;TraesCS6B02G087200;TraesCS6D02G139700;…	;TraesCS2D02G377400;TraesCS2D02G218700;TraesCS7B02G092300;TraesCS4D02G047400;TraesCS4D02G195100;TraesCS4A02G065100;TraesCS4B02G047400;TraesCS1B02G168400;;;;TraesCS4D02G273300;;TraesCS6A02G132200;;TraesCS6B02G258600;TraesCS2D02G312000;;TraesCS6B02G087200;TraesCS6D02G139700;TraesCS4D02G095900;TraesCS3D02G357200;TraesCSU02G021600;TraesCS5B02G022900;TraesCS3D02G075500;;TraesCS1B02G048300;;TraesCS1D02…
42	GO:0009698	BP	phenylpropanoid metabolic process	42/2519	405/62617	2.56014e-06	0.00025396	TraesCS1B02G048300;TraesCS2D02G377400;TraesCS3B02G030400;TraesCSU02G100500;TraesCS4A02G369100;TraesCS2D02G218700;TraesCS4D02G356300;TraesCS6D02G284200;TraesCS6A02G305000;TraesCS4A02G096400;TraesCS3A02G452600;TraesCS1D02G039500;TraesCS4B02G107100;TraesCS1B02G048400;TraesCS5A02G386000;TraesCS5B02G390900;TraesCS3A02G452400;TraesCS5D02G156500;TraesCS3B02G489700;TraesCS6B02G258600;TraesCS4D02G208900;T…	TraesCS1B02G048300;TraesCS2D02G377400;TraesCS3B02G030400;TraesCSU02G100500;;TraesCS2D02G218700;;TraesCS6D02G284200;;TraesCS4A02G096400;;TraesCS1D02G039500;TraesCS4B02G107100;TraesCS1B02G048400;;;;TraesCS5D02G156500;;TraesCS6B02G258600;TraesCS4D02G208900;TraesCS5A02G205700;TraesCS7D02G059800;;TraesCS2D02G204400;TraesCS2A02G066400;TraesCS4B02G208000;;;TraesCS1D02G039300;;;;TraesCS4B02G107000;TraesC…
62	GO:0006979	BP	response to oxidative stress	62/2519	763/62617	2.56803e-06	0.00025396	TraesCS7A02G222200;TraesCS3B02G446800;TraesCS4D02G234200;TraesCS7D02G152400;TraesCS3A02G136300;TraesCS7D02G369900;TraesCS7B02G251200;TraesCS3B02G549000;TraesCS7A02G339600;TraesCS2B02G173500;TraesCS2A02G573500;TraesCS2D02G598000;TraesCS3A02G414600;TraesCS4D02G102600;TraesCS7D02G066400;TraesCS7D02G347300;TraesCS4A02G419300;TraesCS7D02G223900;TraesCS1D02G080800;TraesCS7B02G251100;TraesCS2B02G098400;…	TraesCS7A02G222200;;TraesCS4D02G234200;TraesCS7D02G152400;TraesCS3A02G136300;TraesCS7D02G369900;TraesCS7B02G251200;;TraesCS7A02G339600;TraesCS2B02G173500;;;;TraesCS4D02G102600;TraesCS7D02G066400;TraesCS7D02G347300;;TraesCS7D02G223900;TraesCS1D02G080800;TraesCS7B02G251100;TraesCS2B02G098400;;;;TraesCS5B02G147200;TraesCS7B02G054400;TraesCSU02G194200;;;;TraesCS6D02G397200;;;;;TraesCSU02G103400;;Trae…
48	GO:0017001	BP	antibiotic catabolic process	48/2519	520/62617	2.62051e-06	0.00025396	TraesCS7A02G222200;TraesCS3B02G446800;TraesCS4D02G234200;TraesCS3A02G136300;TraesCS7D02G369900;TraesCS7B02G251200;TraesCS7A02G339600;TraesCS2A02G573500;TraesCS4D02G102600;TraesCS7D02G066400;TraesCS7D02G347300;TraesCS4A02G419300;TraesCS7D02G223900;TraesCS1D02G080800;TraesCS7B02G251100;TraesCS2B02G098400;TraesCS3A02G412400;TraesCS3D02G406900;TraesCS3B02G446600;TraesCS5B02G147200;TraesCS4B02G233000;…	TraesCS7A02G222200;;TraesCS4D02G234200;TraesCS3A02G136300;TraesCS7D02G369900;TraesCS7B02G251200;TraesCS7A02G339600;;TraesCS4D02G102600;TraesCS7D02G066400;TraesCS7D02G347300;;TraesCS7D02G223900;TraesCS1D02G080800;TraesCS7B02G251100;TraesCS2B02G098400;;;;TraesCS5B02G147200;TraesCS4B02G233000;;;;TraesCS6D02G397200;;;TraesCS1D02G079800;TraesCSU02G103400;TraesCS4A02G076900;;TraesCS7B02G128700;TraesCS1…
114	GO:0032787	BP	monocarboxylic acid metabolic process	114/2519	1723/62617	2.71186e-06	0.00025396	TraesCS3A02G418000;TraesCS7A02G075600;TraesCS2D02G218700;TraesCS7B02G092300;TraesCS1D02G350200;TraesCS4A02G070600;TraesCS4D02G195100;TraesCS4B02G314300;TraesCS5A02G486800;TraesCS7B02G246700;TraesCS5B02G398800;TraesCS2A02G219100;TraesCS1B02G168400;TraesCS2B02G398400;TraesCS4D02G311500;TraesCS5A02G495100;TraesCS7D02G101300;TraesCS7D02G386300;TraesCS2B02G385200;TraesCS6A02G132200;TraesCS6B02G258600;…	;TraesCS7A02G075600;TraesCS2D02G218700;TraesCS7B02G092300;TraesCS1D02G350200;TraesCS4A02G070600;TraesCS4D02G195100;;;TraesCS7B02G246700;;TraesCS2A02G219100;TraesCS1B02G168400;;TraesCS4D02G311500;;TraesCS7D02G101300;;;TraesCS6A02G132200;TraesCS6B02G258600;TraesCS2D02G312000;;TraesCS6D02G139700;TraesCS4D02G095900;TraesCS3B02G034700;TraesCSU02G021600;;TraesCS3D02G075500;TraesCS1B02G048300;TraesCS2D0…
50	GO:0072593	BP	reactive oxygen species metabolic process	50/2519	572/62617	2.7261e-06	0.00025396	TraesCS7A02G222200;TraesCS3B02G446800;TraesCS4D02G234200;TraesCS3A02G136300;TraesCS7D02G369900;TraesCS7B02G251200;TraesCS7A02G339600;TraesCS2A02G573500;TraesCS4D02G102600;TraesCS7D02G066400;TraesCS7D02G347300;TraesCS4A02G419300;TraesCS7D02G223900;TraesCS1D02G080800;TraesCS7B02G251100;TraesCS2B02G098400;TraesCS3A02G412400;TraesCS3D02G406900;TraesCS3B02G446600;TraesCS6D02G306000;TraesCS5B02G147200;…	TraesCS7A02G222200;;TraesCS4D02G234200;TraesCS3A02G136300;TraesCS7D02G369900;TraesCS7B02G251200;TraesCS7A02G339600;;TraesCS4D02G102600;TraesCS7D02G066400;TraesCS7D02G347300;;TraesCS7D02G223900;TraesCS1D02G080800;TraesCS7B02G251100;TraesCS2B02G098400;;;;TraesCS6D02G306000;TraesCS5B02G147200;TraesCS4B02G233000;;;;TraesCS6D02G397200;;;TraesCS1D02G079800;TraesCSU02G103400;TraesCS4A02G076900;;TraesCS7…
108	GO:0019748	BP	secondary metabolic process	108/2519	1337/62617	2.86228e-06	0.00025396	TraesCS5B02G426300;TraesCS2D02G377400;TraesCS2D02G218700;TraesCS6D02G284200;TraesCS2D02G491000;TraesCS1A02G334700;TraesCS5A02G386000;TraesCS3D02G444900;TraesCS6B02G429400;TraesCS6B02G258600;TraesCS5A02G205700;TraesCS1D02G190100;TraesCS2B02G398400;TraesCS7D02G131600;TraesCS6A02G130100;TraesCS2B02G031200;TraesCS4D02G295400;TraesCS5D02G488500;TraesCS5A02G385900;TraesCS1B02G194300;TraesCS6D02G103300;…	;TraesCS2D02G377400;TraesCS2D02G218700;TraesCS6D02G284200;;;;;;TraesCS6B02G258600;TraesCS5A02G205700;TraesCS1D02G190100;;TraesCS7D02G131600;TraesCS6A02G130100;TraesCS2B02G031200;TraesCS4D02G295400;;;TraesCS1B02G194300;TraesCS6D02G103300;TraesCS2A02G023000;;TraesCS5B02G060300;;;TraesCS7A02G049400;TraesCS1B02G048300;TraesCS3B02G030400;TraesCS5A02G214600;TraesCS5B02G209200;TraesCS4A02G096400;;TraesC…
110	GO:0051186	BP	cofactor metabolic process	110/2519	1510/62617	2.96037e-06	0.00025396	TraesCS5B02G426300;TraesCS3B02G446800;TraesCS7D02G066400;TraesCS7D02G347300;TraesCS4A02G419300;TraesCS1D02G080800;TraesCS1D02G318800;TraesCS5B02G147200;TraesCS1D02G190100;TraesCS5A02G400500;TraesCS7D02G131600;TraesCS7A02G353400;TraesCS1B02G350700;TraesCS4A02G349700;TraesCS4A02G103700;TraesCSU02G103400;TraesCS4D02G327800;TraesCS4D02G295400;TraesCS1D02G080900;TraesCS1B02G194300;TraesCS2A02G578200;T…	;;TraesCS7D02G066400;TraesCS7D02G347300;;TraesCS1D02G080800;TraesCS1D02G318800;TraesCS5B02G147200;TraesCS1D02G190100;;TraesCS7D02G131600;;;;TraesCS4A02G103700;TraesCSU02G103400;TraesCS4D02G327800;TraesCS4D02G295400;TraesCS1D02G080900;TraesCS1B02G194300;;TraesCS2D02G044100;;TraesCS7A02G049400;TraesCS1D02G094900;TraesCS5B02G022900;;;;TraesCS3A02G136300;TraesCS7D02G369900;;;;;TraesCSU02G137300;Traes…
11	GO:0009803	BP	cinnamic acid metabolic process	2519-11-01	49/62617	3.09674e-06	0.00025396	TraesCS1B02G048300;TraesCS2D02G377400;TraesCS4A02G401300;TraesCS2D02G204400;TraesCS2D02G218700;TraesCS1D02G039300;TraesCS6B02G258400;TraesCS1D02G039500;TraesCS2B02G398400;TraesCS6B02G258600;TraesCS1B02G048400	TraesCS1B02G048300;TraesCS2D02G377400;;TraesCS2D02G204400;TraesCS2D02G218700;TraesCS1D02G039300;TraesCS6B02G258400;TraesCS1D02G039500;;TraesCS6B02G258600;TraesCS1B02G048400
11	GO:0009800	BP	cinnamic acid biosynthetic process	2519-11-01	49/62617	3.09674e-06	0.00025396	TraesCS1B02G048300;TraesCS2D02G377400;TraesCS4A02G401300;TraesCS2D02G204400;TraesCS2D02G218700;TraesCS1D02G039300;TraesCS6B02G258400;TraesCS1D02G039500;TraesCS2B02G398400;TraesCS6B02G258600;TraesCS1B02G048400	TraesCS1B02G048300;TraesCS2D02G377400;;TraesCS2D02G204400;TraesCS2D02G218700;TraesCS1D02G039300;TraesCS6B02G258400;TraesCS1D02G039500;;TraesCS6B02G258600;TraesCS1B02G048400
112	GO:0017144	BP	drug metabolic process	112/2519	1606/62617	3.13353e-06	0.00025396	TraesCS3B02G446800;TraesCS3D02G260500;TraesCS7B02G278200;TraesCS2D02G218700;TraesCS3B02G435500;TraesCS2D02G348800;TraesCS7D02G066400;TraesCS7D02G347300;TraesCS4A02G419300;TraesCS1D02G080800;TraesCS6D02G306000;TraesCS1D02G318800;TraesCS2B02G047300;TraesCS5B02G147200;TraesCS5B02G272600;TraesCS5A02G400500;TraesCS2B02G398400;TraesCS6A02G326200;TraesCS6D02G397200;TraesCSU02G103400;TraesCS3D02G229800;T…	;TraesCS3D02G260500;;TraesCS2D02G218700;;TraesCS2D02G348800;TraesCS7D02G066400;TraesCS7D02G347300;;TraesCS1D02G080800;TraesCS6D02G306000;TraesCS1D02G318800;TraesCS2B02G047300;TraesCS5B02G147200;TraesCS5B02G272600;;;;TraesCS6D02G397200;TraesCSU02G103400;TraesCS3D02G229800;TraesCS3D02G261700;TraesCS6D02G283300;TraesCS7D02G237000;TraesCS1D02G080900;TraesCS6B02G258600;TraesCS5A02G004300;TraesCS7D02G3…
21	GO:0004568	MF	chitinase activity	21/2519	160/62617	2.04826e-06	0.00025396	TraesCS2D02G349000;TraesCS2B02G622200;TraesCS5B02G272600;TraesCS6D02G199500;TraesCS3A02G373800;TraesCS2B02G047300;TraesCS2A02G350600;TraesCSU02G026200;TraesCS5B02G403700;TraesCS3B02G406000;TraesCS3D02G229800;TraesCS5A02G272400;TraesCS3D02G261700;TraesCS3A02G260200;TraesCS3D02G260500;TraesCS2D02G348800;TraesCS1B02G158000;TraesCS2A02G350900;TraesCS2D02G033100;TraesCS1A02G203700;TraesCS5D02G280400	TraesCS2D02G349000;;TraesCS5B02G272600;TraesCS6D02G199500;;TraesCS2B02G047300;;TraesCSU02G026200;;;TraesCS3D02G229800;TraesCS5A02G272400;TraesCS3D02G261700;TraesCS3A02G260200;TraesCS3D02G260500;TraesCS2D02G348800;TraesCS1B02G158000;;TraesCS2D02G033100;TraesCS1A02G203700;TraesCS5D02G280400
68	GO:0016684	MF	oxidoreductase activity, acting on peroxide as acceptor	68/2519	692/62617	2.16896e-06	0.00025396	TraesCS7A02G222200;TraesCS6B02G197100;TraesCS3B02G446800;TraesCS1D02G318800;TraesCS4D02G041900;TraesCS4D02G234200;TraesCS3A02G136300;TraesCS7D02G369900;TraesCS7B02G251200;TraesCS3A02G412400;TraesCS6D02G158500;TraesCS7A02G339600;TraesCS2B02G173500;TraesCS2A02G573500;TraesCS4B02G044400;TraesCS2D02G598000;TraesCS2D02G382300;TraesCS7D02G066400;TraesCS7D02G347300;TraesCS4A02G419300;TraesCS7D02G223900;…	TraesCS7A02G222200;TraesCS6B02G197100;;TraesCS1D02G318800;TraesCS4D02G041900;TraesCS4D02G234200;TraesCS3A02G136300;TraesCS7D02G369900;TraesCS7B02G251200;;TraesCS6D02G158500;TraesCS7A02G339600;TraesCS2B02G173500;;TraesCS4B02G044400;;TraesCS2D02G382300;TraesCS7D02G066400;TraesCS7D02G347300;;TraesCS7D02G223900;TraesCS1D02G080800;;TraesCS7B02G251100;TraesCS2B02G098400;;;;TraesCS6A02G169100;TraesCS5B0…
112	GO:0016829	MF	lyase activity	112/2519	1311/62617	2.27993e-06	0.00025396	TraesCS7A02G075600;TraesCS2D02G377400;TraesCS2D02G218700;TraesCS5A02G454900;TraesCS5B02G162800;TraesCS2B02G079200;TraesCS2B02G445100;TraesCS2B02G445800;TraesCS1D02G184500;TraesCS5B02G462200;TraesCS2A02G219100;TraesCS7B02G014800;TraesCS3D02G213900;TraesCSU02G137500;TraesCS2D02G065200;TraesCS2D02G065600;TraesCS3A02G012500;TraesCS2B02G545200;TraesCS2B02G079100;TraesCS2B02G196600;TraesCS1D02G123400;T…	TraesCS7A02G075600;TraesCS2D02G377400;TraesCS2D02G218700;;TraesCS5B02G162800;TraesCS2B02G079200;;;TraesCS1D02G184500;;TraesCS2A02G219100;TraesCS7B02G014800;TraesCS3D02G213900;TraesCSU02G137500;TraesCS2D02G065200;TraesCS2D02G065600;TraesCS3A02G012500;;TraesCS2B02G079100;TraesCS2B02G196600;TraesCS1D02G123400;TraesCS3A02G012400;TraesCS5A02G165400;;TraesCS6B02G258600;;TraesCS2B02G160400;;;;TraesCS3D0…
11	GO:0045548	MF	phenylalanine ammonia-lyase activity	2519-11-01	49/62617	3.09674e-06	0.00025396	TraesCS1B02G048300;TraesCS2D02G377400;TraesCS4A02G401300;TraesCS2D02G204400;TraesCS2D02G218700;TraesCS1D02G039300;TraesCS6B02G258400;TraesCS1D02G039500;TraesCS2B02G398400;TraesCS6B02G258600;TraesCS1B02G048400	TraesCS1B02G048300;TraesCS2D02G377400;;TraesCS2D02G204400;TraesCS2D02G218700;TraesCS1D02G039300;TraesCS6B02G258400;TraesCS1D02G039500;;TraesCS6B02G258600;TraesCS1B02G048400
113	GO:0016798	MF	hydrolase activity, acting on glycosyl bonds	113/2519	1652/62617	3.1554e-06	0.00025396	TraesCS2B02G157800;TraesCS5B02G469000;TraesCS5B02G468700;TraesCS3D02G476600;TraesCS7B02G139600;TraesCS2B02G516900;TraesCS2D02G348800;TraesCS6B02G080700;TraesCS2A02G185800;TraesCS2B02G047300;TraesCS5B02G272600;TraesCS5A02G475400;TraesCS6D02G026600;TraesCS1D02G218000;TraesCS5B02G295100;TraesCS3D02G229800;TraesCS3D02G261700;TraesCS3D02G260500;TraesCS5A02G459000;TraesCS5A02G474900;TraesCS6B02G031500;…	TraesCS2B02G157800;;;;TraesCS7B02G139600;;TraesCS2D02G348800;TraesCS6B02G080700;TraesCS2A02G185800;TraesCS2B02G047300;TraesCS5B02G272600;;TraesCS6D02G026600;TraesCS1D02G218000;TraesCS5B02G295100;TraesCS3D02G229800;TraesCS3D02G261700;TraesCS3D02G260500;;;TraesCS6B02G031500;TraesCS2D02G381000;;TraesCSU02G080200;TraesCS5A02G272400;;;TraesCS2D02G033100;TraesCS5B02G236600;;;TraesCS6D02G172400;TraesCS2…
34	GO:0030162	BP	regulation of proteolysis	34/2519	333/62617	3.35999e-06	0.000259053	TraesCSU02G049500;TraesCS5D02G479200;TraesCS1B02G034400;TraesCS7D02G172000;TraesCS7B02G468900;TraesCS4D02G325000;TraesCS1B02G276200;TraesCS1B02G035000;TraesCS5D02G425800;TraesCS5A02G359700;TraesCS7D02G168000;TraesCS5B02G419900;TraesCS1D02G028500;TraesCS6B02G095100;TraesCS1A02G265700;TraesCS1B02G276500;TraesCS5B02G362000;TraesCS1A02G265600;TraesCS4D02G325100;TraesCS7D02G083700;TraesCSU02G000300;Tr…	TraesCSU02G049500;;TraesCS1B02G034400;TraesCS7D02G172000;;TraesCS4D02G325000;TraesCS1B02G276200;TraesCS1B02G035000;TraesCS5D02G425800;;TraesCS7D02G168000;;TraesCS1D02G028500;TraesCS6B02G095100;TraesCS1A02G265700;TraesCS1B02G276500;;TraesCS1A02G265600;TraesCS4D02G325100;TraesCS7D02G083700;TraesCSU02G000300;TraesCS1B02G276300;TraesCS7A02G171200;TraesCS1B02G036100;TraesCS1B02G043800;;;;;;;TraesCS1B0…
99	GO:0004553	MF	hydrolase activity, hydrolyzing O-glycosyl compounds	99/2519	1440/62617	3.37933e-06	0.000259053	TraesCS2B02G157800;TraesCS5B02G469000;TraesCS5B02G468700;TraesCS3D02G476600;TraesCS7B02G139600;TraesCS2B02G516900;TraesCS2D02G348800;TraesCS6B02G080700;TraesCS2A02G185800;TraesCS6B02G031600;TraesCS5B02G272600;TraesCS6D02G026600;TraesCS1D02G218000;TraesCS5B02G295100;TraesCS3D02G229800;TraesCS3D02G261700;TraesCS3D02G260500;TraesCS5A02G459000;TraesCS6B02G031500;TraesCS2D02G381000;TraesCS7D02G535500;…	TraesCS2B02G157800;;;;TraesCS7B02G139600;;TraesCS2D02G348800;TraesCS6B02G080700;TraesCS2A02G185800;TraesCS6B02G031600;TraesCS5B02G272600;TraesCS6D02G026600;TraesCS1D02G218000;TraesCS5B02G295100;TraesCS3D02G229800;TraesCS3D02G261700;TraesCS3D02G260500;;TraesCS6B02G031500;TraesCS2D02G381000;;TraesCS2D02G349000;TraesCS5A02G272400;;;TraesCS2D02G033100;TraesCS5B02G236600;;;TraesCS6D02G172400;TraesCS2A…
44	GO:0004857	MF	enzyme inhibitor activity	44/2519	505/62617	3.46057e-06	0.000259053	TraesCSU02G049500;TraesCS5D02G479200;TraesCS1B02G034400;TraesCS2A02G452700;TraesCS7D02G172000;TraesCS5B02G478200;TraesCS4D02G325000;TraesCS1B02G276200;TraesCS1D02G330000;TraesCS1B02G035000;TraesCS7D02G164500;TraesCS2D02G452500;TraesCS2B02G442700;TraesCS5A02G359700;TraesCS7D02G168000;TraesCS5B02G419900;TraesCS1A02G265700;TraesCS6B02G095100;TraesCS1D02G028500;TraesCS1B02G276500;TraesCS5B02G362000;T…	TraesCSU02G049500;;TraesCS1B02G034400;;TraesCS7D02G172000;;TraesCS4D02G325000;TraesCS1B02G276200;TraesCS1D02G330000;TraesCS1B02G035000;TraesCS7D02G164500;;;;TraesCS7D02G168000;;TraesCS1A02G265700;TraesCS6B02G095100;TraesCS1D02G028500;TraesCS1B02G276500;;TraesCS1A02G265600;;TraesCS4D02G325100;TraesCS7D02G083700;TraesCSU02G000300;TraesCS1B02G276300;TraesCS7A02G171200;TraesCS1B02G036100;TraesCS5D02G…
112	GO:0020037	MF	heme binding	112/2519	1667/62617	3.49981e-06	0.000259053	TraesCS3B02G446800;TraesCS4B02G237600;TraesCS3A02G458200;TraesCS2D02G491000;TraesCS7D02G066400;TraesCS7D02G347300;TraesCS4A02G399000;TraesCS4A02G419300;TraesCS1D02G080800;TraesCS7D02G080400;TraesCS1D02G318800;TraesCS5B02G147200;TraesCS5A02G400500;TraesCS6A02G326200;TraesCS6D02G397200;TraesCS5A02G004700;TraesCS2B02G228300;TraesCSU02G103400;TraesCS5D02G488500;TraesCS1D02G080900;TraesCS3B02G549000;T…	;TraesCS4B02G237600;;;TraesCS7D02G066400;TraesCS7D02G347300;;;TraesCS1D02G080800;TraesCS7D02G080400;TraesCS1D02G318800;TraesCS5B02G147200;;;TraesCS6D02G397200;TraesCS5A02G004700;TraesCS2B02G228300;TraesCSU02G103400;;TraesCS1D02G080900;;TraesCS6D02G103300;TraesCS2A02G023000;TraesCS5B02G060300;;TraesCS5A02G214600;;TraesCS5B02G209200;TraesCS3A02G136300;TraesCS7D02G369900;;;TraesCS5B02G077900;TraesCS…
170	GO:0005576	CC	extracellular region	170/2519	1817/62617	3.68459e-06	0.000268308	TraesCSU02G151900;TraesCSU02G161300;TraesCS5B02G469000;TraesCS6D02G284200;TraesCS7A02G198900;TraesCS3B02G524500;TraesCS5A02G547700;TraesCS4D02G325000;TraesCS3D02G010800;TraesCS7D02G066400;TraesCS7D02G347300;TraesCS3D02G444900;TraesCS1D02G080800;TraesCSU02G245800;TraesCS1D02G318800;TraesCSU02G095300;TraesCS4B02G377100;TraesCS7B02G105300;TraesCS4D02G217600;TraesCS5B02G462200;TraesCS1D02G028500;Trae…	TraesCSU02G151900;TraesCSU02G161300;;TraesCS6D02G284200;TraesCS7A02G198900;;;TraesCS4D02G325000;TraesCS3D02G010800;TraesCS7D02G066400;TraesCS7D02G347300;;TraesCS1D02G080800;TraesCSU02G245800;TraesCS1D02G318800;TraesCSU02G095300;;TraesCS7B02G105300;TraesCS4D02G217600;;TraesCS1D02G028500;TraesCS5B02G147200;TraesCS1B02G276500;;;;;;;TraesCSU02G103400;TraesCS7D02G083700;TraesCS3D02G229800;TraesCS3A02G…
198	GO:0006082	BP	organic acid metabolic process	198/2519	3295/62617	3.93643e-06	0.000272063	TraesCS3A02G418000;TraesCS7A02G075600;TraesCS2D02G377400;TraesCS2D02G218700;TraesCS3B02G285900;TraesCS1D02G350200;TraesCS4D02G047400;TraesCS4A02G070600;TraesCS5B02G399800;TraesCS3A02G399800;TraesCS3D02G010800;TraesCS4B02G314300;TraesCS4B02G047400;TraesCS5A02G486800;TraesCS5B02G462200;TraesCS7B02G246700;TraesCS6B02G193400;TraesCS2A02G219100;TraesCS1A02G411600;TraesCS1B02G168400;TraesCS2B02G398400;…	;TraesCS7A02G075600;TraesCS2D02G377400;TraesCS2D02G218700;TraesCS3B02G285900;TraesCS1D02G350200;TraesCS4D02G047400;TraesCS4A02G070600;;;TraesCS3D02G010800;;TraesCS4B02G047400;;;TraesCS7B02G246700;TraesCS6B02G193400;TraesCS2A02G219100;;TraesCS1B02G168400;;TraesCS4D02G311500;;;;TraesCS1A02G235200;TraesCS5D02G333800;;;;TraesCS3D02G011000;TraesCS7D02G101300;TraesCS3A02G012400;;TraesCS4D02G242100;;;Tr…
15	GO:0004564	MF	beta-fructofuranosidase activity	15/2519	92/62617	3.94965e-06	0.000272063	TraesCS6D02G026600;TraesCS4D02G350500;TraesCS7A02G010200;TraesCS6B02G031500;TraesCS6B02G031600;TraesCS2D02G382600;TraesCS6D02G026300;TraesCS4A02G321600;TraesCS3D02G015900;TraesCS6D02G026400;TraesCS4A02G484800;TraesCSU02G080200;TraesCS7D02G010000;TraesCS6D02G026500;TraesCS5A02G526200	TraesCS6D02G026600;;TraesCS7A02G010200;TraesCS6B02G031500;TraesCS6B02G031600;TraesCS2D02G382600;TraesCS6D02G026300;;TraesCS3D02G015900;TraesCS6D02G026400;;TraesCSU02G080200;TraesCS7D02G010000;TraesCS6D02G026500;
118	GO:0046906	MF	tetrapyrrole binding	118/2519	1832/62617	3.99532e-06	0.000272752	TraesCS3B02G446800;TraesCS4B02G237600;TraesCS3A02G458200;TraesCS5D02G219100;TraesCS2D02G491000;TraesCS7D02G066400;TraesCS7D02G347300;TraesCS4A02G419300;TraesCS1D02G080800;TraesCS7D02G080400;TraesCS1D02G318800;TraesCS5B02G147200;TraesCS5A02G400500;TraesCS6A02G326200;TraesCS6D02G397200;TraesCS3B02G549200;TraesCS5A02G004700;TraesCS2B02G228300;TraesCSU02G103400;TraesCS5D02G488500;TraesCS1D02G080900;T…	;TraesCS4B02G237600;;TraesCS5D02G219100;;TraesCS7D02G066400;TraesCS7D02G347300;;TraesCS1D02G080800;TraesCS7D02G080400;TraesCS1D02G318800;TraesCS5B02G147200;;;TraesCS6D02G397200;;TraesCS5A02G004700;TraesCS2B02G228300;TraesCSU02G103400;;TraesCS1D02G080900;;TraesCS6D02G103300;TraesCS2A02G023000;TraesCS5B02G060300;;TraesCS5A02G214600;;TraesCS5B02G209200;TraesCS3A02G136300;TraesCS7D02G369900;;;TraesCS…
193	GO:0019752	BP	carboxylic acid metabolic process	193/2519	3234/62617	4.03431e-06	0.000272977	TraesCS3A02G418000;TraesCS7A02G075600;TraesCS2D02G377400;TraesCS2D02G218700;TraesCS7B02G092300;TraesCS1D02G350200;TraesCS4D02G047400;TraesCS4A02G070600;TraesCS5B02G399800;TraesCS3A02G399800;TraesCS3D02G010800;TraesCS7B02G246700;TraesCS4B02G047400;TraesCS5A02G486800;TraesCS5B02G462200;TraesCS6B02G193400;TraesCS2A02G219100;TraesCS1A02G411600;TraesCS1B02G168400;TraesCS2B02G398400;TraesCS4D02G311500;…	;TraesCS7A02G075600;TraesCS2D02G377400;TraesCS2D02G218700;TraesCS7B02G092300;TraesCS1D02G350200;TraesCS4D02G047400;TraesCS4A02G070600;;;TraesCS3D02G010800;TraesCS7B02G246700;TraesCS4B02G047400;;;TraesCS6B02G193400;TraesCS2A02G219100;;TraesCS1B02G168400;;TraesCS4D02G311500;;;TraesCS1A02G235200;TraesCS5D02G333800;;;;TraesCS3D02G011000;TraesCS7D02G101300;TraesCS3A02G012400;;TraesCS4D02G242100;;;Trae…
126	GO:0044434	CC	chloroplast part	126/2519	1990/62617	4.21083e-06	0.000281138	TraesCS5D02G226900;TraesCS5D02G219100;TraesCS3B02G237200;TraesCS3B02G435500;TraesCS2B02G401400;TraesCS6B02G298700;TraesCS2D02G238600;TraesCS4A02G016700;TraesCS7B02G278200;TraesCS2B02G452300;TraesCS4A02G355600;TraesCS6B02G084400;TraesCS4D02G010700;TraesCS4A02G093100;TraesCS4A02G177900;TraesCS5D02G474200;TraesCS6A02G408400;TraesCS4A02G184100;TraesCS1D02G218000;TraesCS7A02G286700;TraesCS3A02G375100;…	TraesCS5D02G226900;TraesCS5D02G219100;TraesCS3B02G237200;;;;TraesCS2D02G238600;TraesCS4A02G016700;;;;TraesCS6B02G084400;TraesCS4D02G010700;TraesCS4A02G093100;TraesCS4A02G177900;;;TraesCS4A02G184100;TraesCS1D02G218000;TraesCS7A02G286700;;TraesCS4B02G211400;;TraesCS6D02G283300;TraesCS3D02G176600;TraesCS4B02G224800;TraesCS6D02G358900;TraesCS2D02G352700;TraesCS7D02G373100;;TraesCS1A02G185200;;TraesCS…
218	GO:0005975	BP	carbohydrate metabolic process	218/2519	3344/62617	4.59703e-06	0.000295369	TraesCS3D02G289600;TraesCS3A02G289900;TraesCS7A02G075600;TraesCS2B02G157800;TraesCS2A02G586600;TraesCS1B02G167200;TraesCS5B02G469000;TraesCS5B02G468700;TraesCS1D02G350200;TraesCS3D02G476600;TraesCS5B02G162800;TraesCS2B02G516900;TraesCS4A02G070600;TraesCS5B02G399800;TraesCS5D02G230300;TraesCS6B02G080700;TraesCS2A02G185800;TraesCS1D02G423100;TraesCS4B02G314300;TraesCS5A02G222500;TraesCS5A02G486800;…	TraesCS3D02G289600;;TraesCS7A02G075600;TraesCS2B02G157800;;TraesCS1B02G167200;;;TraesCS1D02G350200;;TraesCS5B02G162800;;TraesCS4A02G070600;;TraesCS5D02G230300;TraesCS6B02G080700;TraesCS2A02G185800;TraesCS1D02G423100;;TraesCS5A02G222500;;TraesCS2B02G047300;TraesCS2A02G219100;TraesCS2D02G095600;;TraesCS5B02G072300;TraesCS4D02G311500;TraesCS6D02G026600;TraesCS3A02G090900;TraesCS2D02G065200;TraesCS1D…
198	GO:0043436	BP	oxoacid metabolic process	198/2519	3286/62617	4.77735e-06	0.000301881	TraesCS3A02G418000;TraesCS7A02G075600;TraesCS2D02G377400;TraesCS2D02G218700;TraesCS3B02G285900;TraesCS1D02G350200;TraesCS4D02G047400;TraesCS4A02G070600;TraesCS5B02G399800;TraesCS3A02G399800;TraesCS3D02G010800;TraesCS4B02G314300;TraesCS4B02G047400;TraesCS5A02G486800;TraesCS5B02G462200;TraesCS7B02G246700;TraesCS6B02G193400;TraesCS2A02G219100;TraesCS1A02G411600;TraesCS1B02G168400;TraesCS2B02G398400;…	;TraesCS7A02G075600;TraesCS2D02G377400;TraesCS2D02G218700;TraesCS3B02G285900;TraesCS1D02G350200;TraesCS4D02G047400;TraesCS4A02G070600;;;TraesCS3D02G010800;;TraesCS4B02G047400;;;TraesCS7B02G246700;TraesCS6B02G193400;TraesCS2A02G219100;;TraesCS1B02G168400;;TraesCS4D02G311500;;;;TraesCS1A02G235200;TraesCS5D02G333800;;;;TraesCS3D02G011000;TraesCS7D02G101300;TraesCS3A02G012400;;TraesCS4D02G242100;;;Tr…
127	GO:0044435	CC	plastid part	127/2519	2019/62617	4.87708e-06	0.000305657	TraesCS5D02G226900;TraesCS5D02G219100;TraesCS3B02G237200;TraesCS3B02G435500;TraesCS2B02G401400;TraesCS6B02G298700;TraesCS2D02G238600;TraesCS4A02G016700;TraesCS7B02G278200;TraesCS2B02G452300;TraesCS4A02G355600;TraesCS6B02G084400;TraesCS4D02G010700;TraesCS4A02G093100;TraesCS4A02G177900;TraesCS5D02G474200;TraesCS6A02G408400;TraesCS4A02G184100;TraesCS1D02G218000;TraesCS7A02G286700;TraesCS3A02G375100;…	TraesCS5D02G226900;TraesCS5D02G219100;TraesCS3B02G237200;;;;TraesCS2D02G238600;TraesCS4A02G016700;;;;TraesCS6B02G084400;TraesCS4D02G010700;TraesCS4A02G093100;TraesCS4A02G177900;;;TraesCS4A02G184100;TraesCS1D02G218000;TraesCS7A02G286700;;TraesCS4B02G211400;;TraesCS6D02G283300;TraesCS3D02G176600;TraesCS4B02G224800;TraesCS6D02G358900;TraesCS2D02G352700;TraesCS7D02G373100;;TraesCS1A02G185200;;TraesCS…
343	GO:0055114	BP	oxidation-reduction process	343/2519	5199/62617	5.62102e-06	0.000333165	TraesCS4B02G237600;TraesCS2A02G076600;TraesCS7B02G278200;TraesCS3B02G237200;TraesCS2D02G491000;TraesCS2B02G079200;TraesCS2D02G254500;TraesCS3D02G267100;TraesCS3A02G014900;TraesCS4A02G419300;TraesCS7D02G364900;TraesCS5A02G154900;TraesCS1B02G168400;TraesCS5A02G004700;TraesCS2B02G079100;TraesCS1D02G080900;TraesCS6D02G103300;TraesCS7D02G547400;TraesCS7B02G232400;TraesCS4D02G095900;TraesCS2A02G451400;…	TraesCS4B02G237600;TraesCS2A02G076600;;TraesCS3B02G237200;;TraesCS2B02G079200;TraesCS2D02G254500;TraesCS3D02G267100;TraesCS3A02G014900;;TraesCS7D02G364900;TraesCS5A02G154900;TraesCS1B02G168400;TraesCS5A02G004700;TraesCS2B02G079100;TraesCS1D02G080900;TraesCS6D02G103300;;TraesCS7B02G232400;TraesCS4D02G095900;;TraesCS5A02G214600;TraesCS3A02G136300;TraesCS4A02G096400;TraesCS3D02G367200;TraesCS1D02G04…
351	GO:0009536	CC	plastid	351/2519	6524/62617	5.78222e-06	0.000334931	TraesCS2D02G071400;TraesCS3B02G237200;TraesCS2B02G079200;TraesCS2D02G254500;TraesCS3A02G210000;TraesCS7B02G123400;TraesCS6A02G416000;TraesCS3D02G224800;TraesCS4A02G093100;TraesCS5D02G474200;TraesCS7B02G400800;TraesCS2B02G079100;TraesCS2B02G360500;TraesCS7A02G245300;TraesCS4A02G144500;TraesCS2B02G050600;TraesCS7D02G547400;TraesCS3A02G204000;TraesCS6B02G386500;TraesCS4D02G039200;TraesCS6D02G220500;…	TraesCS2D02G071400;TraesCS3B02G237200;TraesCS2B02G079200;TraesCS2D02G254500;TraesCS3A02G210000;TraesCS7B02G123400;;TraesCS3D02G224800;TraesCS4A02G093100;;;TraesCS2B02G079100;;TraesCS7A02G245300;TraesCS4A02G144500;TraesCS2B02G050600;;TraesCS3A02G204000;;TraesCS4D02G039200;TraesCS6D02G220500;;TraesCS1D02G058300;TraesCS5B02G049800;;TraesCS1B02G246300;;TraesCS4A02G016700;;TraesCS4B02G156500;TraesCS7D…
19	GO:1901072	BP	glucosamine-containing compound catabolic process	19/2519	145/62617	6.31257e-06	0.000337524	TraesCS2D02G349000;TraesCS5B02G272600;TraesCS6D02G199500;TraesCS3A02G373800;TraesCS2B02G047300;TraesCS2A02G350600;TraesCSU02G026200;TraesCS5B02G403700;TraesCS3B02G406000;TraesCS3D02G229800;TraesCS5A02G272400;TraesCS3D02G261700;TraesCS3A02G260200;TraesCS3D02G260500;TraesCS2D02G348800;TraesCS2A02G350900;TraesCS2D02G033100;TraesCS1A02G203700;TraesCS5D02G280400	TraesCS2D02G349000;TraesCS5B02G272600;TraesCS6D02G199500;;TraesCS2B02G047300;;TraesCSU02G026200;;;TraesCS3D02G229800;TraesCS5A02G272400;TraesCS3D02G261700;TraesCS3A02G260200;TraesCS3D02G260500;TraesCS2D02G348800;;TraesCS2D02G033100;TraesCS1A02G203700;TraesCS5D02G280400
19	GO:0006030	BP	chitin metabolic process	19/2519	145/62617	6.31257e-06	0.000337524	TraesCS2D02G349000;TraesCS5B02G272600;TraesCS6D02G199500;TraesCS3A02G373800;TraesCS2B02G047300;TraesCS2A02G350600;TraesCSU02G026200;TraesCS5B02G403700;TraesCS3B02G406000;TraesCS3D02G229800;TraesCS5A02G272400;TraesCS3D02G261700;TraesCS3A02G260200;TraesCS3D02G260500;TraesCS2D02G348800;TraesCS2A02G350900;TraesCS2D02G033100;TraesCS1A02G203700;TraesCS5D02G280400	TraesCS2D02G349000;TraesCS5B02G272600;TraesCS6D02G199500;;TraesCS2B02G047300;;TraesCSU02G026200;;;TraesCS3D02G229800;TraesCS5A02G272400;TraesCS3D02G261700;TraesCS3A02G260200;TraesCS3D02G260500;TraesCS2D02G348800;;TraesCS2D02G033100;TraesCS1A02G203700;TraesCS5D02G280400
19	GO:0006032	BP	chitin catabolic process	19/2519	145/62617	6.31257e-06	0.000337524	TraesCS2D02G349000;TraesCS5B02G272600;TraesCS6D02G199500;TraesCS3A02G373800;TraesCS2B02G047300;TraesCS2A02G350600;TraesCSU02G026200;TraesCS5B02G403700;TraesCS3B02G406000;TraesCS3D02G229800;TraesCS5A02G272400;TraesCS3D02G261700;TraesCS3A02G260200;TraesCS3D02G260500;TraesCS2D02G348800;TraesCS2A02G350900;TraesCS2D02G033100;TraesCS1A02G203700;TraesCS5D02G280400	TraesCS2D02G349000;TraesCS5B02G272600;TraesCS6D02G199500;;TraesCS2B02G047300;;TraesCSU02G026200;;;TraesCS3D02G229800;TraesCS5A02G272400;TraesCS3D02G261700;TraesCS3A02G260200;TraesCS3D02G260500;TraesCS2D02G348800;;TraesCS2D02G033100;TraesCS1A02G203700;TraesCS5D02G280400
19	GO:0046348	BP	amino sugar catabolic process	19/2519	145/62617	6.31257e-06	0.000337524	TraesCS2D02G349000;TraesCS5B02G272600;TraesCS6D02G199500;TraesCS3A02G373800;TraesCS2B02G047300;TraesCS2A02G350600;TraesCSU02G026200;TraesCS5B02G403700;TraesCS3B02G406000;TraesCS3D02G229800;TraesCS5A02G272400;TraesCS3D02G261700;TraesCS3A02G260200;TraesCS3D02G260500;TraesCS2D02G348800;TraesCS2A02G350900;TraesCS2D02G033100;TraesCS1A02G203700;TraesCS5D02G280400	TraesCS2D02G349000;TraesCS5B02G272600;TraesCS6D02G199500;;TraesCS2B02G047300;;TraesCSU02G026200;;;TraesCS3D02G229800;TraesCS5A02G272400;TraesCS3D02G261700;TraesCS3A02G260200;TraesCS3D02G260500;TraesCS2D02G348800;;TraesCS2D02G033100;TraesCS1A02G203700;TraesCS5D02G280400
19	GO:0006026	BP	aminoglycan catabolic process	19/2519	145/62617	6.31257e-06	0.000337524	TraesCS2D02G349000;TraesCS5B02G272600;TraesCS6D02G199500;TraesCS3A02G373800;TraesCS2B02G047300;TraesCS2A02G350600;TraesCSU02G026200;TraesCS5B02G403700;TraesCS3B02G406000;TraesCS3D02G229800;TraesCS5A02G272400;TraesCS3D02G261700;TraesCS3A02G260200;TraesCS3D02G260500;TraesCS2D02G348800;TraesCS2A02G350900;TraesCS2D02G033100;TraesCS1A02G203700;TraesCS5D02G280400	TraesCS2D02G349000;TraesCS5B02G272600;TraesCS6D02G199500;;TraesCS2B02G047300;;TraesCSU02G026200;;;TraesCS3D02G229800;TraesCS5A02G272400;TraesCS3D02G261700;TraesCS3A02G260200;TraesCS3D02G260500;TraesCS2D02G348800;;TraesCS2D02G033100;TraesCS1A02G203700;TraesCS5D02G280400
15	GO:0090599	MF	alpha-glucosidase activity	15/2519	95/62617	5.94211e-06	0.000337524	TraesCS6D02G026600;TraesCS4D02G350500;TraesCS7A02G010200;TraesCS6B02G031500;TraesCS6B02G031600;TraesCS2D02G382600;TraesCS6D02G026300;TraesCS4A02G321600;TraesCS3D02G015900;TraesCS6D02G026400;TraesCS4A02G484800;TraesCSU02G080200;TraesCS7D02G010000;TraesCS6D02G026500;TraesCS5A02G526200	TraesCS6D02G026600;;TraesCS7A02G010200;TraesCS6B02G031500;TraesCS6B02G031600;TraesCS2D02G382600;TraesCS6D02G026300;;TraesCS3D02G015900;TraesCS6D02G026400;;TraesCSU02G080200;TraesCS7D02G010000;TraesCS6D02G026500;
420	GO:0016491	MF	oxidoreductase activity	420/2519	6529/62617	6.83797e-06	0.000348554	TraesCS3A02G452600;TraesCS4B02G237600;TraesCS4A02G304400;TraesCS7B02G278200;TraesCS3B02G237200;TraesCS2D02G491000;TraesCS2D02G543700;TraesCS2B02G079200;TraesCS2D02G254500;TraesCS3D02G518200;TraesCS3A02G014900;TraesCS4A02G419300;TraesCS6D02G306000;TraesCS5A02G154900;TraesCS1B02G168400;TraesCS7A02G090900;TraesCS5A02G004700;TraesCS2B02G079100;TraesCS1D02G080900;TraesCS6D02G103300;TraesCS7D02G547400;…	;TraesCS4B02G237600;;;TraesCS3B02G237200;;;TraesCS2B02G079200;TraesCS2D02G254500;;TraesCS3A02G014900;;TraesCS6D02G306000;TraesCS5A02G154900;TraesCS1B02G168400;TraesCS7A02G090900;TraesCS5A02G004700;TraesCS2B02G079100;TraesCS1D02G080900;TraesCS6D02G103300;;TraesCS7B02G232400;TraesCS4D02G095900;;;TraesCS5A02G214600;TraesCS3A02G136300;;TraesCS4A02G096400;TraesCS3D02G367200;;TraesCS1D02G048300;TraesCS…
32	GO:0009699	BP	phenylpropanoid biosynthetic process	32/2519	336/62617	8.24739e-06	0.000379094	TraesCS1B02G048300;TraesCS2D02G377400;TraesCS3B02G030400;TraesCSU02G100500;TraesCS4A02G369100;TraesCS2D02G218700;TraesCS4D02G356300;TraesCS4A02G096400;TraesCS1D02G039500;TraesCS4B02G107100;TraesCS1B02G048400;TraesCS5A02G386000;TraesCS5B02G390900;TraesCS6B02G258600;TraesCS4D02G208900;TraesCS5A02G205700;TraesCS7D02G059800;TraesCS2D02G204400;TraesCS2A02G066400;TraesCS4B02G208000;TraesCS3A02G534900;T…	TraesCS1B02G048300;TraesCS2D02G377400;TraesCS3B02G030400;TraesCSU02G100500;;TraesCS2D02G218700;;TraesCS4A02G096400;TraesCS1D02G039500;TraesCS4B02G107100;TraesCS1B02G048400;;;TraesCS6B02G258600;TraesCS4D02G208900;TraesCS5A02G205700;TraesCS7D02G059800;TraesCS2D02G204400;TraesCS2A02G066400;TraesCS4B02G208000;;TraesCS1D02G039300;;;TraesCS4B02G107000;;;TraesCS6B02G258400;;TraesCS4D02G103900;TraesCS4A0…
85	GO:0005618	CC	cell wall	85/2519	1255/62617	8.13172e-06	0.000379094	TraesCS3A02G289900;TraesCS3A02G012600;TraesCS3A02G138300;TraesCS3D02G011100;TraesCS5B02G462200;TraesCS5B02G048500;TraesCS7B02G015200;TraesCS6D02G172400;TraesCS7B02G251100;TraesCS7D02G460500;TraesCS3D02G011000;TraesCS3A02G327300;TraesCSU02G001100;TraesCS4A02G278900;TraesCS2B02G173500;TraesCS3A02G000100;TraesCS2D02G431600;TraesCS7D02G223900;TraesCS3D02G289600;TraesCS4D02G102600;TraesCS3D02G010800;T…	;TraesCS3A02G012600;TraesCS3A02G138300;TraesCS3D02G011100;;TraesCS5B02G048500;TraesCS7B02G015200;TraesCS6D02G172400;TraesCS7B02G251100;;TraesCS3D02G011000;;TraesCSU02G001100;;TraesCS2B02G173500;TraesCS3A02G000100;;TraesCS7D02G223900;TraesCS3D02G289600;TraesCS4D02G102600;TraesCS3D02G010800;TraesCS7D02G066400;TraesCS7D02G347300;TraesCS7D02G383300;;TraesCS2D02G301700;TraesCS1D02G080800;TraesCS3D02G2…
85	GO:0030312	CC	external encapsulating structure	85/2519	1255/62617	8.13172e-06	0.000379094	TraesCS3A02G289900;TraesCS3A02G012600;TraesCS3A02G138300;TraesCS3D02G011100;TraesCS5B02G462200;TraesCS5B02G048500;TraesCS7B02G015200;TraesCS6D02G172400;TraesCS7B02G251100;TraesCS7D02G460500;TraesCS3D02G011000;TraesCS3A02G327300;TraesCSU02G001100;TraesCS4A02G278900;TraesCS2B02G173500;TraesCS3A02G000100;TraesCS2D02G431600;TraesCS7D02G223900;TraesCS3D02G289600;TraesCS4D02G102600;TraesCS3D02G010800;T…	;TraesCS3A02G012600;TraesCS3A02G138300;TraesCS3D02G011100;;TraesCS5B02G048500;TraesCS7B02G015200;TraesCS6D02G172400;TraesCS7B02G251100;;TraesCS3D02G011000;;TraesCSU02G001100;;TraesCS2B02G173500;TraesCS3A02G000100;;TraesCS7D02G223900;TraesCS3D02G289600;TraesCS4D02G102600;TraesCS3D02G010800;TraesCS7D02G066400;TraesCS7D02G347300;TraesCS7D02G383300;;TraesCS2D02G301700;TraesCS1D02G080800;TraesCS3D02G2…
19	GO:1901071	BP	glucosamine-containing compound metabolic process	19/2519	148/62617	8.52824e-06	0.00038357	TraesCS2D02G349000;TraesCS5B02G272600;TraesCS6D02G199500;TraesCS3A02G373800;TraesCS2B02G047300;TraesCS2A02G350600;TraesCSU02G026200;TraesCS5B02G403700;TraesCS3B02G406000;TraesCS3D02G229800;TraesCS5A02G272400;TraesCS3D02G261700;TraesCS3A02G260200;TraesCS3D02G260500;TraesCS2D02G348800;TraesCS2A02G350900;TraesCS2D02G033100;TraesCS1A02G203700;TraesCS5D02G280400	TraesCS2D02G349000;TraesCS5B02G272600;TraesCS6D02G199500;;TraesCS2B02G047300;;TraesCSU02G026200;;;TraesCS3D02G229800;TraesCS5A02G272400;TraesCS3D02G261700;TraesCS3A02G260200;TraesCS3D02G260500;TraesCS2D02G348800;;TraesCS2D02G033100;TraesCS1A02G203700;TraesCS5D02G280400
104	GO:0044283	BP	small molecule biosynthetic process	104/2519	1631/62617	9.34043e-06	0.000408734	TraesCS3A02G418000;TraesCS7B02G278200;TraesCS2D02G377400;TraesCS2D02G218700;TraesCS7B02G092300;TraesCS3B02G435500;TraesCS4D02G047400;TraesCS4D02G195100;TraesCS4A02G065100;TraesCS4B02G047400;TraesCS4D02G010700;TraesCS1B02G168400;TraesCS2B02G398400;TraesCS7B02G400800;TraesCS5A02G394900;TraesCS4D02G273300;TraesCS2B02G385200;TraesCS6A02G132200;TraesCS4B02G242700;TraesCS6B02G258600;TraesCS2D02G312000;…	;;TraesCS2D02G377400;TraesCS2D02G218700;TraesCS7B02G092300;;TraesCS4D02G047400;TraesCS4D02G195100;TraesCS4A02G065100;TraesCS4B02G047400;TraesCS4D02G010700;TraesCS1B02G168400;;;;TraesCS4D02G273300;;TraesCS6A02G132200;;TraesCS6B02G258600;TraesCS2D02G312000;;TraesCS7D02G373100;TraesCS6B02G087200;;TraesCS6D02G139700;TraesCS4D02G095900;;TraesCS3D02G357200;TraesCSU02G021600;TraesCS5B02G022900;TraesCS3D…
19	GO:0016722	MF	oxidoreductase activity, oxidizing metal ions	19/2519	149/62617	9.40912e-06	0.000408734	TraesCS3D02G444900;TraesCS3A02G452400;TraesCS5D02G156500;TraesCS5B02G543200;TraesCS1D02G044300;TraesCS3A02G452600;TraesCS5A02G191200;TraesCS6D02G361500;TraesCS3B02G489700;TraesCS6A02G376300;TraesCS6A02G305000;TraesCS4A02G096400;TraesCS7B02G265300;TraesCS4D02G208900;TraesCS6D02G284200;TraesCS4B02G208000;TraesCS3B02G489800;TraesCS3A02G452500;TraesCS2B02G277200	;;TraesCS5D02G156500;;TraesCS1D02G044300;;TraesCS5A02G191200;TraesCS6D02G361500;;;;TraesCS4A02G096400;TraesCS7B02G265300;TraesCS4D02G208900;TraesCS6D02G284200;TraesCS4B02G208000;;;TraesCS2B02G277200
1415	GO:0003824	MF	catalytic activity	1415/2519	31260/62617	1.10571e-05	0.000456986	TraesCS2B02G157800;TraesCS3B02G237200;TraesCS2D02G491000;TraesCS2B02G040500;TraesCS3A02G148600;TraesCS2A02G421600;TraesCS5A02G502200;TraesCSU02G039600;TraesCS4D02G217600;TraesCS1B02G168400;TraesCS5A02G475400;TraesCS7A02G090900;TraesCS7B02G400800;TraesCS7D02G020900;TraesCS3D02G229800;TraesCS3D02G176600;TraesCS6A02G160400;TraesCS1B02G203200;TraesCS6B02G087200;TraesCS5A02G338300;TraesCS3B02G446400;T…	TraesCS2B02G157800;TraesCS3B02G237200;;TraesCS2B02G040500;TraesCS3A02G148600;;;TraesCSU02G039600;TraesCS4D02G217600;TraesCS1B02G168400;;TraesCS7A02G090900;;TraesCS7D02G020900;TraesCS3D02G229800;TraesCS3D02G176600;TraesCS6A02G160400;TraesCS1B02G203200;TraesCS6B02G087200;;;;TraesCS2B02G342600;TraesCS3A02G260300;;;TraesCS1D02G317200;;TraesCS5A02G024100;TraesCS5D02G233700;;TraesCS5A02G016200;;TraesCS…
4	GO:0052837	BP	thiazole biosynthetic process	2519-04-01	5/62617	1.26455e-05	0.00050358	TraesCS7A02G376800;TraesCS7D02G373100;TraesCS3B02G435500;TraesCS7B02G278200	;TraesCS7D02G373100;;
4	GO:0052838	BP	thiazole metabolic process	2519-04-01	5/62617	1.26455e-05	0.00050358	TraesCS7A02G376800;TraesCS7D02G373100;TraesCS3B02G435500;TraesCS7B02G278200	;TraesCS7D02G373100;;
4	GO:0018131	BP	oxazole or thiazole biosynthetic process	2519-04-01	5/62617	1.26455e-05	0.00050358	TraesCS7A02G376800;TraesCS7D02G373100;TraesCS3B02G435500;TraesCS7B02G278200	;TraesCS7D02G373100;;
4	GO:0046484	BP	oxazole or thiazole metabolic process	2519-04-01	5/62617	1.26455e-05	0.00050358	TraesCS7A02G376800;TraesCS7D02G373100;TraesCS3B02G435500;TraesCS7B02G278200	;TraesCS7D02G373100;;
41	GO:0051336	BP	regulation of hydrolase activity	41/2519	493/62617	1.45708e-05	0.000565525	TraesCSU02G049500;TraesCS5D02G479200;TraesCS1B02G034400;TraesCS7D02G172000;TraesCS5B02G478200;TraesCS4D02G325000;TraesCS1B02G276200;TraesCS1B02G035000;TraesCS7D02G164500;TraesCS5D02G425800;TraesCS2B02G442700;TraesCS5A02G359700;TraesCS7D02G168000;TraesCS5B02G419900;TraesCS1A02G265700;TraesCS6B02G095100;TraesCS1D02G028500;TraesCS1B02G276500;TraesCS5B02G362000;TraesCS4B02G249400;TraesCS2B02G467500;T…	TraesCSU02G049500;;TraesCS1B02G034400;TraesCS7D02G172000;;TraesCS4D02G325000;TraesCS1B02G276200;TraesCS1B02G035000;TraesCS7D02G164500;TraesCS5D02G425800;;;TraesCS7D02G168000;;TraesCS1A02G265700;TraesCS6B02G095100;TraesCS1D02G028500;TraesCS1B02G276500;;;;TraesCS4D02G325100;TraesCS7D02G083700;TraesCSU02G000300;TraesCS1B02G276300;TraesCS7A02G171200;TraesCS1B02G036100;TraesCS1B02G043800;TraesCS1A02G2…
13	GO:0046274	BP	lignin catabolic process	13/2519	79/62617	1.54571e-05	0.000587985	TraesCS3D02G444900;TraesCS3A02G452400;TraesCS4B02G208000;TraesCS1D02G044300;TraesCS3B02G489700;TraesCS6D02G284200;TraesCS6A02G305000;TraesCS4A02G096400;TraesCS3A02G452600;TraesCS4D02G208900;TraesCS5D02G156500;TraesCS3B02G489800;TraesCS3A02G452500	;;TraesCS4B02G208000;TraesCS1D02G044300;;TraesCS6D02G284200;;TraesCS4A02G096400;;TraesCS4D02G208900;TraesCS5D02G156500;;
13	GO:0046271	BP	phenylpropanoid catabolic process	13/2519	79/62617	1.54571e-05	0.000587985	TraesCS3D02G444900;TraesCS3A02G452400;TraesCS4B02G208000;TraesCS1D02G044300;TraesCS3B02G489700;TraesCS6D02G284200;TraesCS6A02G305000;TraesCS4A02G096400;TraesCS3A02G452600;TraesCS4D02G208900;TraesCS5D02G156500;TraesCS3B02G489800;TraesCS3A02G452500	;;TraesCS4B02G208000;TraesCS1D02G044300;;TraesCS6D02G284200;;TraesCS4A02G096400;;TraesCS4D02G208900;TraesCS5D02G156500;;
13	GO:0052716	MF	hydroquinone:oxygen oxidoreductase activity	13/2519	79/62617	1.54571e-05	0.000587985	TraesCS3D02G444900;TraesCS3A02G452400;TraesCS4B02G208000;TraesCS1D02G044300;TraesCS3B02G489700;TraesCS6D02G284200;TraesCS6A02G305000;TraesCS4A02G096400;TraesCS3A02G452600;TraesCS4D02G208900;TraesCS5D02G156500;TraesCS3B02G489800;TraesCS3A02G452500	;;TraesCS4B02G208000;TraesCS1D02G044300;;TraesCS6D02G284200;;TraesCS4A02G096400;;TraesCS4D02G208900;TraesCS5D02G156500;;
100	GO:0004497	MF	monooxygenase activity	100/2519	1593/62617	1.81588e-05	0.000680598	TraesCS4B02G237600;TraesCS2D02G491000;TraesCS5B02G162800;TraesCS2B02G079200;TraesCS1A02G334700;TraesCS7D02G080400;TraesCS4B02G382300;TraesCS1B02G202400;TraesCS2D02G065200;TraesCS6A02G130100;TraesCS7D02G102100;TraesCS2B02G079100;TraesCS2B02G031200;TraesCS5A02G165400;TraesCS5D02G488500;TraesCS5A02G004700;TraesCS2D02G065600;TraesCS6D02G103300;TraesCS2A02G023000;TraesCS4D02G297200;TraesCS5B02G060300;…	TraesCS4B02G237600;;TraesCS5B02G162800;TraesCS2B02G079200;;TraesCS7D02G080400;;TraesCS1B02G202400;TraesCS2D02G065200;TraesCS6A02G130100;TraesCS7D02G102100;TraesCS2B02G079100;TraesCS2B02G031200;TraesCS5A02G165400;;TraesCS5A02G004700;TraesCS2D02G065600;TraesCS6D02G103300;TraesCS2A02G023000;TraesCS4D02G297200;TraesCS5B02G060300;;TraesCS2D02G213700;TraesCS5A02G214600;TraesCS5B02G209200;TraesCS2B02G07…
11	GO:0006559	BP	L-phenylalanine catabolic process	2519-11-01	59/62617	2.0556e-05	0.00075563	TraesCS1B02G048300;TraesCS2D02G377400;TraesCS4A02G401300;TraesCS2D02G204400;TraesCS2D02G218700;TraesCS1D02G039300;TraesCS6B02G258400;TraesCS1D02G039500;TraesCS2B02G398400;TraesCS6B02G258600;TraesCS1B02G048400	TraesCS1B02G048300;TraesCS2D02G377400;;TraesCS2D02G204400;TraesCS2D02G218700;TraesCS1D02G039300;TraesCS6B02G258400;TraesCS1D02G039500;;TraesCS6B02G258600;TraesCS1B02G048400
11	GO:1902222	BP	erythrose 4-phosphate/phosphoenolpyruvate family amino acid catabolic process	2519-11-01	59/62617	2.0556e-05	0.00075563	TraesCS1B02G048300;TraesCS2D02G377400;TraesCS4A02G401300;TraesCS2D02G204400;TraesCS2D02G218700;TraesCS1D02G039300;TraesCS6B02G258400;TraesCS1D02G039500;TraesCS2B02G398400;TraesCS6B02G258600;TraesCS1B02G048400	TraesCS1B02G048300;TraesCS2D02G377400;;TraesCS2D02G204400;TraesCS2D02G218700;TraesCS1D02G039300;TraesCS6B02G258400;TraesCS1D02G039500;;TraesCS6B02G258600;TraesCS1B02G048400
63	GO:0035251	MF	UDP-glucosyltransferase activity	63/2519	891/62617	2.13171e-05	0.000773813	TraesCS3A02G289900;TraesCS1A02G424000;TraesCS2D02G374400;TraesCS2A02G210300;TraesCS2A02G586600;TraesCS5A02G132700;TraesCS1B02G349900;TraesCS1B02G167200;TraesCS4D02G311500;TraesCS6A02G318000;TraesCS1D02G350200;TraesCS6D02G406000;TraesCS7D02G217800;TraesCS1B02G138700;TraesCS7D02G180700;TraesCS2B02G040500;TraesCS4A02G070600;TraesCS5B02G072300;TraesCS7D02G190100;TraesCS1B02G361500;TraesCS6D02G021100;…	;;TraesCS2D02G374400;TraesCS2A02G210300;;TraesCS5A02G132700;;TraesCS1B02G167200;TraesCS4D02G311500;;TraesCS1D02G350200;TraesCS6D02G406000;TraesCS7D02G217800;TraesCS1B02G138700;TraesCS7D02G180700;TraesCS2B02G040500;TraesCS4A02G070600;TraesCS5B02G072300;TraesCS7D02G190100;;TraesCS6D02G021100;;TraesCS2D02G072600;;TraesCS7A02G178600;;;TraesCS3D02G044700;TraesCS5A02G222500;TraesCS7B02G246700;;TraesCS1…
7	GO:0033897	MF	ribonuclease T2 activity	2519-07-01	23/62617	2.34688e-05	0.000834616	TraesCS2B02G182900;TraesCS6D02G320200;TraesCS1D02G149800;TraesCS6B02G370600;TraesCS6A02G339600;TraesCS2B02G278200;TraesCS1B02G170100	TraesCS2B02G182900;TraesCS6D02G320200;TraesCS1D02G149800;;;TraesCS2B02G278200;TraesCS1B02G170100
19	GO:0016998	BP	cell wall macromolecule catabolic process	19/2519	160/62617	2.61003e-05	0.000919644	TraesCS3B02G515100;TraesCS5B02G272600;TraesCS6D02G199500;TraesCS3A02G471900;TraesCS2B02G047300;TraesCS2A02G350600;TraesCS4B02G127100;TraesCS2D02G349000;TraesCS5A02G272400;TraesCS5B02G403700;TraesCS3A02G260200;TraesCS3D02G260500;TraesCS2D02G348800;TraesCS3D02G467600;TraesCS3A02G471700;TraesCS2A02G350900;TraesCS2D02G033100;TraesCS1A02G203700;TraesCS5D02G280400	;TraesCS5B02G272600;TraesCS6D02G199500;;TraesCS2B02G047300;;TraesCS4B02G127100;TraesCS2D02G349000;TraesCS5A02G272400;;TraesCS3A02G260200;TraesCS3D02G260500;TraesCS2D02G348800;;;;TraesCS2D02G033100;TraesCS1A02G203700;TraesCS5D02G280400
79	GO:0022804	MF	active transmembrane transporter activity	79/2519	1199/62617	2.83851e-05	0.000991014	TraesCS4B02G330000;TraesCS2B02G232900;TraesCS1B02G296500;TraesCS2A02G259500;TraesCS3D02G258200;TraesCS3D02G219100;TraesCS5B02G106900;TraesCS4B02G262900;TraesCS4B02G243500;TraesCS3A02G272800;TraesCS3D02G333800;TraesCS7D02G154700;TraesCS1A02G219500;TraesCS6D02G407900;TraesCS1A02G343000;TraesCS5A02G031600;TraesCS1D02G332800;TraesCS4A02G245400;TraesCS3A02G258300;TraesCS2B02G150600;TraesCS2B02G282400;…	;TraesCS2B02G232900;;TraesCS2A02G259500;TraesCS3D02G258200;TraesCS3D02G219100;TraesCS5B02G106900;;;;TraesCS3D02G333800;TraesCS7D02G154700;TraesCS1A02G219500;TraesCS6D02G407900;;TraesCS5A02G031600;TraesCS1D02G332800;;TraesCS3A02G258300;TraesCS2B02G150600;TraesCS2B02G282400;TraesCSU02G097600;TraesCS3D02G258300;TraesCS5B02G143000;TraesCS2D02G048800;TraesCS3D02G056000;TraesCS4D02G068900;TraesCS2D02G2…
17	GO:0033609	BP	oxalate metabolic process	17/2519	134/62617	2.90842e-05	0.00100623	TraesCS3A02G012600;TraesCS5B02G048500;TraesCS3D02G011100;TraesCS7B02G374800;TraesCS7D02G513400;TraesCS3A02G012500;TraesCS3D02G010900;TraesCS7D02G460500;TraesCS3D02G011000;TraesCS3A02G165500;TraesCS7D02G383300;TraesCS5B02G462200;TraesCS3A02G012400;TraesCSU02G137500;TraesCS5A02G453200;TraesCS3D02G010800;TraesCS5D02G464000	TraesCS3A02G012600;TraesCS5B02G048500;TraesCS3D02G011100;;;TraesCS3A02G012500;TraesCS3D02G010900;;TraesCS3D02G011000;TraesCS3A02G165500;TraesCS7D02G383300;;TraesCS3A02G012400;TraesCSU02G137500;;TraesCS3D02G010800;
17	GO:0046564	MF	oxalate decarboxylase activity	17/2519	134/62617	2.90842e-05	0.00100623	TraesCS3A02G012600;TraesCS5B02G048500;TraesCS3D02G011100;TraesCS7B02G374800;TraesCS7D02G513400;TraesCS3A02G012500;TraesCS3D02G010900;TraesCS7D02G460500;TraesCS3D02G011000;TraesCS3A02G165500;TraesCS7D02G383300;TraesCS5B02G462200;TraesCS3A02G012400;TraesCSU02G137500;TraesCS5A02G453200;TraesCS3D02G010800;TraesCS5D02G464000	TraesCS3A02G012600;TraesCS5B02G048500;TraesCS3D02G011100;;;TraesCS3A02G012500;TraesCS3D02G010900;;TraesCS3D02G011000;TraesCS3A02G165500;TraesCS7D02G383300;;TraesCS3A02G012400;TraesCSU02G137500;;TraesCS3D02G010800;
474	GO:0043169	MF	cation binding	474/2519	9851/62617	3.11121e-05	0.00107155	TraesCS3A02G452600;TraesCS4B02G237600;TraesCS7B02G278200;TraesCS3A02G418000;TraesCS2D02G491000;TraesCS4A02G130300;TraesCS1B02G182700;TraesCS3D02G010800;TraesCS3B02G553900;TraesCS5B02G221500;TraesCS4A02G419300;TraesCS6D02G306000;TraesCS4D02G217600;TraesCS5B02G462200;TraesCS5D02G269400;TraesCS7B02G110000;TraesCS5A02G154900;TraesCS4A02G093100;TraesCS1B02G168400;TraesCS5A02G453200;TraesCS5A02G004700;…	;TraesCS4B02G237600;;;;TraesCS4A02G130300;TraesCS1B02G182700;TraesCS3D02G010800;;TraesCS5B02G221500;;TraesCS6D02G306000;TraesCS4D02G217600;;TraesCS5D02G269400;TraesCS7B02G110000;TraesCS5A02G154900;TraesCS4A02G093100;TraesCS1B02G168400;;TraesCS5A02G004700;;TraesCS3A02G012400;TraesCS6D02G284200;TraesCSU02G173200;TraesCS1D02G080900;TraesCS6D02G103300;TraesCSU02G145500;TraesCS6B02G087200;;TraesCS7B02…
44	GO:0006631	BP	fatty acid metabolic process	44/2519	561/62617	3.16369e-05	0.00107989	TraesCS4A02G218400;TraesCS3A02G418000;TraesCS1B02G168500;TraesCS5B02G382200;TraesCS1D02G008900;TraesCS7B02G092300;TraesCS2B02G402100;TraesCS4B02G099700;TraesCS7A02G187000;TraesCS2D02G382300;TraesCS1D02G147900;TraesCS1D02G013600;TraesCS7D02G175900;TraesCS2D02G528400;TraesCS6B02G464800;TraesCS6B02G193400;TraesCS4D02G093600;TraesCS7B02G079500;TraesCS6A02G132200;TraesCS6D02G154600;TraesCS1B02G048000;…	;;TraesCS1B02G168500;;TraesCS1D02G008900;TraesCS7B02G092300;;TraesCS4B02G099700;TraesCS7A02G187000;TraesCS2D02G382300;TraesCS1D02G147900;TraesCS1D02G013600;TraesCS7D02G175900;;;TraesCS6B02G193400;TraesCS4D02G093600;TraesCS7B02G079500;TraesCS6A02G132200;TraesCS6D02G154600;TraesCS1B02G048000;TraesCS2D02G364800;TraesCS6A02G185100;;TraesCS4B02G097200;TraesCS2D02G381900;;;TraesCS2B02G328100;TraesCSU02…
41	GO:0071669	BP	plant-type cell wall organization or biogenesis	41/2519	508/62617	3.25447e-05	0.00110105	TraesCS3A02G289900;TraesCS7A02G222200;TraesCS1B02G167200;TraesCS7B02G251200;TraesCS1D02G080900;TraesCS7A02G339600;TraesCS2B02G173500;TraesCS2A02G573500;TraesCS4D02G102600;TraesCS7D02G066400;TraesCS7D02G347300;TraesCS5B02G221500;TraesCS4A02G419300;TraesCS1D02G423100;TraesCS1D02G080800;TraesCSU02G137300;TraesCS2B02G098400;TraesCS7D02G171800;TraesCS5A02G222500;TraesCS5B02G448000;TraesCS6B02G351400;T…	;TraesCS7A02G222200;TraesCS1B02G167200;TraesCS7B02G251200;TraesCS1D02G080900;TraesCS7A02G339600;TraesCS2B02G173500;;TraesCS4D02G102600;TraesCS7D02G066400;TraesCS7D02G347300;TraesCS5B02G221500;;TraesCS1D02G423100;TraesCS1D02G080800;TraesCSU02G137300;TraesCS2B02G098400;TraesCS7D02G171800;TraesCS5A02G222500;;;TraesCS7A02G070900;TraesCS1D02G079800;TraesCSU02G103400;TraesCS4D02G244000;TraesCS7D02G2239…
67	GO:0044436	CC	thylakoid part	67/2519	981/62617	3.60909e-05	0.00119979	TraesCS2D02G071400;TraesCS7D02G407100;TraesCS2A02G384200;TraesCSU02G200900;TraesCS5D02G219100;TraesCS2A02G355600;TraesCS7A02G245300;TraesCS5A02G230400;TraesCS2D02G434500;TraesCS7D02G283600;TraesCS4D02G122800;TraesCS2B02G401400;TraesCSU02G174100;TraesCS5B02G210800;TraesCS4A02G190400;TraesCS7A02G108600;TraesCS4A02G472500;TraesCS2D02G238600;TraesCS4A02G016700;TraesCS3D02G256700;TraesCS6A02G303800;Tr…	TraesCS2D02G071400;;;TraesCSU02G200900;TraesCS5D02G219100;;TraesCS7A02G245300;TraesCS5A02G230400;;TraesCS7D02G283600;TraesCS4D02G122800;;TraesCSU02G174100;TraesCS5B02G210800;TraesCS4A02G190400;TraesCS7A02G108600;;TraesCS2D02G238600;TraesCS4A02G016700;TraesCS3D02G256700;;;TraesCS7A02G282100;TraesCS4D02G104200;;TraesCS6B02G084400;;TraesCS5B02G228900;;TraesCS4B02G062200;TraesCSU02G063400;TraesCS6D02…
470	GO:0046872	MF	metal ion binding	470/2519	9783/62617	3.77144e-05	0.00124833	TraesCS3A02G452600;TraesCS4B02G237600;TraesCS7B02G278200;TraesCS3A02G418000;TraesCS2D02G491000;TraesCS4A02G130300;TraesCS1B02G182700;TraesCS3D02G010800;TraesCS3B02G553900;TraesCS5B02G221500;TraesCS4A02G419300;TraesCS6D02G306000;TraesCS4D02G217600;TraesCS5B02G462200;TraesCS5D02G269400;TraesCS7B02G110000;TraesCS5A02G154900;TraesCS4A02G093100;TraesCS1B02G168400;TraesCS5A02G453200;TraesCS5A02G004700;…	;TraesCS4B02G237600;;;;TraesCS4A02G130300;TraesCS1B02G182700;TraesCS3D02G010800;;TraesCS5B02G221500;;TraesCS6D02G306000;TraesCS4D02G217600;;TraesCS5D02G269400;TraesCS7B02G110000;TraesCS5A02G154900;TraesCS4A02G093100;TraesCS1B02G168400;;TraesCS5A02G004700;;TraesCS3A02G012400;TraesCS6D02G284200;TraesCSU02G173200;TraesCS1D02G080900;TraesCS6D02G103300;TraesCSU02G145500;TraesCS6B02G087200;;TraesCS7B02…
8	GO:0009228	BP	thiamine biosynthetic process	2519-08-01	33/62617	3.82207e-05	0.00125423	TraesCS4A02G290400;TraesCS4B02G023800;TraesCS7B02G278200;TraesCS7A02G376800;TraesCS7D02G373100;TraesCS2B02G626400;TraesCS3B02G435500;TraesCS4D02G021400	;TraesCS4B02G023800;;;TraesCS7D02G373100;;;TraesCS4D02G021400
8	GO:0042724	BP	thiamine-containing compound biosynthetic process	2519-08-01	33/62617	3.82207e-05	0.00125423	TraesCS4A02G290400;TraesCS4B02G023800;TraesCS7B02G278200;TraesCS7A02G376800;TraesCS7D02G373100;TraesCS2B02G626400;TraesCS3B02G435500;TraesCS4D02G021400	;TraesCS4B02G023800;;;TraesCS7D02G373100;;;TraesCS4D02G021400
11	GO:0016841	MF	ammonia-lyase activity	2519-11-01	63/62617	3.90267e-05	0.00127521	TraesCS1B02G048300;TraesCS2D02G377400;TraesCS4A02G401300;TraesCS2D02G204400;TraesCS2D02G218700;TraesCS1D02G039300;TraesCS6B02G258400;TraesCS1D02G039500;TraesCS2B02G398400;TraesCS6B02G258600;TraesCS1B02G048400	TraesCS1B02G048300;TraesCS2D02G377400;;TraesCS2D02G204400;TraesCS2D02G218700;TraesCS1D02G039300;TraesCS6B02G258400;TraesCS1D02G039500;;TraesCS6B02G258600;TraesCS1B02G048400
20	GO:0046323	BP	glucose import	20/2519	183/62617	5.38992e-05	0.00171001	TraesCS4D02G263000;TraesCS2B02G232900;TraesCS2B02G282400;TraesCS2D02G264200;TraesCS4A02G066200;TraesCS4D02G243100;TraesCS4B02G063000;TraesCS4A02G384900;TraesCS4D02G062000;TraesCS4B02G262900;TraesCS2A02G385500;TraesCS4A02G042100;TraesCS7D02G154700;TraesCS1A02G219500;TraesCS2A02G259500;TraesCS5B02G106900;TraesCS2D02G198900;TraesCS2B02G338800;TraesCS4B02G243500;TraesCS4D02G243200	TraesCS4D02G263000;TraesCS2B02G232900;TraesCS2B02G282400;TraesCS2D02G264200;TraesCS4A02G066200;TraesCS4D02G243100;TraesCS4B02G063000;;TraesCS4D02G062000;;;TraesCS4A02G042100;TraesCS7D02G154700;TraesCS1A02G219500;TraesCS2A02G259500;TraesCS5B02G106900;TraesCS2D02G198900;TraesCS2B02G338800;;TraesCS4D02G243200
20	GO:0006040	BP	amino sugar metabolic process	20/2519	183/62617	5.38992e-05	0.00171001	TraesCS1A02G295200;TraesCS2D02G349000;TraesCS5B02G272600;TraesCS6D02G199500;TraesCS3A02G373800;TraesCS2B02G047300;TraesCS2A02G350600;TraesCSU02G026200;TraesCS5B02G403700;TraesCS3B02G406000;TraesCS3D02G229800;TraesCS5A02G272400;TraesCS3D02G261700;TraesCS3A02G260200;TraesCS3D02G260500;TraesCS2D02G348800;TraesCS2A02G350900;TraesCS2D02G033100;TraesCS1A02G203700;TraesCS5D02G280400	TraesCS1A02G295200;TraesCS2D02G349000;TraesCS5B02G272600;TraesCS6D02G199500;;TraesCS2B02G047300;;TraesCSU02G026200;;;TraesCS3D02G229800;TraesCS5A02G272400;TraesCS3D02G261700;TraesCS3A02G260200;TraesCS3D02G260500;TraesCS2D02G348800;;TraesCS2D02G033100;TraesCS1A02G203700;TraesCS5D02G280400
20	GO:0005355	MF	glucose transmembrane transporter activity	20/2519	183/62617	5.38992e-05	0.00171001	TraesCS4D02G263000;TraesCS2B02G232900;TraesCS2B02G282400;TraesCS2D02G264200;TraesCS4A02G066200;TraesCS4D02G243100;TraesCS4B02G063000;TraesCS4A02G384900;TraesCS4D02G062000;TraesCS4B02G262900;TraesCS2A02G385500;TraesCS4A02G042100;TraesCS7D02G154700;TraesCS1A02G219500;TraesCS2A02G259500;TraesCS5B02G106900;TraesCS2D02G198900;TraesCS2B02G338800;TraesCS4B02G243500;TraesCS4D02G243200	TraesCS4D02G263000;TraesCS2B02G232900;TraesCS2B02G282400;TraesCS2D02G264200;TraesCS4A02G066200;TraesCS4D02G243100;TraesCS4B02G063000;;TraesCS4D02G062000;;;TraesCS4A02G042100;TraesCS7D02G154700;TraesCS1A02G219500;TraesCS2A02G259500;TraesCS5B02G106900;TraesCS2D02G198900;TraesCS2B02G338800;;TraesCS4D02G243200
20	GO:0015149	MF	hexose transmembrane transporter activity	20/2519	183/62617	5.38992e-05	0.00171001	TraesCS4D02G263000;TraesCS2B02G232900;TraesCS2B02G282400;TraesCS2D02G264200;TraesCS4A02G066200;TraesCS4D02G243100;TraesCS4B02G063000;TraesCS4A02G384900;TraesCS4D02G062000;TraesCS4B02G262900;TraesCS2A02G385500;TraesCS4A02G042100;TraesCS7D02G154700;TraesCS1A02G219500;TraesCS2A02G259500;TraesCS5B02G106900;TraesCS2D02G198900;TraesCS2B02G338800;TraesCS4B02G243500;TraesCS4D02G243200	TraesCS4D02G263000;TraesCS2B02G232900;TraesCS2B02G282400;TraesCS2D02G264200;TraesCS4A02G066200;TraesCS4D02G243100;TraesCS4B02G063000;;TraesCS4D02G062000;;;TraesCS4A02G042100;TraesCS7D02G154700;TraesCS1A02G219500;TraesCS2A02G259500;TraesCS5B02G106900;TraesCS2D02G198900;TraesCS2B02G338800;;TraesCS4D02G243200
21	GO:0009064	BP	glutamine family amino acid metabolic process	21/2519	200/62617	6.39184e-05	0.00198094	TraesCS4A02G109900;TraesCS3A02G363700;TraesCS1A02G338300;TraesCS1B02G350700;TraesCS3D02G483400;TraesCS4D02G195100;TraesCS4B02G047400;TraesCS3D02G266400;TraesCS3D02G545100;TraesCSU02G047800;TraesCS2D02G313500;TraesCS2D02G468300;TraesCS1A02G411600;TraesCS4D02G047400;TraesCS3D02G357200;TraesCS3B02G395900;TraesCS1D02G074600;TraesCSU02G021600;TraesCS1D02G419400;TraesCS7D02G240100;TraesCS2B02G528300	TraesCS4A02G109900;;;;;TraesCS4D02G195100;TraesCS4B02G047400;TraesCS3D02G266400;;TraesCSU02G047800;TraesCS2D02G313500;;;TraesCS4D02G047400;TraesCS3D02G357200;;TraesCS1D02G074600;TraesCSU02G021600;TraesCS1D02G419400;TraesCS7D02G240100;
12	GO:0009074	BP	aromatic amino acid family catabolic process	2519-12-01	78/62617	6.46009e-05	0.00198094	TraesCS1B02G048300;TraesCS2D02G377400;TraesCS4A02G401300;TraesCS5D02G165700;TraesCS2D02G204400;TraesCS2D02G218700;TraesCS1D02G039300;TraesCS6B02G258400;TraesCS1D02G039500;TraesCS2B02G398400;TraesCS6B02G258600;TraesCS1B02G048400	TraesCS1B02G048300;TraesCS2D02G377400;;TraesCS5D02G165700;TraesCS2D02G204400;TraesCS2D02G218700;TraesCS1D02G039300;TraesCS6B02G258400;TraesCS1D02G039500;;TraesCS6B02G258600;TraesCS1B02G048400
3	GO:1990019	BP	protein storage vacuole organization	2519-03-01	3/62617	6.50296e-05	0.00198094	TraesCS2D02G383500;TraesCS2A02G386700;TraesCS2B02G404300	TraesCS2D02G383500;;
3	GO:0010400	BP	rhamnogalacturonan I side chain metabolic process	2519-03-01	3/62617	6.50296e-05	0.00198094	TraesCS5A02G222500;TraesCS5B02G221600;TraesCS5D02G230300	TraesCS5A02G222500;TraesCS5B02G221600;TraesCS5D02G230300
3	GO:0010395	BP	rhamnogalacturonan I metabolic process	2519-03-01	3/62617	6.50296e-05	0.00198094	TraesCS5A02G222500;TraesCS5B02G221600;TraesCS5D02G230300	TraesCS5A02G222500;TraesCS5B02G221600;TraesCS5D02G230300
3	GO:0000326	CC	protein storage vacuole	2519-03-01	3/62617	6.50296e-05	0.00198094	TraesCS2D02G383500;TraesCS2A02G386700;TraesCS2B02G404300	TraesCS2D02G383500;;
3	GO:0000322	CC	storage vacuole	2519-03-01	3/62617	6.50296e-05	0.00198094	TraesCS2D02G383500;TraesCS2A02G386700;TraesCS2B02G404300	TraesCS2D02G383500;;
3	GO:0008898	MF	S-adenosylmethionine-homocysteine S-methyltransferase activity	2519-03-01	3/62617	6.50296e-05	0.00198094	TraesCS4B02G242700;TraesCS4A02G065100;TraesCS4D02G242100	;TraesCS4A02G065100;TraesCS4D02G242100
3	GO:0004331	MF	fructose-2,6-bisphosphate 2-phosphatase activity	2519-03-01	3/62617	6.50296e-05	0.00198094	TraesCS4D02G212000;TraesCS4B02G211400;TraesCS4A02G093100	TraesCS4D02G212000;TraesCS4B02G211400;TraesCS4A02G093100
3	GO:0008886	MF	glyceraldehyde-3-phosphate dehydrogenase (NADP+) (non-phosphorylating) activity	2519-03-01	3/62617	6.50296e-05	0.00198094	TraesCS2A02G190700;TraesCS2B02G216400;TraesCS2D02G197300	TraesCS2A02G190700;TraesCS2B02G216400;TraesCS2D02G197300
20	GO:0015145	MF	monosaccharide transmembrane transporter activity	20/2519	186/62617	6.77711e-05	0.00205626	TraesCS4D02G263000;TraesCS2B02G232900;TraesCS2B02G282400;TraesCS2D02G264200;TraesCS4A02G066200;TraesCS4D02G243100;TraesCS4B02G063000;TraesCS4A02G384900;TraesCS4D02G062000;TraesCS4B02G262900;TraesCS2A02G385500;TraesCS4A02G042100;TraesCS7D02G154700;TraesCS1A02G219500;TraesCS2A02G259500;TraesCS5B02G106900;TraesCS2D02G198900;TraesCS2B02G338800;TraesCS4B02G243500;TraesCS4D02G243200	TraesCS4D02G263000;TraesCS2B02G232900;TraesCS2B02G282400;TraesCS2D02G264200;TraesCS4A02G066200;TraesCS4D02G243100;TraesCS4B02G063000;;TraesCS4D02G062000;;;TraesCS4A02G042100;TraesCS7D02G154700;TraesCS1A02G219500;TraesCS2A02G259500;TraesCS5B02G106900;TraesCS2D02G198900;TraesCS2B02G338800;;TraesCS4D02G243200
20	GO:1904659	BP	glucose transmembrane transport	20/2519	187/62617	7.30533e-05	0.00219908	TraesCS4D02G263000;TraesCS2B02G232900;TraesCS2B02G282400;TraesCS2D02G264200;TraesCS4A02G066200;TraesCS4D02G243100;TraesCS4B02G063000;TraesCS4A02G384900;TraesCS4D02G062000;TraesCS4B02G262900;TraesCS2A02G385500;TraesCS4A02G042100;TraesCS7D02G154700;TraesCS1A02G219500;TraesCS2A02G259500;TraesCS5B02G106900;TraesCS2D02G198900;TraesCS2B02G338800;TraesCS4B02G243500;TraesCS4D02G243200	TraesCS4D02G263000;TraesCS2B02G232900;TraesCS2B02G282400;TraesCS2D02G264200;TraesCS4A02G066200;TraesCS4D02G243100;TraesCS4B02G063000;;TraesCS4D02G062000;;;TraesCS4A02G042100;TraesCS7D02G154700;TraesCS1A02G219500;TraesCS2A02G259500;TraesCS5B02G106900;TraesCS2D02G198900;TraesCS2B02G338800;;TraesCS4D02G243200
73	GO:0008610	BP	lipid biosynthetic process	73/2519	1122/62617	8.2176e-05	0.00246399	TraesCS4A02G218400;TraesCS3A02G418000;TraesCS5A02G004800;TraesCS1B02G168500;TraesCS5A02G004500;TraesCS5B02G382200;TraesCS6B02G199400;TraesCS7D02G029000;TraesCS1D02G375700;TraesCS1D02G008900;TraesCS7B02G092300;TraesCS2B02G402100;TraesCS1D02G393500;TraesCS4B02G099700;TraesCS3A02G297400;TraesCS5A02G338900;TraesCS6D02G258300;TraesCS1D02G375500;TraesCS7A02G187000;TraesCS2B02G445500;TraesCS3A02G132000;…	;;TraesCS5A02G004800;TraesCS1B02G168500;TraesCS5A02G004500;;TraesCS6B02G199400;TraesCS7D02G029000;TraesCS1D02G375700;TraesCS1D02G008900;TraesCS7B02G092300;;TraesCS1D02G393500;TraesCS4B02G099700;;;TraesCS6D02G258300;TraesCS1D02G375500;TraesCS7A02G187000;;TraesCS3A02G132000;TraesCS1D02G013600;TraesCS7D02G175900;TraesCS5D02G011900;TraesCS2D02G382300;;;TraesCS6A02G185100;;;TraesCS6B02G193400;TraesCS1…
201	GO:0048037	MF	cofactor binding	201/2519	3802/62617	8.65293e-05	0.00258439	TraesCS3B02G446800;TraesCS4B02G237600;TraesCS3A02G458200;TraesCS5D02G219100;TraesCS3B02G237200;TraesCS2D02G491000;TraesCS3D02G160900;TraesCS6D02G258300;TraesCS7B02G400800;TraesCS7D02G066400;TraesCS7D02G347300;TraesCS4A02G399000;TraesCS4A02G419300;TraesCS1D02G080800;TraesCS7D02G080400;TraesCS1D02G318800;TraesCS1D02G184500;TraesCS5B02G147200;TraesCS5A02G400500;TraesCS6A02G326200;TraesCS4D02G170300;…	;TraesCS4B02G237600;;TraesCS5D02G219100;TraesCS3B02G237200;;TraesCS3D02G160900;TraesCS6D02G258300;;TraesCS7D02G066400;TraesCS7D02G347300;;;TraesCS1D02G080800;TraesCS7D02G080400;TraesCS1D02G318800;TraesCS1D02G184500;TraesCS5B02G147200;;;TraesCS4D02G170300;;;TraesCS5A02G004700;;;;TraesCS6B02G042600;;TraesCS1D02G241800;;;TraesCS1D02G080900;;TraesCS3D02G143300;TraesCS6D02G103300;;TraesCS2A02G023000;T…
17	GO:0009808	BP	lignin metabolic process	17/2519	146/62617	8.69409e-05	0.00258658	TraesCS2A02G066400;TraesCS3D02G444900;TraesCS3A02G452400;TraesCS5D02G156500;TraesCS1D02G044300;TraesCS3A02G534900;TraesCS3B02G489700;TraesCS6D02G284200;TraesCS6A02G305000;TraesCS4A02G096400;TraesCS3A02G452600;TraesCS4D02G208900;TraesCS5A02G205700;TraesCS4B02G208000;TraesCS3B02G489800;TraesCS5D02G488800;TraesCS3A02G452500	TraesCS2A02G066400;;;TraesCS5D02G156500;TraesCS1D02G044300;;;TraesCS6D02G284200;;TraesCS4A02G096400;;TraesCS4D02G208900;TraesCS5A02G205700;TraesCS4B02G208000;;;
20	GO:0008645	BP	hexose transmembrane transport	20/2519	191/62617	9.80195e-05	0.0028377	TraesCS4D02G263000;TraesCS2B02G232900;TraesCS2B02G282400;TraesCS2D02G264200;TraesCS4A02G066200;TraesCS4D02G243100;TraesCS4B02G063000;TraesCS4A02G384900;TraesCS4D02G062000;TraesCS4B02G262900;TraesCS2A02G385500;TraesCS4A02G042100;TraesCS7D02G154700;TraesCS1A02G219500;TraesCS2A02G259500;TraesCS5B02G106900;TraesCS2D02G198900;TraesCS2B02G338800;TraesCS4B02G243500;TraesCS4D02G243200	TraesCS4D02G263000;TraesCS2B02G232900;TraesCS2B02G282400;TraesCS2D02G264200;TraesCS4A02G066200;TraesCS4D02G243100;TraesCS4B02G063000;;TraesCS4D02G062000;;;TraesCS4A02G042100;TraesCS7D02G154700;TraesCS1A02G219500;TraesCS2A02G259500;TraesCS5B02G106900;TraesCS2D02G198900;TraesCS2B02G338800;;TraesCS4D02G243200
40	GO:0051213	MF	dioxygenase activity	40/2519	516/62617	0.000102227	0.00291652	TraesCS1A02G122000;TraesCS5B02G382200;TraesCS1B02G141200;TraesCS5B02G029300;TraesCS3A02G477000;TraesCS1A02G414500;TraesCS6B02G298700;TraesCS7B02G492100;TraesCS6B02G355700;TraesCS5B02G153100;TraesCS4D02G341800;TraesCS2B02G514200;TraesCS6A02G148800;TraesCS2B02G076400;TraesCS5D02G233700;TraesCS2D02G528400;TraesCS3B02G549000;TraesCS3A02G399800;TraesCS2B02G568900;TraesCS2B02G040100;TraesCS6B02G193400;…	TraesCS1A02G122000;;TraesCS1B02G141200;TraesCS5B02G029300;;;;;;TraesCS5B02G153100;TraesCS4D02G341800;;TraesCS6A02G148800;TraesCS2B02G076400;TraesCS5D02G233700;;;;;TraesCS2B02G040100;TraesCS6B02G193400;TraesCS5A02G154900;TraesCS2B02G039900;TraesCS6D02G154600;TraesCS7B02G014800;TraesCS5D02G241100;;;;;TraesCS6A02G132200;;TraesCS4D02G339800;;TraesCSU02G102900;;TraesCS5B02G224900;TraesCS7A02G037700;;
5	GO:0008172	MF	S-methyltransferase activity	2519-05-01	13/62617	0.000102986	0.00292589	TraesCS5B02G516600;TraesCS4D02G242100;TraesCS4A02G065100;TraesCS4A02G355600;TraesCS4B02G242700	;TraesCS4D02G242100;TraesCS4A02G065100;;
12	GO:0042537	BP	benzene-containing compound metabolic process	2519-12-01	83/62617	0.00011973	0.00336564	TraesCS1B02G048300;TraesCS2D02G377400;TraesCS4A02G401300;TraesCS5D02G165700;TraesCS2D02G204400;TraesCS2D02G218700;TraesCS1D02G039300;TraesCS6B02G258400;TraesCS1D02G039500;TraesCS2B02G398400;TraesCS6B02G258600;TraesCS1B02G048400	TraesCS1B02G048300;TraesCS2D02G377400;;TraesCS5D02G165700;TraesCS2D02G204400;TraesCS2D02G218700;TraesCS1D02G039300;TraesCS6B02G258400;TraesCS1D02G039500;;TraesCS6B02G258600;TraesCS1B02G048400
20	GO:0015749	BP	monosaccharide transmembrane transport	20/2519	194/62617	0.000121425	0.00340078	TraesCS4D02G263000;TraesCS2B02G232900;TraesCS2B02G282400;TraesCS2D02G264200;TraesCS4A02G066200;TraesCS4D02G243100;TraesCS4B02G063000;TraesCS4A02G384900;TraesCS4D02G062000;TraesCS4B02G262900;TraesCS2A02G385500;TraesCS4A02G042100;TraesCS7D02G154700;TraesCS1A02G219500;TraesCS2A02G259500;TraesCS5B02G106900;TraesCS2D02G198900;TraesCS2B02G338800;TraesCS4B02G243500;TraesCS4D02G243200	TraesCS4D02G263000;TraesCS2B02G232900;TraesCS2B02G282400;TraesCS2D02G264200;TraesCS4A02G066200;TraesCS4D02G243100;TraesCS4B02G063000;;TraesCS4D02G062000;;;TraesCS4A02G042100;TraesCS7D02G154700;TraesCS1A02G219500;TraesCS2A02G259500;TraesCS5B02G106900;TraesCS2D02G198900;TraesCS2B02G338800;;TraesCS4D02G243200
53	GO:0015291	MF	secondary active transmembrane transporter activity	53/2519	761/62617	0.000126075	0.00350534	TraesCS2D02G277600;TraesCS2B02G232900;TraesCS1B02G296500;TraesCS2A02G259500;TraesCS3D02G219100;TraesCS4B02G262900;TraesCS4B02G243500;TraesCS3D02G333800;TraesCS7D02G154700;TraesCS1A02G219500;TraesCS1D02G332800;TraesCS4A02G245400;TraesCS4D02G326900;TraesCS2B02G282400;TraesCS2A02G133600;TraesCS5B02G143000;TraesCS6D02G407900;TraesCS5B02G031800;TraesCS4A02G042100;TraesCS4D02G068900;TraesCS3A02G484900;…	TraesCS2D02G277600;TraesCS2B02G232900;;TraesCS2A02G259500;TraesCS3D02G219100;;;TraesCS3D02G333800;TraesCS7D02G154700;TraesCS1A02G219500;TraesCS1D02G332800;;TraesCS4D02G326900;TraesCS2B02G282400;TraesCS2A02G133600;TraesCS5B02G143000;TraesCS6D02G407900;TraesCS5B02G031800;TraesCS4A02G042100;TraesCS4D02G068900;;TraesCS4A02G195600;TraesCS2D02G198900;TraesCS4D02G243200;TraesCS1B02G287300;;TraesCS4D02G2…
244	GO:0044281	BP	small molecule metabolic process	244/2519	4783/62617	0.000146956	0.00395642	TraesCS3A02G418000;TraesCS7A02G075600;TraesCS4A02G304400;TraesCS7B02G278200;TraesCS2D02G377400;TraesCS2D02G218700;TraesCS3B02G285900;TraesCS1D02G350200;TraesCS3B02G435500;TraesCS3D02G011000;TraesCS4D02G047400;TraesCS4A02G070600;TraesCS5B02G399800;TraesCS3A02G399800;TraesCS3D02G010800;TraesCS4B02G314300;TraesCS4B02G047400;TraesCS5A02G486800;TraesCS5B02G462200;TraesCS7B02G246700;TraesCS6B02G193400;…	;TraesCS7A02G075600;;;TraesCS2D02G377400;TraesCS2D02G218700;TraesCS3B02G285900;TraesCS1D02G350200;;TraesCS3D02G011000;TraesCS4D02G047400;TraesCS4A02G070600;;;TraesCS3D02G010800;;TraesCS4B02G047400;;;TraesCS7B02G246700;TraesCS6B02G193400;TraesCS2A02G219100;;TraesCS1B02G168400;;TraesCS4D02G311500;;;;TraesCS1A02G235200;TraesCS5D02G333800;;;TraesCSU02G047800;;TraesCS7D02G101300;TraesCS3A02G012400;Tra…
67	GO:0044550	BP	secondary metabolite biosynthetic process	67/2519	1037/62617	0.000166689	0.00439485	TraesCS1B02G048300;TraesCS2D02G377400;TraesCS3B02G030400;TraesCS5A02G214600;TraesCSU02G100500;TraesCS4A02G304400;TraesCS6B02G199400;TraesCS5B02G209200;TraesCS2D02G218700;TraesCS4D02G356300;TraesCS6D02G133400;TraesCS4A02G096400;TraesCS2B02G445600;TraesCS5B02G077900;TraesCS5B02G060300;TraesCS6B02G051900;TraesCS1D02G039500;TraesCS4B02G107100;TraesCS2D02G021500;TraesCS1A02G334700;TraesCS1B02G048400;T…	TraesCS1B02G048300;TraesCS2D02G377400;TraesCS3B02G030400;TraesCS5A02G214600;TraesCSU02G100500;;TraesCS6B02G199400;TraesCS5B02G209200;TraesCS2D02G218700;;TraesCS6D02G133400;TraesCS4A02G096400;;TraesCS5B02G077900;TraesCS5B02G060300;TraesCS6B02G051900;TraesCS1D02G039500;TraesCS4B02G107100;TraesCS2D02G021500;;TraesCS1B02G048400;;TraesCS4B02G107000;TraesCS6B02G052200;TraesCS3D02G077400;TraesCS6A02G143…
5	GO:0015066	MF	alpha-amylase inhibitor activity	2519-05-01	15/62617	0.000224621	0.00579958	TraesCS4D02G325000;TraesCS4D02G325100;TraesCS7D02G168000;TraesCS4B02G328100;TraesCS4B02G328000	TraesCS4D02G325000;TraesCS4D02G325100;TraesCS7D02G168000;;
8	GO:0006772	BP	thiamine metabolic process	2519-08-01	42/62617	0.000235469	0.00598149	TraesCS4A02G290400;TraesCS4B02G023800;TraesCS7B02G278200;TraesCS7A02G376800;TraesCS7D02G373100;TraesCS2B02G626400;TraesCS3B02G435500;TraesCS4D02G021400	;TraesCS4B02G023800;;;TraesCS7D02G373100;;;TraesCS4D02G021400
8	GO:0042723	BP	thiamine-containing compound metabolic process	2519-08-01	42/62617	0.000235469	0.00598149	TraesCS4A02G290400;TraesCS4B02G023800;TraesCS7B02G278200;TraesCS7A02G376800;TraesCS7D02G373100;TraesCS2B02G626400;TraesCS3B02G435500;TraesCS4D02G021400	;TraesCS4B02G023800;;;TraesCS7D02G373100;;;TraesCS4D02G021400
6	GO:0030597	MF	RNA glycosylase activity	2519-06-01	23/62617	0.000235473	0.00598149	TraesCS5A02G474900;TraesCSU02G183400;TraesCS5A02G475500;TraesCSU02G183200;TraesCS5B02G488600;TraesCS5A02G475400	;TraesCSU02G183400;;TraesCSU02G183200;;
6	GO:0030598	MF	rRNA N-glycosylase activity	2519-06-01	23/62617	0.000235473	0.00598149	TraesCS5A02G474900;TraesCSU02G183400;TraesCS5A02G475500;TraesCSU02G183200;TraesCS5B02G488600;TraesCS5A02G475400	;TraesCSU02G183400;;TraesCSU02G183200;;
84	GO:0005506	MF	iron ion binding	84/2519	1390/62617	0.000243085	0.00615441	TraesCS4A02G218400;TraesCS3B02G403400;TraesCS5A02G214600;TraesCS4B02G237600;TraesCS1B02G286300;TraesCS1B02G251600;TraesCS3B02G256400;TraesCS7B02G092300;TraesCS2B02G402100;TraesCS2D02G491000;TraesCS2B02G445600;TraesCS6B02G239400;TraesCS4B02G099700;TraesCS5B02G077900;TraesCS5B02G060300;TraesCS3D02G364300;TraesCS6A02G143700;TraesCS3A02G228100;TraesCS7A02G187000;TraesCS4A02G399000;TraesCS6B02G355700;…	;;TraesCS5A02G214600;TraesCS4B02G237600;TraesCS1B02G286300;TraesCS1B02G251600;TraesCS3B02G256400;TraesCS7B02G092300;;;;TraesCS6B02G239400;TraesCS4B02G099700;TraesCS5B02G077900;TraesCS5B02G060300;TraesCS3D02G364300;TraesCS6A02G143700;TraesCS3A02G228100;TraesCS7A02G187000;;;TraesCS5B02G153100;TraesCS3A02G132000;;TraesCS7D02G080400;TraesCS5D02G233700;TraesCS2A02G152200;TraesCS7D02G080700;TraesCS3D02…
13	GO:0031407	BP	oxylipin metabolic process	13/2519	103/62617	0.00025665	0.00647639	TraesCS7D02G175900;TraesCS6A02G185100;TraesCS5B02G382200;TraesCS2D02G364800;TraesCS6B02G464800;TraesCS2B02G328100;TraesCS6B02G193400;TraesCS2B02G385200;TraesCS7B02G079500;TraesCS2D02G382300;TraesCS6D02G154600;TraesCS6D02G172200;TraesCS1D02G013600	TraesCS7D02G175900;TraesCS6A02G185100;;TraesCS2D02G364800;;TraesCS2B02G328100;TraesCS6B02G193400;;TraesCS7B02G079500;TraesCS2D02G382300;TraesCS6D02G154600;TraesCS6D02G172200;TraesCS1D02G013600
7	GO:0004089	MF	carbonate dehydratase activity	2519-07-01	33/62617	0.000287358	0.00720375	TraesCS7D02G085200;TraesCS7D02G443400;TraesCS3B02G259400;TraesCS3A02G230100;TraesCS4A02G388700;TraesCS7D02G084800;TraesCS4A02G388900	TraesCS7D02G085200;;TraesCS3B02G259400;TraesCS3A02G230100;;TraesCS7D02G084800;
14	GO:0016682	MF	oxidoreductase activity, acting on diphenols and related substances as donors, oxygen as acceptor	14/2519	118/62617	0.000290861	0.00724846	TraesCS3D02G444900;TraesCS3A02G452400;TraesCS5D02G156500;TraesCS1D02G044300;TraesCS4B02G208000;TraesCS3B02G489700;TraesCS6D02G284200;TraesCS6A02G305000;TraesCS4A02G096400;TraesCS3A02G452600;TraesCS4D02G208900;TraesCS2A02G438300;TraesCS3B02G489800;TraesCS3A02G452500	;;TraesCS5D02G156500;TraesCS1D02G044300;TraesCS4B02G208000;;TraesCS6D02G284200;;TraesCS4A02G096400;;TraesCS4D02G208900;;;
39	GO:0031225	CC	anchored component of membrane	39/2519	526/62617	0.000304327	0.00753037	TraesCS1B02G362600;TraesCS3A02G374000;TraesCS6B02G346200;TraesCS2D02G543600;TraesCS7A02G542600;TraesCS5B02G320400;TraesCS7A02G176800;TraesCS6D02G295000;TraesCS5B02G101400;TraesCS5A02G429700;TraesCS3A02G480400;TraesCS7D02G304800;TraesCS2D02G543400;TraesCS2A02G542100;TraesCS4A02G033600;TraesCS7D02G054200;TraesCS4A02G403200;TraesCS5A02G095200;TraesCS2B02G241200;TraesCS7B02G208100;TraesCS4A02G077800;…	;;;;;;TraesCS7A02G176800;TraesCS6D02G295000;TraesCS5B02G101400;;;TraesCS7D02G304800;;;TraesCS4A02G033600;TraesCS7D02G054200;;TraesCS5A02G095200;TraesCS2B02G241200;TraesCS7B02G208100;TraesCS4A02G077800;TraesCS2D02G210700;;TraesCS5D02G107900;;TraesCS6B02G138700;;;;TraesCS4D02G271000;;TraesCS3D02G368800;TraesCS6D02G099100;;TraesCS2D02G230900;;TraesCS4D02G270900;TraesCS7A02G308000;TraesCS7B02G208200
49	GO:1901605	BP	alpha-amino acid metabolic process	49/2519	708/62617	0.00032476	0.00783318	TraesCS1B02G048300;TraesCS2D02G377400;TraesCS5A02G337400;TraesCS4D02G195100;TraesCS5D02G173900;TraesCS2D02G218700;TraesCS4D02G047400;TraesCS1D02G039500;TraesCS3D02G357200;TraesCS4A02G065100;TraesCS1B02G048400;TraesCS3A02G363700;TraesCS4B02G047400;TraesCS5D02G165700;TraesCS6B02G342400;TraesCS6D02G174200;TraesCSU02G047800;TraesCS4D02G242100;TraesCS1D02G419400;TraesCS2B02G398400;TraesCS2B02G528300;T…	TraesCS1B02G048300;TraesCS2D02G377400;;TraesCS4D02G195100;TraesCS5D02G173900;TraesCS2D02G218700;TraesCS4D02G047400;TraesCS1D02G039500;TraesCS3D02G357200;TraesCS4A02G065100;TraesCS1B02G048400;;TraesCS4B02G047400;TraesCS5D02G165700;;TraesCS6D02G174200;TraesCSU02G047800;TraesCS4D02G242100;TraesCS1D02G419400;;;TraesCS5B02G166300;;;TraesCS3D02G266400;TraesCS1D02G039300;;TraesCS5D02G447900;TraesCS1D02G…
435	GO:0009058	BP	biosynthetic process	435/2519	9237/62617	0.000373114	0.0089236	TraesCS1A02G275800;TraesCS7B02G278200;TraesCS3A02G418000;TraesCS2D02G218700;TraesCS2D02G491000;TraesCS2B02G079200;TraesCS1B02G182700;TraesCS4B02G314300;TraesCS6D02G306000;TraesCS3D02G224800;TraesCS1A02G411600;TraesCS4A02G093100;TraesCS2B02G323500;TraesCS1B02G168400;TraesCS7B02G390900;TraesCS7B02G400800;TraesCS2B02G079100;TraesCS7B02G079500;TraesCS4A02G144500;TraesCS6D02G103300;TraesCS1A02G439000;…	TraesCS1A02G275800;;;TraesCS2D02G218700;;TraesCS2B02G079200;TraesCS1B02G182700;;TraesCS6D02G306000;TraesCS3D02G224800;;TraesCS4A02G093100;TraesCS2B02G323500;TraesCS1B02G168400;;;TraesCS2B02G079100;TraesCS7B02G079500;TraesCS4A02G144500;TraesCS6D02G103300;;;TraesCS6B02G087200;TraesCS4D02G095900;;TraesCS3B02G034700;TraesCS3A02G204000;TraesCS5B02G022900;TraesCS1D02G337100;TraesCS5B02G162600;TraesCS5A…
14	GO:0009832	BP	plant-type cell wall biogenesis	14/2519	122/62617	0.000410771	0.00975389	TraesCS3D02G289600;TraesCS3A02G289900;TraesCS1D02G423100;TraesCS1A02G149300;TraesCS5B02G221500;TraesCS1B02G167200;TraesCS5B02G221600;TraesCS7D02G171800;TraesCS4B02G245400;TraesCS5A02G222500;TraesCS4D02G244000;TraesCS1D02G146600;TraesCS5D02G230300;TraesCS6B02G351400	TraesCS3D02G289600;;TraesCS1D02G423100;TraesCS1A02G149300;TraesCS5B02G221500;TraesCS1B02G167200;TraesCS5B02G221600;TraesCS7D02G171800;;TraesCS5A02G222500;TraesCS4D02G244000;TraesCS1D02G146600;TraesCS5D02G230300;
9	GO:1901568	BP	fatty acid derivative metabolic process	2519-09-01	57/62617	0.000426746	0.0100707	TraesCS1B02G168500;TraesCSU02G100500;TraesCS1D02G147800;TraesCS4D02G356300;TraesCS6D02G139700;TraesCS7D02G059800;TraesCS4A02G304400;TraesCS1B02G168400;TraesCS1D02G147900	TraesCS1B02G168500;TraesCSU02G100500;TraesCS1D02G147800;;TraesCS6D02G139700;TraesCS7D02G059800;;TraesCS1B02G168400;TraesCS1D02G147900
19	GO:0009579	CC	thylakoid	19/2519	198/62617	0.000441455	0.0103668	TraesCS3A02G060300;TraesCS4A02G016700;TraesCS2B02G198900;TraesCS2D02G205900;TraesCS2D02G352700;TraesCS3A02G328300;TraesCS2A02G355600;TraesCSU02G097100;TraesCS2B02G452300;TraesCS6D02G220500;TraesCS2D02G525700;TraesCS7D02G407100;TraesCS5B02G049800;TraesCS7D02G314600;TraesCS6B02G286300;TraesCS5D02G474200;TraesCS6A02G292800;TraesCS7B02G289200;TraesCS3D02G256700	TraesCS3A02G060300;TraesCS4A02G016700;TraesCS2B02G198900;TraesCS2D02G205900;TraesCS2D02G352700;;;TraesCSU02G097100;;TraesCS6D02G220500;;;TraesCS5B02G049800;TraesCS7D02G314600;;;;;TraesCS3D02G256700
12	GO:0006541	BP	glutamine metabolic process	2519-12-01	96/62617	0.000478043	0.0109435	TraesCS2D02G468300;TraesCS1B02G350700;TraesCS4A02G109900;TraesCS4B02G047400;TraesCS3D02G266400;TraesCS1A02G338300;TraesCS4D02G047400;TraesCSU02G021600;TraesCS4D02G195100;TraesCS1D02G419400;TraesCS1A02G411600;TraesCS2B02G528300	;;TraesCS4A02G109900;TraesCS4B02G047400;TraesCS3D02G266400;;TraesCS4D02G047400;TraesCSU02G021600;TraesCS4D02G195100;TraesCS1D02G419400;;
13	GO:0031976	CC	plastid thylakoid	13/2519	111/62617	0.000535429	0.0121842	TraesCS3A02G060300;TraesCS4A02G016700;TraesCS3D02G256700;TraesCS2D02G352700;TraesCS2A02G355600;TraesCS2B02G452300;TraesCS6D02G220500;TraesCS2D02G525700;TraesCSU02G097100;TraesCS5B02G049800;TraesCS7D02G314600;TraesCS6B02G286300;TraesCS5D02G474200	TraesCS3A02G060300;TraesCS4A02G016700;TraesCS3D02G256700;TraesCS2D02G352700;;;TraesCS6D02G220500;;TraesCSU02G097100;TraesCS5B02G049800;TraesCS7D02G314600;;
13	GO:0009534	CC	chloroplast thylakoid	13/2519	111/62617	0.000535429	0.0121842	TraesCS3A02G060300;TraesCS4A02G016700;TraesCS3D02G256700;TraesCS2D02G352700;TraesCS2A02G355600;TraesCS2B02G452300;TraesCS6D02G220500;TraesCS2D02G525700;TraesCSU02G097100;TraesCS5B02G049800;TraesCS7D02G314600;TraesCS6B02G286300;TraesCS5D02G474200	TraesCS3A02G060300;TraesCS4A02G016700;TraesCS3D02G256700;TraesCS2D02G352700;;;TraesCS6D02G220500;;TraesCSU02G097100;TraesCS5B02G049800;TraesCS7D02G314600;;
65	GO:0046527	MF	glucosyltransferase activity	65/2519	1034/62617	0.000554492	0.0125806	TraesCS3A02G289900;TraesCS7A02G189000;TraesCS2D02G374400;TraesCS2A02G210300;TraesCS2A02G586600;TraesCS5A02G132700;TraesCS1B02G349900;TraesCS1B02G167200;TraesCS4D02G311500;TraesCS7B02G246700;TraesCS6A02G318000;TraesCS1D02G350200;TraesCS6D02G406000;TraesCS7D02G217800;TraesCS1B02G138700;TraesCS6A02G331300;TraesCS2B02G040500;TraesCS4A02G070600;TraesCS5B02G072300;TraesCS2D02G431600;TraesCS7D02G190100;…	;TraesCS7A02G189000;TraesCS2D02G374400;TraesCS2A02G210300;;TraesCS5A02G132700;;TraesCS1B02G167200;TraesCS4D02G311500;TraesCS7B02G246700;;TraesCS1D02G350200;TraesCS6D02G406000;TraesCS7D02G217800;TraesCS1B02G138700;;TraesCS2B02G040500;TraesCS4A02G070600;TraesCS5B02G072300;;TraesCS7D02G190100;;;TraesCS2D02G072600;;TraesCS7A02G178600;;;TraesCS3D02G044700;TraesCS5A02G222500;TraesCS6D02G021100;;TraesCS…
20	GO:0005351	MF	carbohydrate:proton symporter activity	20/2519	212/62617	0.00055856	0.0125981	TraesCS4D02G263000;TraesCS2B02G232900;TraesCS2B02G282400;TraesCS2D02G264200;TraesCS4A02G066200;TraesCS4D02G243100;TraesCS4B02G063000;TraesCS4A02G384900;TraesCS4D02G062000;TraesCS4B02G262900;TraesCS2A02G385500;TraesCS4A02G042100;TraesCS7D02G154700;TraesCS1A02G219500;TraesCS2A02G259500;TraesCS5B02G106900;TraesCS2D02G198900;TraesCS2B02G338800;TraesCS4B02G243500;TraesCS4D02G243200	TraesCS4D02G263000;TraesCS2B02G232900;TraesCS2B02G282400;TraesCS2D02G264200;TraesCS4A02G066200;TraesCS4D02G243100;TraesCS4B02G063000;;TraesCS4D02G062000;;;TraesCS4A02G042100;TraesCS7D02G154700;TraesCS1A02G219500;TraesCS2A02G259500;TraesCS5B02G106900;TraesCS2D02G198900;TraesCS2B02G338800;;TraesCS4D02G243200
20	GO:0005402	MF	carbohydrate:cation symporter activity	20/2519	212/62617	0.00055856	0.0125981	TraesCS4D02G263000;TraesCS2B02G232900;TraesCS2B02G282400;TraesCS2D02G264200;TraesCS4A02G066200;TraesCS4D02G243100;TraesCS4B02G063000;TraesCS4A02G384900;TraesCS4D02G062000;TraesCS4B02G262900;TraesCS2A02G385500;TraesCS4A02G042100;TraesCS7D02G154700;TraesCS1A02G219500;TraesCS2A02G259500;TraesCS5B02G106900;TraesCS2D02G198900;TraesCS2B02G338800;TraesCS4B02G243500;TraesCS4D02G243200	TraesCS4D02G263000;TraesCS2B02G232900;TraesCS2B02G282400;TraesCS2D02G264200;TraesCS4A02G066200;TraesCS4D02G243100;TraesCS4B02G063000;;TraesCS4D02G062000;;;TraesCS4A02G042100;TraesCS7D02G154700;TraesCS1A02G219500;TraesCS2A02G259500;TraesCS5B02G106900;TraesCS2D02G198900;TraesCS2B02G338800;;TraesCS4D02G243200
43	GO:0009607	BP	response to biotic stimulus	43/2519	614/62617	0.000575395	0.0129396	TraesCS3A02G289900;TraesCS3D02G289600;TraesCS1D02G355100;TraesCS6D02G007400;TraesCS1B02G167200;TraesCS6B02G197000;TraesCS2D02G081500;TraesCS2D02G348800;TraesCS2D02G382300;TraesCS6B02G140000;TraesCS2D02G081400;TraesCS7D02G164500;TraesCSU02G183400;TraesCS2B02G442700;TraesCS5A02G475500;TraesCS3A02G166500;TraesCS1D02G440500;TraesCS3B02G441000;TraesCS2A02G461800;TraesCS6A02G132200;TraesCS5A02G475400;T…	;TraesCS3D02G289600;TraesCS1D02G355100;TraesCS6D02G007400;TraesCS1B02G167200;TraesCS6B02G197000;TraesCS2D02G081500;TraesCS2D02G348800;TraesCS2D02G382300;TraesCS6B02G140000;TraesCS2D02G081400;TraesCS7D02G164500;TraesCSU02G183400;;;TraesCS3A02G166500;TraesCS1D02G440500;;;TraesCS6A02G132200;;TraesCS2D02G364800;TraesCS1A02G149300;;TraesCSU02G183200;;TraesCS1D02G146600;TraesCS2A02G083700;TraesCS1D02G0…
8	GO:0009834	BP	plant-type secondary cell wall biogenesis	2519-08-01	48/62617	0.000607926	0.0135122	TraesCS3D02G289600;TraesCS3A02G289900;TraesCS1A02G149300;TraesCS1B02G167200;TraesCS5B02G221600;TraesCS5A02G222500;TraesCS1D02G146600;TraesCS5D02G230300	TraesCS3D02G289600;;TraesCS1A02G149300;TraesCS1B02G167200;TraesCS5B02G221600;TraesCS5A02G222500;TraesCS1D02G146600;TraesCS5D02G230300
3	GO:0047150	MF	betaine-homocysteine S-methyltransferase activity	2519-03-01	5/62617	0.00061173	0.0135574	TraesCS4B02G242700;TraesCS4D02G242100;TraesCS4A02G065100	;TraesCS4D02G242100;TraesCS4A02G065100
20	GO:0015295	MF	solute:proton symporter activity	20/2519	216/62617	0.000640934	0.0140821	TraesCS4D02G263000;TraesCS2B02G232900;TraesCS2B02G282400;TraesCS2D02G264200;TraesCS4A02G066200;TraesCS4D02G243100;TraesCS4B02G063000;TraesCS4A02G384900;TraesCS4D02G062000;TraesCS4B02G262900;TraesCS2A02G385500;TraesCS4A02G042100;TraesCS7D02G154700;TraesCS1A02G219500;TraesCS2A02G259500;TraesCS5B02G106900;TraesCS2D02G198900;TraesCS2B02G338800;TraesCS4B02G243500;TraesCS4D02G243200	TraesCS4D02G263000;TraesCS2B02G232900;TraesCS2B02G282400;TraesCS2D02G264200;TraesCS4A02G066200;TraesCS4D02G243100;TraesCS4B02G063000;;TraesCS4D02G062000;;;TraesCS4A02G042100;TraesCS7D02G154700;TraesCS1A02G219500;TraesCS2A02G259500;TraesCS5B02G106900;TraesCS2D02G198900;TraesCS2B02G338800;;TraesCS4D02G243200
11	GO:0006558	BP	L-phenylalanine metabolic process	2519-11-01	86/62617	0.000666713	0.0145648	TraesCS1B02G048300;TraesCS2D02G377400;TraesCS4A02G401300;TraesCS2D02G204400;TraesCS2D02G218700;TraesCS1D02G039300;TraesCS6B02G258400;TraesCS1D02G039500;TraesCS2B02G398400;TraesCS6B02G258600;TraesCS1B02G048400	TraesCS1B02G048300;TraesCS2D02G377400;;TraesCS2D02G204400;TraesCS2D02G218700;TraesCS1D02G039300;TraesCS6B02G258400;TraesCS1D02G039500;;TraesCS6B02G258600;TraesCS1B02G048400
11	GO:1902221	BP	erythrose 4-phosphate/phosphoenolpyruvate family amino acid metabolic process	2519-11-01	86/62617	0.000666713	0.0145648	TraesCS1B02G048300;TraesCS2D02G377400;TraesCS4A02G401300;TraesCS2D02G204400;TraesCS2D02G218700;TraesCS1D02G039300;TraesCS6B02G258400;TraesCS1D02G039500;TraesCS2B02G398400;TraesCS6B02G258600;TraesCS1B02G048400	TraesCS1B02G048300;TraesCS2D02G377400;;TraesCS2D02G204400;TraesCS2D02G218700;TraesCS1D02G039300;TraesCS6B02G258400;TraesCS1D02G039500;;TraesCS6B02G258600;TraesCS1B02G048400
26	GO:0005507	MF	copper ion binding	26/2519	312/62617	0.000686325	0.0149081	TraesCS6D02G284200;TraesCS6A02G305000;TraesCS4A02G096400;TraesCS3A02G452600;TraesCS7D02G429000;TraesCS3D02G444900;TraesCS3A02G452400;TraesCS5D02G156500;TraesCS7B02G338200;TraesCS6A02G376300;TraesCS4D02G208900;TraesCS3B02G489800;TraesCS2B02G277200;TraesCS4B02G208000;TraesCS6D02G361500;TraesCS5A02G191200;TraesCS7B02G265300;TraesCS5B02G543200;TraesCS7B02G346600;TraesCS1D02G074600;TraesCS3A02G452500;…	TraesCS6D02G284200;;TraesCS4A02G096400;;;;;TraesCS5D02G156500;;;TraesCS4D02G208900;;TraesCS2B02G277200;TraesCS4B02G208000;TraesCS6D02G361500;TraesCS5A02G191200;TraesCS7B02G265300;;;TraesCS1D02G074600;;TraesCS6B02G074200;TraesCS2D02G205900;TraesCS1D02G044300;;TraesCS2A02G076300
20	GO:0008422	MF	beta-glucosidase activity	20/2519	218/62617	0.000692442	0.0149983	TraesCS5B02G294400;TraesCS2A02G384600;TraesCS2D02G037400;TraesCS3D02G477300;TraesCS1D02G232700;TraesCS3D02G408400;TraesCS3A02G482200;TraesCS2A02G038400;TraesCS3B02G484200;TraesCS2D02G381000;TraesCS3A02G486000;TraesCS3D02G476600;TraesCS2A02G134300;TraesCS5B02G295000;TraesCS2B02G051600;TraesCS3A02G483000;TraesCS2D02G095600;TraesCS5A02G295500;TraesCS5B02G295100;TraesCS3A02G447800	TraesCS5B02G294400;;TraesCS2D02G037400;;TraesCS1D02G232700;;;TraesCS2A02G038400;;TraesCS2D02G381000;;;TraesCS2A02G134300;TraesCS5B02G295000;TraesCS2B02G051600;;TraesCS2D02G095600;;TraesCS5B02G295100;
32	GO:0022853	MF	active ion transmembrane transporter activity	32/2519	424/62617	0.00070929	0.0152338	TraesCS2B02G232900;TraesCS1B02G296500;TraesCS2A02G259500;TraesCS4B02G262900;TraesCS4B02G243500;TraesCS7D02G154700;TraesCS1A02G219500;TraesCS4D02G326900;TraesCS4B02G063000;TraesCS4A02G042100;TraesCS4A02G195600;TraesCS2D02G198900;TraesCS4D02G243200;TraesCS4B02G330000;TraesCS4D02G263000;TraesCS2B02G282400;TraesCS2D02G264200;TraesCS4A02G066200;TraesCS4D02G243100;TraesCS5B02G031800;TraesCS4D02G062000;…	TraesCS2B02G232900;;TraesCS2A02G259500;;;TraesCS7D02G154700;TraesCS1A02G219500;TraesCS4D02G326900;TraesCS4B02G063000;TraesCS4A02G042100;TraesCS4A02G195600;TraesCS2D02G198900;TraesCS4D02G243200;;TraesCS4D02G263000;TraesCS2B02G282400;TraesCS2D02G264200;TraesCS4A02G066200;TraesCS4D02G243100;TraesCS5B02G031800;TraesCS4D02G062000;;TraesCS1B02G264600;TraesCS5B02G106900;TraesCS2B02G338800;TraesCS5A02G03…
9	GO:0031977	CC	thylakoid lumen	2519-09-01	61/62617	0.00071237	0.0152411	TraesCS3A02G060300;TraesCS2D02G071400;TraesCS7D02G407100;TraesCS2D02G352700;TraesCS7A02G286700;TraesCS2A02G355600;TraesCS7D02G283600;TraesCS2D02G434500;TraesCS2B02G086900	TraesCS3A02G060300;TraesCS2D02G071400;;TraesCS2D02G352700;TraesCS7A02G286700;;TraesCS7D02G283600;;TraesCS2B02G086900
21	GO:0050832	BP	defense response to fungus	21/2519	237/62617	0.000716681	0.0152639	TraesCS3A02G289900;TraesCS5A02G474900;TraesCS1D02G355100;TraesCSU02G183400;TraesCS1A02G149300;TraesCS2D02G205900;TraesCS2D02G364800;TraesCS1B02G167200;TraesCS5A02G475500;TraesCS2B02G622200;TraesCSU02G183200;TraesCS3B02G441000;TraesCS2B02G385200;TraesCS5A02G329000;TraesCS3D02G289600;TraesCS5B02G488600;TraesCS1D02G146600;TraesCS6A02G132200;TraesCS2D02G382300;TraesCS2D02G033100;TraesCS5A02G475400	;;TraesCS1D02G355100;TraesCSU02G183400;TraesCS1A02G149300;TraesCS2D02G205900;TraesCS2D02G364800;TraesCS1B02G167200;;;TraesCSU02G183200;;;;TraesCS3D02G289600;;TraesCS1D02G146600;TraesCS6A02G132200;TraesCS2D02G382300;TraesCS2D02G033100;
40	GO:0051172	BP	negative regulation of nitrogen compound metabolic process	40/2519	563/62617	0.000729101	0.0153997	TraesCSU02G049500;TraesCS5D02G479200;TraesCS1B02G034400;TraesCS5A02G475500;TraesCS7D02G172000;TraesCS5B02G478200;TraesCS5B02G488600;TraesCS4D02G325000;TraesCS1B02G276200;TraesCS1B02G035000;TraesCSU02G183400;TraesCS5A02G359700;TraesCS7D02G168000;TraesCS5B02G419900;TraesCS1A02G265700;TraesCS6B02G095100;TraesCS1D02G028500;TraesCS1B02G276500;TraesCS5B02G362000;TraesCS4B02G249400;TraesCS5A02G475400;Tr…	TraesCSU02G049500;;TraesCS1B02G034400;;TraesCS7D02G172000;;;TraesCS4D02G325000;TraesCS1B02G276200;TraesCS1B02G035000;TraesCSU02G183400;;TraesCS7D02G168000;;TraesCS1A02G265700;TraesCS6B02G095100;TraesCS1D02G028500;TraesCS1B02G276500;;;;TraesCS4D02G325100;TraesCS7D02G083700;TraesCSU02G000300;TraesCSU02G183200;;TraesCS7A02G171200;TraesCS1B02G036100;TraesCS5D02G425800;TraesCS1B02G276300;TraesCS1B02G0…
11	GO:0016759	MF	cellulose synthase activity	2519-11-01	89/62617	0.000891987	0.0185835	TraesCS3D02G289600;TraesCS3A02G289900;TraesCS2A02G210300;TraesCS1B02G167200;TraesCS5B02G221600;TraesCS3B02G034600;TraesCS5A02G222500;TraesCS1A02G099100;TraesCS1D02G146600;TraesCS5D02G230300;TraesCS1A02G149300	TraesCS3D02G289600;;TraesCS2A02G210300;TraesCS1B02G167200;TraesCS5B02G221600;TraesCS3B02G034600;TraesCS5A02G222500;TraesCS1A02G099100;TraesCS1D02G146600;TraesCS5D02G230300;TraesCS1A02G149300
11	GO:0016760	MF	cellulose synthase (UDP-forming) activity	2519-11-01	89/62617	0.000891987	0.0185835	TraesCS3D02G289600;TraesCS3A02G289900;TraesCS2A02G210300;TraesCS1B02G167200;TraesCS5B02G221600;TraesCS3B02G034600;TraesCS5A02G222500;TraesCS1A02G099100;TraesCS1D02G146600;TraesCS5D02G230300;TraesCS1A02G149300	TraesCS3D02G289600;;TraesCS2A02G210300;TraesCS1B02G167200;TraesCS5B02G221600;TraesCS3B02G034600;TraesCS5A02G222500;TraesCS1A02G099100;TraesCS1D02G146600;TraesCS5D02G230300;TraesCS1A02G149300
6	GO:0004602	MF	glutathione peroxidase activity	2519-06-01	29/62617	0.000901032	0.0186605	TraesCS2D02G598000;TraesCS4D02G041900;TraesCS4A02G269700;TraesCS7B02G054400;TraesCS4B02G044400;TraesCS7D02G152400	;TraesCS4D02G041900;;TraesCS7B02G054400;TraesCS4B02G044400;TraesCS7D02G152400
56	GO:0042651	CC	thylakoid membrane	56/2519	876/62617	0.000921593	0.0189532	TraesCS7D02G407100;TraesCS2A02G384200;TraesCSU02G200900;TraesCS5D02G219100;TraesCS5A02G230400;TraesCS2D02G434500;TraesCS7D02G283600;TraesCS2B02G401400;TraesCS6D02G220500;TraesCS5B02G210800;TraesCS4A02G190400;TraesCS7A02G108600;TraesCS4A02G472500;TraesCS2D02G238600;TraesCS4A02G016700;TraesCS3D02G256700;TraesCSU02G174100;TraesCS6A02G303800;TraesCS1B02G405000;TraesCS7A02G282100;TraesCS4D02G104200;Tr…	;;TraesCSU02G200900;TraesCS5D02G219100;TraesCS5A02G230400;;TraesCS7D02G283600;;TraesCS6D02G220500;TraesCS5B02G210800;TraesCS4A02G190400;TraesCS7A02G108600;;TraesCS2D02G238600;TraesCS4A02G016700;TraesCS3D02G256700;TraesCSU02G174100;;;TraesCS7A02G282100;TraesCS4D02G104200;;TraesCS6B02G084400;;TraesCS5B02G228900;TraesCS7A02G276400;;TraesCSU02G063400;;;;;TraesCS3D02G054600;TraesCS7A02G286700;TraesCS7…
8	GO:0008398	MF	sterol 14-demethylase activity	2519-08-01	51/62617	0.000922129	0.0189532	TraesCS7B02G253700;TraesCS5A02G004700;TraesCS5D02G012000;TraesCS5A02G004500;TraesCS2D02G021600;TraesCS2D02G213700;TraesCS2A02G019900;TraesCS5D02G012300	TraesCS7B02G253700;TraesCS5A02G004700;TraesCS5D02G012000;TraesCS5A02G004500;TraesCS2D02G021600;TraesCS2D02G213700;TraesCS2A02G019900;TraesCS5D02G012300
5	GO:2001057	BP	reactive nitrogen species metabolic process	2519-05-01	20/62617	0.000980285	0.0199342	TraesCS3D02G254900;TraesCS4A02G227300;TraesCS3B02G285900;TraesCS6A02G326200;TraesCS6D02G306000	TraesCS3D02G254900;;TraesCS3B02G285900;;TraesCS6D02G306000
5	GO:0042126	BP	nitrate metabolic process	2519-05-01	20/62617	0.000980285	0.0199342	TraesCS3D02G254900;TraesCS4A02G227300;TraesCS3B02G285900;TraesCS6A02G326200;TraesCS6D02G306000	TraesCS3D02G254900;;TraesCS3B02G285900;;TraesCS6D02G306000
5	GO:0042128	BP	nitrate assimilation	2519-05-01	20/62617	0.000980285	0.0199342	TraesCS3D02G254900;TraesCS4A02G227300;TraesCS3B02G285900;TraesCS6A02G326200;TraesCS6D02G306000	TraesCS3D02G254900;;TraesCS3B02G285900;;TraesCS6D02G306000
25	GO:0043648	BP	dicarboxylic acid metabolic process	25/2519	304/62617	0.00100258	0.0202777	TraesCS3A02G012600;TraesCS3D02G011100;TraesCS7D02G460500;TraesCS3D02G011000;TraesCS3D02G010800;TraesCS5B02G462200;TraesCS5A02G453200;TraesCS5D02G464000;TraesCS5B02G048500;TraesCS7B02G374800;TraesCS7D02G513400;TraesCS3D02G266400;TraesCS3A02G012500;TraesCS1D02G123400;TraesCS3A02G012400;TraesCS7B02G089400;TraesCS7D02G186100;TraesCS2D02G468300;TraesCS3D02G010900;TraesCS3A02G165500;TraesCS7D02G383300;…	TraesCS3A02G012600;TraesCS3D02G011100;;TraesCS3D02G011000;TraesCS3D02G010800;;;;TraesCS5B02G048500;;;TraesCS3D02G266400;TraesCS3A02G012500;TraesCS1D02G123400;TraesCS3A02G012400;TraesCS7B02G089400;TraesCS7D02G186100;;TraesCS3D02G010900;TraesCS3A02G165500;TraesCS7D02G383300;TraesCS2D02G313500;TraesCS5B02G022900;TraesCSU02G137500;
56	GO:0034357	CC	photosynthetic membrane	56/2519	886/62617	0.00100397	0.0202777	TraesCS7D02G407100;TraesCS2A02G384200;TraesCSU02G200900;TraesCS5D02G219100;TraesCS5A02G230400;TraesCS2D02G434500;TraesCS7D02G283600;TraesCS2B02G401400;TraesCS6D02G220500;TraesCS5B02G210800;TraesCS4A02G190400;TraesCS7A02G108600;TraesCS4A02G472500;TraesCS2D02G238600;TraesCS4A02G016700;TraesCS3D02G256700;TraesCSU02G174100;TraesCS6A02G303800;TraesCS1B02G405000;TraesCS7A02G282100;TraesCS4D02G104200;Tr…	;;TraesCSU02G200900;TraesCS5D02G219100;TraesCS5A02G230400;;TraesCS7D02G283600;;TraesCS6D02G220500;TraesCS5B02G210800;TraesCS4A02G190400;TraesCS7A02G108600;;TraesCS2D02G238600;TraesCS4A02G016700;TraesCS3D02G256700;TraesCSU02G174100;;;TraesCS7A02G282100;TraesCS4D02G104200;;TraesCS6B02G084400;;TraesCS5B02G228900;TraesCS7A02G276400;;TraesCSU02G063400;;;;;TraesCS3D02G054600;TraesCS7A02G286700;TraesCS7…
54	GO:0009535	CC	chloroplast thylakoid membrane	54/2519	843/62617	0.00100778	0.0202777	TraesCS7D02G407100;TraesCS2A02G384200;TraesCSU02G200900;TraesCS5D02G219100;TraesCS5A02G230400;TraesCS2D02G434500;TraesCS7D02G283600;TraesCS2B02G401400;TraesCS6D02G220500;TraesCS5B02G210800;TraesCS4A02G190400;TraesCS7A02G108600;TraesCS4A02G472500;TraesCS2D02G238600;TraesCS4A02G016700;TraesCS3D02G256700;TraesCSU02G174100;TraesCS6A02G303800;TraesCS1B02G405000;TraesCS7A02G282100;TraesCS4D02G104200;Tr…	;;TraesCSU02G200900;TraesCS5D02G219100;TraesCS5A02G230400;;TraesCS7D02G283600;;TraesCS6D02G220500;TraesCS5B02G210800;TraesCS4A02G190400;TraesCS7A02G108600;;TraesCS2D02G238600;TraesCS4A02G016700;TraesCS3D02G256700;TraesCSU02G174100;;;TraesCS7A02G282100;TraesCS4D02G104200;;TraesCS6B02G084400;;TraesCS5B02G228900;TraesCS7A02G276400;;TraesCSU02G063400;;;;TraesCS3D02G054600;TraesCS7A02G286700;TraesCS7B…
54	GO:0055035	CC	plastid thylakoid membrane	54/2519	843/62617	0.00100778	0.0202777	TraesCS7D02G407100;TraesCS2A02G384200;TraesCSU02G200900;TraesCS5D02G219100;TraesCS5A02G230400;TraesCS2D02G434500;TraesCS7D02G283600;TraesCS2B02G401400;TraesCS6D02G220500;TraesCS5B02G210800;TraesCS4A02G190400;TraesCS7A02G108600;TraesCS4A02G472500;TraesCS2D02G238600;TraesCS4A02G016700;TraesCS3D02G256700;TraesCSU02G174100;TraesCS6A02G303800;TraesCS1B02G405000;TraesCS7A02G282100;TraesCS4D02G104200;Tr…	;;TraesCSU02G200900;TraesCS5D02G219100;TraesCS5A02G230400;;TraesCS7D02G283600;;TraesCS6D02G220500;TraesCS5B02G210800;TraesCS4A02G190400;TraesCS7A02G108600;;TraesCS2D02G238600;TraesCS4A02G016700;TraesCS3D02G256700;TraesCSU02G174100;;;TraesCS7A02G282100;TraesCS4D02G104200;;TraesCS6B02G084400;;TraesCS5B02G228900;TraesCS7A02G276400;;TraesCSU02G063400;;;;TraesCS3D02G054600;TraesCS7A02G286700;TraesCS7B…
10	GO:0009084	BP	glutamine family amino acid biosynthetic process	2519-10-01	77/62617	0.00102466	0.0205632	TraesCS3A02G363700;TraesCS3D02G357200;TraesCS3D02G483400;TraesCS4B02G047400;TraesCS3D02G266400;TraesCS4D02G047400;TraesCS3B02G395900;TraesCS1D02G074600;TraesCS7D02G240100;TraesCS2B02G528300	;TraesCS3D02G357200;;TraesCS4B02G047400;TraesCS3D02G266400;TraesCS4D02G047400;;TraesCS1D02G074600;TraesCS7D02G240100;
23	GO:0051119	MF	sugar transmembrane transporter activity	23/2519	277/62617	0.0010614	0.0212447	TraesCS1D02G052700;TraesCS2B02G232900;TraesCS2A02G259500;TraesCS4B02G262900;TraesCS7B02G064400;TraesCS4B02G243500;TraesCS7D02G154700;TraesCS1A02G219500;TraesCS4B02G063000;TraesCS4A02G042100;TraesCS6B02G015100;TraesCS2D02G198900;TraesCS4D02G243200;TraesCS4D02G263000;TraesCS2B02G282400;TraesCS2D02G264200;TraesCS4A02G066200;TraesCS4D02G243100;TraesCS4D02G062000;TraesCS2A02G385500;TraesCS5B02G106900;…	TraesCS1D02G052700;TraesCS2B02G232900;TraesCS2A02G259500;;TraesCS7B02G064400;;TraesCS7D02G154700;TraesCS1A02G219500;TraesCS4B02G063000;TraesCS4A02G042100;TraesCS6B02G015100;TraesCS2D02G198900;TraesCS4D02G243200;TraesCS4D02G263000;TraesCS2B02G282400;TraesCS2D02G264200;TraesCS4A02G066200;TraesCS4D02G243100;TraesCS4D02G062000;;TraesCS5B02G106900;TraesCS2B02G338800;
35	GO:0046658	CC	anchored component of plasma membrane	35/2519	491/62617	0.00114206	0.0224478	TraesCS1B02G362600;TraesCS3A02G374000;TraesCS6B02G346200;TraesCS2D02G543600;TraesCS7A02G542600;TraesCS5B02G320400;TraesCS7A02G176800;TraesCS6D02G295000;TraesCS5A02G429700;TraesCS3A02G480400;TraesCS7D02G304800;TraesCS2D02G543400;TraesCS2A02G542100;TraesCS4A02G033600;TraesCS7D02G054200;TraesCS4A02G403200;TraesCS2B02G241200;TraesCS7B02G208100;TraesCS4A02G077800;TraesCS2D02G210700;TraesCS4B02G271800;…	;;;;;;TraesCS7A02G176800;TraesCS6D02G295000;;;TraesCS7D02G304800;;;TraesCS4A02G033600;TraesCS7D02G054200;;TraesCS2B02G241200;TraesCS7B02G208100;TraesCS4A02G077800;TraesCS2D02G210700;;TraesCS6B02G138700;;;;TraesCS4D02G271000;;TraesCS3D02G368800;TraesCS6D02G099100;;TraesCS2D02G230900;;TraesCS4D02G270900;TraesCS7A02G308000;TraesCS7B02G208200
52	GO:0009812	BP	flavonoid metabolic process	52/2519	814/62617	0.00116278	0.0227965	TraesCS2D02G374400;TraesCS7B02G246700;TraesCS5A02G132700;TraesCS1B02G349900;TraesCS4D02G311500;TraesCS6A02G318000;TraesCS1D02G350200;TraesCS7D02G217800;TraesCS7D02G180700;TraesCS2B02G040500;TraesCS4A02G070600;TraesCS5B02G072300;TraesCS1B02G138700;TraesCS1B02G361500;TraesCS2D02G475100;TraesCS2D02G072600;TraesCS4B02G314300;TraesCS7A02G178600;TraesCS5A02G486800;TraesCS7D02G405900;TraesCS3D02G044700;…	TraesCS2D02G374400;TraesCS7B02G246700;TraesCS5A02G132700;;TraesCS4D02G311500;;TraesCS1D02G350200;TraesCS7D02G217800;TraesCS7D02G180700;TraesCS2B02G040500;TraesCS4A02G070600;TraesCS5B02G072300;TraesCS1B02G138700;;;TraesCS2D02G072600;;TraesCS7A02G178600;;;TraesCS3D02G044700;TraesCS6D02G021100;;TraesCS1A02G119300;;;;TraesCS4B02G226700;TraesCS2B02G040600;;TraesCS5B02G251500;;TraesCS3D02G102200;TraesC…
380	GO:1901576	BP	organic substance biosynthetic process	380/2519	8086/62617	0.00116675	0.0228158	TraesCS1A02G275800;TraesCS7B02G278200;TraesCS3A02G418000;TraesCS2D02G218700;TraesCS2B02G079200;TraesCS1B02G182700;TraesCS4B02G314300;TraesCS3D02G224800;TraesCS1A02G411600;TraesCS4A02G093100;TraesCS2B02G323500;TraesCS1B02G168400;TraesCS7B02G390900;TraesCS7B02G400800;TraesCS2B02G079100;TraesCS7B02G079500;TraesCS4A02G144500;TraesCS1A02G439000;TraesCS3D02G545100;TraesCS6B02G087200;TraesCS4D02G095900;…	TraesCS1A02G275800;;;TraesCS2D02G218700;TraesCS2B02G079200;TraesCS1B02G182700;;TraesCS3D02G224800;;TraesCS4A02G093100;TraesCS2B02G323500;TraesCS1B02G168400;;;TraesCS2B02G079100;TraesCS7B02G079500;TraesCS4A02G144500;;;TraesCS6B02G087200;TraesCS4D02G095900;;TraesCS3B02G034700;TraesCS3A02G204000;TraesCS5B02G022900;TraesCS5B02G162600;TraesCS5B02G236300;;TraesCS4A02G096400;TraesCS1A02G139200;;TraesCS4…
20	GO:0015294	MF	solute:cation symporter activity	20/2519	230/62617	0.00117746	0.0229137	TraesCS4D02G263000;TraesCS2B02G232900;TraesCS2B02G282400;TraesCS2D02G264200;TraesCS4A02G066200;TraesCS4D02G243100;TraesCS4B02G063000;TraesCS4A02G384900;TraesCS4D02G062000;TraesCS4B02G262900;TraesCS2A02G385500;TraesCS4A02G042100;TraesCS7D02G154700;TraesCS1A02G219500;TraesCS2A02G259500;TraesCS5B02G106900;TraesCS2D02G198900;TraesCS2B02G338800;TraesCS4B02G243500;TraesCS4D02G243200	TraesCS4D02G263000;TraesCS2B02G232900;TraesCS2B02G282400;TraesCS2D02G264200;TraesCS4A02G066200;TraesCS4D02G243100;TraesCS4B02G063000;;TraesCS4D02G062000;;;TraesCS4A02G042100;TraesCS7D02G154700;TraesCS1A02G219500;TraesCS2A02G259500;TraesCS5B02G106900;TraesCS2D02G198900;TraesCS2B02G338800;;TraesCS4D02G243200
3	GO:0009013	MF	succinate-semialdehyde dehydrogenase [NAD(P)+] activity	2519-03-01	6/62617	0.00118674	0.0229137	TraesCS2A02G190700;TraesCS2B02G216400;TraesCS2D02G197300	TraesCS2A02G190700;TraesCS2B02G216400;TraesCS2D02G197300
3	GO:0004777	MF	succinate-semialdehyde dehydrogenase (NAD+) activity	2519-03-01	6/62617	0.00118674	0.0229137	TraesCS2A02G190700;TraesCS2B02G216400;TraesCS2D02G197300	TraesCS2A02G190700;TraesCS2B02G216400;TraesCS2D02G197300
3	GO:0050521	MF	alpha-glucan, water dikinase activity	2519-03-01	6/62617	0.00118674	0.0229137	TraesCS1A02G346200;TraesCS1B02G359800;TraesCS1D02G348900	;;TraesCS1D02G348900
3	GO:0004134	MF	4-alpha-glucanotransferase activity	2519-03-01	6/62617	0.00118674	0.0229137	TraesCS2D02G166600;TraesCS2B02G184900;TraesCS2A02G159300	TraesCS2D02G166600;TraesCS2B02G184900;TraesCS2A02G159300
73	GO:0031226	CC	intrinsic component of plasma membrane	73/2519	1231/62617	0.00120369	0.0231824	TraesCS1B02G362600;TraesCS1D02G052700;TraesCS2B02G232900;TraesCS2A02G259500;TraesCS6B02G346200;TraesCS2D02G543600;TraesCS3A02G260300;TraesCS3D02G219100;TraesCS5B02G106900;TraesCS5B02G320400;TraesCS3A02G374000;TraesCS6D02G295000;TraesCS4B02G243500;TraesCS1B02G338500;TraesCS7D02G154700;TraesCS1A02G219500;TraesCS3A02G480400;TraesCS7D02G304800;TraesCS2D02G543400;TraesCS2A02G542100;TraesCS4A02G033600;…	;TraesCS1D02G052700;TraesCS2B02G232900;TraesCS2A02G259500;;;TraesCS3A02G260300;TraesCS3D02G219100;TraesCS5B02G106900;;;TraesCS6D02G295000;;;TraesCS7D02G154700;TraesCS1A02G219500;;TraesCS7D02G304800;;;TraesCS4A02G033600;TraesCS7D02G054200;TraesCS4A02G042100;TraesCS4A02G077800;;;TraesCS2B02G282400;TraesCS2D02G264200;;TraesCS2B02G241200;TraesCS2D02G198900;TraesCS7B02G208100;TraesCS5A02G030100;TraesC…
[truncated: 241 more rows]

## Sheet: Sheet4
Number	GO ID	Term Type	Description	Ratio_in_study	Ratio_in_pop	Pvalue	Padjust	Gene_ids	Gene_names
[truncated: 379 more rows]
