# Supplementary material for: Transcriptome Analysis Reveals Potential Mechanism in Storage Protein Trafficking within Developing Grains of Common Wheat
Source: Int J Mol Sci. 2022 Nov 27;23(23):14851. doi: 10.3390/ijms232314851 (PMC9738083; doi:10.3390/ijms232314851)
Supplement: Supplementary file 1 [file ijms-23-14851-s001.zip › Supplementary File S4.xlsx]

## Sheet: Sheet1
	Additional file 6/sheet 1; Translation, ribosomal structure and biogenesis, protein folding and protein unfolding related group of DEGs.
gene_id	gene_name	description	length	Control_10day	Control_14day	Control_20day	Control_30day	Shannong33_10day	Shannong33_14day	Shannong33_20day	Shannong33_30day	Control	Shannong33	nr	go	KO_id	KO_name	paths	cog	cog_description	pfam	swissprot	entrez
TraesCS1A02G001800	TraesCS1A02G001800		892	319.16	188	115	63	277	187	100	93	171.29	164.25	EMS48527.1(50S ribosomal protein L28, chloroplastic [Triticum urartu])		K02902	RP-L28, MRPL28, rpmB	map03010(Ribosome)	COG0227(J:Translation, ribosomal structure and biogenesis)	COG0227(50s ribosomal protein L28)	PF00830.16(Ribosomal_L28:Ribosomal L28 family)	sp|O22795|RK28_ARATH(50S ribosomal protein L28, chloroplastic OS=Arabidopsis thaliana OX=3702 GN=RPL28 PE=2 SV=2)
TraesCS1A02G007500	TraesCS1A02G007500		1146	1932.54	873.53	249.6	216	1663.53	726	223	325	817.918	734.383	XP_020180201.1(photosynthetic NDH subunit of lumenal location 5, chloroplastic-like [Aegilops tauschii subsp. tauschii])		K03768	PPIB, ppiB		ENOG410Z0G4(O:Posttranslational modification, protein turnover, chaperones)	ENOG410Z0G4(PPIases accelerate the folding of proteins (By similarity))	PF00160.18(Pro_isomerase:Cyclophilin type peptidyl-prolyl cis-trans isomerase/CLD)	sp|Q9ASS6|PNSL5_ARATH(Photosynthetic NDH subunit of lumenal location 5, chloroplastic OS=Arabidopsis thaliana OX=3702 GN=PNSL5 PE=1 SV=1)
TraesCS1A02G007600	TraesCS1A02G007600		234	30830	99618.3	116153	75682.1	36475.9	112043	146348	56266.9	80570.9	87783.5	EMS62570.1(hypothetical protein TRIUR3_03665 [Triticum urartu])		K03768	PPIB, ppiB		ENOG410Z0G4(O:Posttranslational modification, protein turnover, chaperones)	ENOG410Z0G4(PPIases accelerate the folding of proteins (By similarity))		sp|Q9ASS6|PNSL5_ARATH(Photosynthetic NDH subunit of lumenal location 5, chloroplastic OS=Arabidopsis thaliana OX=3702 GN=PNSL5 PE=1 SV=1)
TraesCS1A02G011100	TraesCS1A02G011100		847	35	9	7	20	45	22	5	26	17.75	24.5	EMS53796.1(Ribosomal protein S19, mitochondrial [Triticum urartu])		K02965	RP-S19, rpsS	map03010(Ribosome)	COG0185(J:Translation, ribosomal structure and biogenesis)	COG0185(Protein S19 forms a complex with S13 that binds strongly to the 16S ribosomal RNA (By similarity))	PF00203.18(Ribosomal_S19:Ribosomal protein S19)	sp|P27527|RT19_PETHY(Ribosomal protein S19, mitochondrial OS=Petunia hybrida OX=4102 GN=RPS19 PE=2 SV=2)
TraesCS1A02G020300	TraesCS1A02G020300		1035	36.85	27.01	23.04	24	32	33.05	17.26	37	27.725	29.8275	XP_020162644.1(protein Brevis radix-like 2 [Aegilops tauschii subsp. tauschii])					COG5184(D:Cell cycle control, cell division, chromosome partitioning); COG5184(Z:Cytoskeleton)	COG5184(regulator of chromosome condensation); COG5184(regulator of chromosome condensation)	PF08381.8(BRX:Transcription factor regulating root and shoot growth via Pin3)	sp|Q947D2|PRAF1_ARATH(PH, RCC1 and FYVE domains-containing protein 1 OS=Arabidopsis thaliana OX=3702 GN=PRAF1 PE=1 SV=1)
TraesCS1A02G020400	TraesCS1A02G020400		3900	218.62	221.79	128.99	73.02	194.12	189.6	130.99	86.32	160.605	150.257	EMS61171.1(putative E3 ubiquitin-protein ligase HERC2 [Triticum urartu])					COG5184(D:Cell cycle control, cell division, chromosome partitioning); COG5184(Z:Cytoskeleton)	COG5184(regulator of chromosome condensation); COG5184(regulator of chromosome condensation)	PF00415.15(RCC1:Regulator of chromosome condensation (RCC1) repeat); PF08381.8(BRX:Transcription factor regulating root and shoot growth via Pin3); PF13540.3(RCC1_2:Regulator of chromosome condensation (RCC1) repeat); PF13713.3(BRX_N:Transcription factor BRX N-terminal domain); PF01363.18(FYVE:FYVE zinc finger)	sp|Q947D2|PRAF1_ARATH(PH, RCC1 and FYVE domains-containing protein 1 OS=Arabidopsis thaliana OX=3702 GN=PRAF1 PE=1 SV=1)
TraesCS1A02G024700	TraesCS1A02G024700		1917	166.62	80.39	27.75	41.93	165.49	80.09	29.21	54.97	79.1725	82.44	XP_020156671.1(uncharacterized protein LOC109741991 [Aegilops tauschii subsp. tauschii])		K03177	truB, PUS4, TRUB1		COG0130(J:Translation, ribosomal structure and biogenesis)	COG0130(Responsible for synthesis of pseudouridine from uracil- 55 in the psi GC loop of transfer RNAs (By similarity))	PF01509.15(TruB_N:TruB family pseudouridylate synthase (N terminal domain)); PF16198.2(TruB_C_2:tRNA pseudouridylate synthase B C-terminal domain)	sp|Q9RB36|TRUB_FLAJ1(tRNA pseudouridine synthase B OS=Flavobacterium johnsoniae (strain ATCC 17061 / DSM 2064 / UW101) OX=376686 GN=truB PE=3 SV=1)
TraesCS1A02G025100	TraesCS1A02G025100		1466	193.49	103.2	39	210.71	193.13	84.41	73.48	358.1	136.6	177.28	EMS46004.1(50S ribosomal protein L22 [Triticum urartu])		K02890	RP-L22, MRPL22, rplV	map03010(Ribosome)	COG0091(J:Translation, ribosomal structure and biogenesis)	COG0091(The globular domain of the protein is located near the polypeptide exit tunnel on the outside of the subunit, while an extended beta-hairpin is found that lines the wall of the exit tunnel in the center of the 70S ribosome (By similarity))	PF00237.16(Ribosomal_L22:Ribosomal protein L22p/L17e)	sp|A6U864|RL22_SINMW(50S ribosomal protein L22 OS=Sinorhizobium medicae (strain WSM419) OX=366394 GN=rplV PE=3 SV=1)
TraesCS1A02G025200	TraesCS1A02G025200		2080	237.28	237.65	170.9	185.29	198.08	319.7	161.88	213.78	207.78	223.36	XP_020156665.1(uncharacterized protein LOC109741986 [Aegilops tauschii subsp. tauschii])					ENOG4111F1E(S:Function unknown); COG0130(J:Translation, ribosomal structure and biogenesis)	ENOG4111F1E(lysine ketoglutarate reductase trans-splicing related 1); COG0130(Responsible for synthesis of pseudouridine from uracil- 55 in the psi GC loop of transfer RNAs (By similarity))	PF05212.9(DUF707:Protein of unknown function (DUF707))
TraesCS1A02G027600	TraesCS1A02G027600		3390	263	183	92.65	54.99	257.55	194.58	96	74.9	148.41	155.757	NP_001346594.1(putative translation elongation factor family protein [Zea mays])		K03234	EEF2		COG0480(J:Translation, ribosomal structure and biogenesis)	COG0480(Catalyzes the GTP-dependent ribosomal translocation step during translation elongation. During this step, the ribosome changes from the pre-translocational (PRE) to the post- translocational (POST) state as the newly formed A-site-bound peptidyl-tRNA and P-site-bound deacylated tRNA move to the P and E sites, respectively. Catalyzes the coordinated movement of the two tRNA molecules, the …	PF00009.24(GTP_EFTU:Elongation factor Tu GTP binding domain); PF03764.15(EFG_IV:Elongation factor G, domain IV); PF03144.22(GTP_EFTU_D2:Elongation factor Tu domain 2); PF00679.21(EFG_C:Elongation factor G C-terminus); PF14492.3(EFG_II:Elongation Factor G, domain II); PF01926.20(MMR_HSR1:50S ribosome-binding GTPase)	sp|Q9ASR1|EF2_ARATH(Elongation factor 2 OS=Arabidopsis thaliana OX=3702 GN=LOS1 PE=1 SV=1)
TraesCS1A02G029200	TraesCS1A02G029200		3194	261.26	232.55	68.21	143.08	234.59	149.1	64.48	178.75	176.275	156.73	XP_020197780.1(pumilio homolog 1-like [Aegilops tauschii subsp. tauschii])		K17943	PUM		COG5099(J:Translation, ribosomal structure and biogenesis)	COG5099(pumilio homolog)	PF07990.9(NABP:Nucleic acid binding protein NABP); PF00806.16(PUF:Pumilio-family RNA binding repeat)	sp|Q9ZW07|PUM1_ARATH(Pumilio homolog 1 OS=Arabidopsis thaliana OX=3702 GN=APUM1 PE=1 SV=1)
TraesCS1A02G031300	TraesCS1A02G031300		5672	3	5.99	8	0	4	10	3	1.45	4.2475	4.6125	XP_020157140.1(protein NRT1/ PTR FAMILY 6.2 [Aegilops tauschii subsp. tauschii])					COG3104(E:Amino acid transport and metabolism)	COG3104(transporter)	PF00854.18(PTR2:POT family); PF07690.13(MFS_1:Major Facilitator Superfamily)	sp|Q9SZY4|PTR27_ARATH(Protein NRT1/ PTR FAMILY 6.2 OS=Arabidopsis thaliana OX=3702 GN=NPF6.2 PE=1 SV=1)
TraesCS1A02G037800	TraesCS1A02G037800		2551	2	15	74	54	11	25	8	17	36.25	15.25	XP_020173238.1(phenylalanine ammonia-lyase-like [Aegilops tauschii subsp. tauschii])		K10775	PAL	map00940(Phenylpropanoid biosynthesis); map00360(Phenylalanine metabolism)	COG2986(E:Amino acid transport and metabolism)	COG2986(histidine ammonia-lyase)	PF00221.16(Lyase_aromatic:Aromatic amino acid lyase)	sp|Q43210|PALY_WHEAT(Phenylalanine ammonia-lyase OS=Triticum aestivum OX=4565 GN=PAL PE=3 SV=1)
TraesCS1A02G042500	TraesCS1A02G042500		3946	93.71	42.79	11	3	57.53	24.26	5	6	37.625	23.1975	EMS51154.1(Curved DNA-binding protein [Triticum urartu])					ENOG410YFRT(O:Posttranslational modification, protein turnover, chaperones); COG0484(O:Posttranslational modification, protein turnover, chaperones)	ENOG410YFRT(DNAJ heat shock N-terminal domain-containing protein); COG0484(ATP binding to DnaK triggers the release of the substrate protein, thus completing the reaction cycle. Several rounds of ATP-dependent interactions between DnaJ, DnaK and GrpE are required for fully efficient folding. Also involved, together with DnaK and GrpE, in the DNA replication of plasmids through activation of initi…	PF11926.5(DUF3444:Domain of unknown function (DUF3444)); PF00226.28(DnaJ:DnaJ domain)	sp|Q87VN8|CBPA_PSESM(Curved DNA-binding protein OS=Pseudomonas syringae pv. tomato (strain ATCC BAA-871 / DC3000) OX=223283 GN=cbpA PE=3 SV=1)
TraesCS1A02G043600	TraesCS1A02G043600		1164	322	240	194.33	163	274	228	177	168	229.833	211.75	XP_020156213.1(uncharacterized protein LOC109741532 [Aegilops tauschii subsp. tauschii])		K15077	ELA1		ENOG4110PG3(K:Transcription)	ENOG4110PG3(transcription elongation factor b)	PF06881.8(Elongin_A:RNA polymerase II transcription factor SIII (Elongin) subunit A)	sp|Q8CB77|ELOA1_MOUSE(Elongin-A OS=Mus musculus OX=10090 GN=Eloa PE=1 SV=3)
TraesCS1A02G044600	TraesCS1A02G044600		655	77	75	46	63	88	53	43	100	65.25	71	XP_020155832.1(dihydroneopterin aldolase 2-like [Aegilops tauschii subsp. tauschii])		K01633	folB	map00790(Folate biosynthesis)	COG1539(H:Coenzyme transport and metabolism); COG5184(D:Cell cycle control, cell division, chromosome partitioning); COG5184(Z:Cytoskeleton)	COG1539(dihydroneopterin aldolase); COG5184(regulator of chromosome condensation); COG5184(regulator of chromosome condensation)	PF02152.15(FolB:Dihydroneopterin aldolase)	sp|Q9FM54|FOLB2_ARATH(Dihydroneopterin aldolase 2 OS=Arabidopsis thaliana OX=3702 GN=FOLB2 PE=1 SV=1)
TraesCS1A02G060700	TraesCS1A02G060700		1251	504.62	239.4	76.41	334.54	518.03	232.77	94.47	474.03	288.743	329.825	XP_020170156.1(ribosome biogenesis regulatory protein homolog [Aegilops tauschii subsp. tauschii])		K14852	RRS1		COG5225(J:Translation, ribosomal structure and biogenesis)	COG5225(ribosome biogenesis regulatory protein)	PF04939.9(RRS1:Ribosome biogenesis regulatory protein (RRS1))	sp|Q9SH88|RRS1_ARATH(Ribosome biogenesis regulatory protein homolog OS=Arabidopsis thaliana OX=3702 GN=At2g37990 PE=2 SV=2)
TraesCS1A02G063100	TraesCS1A02G063100		604	4002.55	3606.96	3034.58	155.45	4331.49	3466.19	2322.9	104.71	2699.89	2556.32	ACA04813.1(endosperm transfer cell specific PR60 precursor [Triticum aestivum])					ENOG410ZC76(S:Function unknown); ENOG41103U6(S:Function unknown); ENOG410ZFBG(S:Function unknown)	ENOG410ZC76(-); ENOG41103U6(-); ENOG410ZFBG(protease inhibitor seed storage)	PF14368.3(LTP_2:Probable lipid transfer)
TraesCS1A02G080300	TraesCS1A02G080300		1560	45	17.32	8	18	48	27	8.2	22.25	22.08	26.3625	XP_020186848.1(uncharacterized protein LOC109772577 isoform X2 [Aegilops tauschii subsp. tauschii])		K02835	prfA, MTRF1, MRF1		COG0216(J:Translation, ribosomal structure and biogenesis)	COG0216(Peptide chain release factor 1 directs the termination of translation in response to the peptide chain termination codons UAG and UAA (By similarity))	PF03462.15(PCRF:PCRF domain); PF00472.17(RF-1:RF-1 domain)	sp|A7HTY3|RF1_PARL1(Peptide chain release factor 1 OS=Parvibaculum lavamentivorans (strain DS-1 / DSM 13023 / NCIMB 13966) OX=402881 GN=prfA PE=3 SV=1)
TraesCS1A02G084100	TraesCS1A02G084100		1011	91.91	87	73.61	61.54	109.9	53.37	32.41	113.51	78.515	77.2975	XP_020188713.1(uncharacterized protein LOC109774409 [Aegilops tauschii subsp. tauschii])					COG0566(J:Translation, ribosomal structure and biogenesis); ENOG410Y2TA(S:Function unknown)	COG0566(Methyltransferase); ENOG410Y2TA(e3 ubiquitin-protein ligase)	PF00588.16(SpoU_methylase:SpoU rRNA Methylase family)	sp|Q6FF50|RLMB_ACIAD(23S rRNA (guanosine-2'-O-)-methyltransferase RlmB OS=Acinetobacter baylyi (strain ATCC 33305 / BD413 / ADP1) OX=62977 GN=rlmB PE=3 SV=1)
TraesCS1A02G084500	TraesCS1A02G084500		3419	54.12	79.94	45.97	318.79	32.11	108.8	62.75	136.8	124.705	85.115	XP_020147862.1(phosphoglycerate mutase-like protein AT74H [Aegilops tauschii subsp. tauschii])					ENOG4111HP2(T:Signal transduction mechanisms)	ENOG4111HP2(Phosphoglycerate mutase)	PF00300.19(His_Phos_1:Histidine phosphatase superfamily (branch 1))	sp|Q9MAA2|AT74_ARATH(Phosphoglycerate mutase-like protein AT74 OS=Arabidopsis thaliana OX=3702 GN=At3g05170 PE=2 SV=1)
TraesCS1A02G087500	TraesCS1A02G087500		3309	257.79	158.7	89.02	13.33	240.72	170.25	39.17	40.56	129.71	122.675	EMS46456.1(Lysosomal alpha-mannosidase [Triticum urartu])	GO:0006013(biological_process:mannose metabolic process); GO:0006517(biological_process:protein deglycosylation); GO:0008270(molecular_function:zinc ion binding); GO:0004559(molecular_function:alpha-mannosidase activity); GO:0030246(molecular_function:carbohydrate binding)	K01191	MAN2C1	map00511(Other glycan degradation)	ENOG410XQMZ(G:Carbohydrate transport and metabolism)	ENOG410XQMZ(Mannosidase alpha class)	PF01074.19(Glyco_hydro_38:Glycosyl hydrolases family 38 N-terminal domain); PF07748.10(Glyco_hydro_38C:Glycosyl hydrolases family 38 C-terminal domain); PF09261.8(Alpha-mann_mid:Alpha mannosidase middle domain)	sp|C0HJB3|MANA_CANEN(Alpha-mannosidase OS=Canavalia ensiformis OX=3823 PE=1 SV=1)
TraesCS1A02G092900	TraesCS1A02G092900		1197	8365.57	4274.01	1514.37	4087.96	8086.81	3962.36	1559.92	5947.34	4560.48	4889.11	XP_020188513.1(40S ribosomal protein S4 [Aegilops tauschii subsp. tauschii])	GO:0003735(molecular_function:structural constituent of ribosome); GO:0005840(cellular_component:ribosome); GO:0019843(molecular_function:rRNA binding); GO:0022627(cellular_component:cytosolic small ribosomal subunit); GO:0006412(biological_process:translation)	K02987	RP-S4e, RPS4	map03010(Ribosome)	COG1471(J:Translation, ribosomal structure and biogenesis)	COG1471((ribosomal) protein)	PF00900.17(Ribosomal_S4e:Ribosomal family S4e); PF16121.2(40S_S4_C:40S ribosomal protein S4 C-terminus); PF08071.9(RS4NT:RS4NT (NUC023) domain); PF01479.22(S4:S4 domain); PF00467.26(KOW:KOW motif)	sp|P49398|RS4_ORYSJ(40S ribosomal protein S4 OS=Oryza sativa subsp. japonica OX=39947 GN=RPS4 PE=2 SV=3)
TraesCS1A02G096500	TraesCS1A02G096500		564	4480.67	1961.38	666.05	2197.67	4276.63	1754.55	645.29	3110.23	2326.44	2446.68	XP_020162292.1(60S ribosomal protein L18-2-like [Aegilops tauschii subsp. tauschii])	GO:0003735(molecular_function:structural constituent of ribosome); GO:0005840(cellular_component:ribosome); GO:0006412(biological_process:translation); GO:0003723(molecular_function:RNA binding); GO:0022625(cellular_component:cytosolic large ribosomal subunit)	K02883	RP-L18e, RPL18	map03010(Ribosome)	COG1727(J:Translation, ribosomal structure and biogenesis)	COG1727(Ribosomal protein)	PF17135.1(Ribosomal_L18:Ribosomal protein 60S L18 and 50S L18e); PF00828.16(Ribosomal_L27A:Ribosomal proteins 50S-L15, 50S-L18e, 60S-L27A)	sp|P42791|RL182_ARATH(60S ribosomal protein L18-2 OS=Arabidopsis thaliana OX=3702 GN=RPL18B PE=1 SV=2)
TraesCS1A02G099300	TraesCS1A02G099300		1638	737.02	477.34	202.37	151.19	830.27	426.05	152.41	183.23	391.98	397.99	BAK07410.1(predicted protein [Hordeum vulgare subsp. vulgare])	GO:0006457(biological_process:protein folding); GO:0051082(molecular_function:unfolded protein binding)	K09517	DNAJB11	map04141(Protein processing in endoplasmic reticulum)	COG0484(O:Posttranslational modification, protein turnover, chaperones)	COG0484(ATP binding to DnaK triggers the release of the substrate protein, thus completing the reaction cycle. Several rounds of ATP-dependent interactions between DnaJ, DnaK and GrpE are required for fully efficient folding. Also involved, together with DnaK and GrpE, in the DNA replication of plasmids through activation of initiation proteins (By similarity))	PF01556.15(DnaJ_C:DnaJ C terminal domain); PF00226.28(DnaJ:DnaJ domain)	sp|B9FHF3|DJB6_ORYSJ(DnaJ protein ERDJ3B OS=Oryza sativa subsp. japonica OX=39947 GN=ERDJ3B PE=1 SV=1)
TraesCS1A02G105400	TraesCS1A02G105400		876	7628.43	3559.06	1280.4	2875.79	7346.82	3495.95	1400.3	4325.59	3835.92	4142.16	XP_020185819.1(ubiquitin-40S ribosomal protein S27a-like [Aegilops tauschii subsp. tauschii])	GO:0005794(cellular_component:Golgi apparatus); GO:0005840(cellular_component:ribosome); GO:0005634(cellular_component:nucleus); GO:0003735(molecular_function:structural constituent of ribosome); GO:0046872(molecular_function:metal ion binding); GO:0006412(biological_process:translation); GO:0022627(cellular_component:cytosolic small ribosomal subunit)	K02977	RP-S27Ae, RPS27A	map03010(Ribosome)	COG1998(J:Translation, ribosomal structure and biogenesis); COG5272(O:Posttranslational modification, protein turnover, chaperones)	COG1998(30S ribosomal protein S27Ae); COG5272(ubiquitin)	PF00240.20(ubiquitin:Ubiquitin family); PF01599.16(Ribosomal_S27:Ribosomal protein S27a); PF11976.5(Rad60-SLD:Ubiquitin-2 like Rad60 SUMO-like); PF14560.3(Ubiquitin_2:Ubiquitin-like domain); PF13881.3(Rad60-SLD_2:Ubiquitin-2 like Rad60 SUMO-like)	sp|P0CG86|RS271_HORVU(Ubiquitin-40S ribosomal protein S27a OS=Hordeum vulgare OX=4513 GN=MUB1 PE=3 SV=1)
TraesCS1A02G106100	TraesCS1A02G106100		3657	470.05	355.15	300.92	282.04	412.47	295.84	268.29	248.15	352.04	306.188	XP_020165537.1(E3 ubiquitin-protein ligase UPL6 isoform X1 [Aegilops tauschii subsp. tauschii])	GO:0005737(cellular_component:cytoplasm); GO:0004842(molecular_function:ubiquitin-protein transferase activity); GO:0005634(cellular_component:nucleus); GO:0016567(biological_process:protein ubiquitination); GO:0042787(biological_process:protein ubiquitination involved in ubiquitin-dependent protein catabolic process); GO:0016874(molecular_function:ligase activity)	K10589	UBE3C	map04120(Ubiquitin mediated proteolysis)	COG5021(O:Posttranslational modification, protein turnover, chaperones)	COG5021(ubiquitin protein ligase)	PF00632.22(HECT:HECT-domain (ubiquitin-transferase))	sp|Q8RWB8|UPL6_ARATH(E3 ubiquitin-protein ligase UPL6 OS=Arabidopsis thaliana OX=3702 GN=UPL6 PE=2 SV=1)
TraesCS1A02G109500	TraesCS1A02G109500		2795	162.33	111.75	37.62	66.32	179.89	76.13	22.21	102.7	94.505	95.2325	XP_020170828.1(nucleolar MIF4G domain-containing protein 1 [Aegilops tauschii subsp. tauschii])	GO:0042274(biological_process:ribosomal small subunit biogenesis); GO:0003723(molecular_function:RNA binding); GO:0005730(cellular_component:nucleolus)	K17583	NOM1		ENOG410XNNQ(S:Function unknown)	ENOG410XNNQ(nucleolar protein with MIF4G domain 1)	PF02847.14(MA3:MA3 domain); PF02854.16(MIF4G:MIF4G domain)	sp|Q5C9Z4|NOM1_HUMAN(Nucleolar MIF4G domain-containing protein 1 OS=Homo sapiens OX=9606 GN=NOM1 PE=1 SV=1)
TraesCS1A02G112400	TraesCS1A02G112400		858	364.62	331.21	305.45	238.86	329.58	369.26	260.01	313.56	310.035	318.103	XP_020195089.1(thioredoxin H4-2 [Aegilops tauschii subsp. tauschii])	GO:0034599(biological_process:cellular response to oxidative stress); GO:0009536(cellular_component:plastid); GO:0006457(biological_process:protein folding); GO:0005829(cellular_component:cytosol); GO:0000103(biological_process:sulfate assimilation); GO:0005634(cellular_component:nucleus); GO:0005623(cellular_component:cell); GO:0016671(molecular_function:oxidoreductase activity, acting on a sulf…	K03671	trxA		COG0526(O:Posttranslational modification, protein turnover, chaperones); ENOG410ZUKU(S:Function unknown)	COG0526(Thioredoxin); ENOG410ZUKU(-)	PF00085.17(Thioredoxin:Thioredoxin); PF13098.3(Thioredoxin_2:Thioredoxin-like domain); PF14595.3(Thioredoxin_9:Thioredoxin); PF13899.3(Thioredoxin_7:Thioredoxin-like); PF13905.3(Thioredoxin_8:Thioredoxin-like)	sp|Q0DKF1|TRH42_ORYSJ(Thioredoxin H4-2 OS=Oryza sativa subsp. japonica OX=39947 GN=Os05g0169000 PE=2 SV=1)
TraesCS1A02G112500	TraesCS1A02G112500		1096	4212.34	2695.62	1476.48	2024.79	4263.49	2600.96	1332.57	2937.74	2602.31	2783.69	BAK07136.1(predicted protein, partial [Hordeum vulgare subsp. vulgare])	GO:0003735(molecular_function:structural constituent of ribosome); GO:0022625(cellular_component:cytosolic large ribosomal subunit); GO:0000027(biological_process:ribosomal large subunit assembly); GO:0005840(cellular_component:ribosome); GO:0006412(biological_process:translation)	K02866	RP-L10e, RPL10	map03010(Ribosome)	COG0197(J:Translation, ribosomal structure and biogenesis)	COG0197(Binds 23S rRNA and is also seen to make contacts with the A and possibly P site tRNAs (By similarity))	PF00252.15(Ribosomal_L16:Ribosomal protein L16p/L10e)	sp|A2Y0T4|RL102_ORYSI(60S ribosomal protein L10-2 OS=Oryza sativa subsp. indica OX=39946 GN=SG12 PE=2 SV=2)
TraesCS1A02G115500	TraesCS1A02G115500		2111	65	31	32	60	64	37	34	87.01	47	55.5025	XP_020180777.1(adenine nucleotide transporter BT1, chloroplastic/mitochondrial-like [Aegilops tauschii subsp. tauschii])	GO:0006810(biological_process:transport); GO:0016021(cellular_component:integral component of membrane); GO:0016020(cellular_component:membrane); GO:0006412(biological_process:translation); GO:0003735(molecular_function:structural constituent of ribosome); GO:0055085(biological_process:transmembrane transport)				ENOG410ZRF1(S:Function unknown)	ENOG410ZRF1(Solute carrier family 25)	PF00153.24(Mito_carr:Mitochondrial carrier protein)	sp|Q9SUV1|BRT1_ARATH(Adenine nucleotide transporter BT1, chloroplastic/mitochondrial OS=Arabidopsis thaliana OX=3702 GN=BT1 PE=1 SV=1)
TraesCS1A02G123000	TraesCS1A02G123000		1194	453.74	258.87	219.35	155.78	447.48	329.55	165.95	191.33	271.935	283.577	XP_020157943.1(derlin-1 [Aegilops tauschii subsp. tauschii])	GO:0016021(cellular_component:integral component of membrane); GO:0005789(cellular_component:endoplasmic reticulum membrane)	K13989	DERL2_3	map04141(Protein processing in endoplasmic reticulum)	COG5291(S:Function unknown)	COG5291(Derlin 1)	PF04511.12(DER1:Der1-like family)	sp|Q06397|DERL1_ORYSJ(Derlin-1 OS=Oryza sativa subsp. japonica OX=39947 GN=DER1 PE=2 SV=2)
TraesCS1A02G124400	TraesCS1A02G124400		1457	121.1	61	48.93	57.47	93	77.47	40	71.99	72.125	70.615	XP_020165732.1(thioredoxin-like 2, chloroplastic [Aegilops tauschii subsp. tauschii])	GO:0006662(biological_process:glycerol ether metabolic process); GO:0006457(biological_process:protein folding); GO:0015035(molecular_function:protein disulfide oxidoreductase activity); GO:0005623(cellular_component:cell); GO:0016671(molecular_function:oxidoreductase activity, acting on a sulfur group of donors, disulfide as acceptor); GO:0045454(biological_process:cell redox homeostasis); GO:00…				COG0526(O:Posttranslational modification, protein turnover, chaperones); ENOG410XQYV(S:Function unknown)	COG0526(Thioredoxin); ENOG410XQYV(exostoses (multiple)-like 2)	PF00085.17(Thioredoxin:Thioredoxin); PF13905.3(Thioredoxin_8:Thioredoxin-like)	sp|Q5TKD8|TRL2_ORYSJ(Thioredoxin-like 2, chloroplastic OS=Oryza sativa subsp. japonica OX=39947 GN=Os05g0200100 PE=2 SV=1)
TraesCS1A02G125100	TraesCS1A02G125100		868	916.24	320.79	135	407.36	934.5	333.4	116.3	644.28	444.848	507.12	EMS61347.1(60S ribosomal protein L11 [Triticum urartu])	GO:0003735(molecular_function:structural constituent of ribosome); GO:0005840(cellular_component:ribosome); GO:0000027(biological_process:ribosomal large subunit assembly); GO:0006412(biological_process:translation); GO:0022625(cellular_component:cytosolic large ribosomal subunit)	K02868	RP-L11e, RPL11	map03010(Ribosome)	COG0094(J:Translation, ribosomal structure and biogenesis)	COG0094(This is 1 of the proteins that binds and probably mediates the attachment of the 5S RNA into the large ribosomal subunit, where it forms part of the central protuberance. In the 70S ribosome it contacts protein S13 of the 30S subunit (bridge B1b), connecting the 2 subunits)	PF00281.16(Ribosomal_L5:Ribosomal protein L5); PF00673.18(Ribosomal_L5_C:ribosomal L5P family C-terminus)	sp|Q0DK10|RL11_ORYSJ(60S ribosomal protein L11 OS=Oryza sativa subsp. japonica OX=39947 GN=RPL11 PE=2 SV=1)
TraesCS1A02G129100	TraesCS1A02G129100		863	615.21	228.94	87.03	164	775.59	194.69	67.72	386.17	273.795	356.043	XP_020181524.1(40S ribosomal protein S7 [Aegilops tauschii subsp. tauschii])	GO:0032040(cellular_component:small-subunit processome); GO:0022627(cellular_component:cytosolic small ribosomal subunit); GO:0042274(biological_process:ribosomal small subunit biogenesis); GO:0030686(cellular_component:90S preribosome); GO:0003735(molecular_function:structural constituent of ribosome); GO:0006364(biological_process:rRNA processing); GO:0006412(biological_process:translation); GO…	K02993	RP-S7e, RPS7	map03010(Ribosome)	ENOG410ZYKB(J:Translation, ribosomal structure and biogenesis)	ENOG410ZYKB(ribosomal protein S7)	PF01251.15(Ribosomal_S7e:Ribosomal protein S7e)	sp|Q9XET4|RS7_SECCE(40S ribosomal protein S7 OS=Secale cereale OX=4550 GN=RPS7 PE=2 SV=1)
TraesCS1A02G133100	TraesCS1A02G133100		2625	1306.38	1153.5	838.62	577.36	1295.13	969.35	683.81	700.71	968.965	912.25	XP_020201388.1(heat shock 70 kDa protein 6, chloroplastic-like [Aegilops tauschii subsp. tauschii])	GO:0009536(cellular_component:plastid); GO:0006457(biological_process:protein folding); GO:0051082(molecular_function:unfolded protein binding); GO:0005524(molecular_function:ATP binding)	K03283	HSPA1s	map04144(Endocytosis); map04141(Protein processing in endoplasmic reticulum); map03040(Spliceosome)	COG0443(O:Posttranslational modification, protein turnover, chaperones)	COG0443(Heat shock protein)	PF00012.17(HSP70:Hsp70 protein); PF06723.10(MreB_Mbl:MreB/Mbl protein)	sp|Q02028|HSP7S_PEA(Stromal 70 kDa heat shock-related protein, chloroplastic OS=Pisum sativum OX=3888 GN=HSP70 PE=2 SV=1)
TraesCS1A02G133400	TraesCS1A02G133400		2541	401.33	313.09	206.58	218.43	299.3	340.88	168.3	242.46	284.858	262.735	XP_020159669.1(putative zinc transporter At3g08650 [Aegilops tauschii subsp. tauschii])	GO:0006810(biological_process:transport); GO:0016020(cellular_component:membrane); GO:0000139(cellular_component:Golgi membrane); GO:0071577(biological_process:zinc II ion transmembrane transport); GO:0005385(molecular_function:zinc ion transmembrane transporter activity); GO:0005802(cellular_component:trans-Golgi network)				COG0428(P:Inorganic ion transport and metabolism)	COG0428(zinc transporter)	PF02535.19(Zip:ZIP Zinc transporter)	sp|Q9C9Z1|ZTP50_ARATH(Putative zinc transporter At3g08650 OS=Arabidopsis thaliana OX=3702 GN=At3g08650 PE=2 SV=2)
TraesCS1A02G133700	TraesCS1A02G133700		3087	843.45	569.32	364.79	267.04	837.73	595.34	345.88	340.15	511.15	529.775	XP_020180865.1(ER membrane protein complex subunit 1 [Aegilops tauschii subsp. tauschii])	GO:0005794(cellular_component:Golgi apparatus); GO:0005774(cellular_component:vacuolar membrane); GO:0072546(cellular_component:ER membrane protein complex); GO:0034975(biological_process:protein folding in endoplasmic reticulum); GO:0005886(cellular_component:plasma membrane)				ENOG+J19160:T19160410XPCR(S:Function unknown)	ENOG410XPCR(ER membrane protein complex subunit 1)	PF07774.10(DUF1620:Protein of unknown function (DUF1620)); PF13360.3(PQQ_2:PQQ-like domain)	sp|Q8N766|EMC1_HUMAN(ER membrane protein complex subunit 1 OS=Homo sapiens OX=9606 GN=EMC1 PE=1 SV=1)
TraesCS1A02G137277	TraesCS1A02G145000		2229	1016.97	539.52	441.65	503.84	931.73	413.97	356.82	610.76	625.495	578.32	XP_020165364.1(chaperonin CPN60-1, mitochondrial [Aegilops tauschii subsp. tauschii])	GO:0005737(cellular_component:cytoplasm); GO:0009536(cellular_component:plastid); GO:0042026(biological_process:protein refolding); GO:0005739(cellular_component:mitochondrion); GO:0005524(molecular_function:ATP binding)	K04077	groEL, HSPD1	map03018(RNA degradation)	COG0459(O:Posttranslational modification, protein turnover, chaperones)	COG0459(Prevents misfolding and promotes the refolding and proper assembly of unfolded polypeptides generated under stress conditions (By similarity))	PF00118.21(Cpn60_TCP1:TCP-1/cpn60 chaperonin family)	sp|P29185|CH61_MAIZE(Chaperonin CPN60-1, mitochondrial OS=Zea mays OX=4577 GN=CPN60I PE=1 SV=2)
TraesCS1A02G137294	TraesCS1A02G147000		940	2290.52	1293.42	568.82	1096.29	2258.79	1116.75	477.09	1745.53	1312.26	1399.54	XP_020163978.1(60S ribosomal protein L21-1 [Aegilops tauschii subsp. tauschii])	GO:0003735(molecular_function:structural constituent of ribosome); GO:0005840(cellular_component:ribosome); GO:0006412(biological_process:translation); GO:0005739(cellular_component:mitochondrion); GO:0022625(cellular_component:cytosolic large ribosomal subunit)	K02889	RP-L21e, RPL21	map03010(Ribosome)	COG2139(J:Translation, ribosomal structure and biogenesis)	COG2139((ribosomal) protein)	PF01157.15(Ribosomal_L21e:Ribosomal protein L21e)	sp|Q43291|RL211_ARATH(60S ribosomal protein L21-1 OS=Arabidopsis thaliana OX=3702 GN=RPL21A PE=2 SV=2)
TraesCS1A02G137301	TraesCS1A02G147700		1091	49.99	32.02	33.01	66.01	61.79	24	14.19	70.55	45.2575	42.6325	XP_020166006.1(uncharacterized protein LOC109751533 [Aegilops tauschii subsp. tauschii])	GO:0005840(cellular_component:ribosome); GO:0019843(molecular_function:rRNA binding); GO:0003735(molecular_function:structural constituent of ribosome); GO:0005762(cellular_component:mitochondrial large ribosomal subunit); GO:0006412(biological_process:translation); GO:0000027(biological_process:ribosomal large subunit assembly)	K02867	RP-L11, MRPL11, rplK	map03010(Ribosome)	COG0080(J:Translation, ribosomal structure and biogenesis)	COG0080(This protein binds directly to 23S ribosomal RNA (By similarity))	PF00298.16(Ribosomal_L11:Ribosomal protein L11, RNA binding domain); PF03946.11(Ribosomal_L11_N:Ribosomal protein L11, N-terminal domain)	sp|Q9UTK2|RM19_SCHPO(54S ribosomal protein L19, mitochondrial OS=Schizosaccharomyces pombe (strain 972 / ATCC 24843) OX=284812 GN=mrpl19 PE=3 SV=1)
TraesCS1A02G137306	TraesCS1A02G148400		645	1146.18	454.06	228.61	248.66	1148.02	426.75	202.93	604.89	519.378	595.648	EOA31608.1(hypothetical protein CARUB_v10014805mg, partial [Capsella rubella])	GO:0003735(molecular_function:structural constituent of ribosome); GO:0070180(molecular_function:large ribosomal subunit rRNA binding); GO:0022625(cellular_component:cytosolic large ribosomal subunit); GO:0005840(cellular_component:ribosome); GO:0006412(biological_process:translation)	K02894	RP-L23e, RPL23	map03010(Ribosome)	COG0093(J:Translation, ribosomal structure and biogenesis)	COG0093(Binds to 23S rRNA. Forms part of two intersubunit bridges in the 70S ribosome (By similarity))	PF00238.16(Ribosomal_L14:Ribosomal protein L14p/L23e)	sp|P49690|RL23_ARATH(60S ribosomal protein L23 OS=Arabidopsis thaliana OX=3702 GN=RPL23A PE=2 SV=3)
TraesCS1A02G137382	TraesCS1A02G156300		824	34.79	22.54	27.86	23.67	21.33	17.75	23.77	54.93	27.215	29.445	EMS56300.1(Mitochondrial import inner membrane translocase subunit tim16 [Triticum urartu])	GO:0005744(cellular_component:mitochondrial inner membrane presequence translocase complex); GO:0030150(biological_process:protein import into mitochondrial matrix)	K17805	PAM16, TIM16		ENOG411286G(U:Intracellular trafficking, secretion, and vesicular transport); COG1611(S:Function unknown); ENOG410Z7Z7(S:Function unknown)	ENOG411286G(mitochondrial import inner membrane translocase, subunit); COG1611(decarboxylase); ENOG410Z7Z7(Pentatricopeptide repeat-containing protein)	PF03656.10(Pam16:Pam16)	sp|Q93VV9|TM16B_ARATH(Mitochondrial import inner membrane translocase subunit PAM16 like 2 OS=Arabidopsis thaliana OX=3702 GN=PAM16L2 PE=2 SV=1)
TraesCS1A02G137403	TraesCS1A02G158500		1843	514.5	231.59	138.57	95.01	484.03	251.98	106.99	113.51	244.917	239.127	XP_020186680.1(uncharacterized protein LOC109772405 [Aegilops tauschii subsp. tauschii])	GO:0003735(molecular_function:structural constituent of ribosome); GO:0005739(cellular_component:mitochondrion); GO:0005763(cellular_component:mitochondrial small ribosomal subunit)	K17408	DAP3, MRPS29		ENOG410XSDC(S:Function unknown)	ENOG410XSDC(Death associated protein 3)	PF10236.6(DAP3:Mitochondrial ribosomal death-associated protein 3)
TraesCS1A02G137409	TraesCS1A02G159100		432	631.8	349.45	131	343.98	653.44	294.36	136.26	537.28	364.058	405.335	EMS65249.1(40S ribosomal protein S17-4 [Triticum urartu])	GO:0003735(molecular_function:structural constituent of ribosome); GO:0000028(biological_process:ribosomal small subunit assembly); GO:0005840(cellular_component:ribosome); GO:0022627(cellular_component:cytosolic small ribosomal subunit); GO:0006412(biological_process:translation)	K02962	RP-S17e, RPS17	map03010(Ribosome)	COG1383(J:Translation, ribosomal structure and biogenesis)	COG1383(Ribosomal protein)	PF00833.15(Ribosomal_S17e:Ribosomal S17)	sp|Q9LZ17|RS174_ARATH(40S ribosomal protein S17-4 OS=Arabidopsis thaliana OX=3702 GN=RPS17D PE=2 SV=3)
TraesCS1A02G137419	TraesCS1A02G160100		1413	34.22	14	7	1.23	32.75	22	7	2	14.1125	15.9375	XP_020156506.1(uncharacterized protein LOC109741841 [Aegilops tauschii subsp. tauschii])	GO:0008097(molecular_function:5S rRNA binding); GO:0005840(cellular_component:ribosome); GO:0005739(cellular_component:mitochondrion); GO:0005622(cellular_component:intracellular); GO:0003735(molecular_function:structural constituent of ribosome); GO:0006412(biological_process:translation)	K02881	RP-L18, MRPL18, rplR	map03010(Ribosome)	ENOG410YC6T(S:Function unknown)	ENOG410YC6T(Ribosomal L18p/L5e family)	PF00861.19(Ribosomal_L18p:Ribosomal L18 of archaea, bacteria, mitoch. and chloroplast)
TraesCS1A02G137424	TraesCS1A02G160600		4081	369.89	196.2	104.24	69.89	360.94	182.11	114.23	75.69	185.055	183.243	XP_020185900.1(uncharacterized protein LOC109771617 isoform X1 [Aegilops tauschii subsp. tauschii])	GO:0006457(biological_process:protein folding); GO:0005783(cellular_component:endoplasmic reticulum); GO:0005623(cellular_component:cell); GO:0003756(molecular_function:protein disulfide isomerase activity); GO:0045454(biological_process:cell redox homeostasis); GO:0034976(biological_process:response to endoplasmic reticulum stress)				ENOG410ZK78(S:Function unknown)	ENOG410ZK78(-)	PF02622.12(DUF179:Uncharacterized ACR, COG1678); PF00085.17(Thioredoxin:Thioredoxin)	sp|Q8KEM4|Y663_CHLTE(UPF0301 protein CT0663 OS=Chlorobaculum tepidum (strain ATCC 49652 / DSM 12025 / NBRC 103806 / TLS) OX=194439 GN=CT0663 PE=3 SV=1)
TraesCS1A02G137449	TraesCS1A02G163200		1003	394.03	230.11	120.01	125.01	385.02	242.97	111.01	145.83	217.29	221.208	XP_020187242.1(probable prefoldin subunit 5 [Aegilops tauschii subsp. tauschii])	GO:0016272(cellular_component:prefoldin complex); GO:0005829(cellular_component:cytosol); GO:0006457(biological_process:protein folding); GO:0051082(molecular_function:unfolded protein binding)	K04797	pfdA, PFDN5		COG1730(O:Posttranslational modification, protein turnover, chaperones)	COG1730(Molecular chaperone capable of stabilizing a range of proteins. Seems to fulfill an ATP-independent, HSP70-like function in archaeal de novo protein folding (By similarity))	PF02996.14(Prefoldin:Prefoldin subunit)	sp|P57742|PFD5_ARATH(Probable prefoldin subunit 5 OS=Arabidopsis thaliana OX=3702 GN=At5g23290 PE=2 SV=1)
TraesCS1A02G137476	TraesCS1A02G166000		497	15.17	18.27	11.25	23.8	24.39	8.22	4.99	43.49	17.1225	20.2725	XP_020165810.1(ubiquitin-40S ribosomal protein S27a-2-like [Aegilops tauschii subsp. tauschii])	GO:0003735(molecular_function:structural constituent of ribosome); GO:0005634(cellular_component:nucleus); GO:0046872(molecular_function:metal ion binding); GO:0005840(cellular_component:ribosome); GO:0006412(biological_process:translation)	K02977	RP-S27Ae, RPS27A	map03010(Ribosome)	COG5272(O:Posttranslational modification, protein turnover, chaperones); COG1998(J:Translation, ribosomal structure and biogenesis)	COG5272(ubiquitin); COG1998(30S ribosomal protein S27Ae)	PF00240.20(ubiquitin:Ubiquitin family); PF01599.16(Ribosomal_S27:Ribosomal protein S27a); PF11976.5(Rad60-SLD:Ubiquitin-2 like Rad60 SUMO-like); PF14560.3(Ubiquitin_2:Ubiquitin-like domain); PF13881.3(Rad60-SLD_2:Ubiquitin-2 like Rad60 SUMO-like)	sp|P0CG86|RS271_HORVU(Ubiquitin-40S ribosomal protein S27a OS=Hordeum vulgare OX=4513 GN=MUB1 PE=3 SV=1)
TraesCS1A02G137505	TraesCS1A02G169100		1024	539.53	377.59	148.97	283.54	578.42	301.73	133	536.74	337.408	387.473	XP_020187978.1(uncharacterized protein LOC109773679 [Aegilops tauschii subsp. tauschii])	GO:0003735(molecular_function:structural constituent of ribosome); GO:0005840(cellular_component:ribosome); GO:0022627(cellular_component:cytosolic small ribosomal subunit); GO:0005739(cellular_component:mitochondrion); GO:0006412(biological_process:translation)				COG0238(J:Translation, ribosomal structure and biogenesis)	COG0238(Binds as a heterodimer with protein S6 to the central domain of the 16S rRNA, where it helps stabilize the platform of the 30S subunit (By similarity))	PF01084.17(Ribosomal_S18:Ribosomal protein S18)	sp|P62659|RS18_THET2(30S ribosomal protein S18 OS=Thermus thermophilus (strain HB27 / ATCC BAA-163 / DSM 7039) OX=262724 GN=rpsR PE=1 SV=2)
TraesCS1A02G137611	TraesCS1A02G180100		1001	456.23	244.06	117.62	130.17	426.92	242.9	130.58	161.78	237.02	240.545	XP_020179818.1(uncharacterized protein LOC109765445 [Aegilops tauschii subsp. tauschii])	GO:0007029(biological_process:endoplasmic reticulum organization); GO:0044425(cellular_component:membrane part); GO:0016021(cellular_component:integral component of membrane); GO:0005789(cellular_component:endoplasmic reticulum membrane)				ENOG4111GU8(U:Intracellular trafficking, secretion, and vesicular transport)	ENOG4111GU8(jagunal homolog 1 (Drosophila))	PF07086.9(Jagunal:Jagunal, ER re-organisation during oogenesis)
TraesCS1A02G137634	TraesCS1A02G182500		1055	174.06	90.92	59.98	75.93	160.91	83	45.5	46.65	100.222	84.015	XP_020192185.1(mitochondrial import inner membrane translocase subunit TIM23-1-like [Aegilops tauschii subsp. tauschii])	GO:0031305(cellular_component:integral component of mitochondrial inner membrane); GO:0015266(molecular_function:protein channel activity); GO:0005744(cellular_component:mitochondrial inner membrane presequence translocase complex); GO:0030150(biological_process:protein import into mitochondrial matrix)	K17794	TIM23		COG5596(O:Posttranslational modification, protein turnover, chaperones)	COG5596(mitochondrial import inner membrane translocase, subunit)	PF02466.16(Tim17:Tim17/Tim22/Tim23/Pmp24 family)	sp|Q38820|TI232_ARATH(Mitochondrial import inner membrane translocase subunit TIM23-2 OS=Arabidopsis thaliana OX=3702 GN=TIM23-2 PE=1 SV=1)
TraesCS1A02G137655	TraesCS1A02G184600		2332	181.19	157.11	125.52	81.84	132.56	107.77	100.43	141.2	136.415	120.49	XP_020173517.1(peptidyl-prolyl cis-trans isomerase PASTICCINO1 [Aegilops tauschii subsp. tauschii])	GO:0000413(biological_process:protein peptidyl-prolyl isomerization); GO:0006457(biological_process:protein folding); GO:0016853(molecular_function:isomerase activity); GO:0030154(biological_process:cell differentiation); GO:0005789(cellular_component:endoplasmic reticulum membrane); GO:0005528(molecular_function:FK506 binding); GO:0048513(biological_process:animal organ development); GO:0003755(…				COG0545(O:Posttranslational modification, protein turnover, chaperones)	COG0545(Peptidyl-prolyl cis-trans isomerase)	PF00254.25(FKBP_C:FKBP-type peptidyl-prolyl cis-trans isomerase); PF07719.14(TPR_2:Tetratricopeptide repeat); PF00515.25(TPR_1:Tetratricopeptide repeat); PF13181.3(TPR_8:Tetratricopeptide repeat); PF13432.3(TPR_16:Tetratricopeptide repeat); PF13424.3(TPR_12:Tetratricopeptide repeat)	sp|Q7DMA9|PAS1_ARATH(Peptidyl-prolyl cis-trans isomerase PASTICCINO1 OS=Arabidopsis thaliana OX=3702 GN=PAS1 PE=1 SV=2)
TraesCS1A02G137724	TraesCS1A02G191800		1523	188.95	156.6	61.12	9.96	110.89	63.14	42.48	33.45	104.157	62.49	XP_020148337.1(mitochondrial carnitine/acylcarnitine carrier-like protein [Aegilops tauschii subsp. tauschii])	GO:0003735(molecular_function:structural constituent of ribosome); GO:0016020(cellular_component:membrane); GO:0006412(biological_process:translation)	K15109	SLC25A20_29, CACT, CACL, CRC1	map04714(Thermogenesis)	ENOG410XS86(S:Function unknown)	ENOG410XS86(Solute carrier family 25)	PF00153.24(Mito_carr:Mitochondrial carrier protein)	sp|Q93XM7|MCAT_ARATH(Mitochondrial carnitine/acylcarnitine carrier-like protein OS=Arabidopsis thaliana OX=3702 GN=BOU PE=1 SV=1)
TraesCS1A02G137725	TraesCS1A02G191900		1308	193.39	103	65	69	208	150.22	75	109.24	107.597	135.615	XP_020148338.1(mitochondrial carnitine/acylcarnitine carrier-like protein [Aegilops tauschii subsp. tauschii])	GO:0003735(molecular_function:structural constituent of ribosome); GO:0016021(cellular_component:integral component of membrane); GO:0006810(biological_process:transport); GO:0006412(biological_process:translation)	K15109	SLC25A20_29, CACT, CACL, CRC1	map04714(Thermogenesis)	ENOG410XS86(S:Function unknown)	ENOG410XS86(Solute carrier family 25)	PF00153.24(Mito_carr:Mitochondrial carrier protein)	sp|Q93XM7|MCAT_ARATH(Mitochondrial carnitine/acylcarnitine carrier-like protein OS=Arabidopsis thaliana OX=3702 GN=BOU PE=1 SV=1)
TraesCS1A02G137739	TraesCS1A02G193300		8439	854.47	638.9	496.37	342.3	858.46	570.72	468.98	248.67	583.01	536.707	XP_020165341.1(dnaJ homolog subfamily C GRV2 [Aegilops tauschii subsp. tauschii])	GO:0007032(biological_process:endosome organization); GO:0007033(biological_process:vacuole organization); GO:0009638(biological_process:phototropism); GO:0009660(biological_process:amyloplast organization); GO:0005802(cellular_component:trans-Golgi network); GO:0009959(biological_process:negative gravitropism); GO:0006623(biological_process:protein targeting to vacuole); GO:0000578(biological_pr…	K09533	DNAJC13		ENOG410XRI2(O:Posttranslational modification, protein turnover, chaperones)	ENOG410XRI2(DnaJ (Hsp40) homolog, subfamily C, member 13)	PF14237.3(DUF4339:Domain of unknown function (DUF4339)); PF00226.28(DnaJ:DnaJ domain)	sp|F4IVL6|GRV2_ARATH(DnaJ homolog subfamily C GRV2 OS=Arabidopsis thaliana OX=3702 GN=GRV2 PE=1 SV=1)
TraesCS1A02G137768	TraesCS1A02G196400		1137	72	35	18	16	56	27.62	17	10	35.25	27.655	XP_020198836.1(uncharacterized protein LOC109784649 [Aegilops tauschii subsp. tauschii])	GO:0005794(cellular_component:Golgi apparatus); GO:0008757(molecular_function:S-adenosylmethionine-dependent methyltransferase activity); GO:0005802(cellular_component:trans-Golgi network); GO:0008152(biological_process:metabolic process); GO:0005886(cellular_component:plasma membrane); GO:0008168(molecular_function:methyltransferase activity); GO:0032259(biological_process:methylation); GO:00057…				ENOG410Y90W(S:Function unknown); ENOG410XNZ1(U:Intracellular trafficking, secretion, and vesicular transport)	ENOG410Y90W(-); ENOG410XNZ1(vacuolar protein sorting 52 homolog (S. cerevisiae))	PF08241.9(Methyltransf_11:Methyltransferase domain); PF13649.3(Methyltransf_25:Methyltransferase domain)
TraesCS1A02G137772	TraesCS1A02G196800		2826	669.46	562.81	363.47	210.94	646.38	565.81	357.76	166.7	451.67	434.163	AKG97232.1(hyperosmolality-gated Ca2+ permeable channel [Triticum aestivum])	GO:0005794(cellular_component:Golgi apparatus); GO:0016021(cellular_component:integral component of membrane); GO:0009506(cellular_component:plasmodesma); GO:0005886(cellular_component:plasma membrane)				COG5594(S:Function unknown)	COG5594(transmembrane protein 63C)	PF02714.12(RSN1_7TM:Calcium-dependent channel, 7TM region, putative phosphate); PF13967.3(RSN1_TM:Late exocytosis, associated with Golgi transport); PF14703.3(PHM7_cyt:Cytosolic domain of 10TM putative phosphate transporter)	sp|Q9FVQ5|CSCL1_ARATH(CSC1-like protein At1g32090 OS=Arabidopsis thaliana OX=3702 GN=At1g32090 PE=1 SV=1)
TraesCS1A02G137779	TraesCS1A02G197500		1008	82.61	38.48	11	24.39	76.35	30.07	15	35.06	39.12	39.12	XP_020159327.1(uncharacterized protein LOC109744572 [Aegilops tauschii subsp. tauschii])	GO:0003735(molecular_function:structural constituent of ribosome); GO:0005622(cellular_component:intracellular); GO:0005840(cellular_component:ribosome); GO:0005739(cellular_component:mitochondrion); GO:0006412(biological_process:translation)				ENOG410Y6A2(S:Function unknown)	ENOG410Y6A2(ribosomal protein L35)	PF01632.16(Ribosomal_L35p:Ribosomal protein L35)
TraesCS1A02G137790	TraesCS1A02G198600		2389	792.99	697.54	180.82	32.91	749.16	684.3	141.13	55.79	426.065	407.595	XP_020186671.1(probable methyltransferase PMT21 [Aegilops tauschii subsp. tauschii])	GO:0005802(cellular_component:trans-Golgi network); GO:0008757(molecular_function:S-adenosylmethionine-dependent methyltransferase activity); GO:0016021(cellular_component:integral component of membrane); GO:0016301(molecular_function:kinase activity); GO:0005774(cellular_component:vacuolar membrane); GO:0016310(biological_process:phosphorylation); GO:0008168(molecular_function:methyltransferase …				ENOG4111CGI(S:Function unknown)	ENOG4111CGI(Methyltransferase)	PF03141.13(Methyltransf_29:Putative S-adenosyl-L-methionine-dependent methyltransferase); PF08241.9(Methyltransf_11:Methyltransferase domain); PF13649.3(Methyltransf_25:Methyltransferase domain)	sp|Q94II3|PMTL_ARATH(Probable methyltransferase PMT21 OS=Arabidopsis thaliana OX=3702 GN=ERD3 PE=2 SV=1)
TraesCS1A02G137865	TraesCS1A02G206400		2304	35	50	30.39	31	48	54	28	51	36.5975	45.25	BAJ96293.1(predicted protein [Hordeum vulgare subsp. vulgare])	GO:0005794(cellular_component:Golgi apparatus); GO:0016021(cellular_component:integral component of membrane); GO:0016020(cellular_component:membrane); GO:0016740(molecular_function:transferase activity)	K20889	IRX7, FRA8, F8H		ENOG410XTFH(S:Function unknown)	ENOG410XTFH(Exostosin)	PF03016.12(Exostosin:Exostosin family)	sp|Q10SX7|GT31_ORYSJ(Probable glucuronosyltransferase Os03g0107900 OS=Oryza sativa subsp. japonica OX=39947 GN=Os03g0107900 PE=2 SV=1)
TraesCS1A02G137937	TraesCS1A02G213800		1435	41.35	21.32	18.71	17.15	34.7	14.19	16.01	14.32	24.6325	19.805	XP_020194168.1(T-complex protein 1 subunit epsilon-like [Aegilops tauschii subsp. tauschii])	GO:0005737(cellular_component:cytoplasm); GO:0006457(biological_process:protein folding); GO:0051082(molecular_function:unfolded protein binding); GO:0005524(molecular_function:ATP binding)	K09497	CCT5		COG0459(O:Posttranslational modification, protein turnover, chaperones)	COG0459(Prevents misfolding and promotes the refolding and proper assembly of unfolded polypeptides generated under stress conditions (By similarity))	PF00118.21(Cpn60_TCP1:TCP-1/cpn60 chaperonin family)	sp|P54411|TCPE2_AVESA(T-complex protein 1 subunit epsilon OS=Avena sativa OX=4498 PE=2 SV=1)
TraesCS1A02G137945	TraesCS1A02G214600		573	231	147.01	99.34	99.32	236	112.32	110	107.85	144.167	141.542	BAJ86245.1(predicted protein [Hordeum vulgare subsp. vulgare])	GO:0005737(cellular_component:cytoplasm); GO:0006986(biological_process:response to unfolded protein); GO:0006457(biological_process:protein folding); GO:0051085(biological_process:chaperone mediated protein folding requiring cofactor); GO:0051087(molecular_function:chaperone binding); GO:0051082(molecular_function:unfolded protein binding); GO:0005759(cellular_component:mitochondrial matrix); GO…	K04078	groES, HSPE1		COG0234(O:Posttranslational modification, protein turnover, chaperones)	COG0234(Binds to cpn60 in the presence of Mg-ATP and suppresses the ATPase activity of the latter (By similarity))	PF00166.18(Cpn10:Chaperonin 10 Kd subunit)	sp|Q9M1C2|CH101_ARATH(10 kDa chaperonin 1, chloroplastic OS=Arabidopsis thaliana OX=3702 GN=CPN10-1 PE=2 SV=1)
TraesCS1A02G138005	TraesCS1A02G220800		1105	11.15	3.34	12.62	51.22	10.17	1.17	12.83	61.1	19.5825	21.3175	XP_020156303.1(uncharacterized protein LOC109741640 [Aegilops tauschii subsp. tauschii])	GO:0003735(molecular_function:structural constituent of ribosome); GO:0008097(molecular_function:5S rRNA binding); GO:0005840(cellular_component:ribosome); GO:0005739(cellular_component:mitochondrion); GO:0006412(biological_process:translation)				ENOG410YFY0(S:Function unknown); COG5560(O:Posttranslational modification, protein turnover, chaperones)	ENOG410YFY0(Ribosomal L18p/L5e family); COG5560(ubiquitin carboxyl-terminal hydrolase)
TraesCS1A02G138541	TraesCS1A02G276100		2731	586.06	355.11	142.83	104.4	550.12	359.31	133.49	121.53	297.1	291.113	XP_020158856.1(protein transport protein SEC24 [Aegilops tauschii subsp. tauschii])	GO:0006886(biological_process:intracellular protein transport); GO:0006888(biological_process:ER to Golgi vesicle-mediated transport); GO:0030127(cellular_component:COPII vesicle coat); GO:0008270(molecular_function:zinc ion binding)				COG5028(U:Intracellular trafficking, secretion, and vesicular transport)	COG5028(SEC24 family, member)	PF04811.12(Sec23_trunk:Sec23/Sec24 trunk domain); PF04815.12(Sec23_helical:Sec23/Sec24 helical domain); PF04810.12(zf-Sec23_Sec24:Sec23/Sec24 zinc finger)	sp|Q758M7|SEC23_ASHGO(Protein transport protein SEC23 OS=Ashbya gossypii (strain ATCC 10895 / CBS 109.51 / FGSC 9923 / NRRL Y-1056) OX=284811 GN=SEC23 PE=3 SV=1)
TraesCS1A02G138637	TraesCS1A02G286200		1359	966.74	675.44	431.01	345.78	852.54	685.79	326.64	424.3	604.742	572.317	XP_003568292.1(ras-related protein RABE1c [Brachypodium distachyon])	GO:0009306(biological_process:protein secretion); GO:0006904(biological_process:vesicle docking involved in exocytosis); GO:0005622(cellular_component:intracellular); GO:0007264(biological_process:small GTPase mediated signal transduction); GO:0005525(molecular_function:GTP binding)	K07901	RAB8A, MEL	map04144(Endocytosis)	ENOG410XPUI(S:Function unknown)	ENOG410XPUI(member RAS oncogene family)	PF00071.19(Ras:Ras family); PF08477.10(Roc:Ras of Complex, Roc, domain of DAPkinase); PF00025.18(Arf:ADP-ribosylation factor family); PF00009.24(GTP_EFTU:Elongation factor Tu GTP binding domain); PF04670.9(Gtr1_RagA:Gtr1/RagA G protein conserved region); PF01926.20(MMR_HSR1:50S ribosome-binding GTPase)	sp|P28186|RAE1C_ARATH(Ras-related protein RABE1c OS=Arabidopsis thaliana OX=3702 GN=RABE1C PE=1 SV=1)
TraesCS1A02G138638	TraesCS1A02G286300		804	849.42	356.87	110.67	335.02	978.84	295.42	95.11	506.74	412.995	469.027	KHG03722.1(40S ribosomal S15a-1 -like protein [Gossypium arboreum])	GO:0003735(molecular_function:structural constituent of ribosome); GO:0005840(cellular_component:ribosome); GO:0006412(biological_process:translation)	K02957	RP-S15Ae, RPS15A	map03010(Ribosome)	COG0096(J:Translation, ribosomal structure and biogenesis)	COG0096(One of the primary rRNA binding proteins, it binds directly to 16S rRNA central domain where it helps coordinate assembly of the platform of the 30S subunit (By similarity))	PF00410.16(Ribosomal_S8:Ribosomal protein S8)	sp|P42798|R15A1_ARATH(40S ribosomal protein S15a-1 OS=Arabidopsis thaliana OX=3702 GN=RPS15AA PE=2 SV=2)
TraesCS1A02G138728	TraesCS1A02G295600		2519	285	190	305.01	425.65	233	137.2	288.81	546.99	301.415	301.5	XP_020177409.1(heat shock 70 kDa protein, mitochondrial-like [Aegilops tauschii subsp. tauschii])	GO:0005739(cellular_component:mitochondrion); GO:0006457(biological_process:protein folding); GO:0051082(molecular_function:unfolded protein binding); GO:0005524(molecular_function:ATP binding)	K03283	HSPA1s	map04144(Endocytosis); map04141(Protein processing in endoplasmic reticulum); map03040(Spliceosome)	COG0443(O:Posttranslational modification, protein turnover, chaperones)	COG0443(Heat shock protein)	PF00012.17(HSP70:Hsp70 protein); PF06723.10(MreB_Mbl:MreB/Mbl protein); PF02782.13(FGGY_C:FGGY family of carbohydrate kinases, C-terminal domain)	sp|Q01899|HSP7M_PHAVU(Heat shock 70 kDa protein, mitochondrial OS=Phaseolus vulgaris OX=3885 PE=2 SV=1)
TraesCS1A02G138841	TraesCS1A02G307400		679	1251.03	494.83	238.34	604.31	1255.53	455.34	277.6	1029.34	647.128	754.452	XP_020181624.1(60S ribosomal protein L30 [Aegilops tauschii subsp. tauschii])	GO:0003735(molecular_function:structural constituent of ribosome); GO:0005840(cellular_component:ribosome); GO:0006412(biological_process:translation); GO:0003723(molecular_function:RNA binding); GO:0022625(cellular_component:cytosolic large ribosomal subunit)	K02908	RP-L30e, RPL30	map03010(Ribosome)	COG1911(J:Translation, ribosomal structure and biogenesis)	COG1911((ribosomal) protein)	PF01248.23(Ribosomal_L7Ae:Ribosomal protein L7Ae/L30e/S12e/Gadd45 family)	sp|Q5I7K9|RL30_WHEAT(60S ribosomal protein L30 OS=Triticum aestivum OX=4565 PE=1 SV=2)
TraesCS1A02G139019			845	562.18	359.62	271.19	480.9	718.94	432.87	265.57	1049.8	418.473	616.795	AAL24517.1(thioredoxin H [Triticum aestivum])	GO:0005737(cellular_component:cytoplasm); GO:0022900(biological_process:electron transport chain); GO:0006457(biological_process:protein folding); GO:0000103(biological_process:sulfate assimilation); GO:0005829(cellular_component:cytosol); GO:0034599(biological_process:cellular response to oxidative stress); GO:0005623(cellular_component:cell); GO:0016671(molecular_function:oxidoreductase activit…	K03671	trxA		COG0526(O:Posttranslational modification, protein turnover, chaperones)	COG0526(Thioredoxin)	PF00085.17(Thioredoxin:Thioredoxin); PF13098.3(Thioredoxin_2:Thioredoxin-like domain); PF14595.3(Thioredoxin_9:Thioredoxin); PF13899.3(Thioredoxin_7:Thioredoxin-like); PF00578.18(AhpC-TSA:AhpC/TSA family); PF13905.3(Thioredoxin_8:Thioredoxin-like)	sp|O64394|TRXH_WHEAT(Thioredoxin H-type OS=Triticum aestivum OX=4565 PE=2 SV=3)
TraesCS1A02G139369			2182	502.64	157.06	42.52	43.89	375.68	95.05	42.19	44.91	186.528	139.458	XP_020180101.1(chaperonin CPN60-like 2, mitochondrial [Aegilops tauschii subsp. tauschii])	GO:0005737(cellular_component:cytoplasm); GO:0042026(biological_process:protein refolding); GO:0005739(cellular_component:mitochondrion); GO:0005524(molecular_function:ATP binding); GO:0005774(cellular_component:vacuolar membrane)	K04077	groEL, HSPD1	map03018(RNA degradation)	COG0459(O:Posttranslational modification, protein turnover, chaperones)	COG0459(Prevents misfolding and promotes the refolding and proper assembly of unfolded polypeptides generated under stress conditions (By similarity))	PF00118.21(Cpn60_TCP1:TCP-1/cpn60 chaperonin family)	sp|Q93ZM7|CH60C_ARATH(Chaperonin CPN60-like 2, mitochondrial OS=Arabidopsis thaliana OX=3702 GN=At3g13860 PE=1 SV=2)
TraesCS1A02G139386			1058	442.03	380.45	305.39	301.58	472.25	454.27	333.66	252.09	357.363	378.067	EMS66770.1(Vesicle transport v-SNARE 13 [Triticum urartu])	GO:0005794(cellular_component:Golgi apparatus); GO:0006891(biological_process:intra-Golgi vesicle-mediated transport); GO:0016021(cellular_component:integral component of membrane); GO:0006888(biological_process:ER to Golgi vesicle-mediated transport); GO:0006896(biological_process:Golgi to vacuole transport); GO:0005829(cellular_component:cytosol); GO:0031902(cellular_component:late endosome mem…	K08493	VTI1	map04130(SNARE interactions in vesicular transport)	ENOG4111J90(U:Intracellular trafficking, secretion, and vesicular transport)	ENOG4111J90(vesicle transport through interaction with t-SNAREs)	PF12352.5(V-SNARE_C:Snare region anchored in the vesicle membrane C-terminus); PF05008.12(V-SNARE:Vesicle transport v-SNARE protein N-terminus); PF03908.10(Sec20:Sec20)	sp|Q9LVP9|VTI13_ARATH(Vesicle transport v-SNARE 13 OS=Arabidopsis thaliana OX=3702 GN=VTI13 PE=2 SV=1)
TraesCS1A02G139387			922	17.94	14.93	9.99	10.18	18.99	13.2	14	38.14	13.26	21.0825	EMS66771.1(Vesicle transport v-SNARE 11 [Triticum urartu])	GO:0005794(cellular_component:Golgi apparatus); GO:0006891(biological_process:intra-Golgi vesicle-mediated transport); GO:0016021(cellular_component:integral component of membrane); GO:0006888(biological_process:ER to Golgi vesicle-mediated transport); GO:0006896(biological_process:Golgi to vacuole transport); GO:0005829(cellular_component:cytosol); GO:0031902(cellular_component:late endosome mem…	K08493	VTI1	map04130(SNARE interactions in vesicular transport)	ENOG4111J90(U:Intracellular trafficking, secretion, and vesicular transport)	ENOG4111J90(vesicle transport through interaction with t-SNAREs)	PF12352.5(V-SNARE_C:Snare region anchored in the vesicle membrane C-terminus); PF05008.12(V-SNARE:Vesicle transport v-SNARE protein N-terminus)	sp|Q9SEL6|VTI11_ARATH(Vesicle transport v-SNARE 11 OS=Arabidopsis thaliana OX=3702 GN=VTI11 PE=1 SV=2)
TraesCS1A02G139563			807	477.45	356.46	235.02	320.81	499.6	316.69	220.71	399.91	347.435	359.228	XP_020169266.1(ER membrane protein complex subunit 6 [Aegilops tauschii subsp. tauschii])	GO:0034975(biological_process:protein folding in endoplasmic reticulum); GO:0072546(cellular_component:ER membrane protein complex); GO:0000045(biological_process:autophagosome assembly)				ENOG4111QZA(S:Function unknown); ENOG4111989(S:Function unknown)	ENOG4111QZA(ER membrane protein complex subunit 6); ENOG4111989(-)	PF07019.9(Rab5ip:Rab5-interacting protein (Rab5ip))	sp|Q3ZCG8|EMC6_BOVIN(ER membrane protein complex subunit 6 OS=Bos taurus OX=9913 GN=EMC6 PE=3 SV=1)
TraesCS1A02G139716			2001	1832.47	845.31	431.35	499.1	1852.34	768.62	359.02	771.99	902.058	937.992	XP_020185819.1(ubiquitin-40S ribosomal protein S27a-like [Aegilops tauschii subsp. tauschii])	GO:0005737(cellular_component:cytoplasm); GO:0005794(cellular_component:Golgi apparatus); GO:0022627(cellular_component:cytosolic small ribosomal subunit); GO:0005634(cellular_component:nucleus); GO:0030529(cellular_component:intracellular ribonucleoprotein complex); GO:0003735(molecular_function:structural constituent of ribosome); GO:0043229(cellular_component:intracellular organelle); GO:00468…	K02977	RP-S27Ae, RPS27A	map03010(Ribosome)	COG1998(J:Translation, ribosomal structure and biogenesis); COG5272(O:Posttranslational modification, protein turnover, chaperones)	COG1998(30S ribosomal protein S27Ae); COG5272(ubiquitin)	PF00240.20(ubiquitin:Ubiquitin family); PF01599.16(Ribosomal_S27:Ribosomal protein S27a); PF11976.5(Rad60-SLD:Ubiquitin-2 like Rad60 SUMO-like); PF14560.3(Ubiquitin_2:Ubiquitin-like domain); PF13881.3(Rad60-SLD_2:Ubiquitin-2 like Rad60 SUMO-like)	sp|P0CG86|RS271_HORVU(Ubiquitin-40S ribosomal protein S27a OS=Hordeum vulgare OX=4513 GN=MUB1 PE=3 SV=1)
TraesCS1A02G139717			730	2905.46	1428.4	502.28	929.88	2640.69	1333.41	580.65	1488.83	1441.51	1510.89	XP_020185819.1(ubiquitin-40S ribosomal protein S27a-like [Aegilops tauschii subsp. tauschii])	GO:0005794(cellular_component:Golgi apparatus); GO:0005840(cellular_component:ribosome); GO:0005634(cellular_component:nucleus); GO:0003735(molecular_function:structural constituent of ribosome); GO:0046872(molecular_function:metal ion binding); GO:0006412(biological_process:translation); GO:0022627(cellular_component:cytosolic small ribosomal subunit)	K02977	RP-S27Ae, RPS27A	map03010(Ribosome)	COG1998(J:Translation, ribosomal structure and biogenesis); COG5272(O:Posttranslational modification, protein turnover, chaperones)	COG1998(30S ribosomal protein S27Ae); COG5272(ubiquitin)	PF00240.20(ubiquitin:Ubiquitin family); PF01599.16(Ribosomal_S27:Ribosomal protein S27a); PF11976.5(Rad60-SLD:Ubiquitin-2 like Rad60 SUMO-like); PF14560.3(Ubiquitin_2:Ubiquitin-like domain); PF13881.3(Rad60-SLD_2:Ubiquitin-2 like Rad60 SUMO-like)	sp|P0CG86|RS271_HORVU(Ubiquitin-40S ribosomal protein S27a OS=Hordeum vulgare OX=4513 GN=MUB1 PE=3 SV=1)
TraesCS1A02G140207	TraesCS1B02G001800		4541	520	439	234.56	187	514.41	511	176	127	345.14	332.103	XP_020149358.1(putative phospholipid-transporting ATPase 9 [Aegilops tauschii subsp. tauschii])	GO:0048194(biological_process:Golgi vesicle budding); GO:0005802(cellular_component:trans-Golgi network); GO:0000166(molecular_function:nucleotide binding); GO:0016021(cellular_component:integral component of membrane); GO:0000287(molecular_function:magnesium ion binding); GO:0000139(cellular_component:Golgi membrane); GO:0045332(biological_process:phospholipid translocation); GO:0004012(molecula…	K01530;K14802	E7.6.2.1;DRS2, ATP8A		ENOG410XPYK(U:Intracellular trafficking, secretion, and vesicular transport); COG0474(P:Inorganic ion transport and metabolism)	ENOG410XPYK(Phospholipid-transporting atpase); COG0474(P-type atpase)	PF16212.2(PhoLip_ATPase_C:Phospholipid-translocating P-type ATPase C-terminal); PF16209.2(PhoLip_ATPase_N:Phospholipid-translocating ATPase N-terminal); PF00702.23(Hydrolase:haloacid dehalogenase-like hydrolase); PF00122.17(E1-E2_ATPase:E1-E2 ATPase); PF13246.3(Cation_ATPase:Cation transport ATPase (P-type))	sp|Q9SX33|ALA9_ARATH(Putative phospholipid-transporting ATPase 9 OS=Arabidopsis thaliana OX=3702 GN=ALA9 PE=3 SV=1)
TraesCS1A02G140299	TraesCS1B02G011100		1350	1913.46	787.48	195.4	169.3	1270.85	525.2	224	330.3	766.41	587.587	AAP44537.1(cyclophilin-like protein [Triticum aestivum])	GO:0000413(biological_process:protein peptidyl-prolyl isomerization); GO:0009536(cellular_component:plastid); GO:0006457(biological_process:protein folding); GO:0003755(molecular_function:peptidyl-prolyl cis-trans isomerase activity)	K03768	PPIB, ppiB		ENOG410Z0G4(O:Posttranslational modification, protein turnover, chaperones)	ENOG410Z0G4(PPIases accelerate the folding of proteins (By similarity))	PF00160.18(Pro_isomerase:Cyclophilin type peptidyl-prolyl cis-trans isomerase/CLD)	sp|Q9ASS6|PNSL5_ARATH(Photosynthetic NDH subunit of lumenal location 5, chloroplastic OS=Arabidopsis thaliana OX=3702 GN=PNSL5 PE=1 SV=1)
TraesCS1A02G140300	TraesCS1B02G011200		234	14236.5	46289.2	43984	41487.2	18509.3	55699	56576.3	33763.5	36499.2	41137	EMS62570.1(hypothetical protein TRIUR3_03665 [Triticum urartu])	GO:0000413(biological_process:protein peptidyl-prolyl isomerization); GO:0006457(biological_process:protein folding); GO:0003755(molecular_function:peptidyl-prolyl cis-trans isomerase activity)	K03768	PPIB, ppiB		ENOG410Z0G4(O:Posttranslational modification, protein turnover, chaperones)	ENOG410Z0G4(PPIases accelerate the folding of proteins (By similarity))		sp|Q9ASS6|PNSL5_ARATH(Photosynthetic NDH subunit of lumenal location 5, chloroplastic OS=Arabidopsis thaliana OX=3702 GN=PNSL5 PE=1 SV=1)
TraesCS1A02G140375	TraesCS1B02G017900		1000	60	44	44	50	63	41	35.21	40	49.5	44.8025	XP_020172240.1(E3 ubiquitin-protein ligase CHIP-like isoform X2 [Aegilops tauschii subsp. tauschii])	GO:0009737(biological_process:response to abscisic acid); GO:0016567(biological_process:protein ubiquitination); GO:0051087(molecular_function:chaperone binding); GO:0004842(molecular_function:ubiquitin-protein transferase activity); GO:0009266(biological_process:response to temperature stimulus)	K09561	STUB1, CHIP	map04120(Ubiquitin mediated proteolysis); map04141(Protein processing in endoplasmic reticulum)	ENOG410ZC2R(O:Posttranslational modification, protein turnover, chaperones); ENOG410Y93S(S:Function unknown)	ENOG410ZC2R(STIP1 homology and U-box containing protein 1, E3 ubiquitin protein ligase); ENOG410Y93S(Catalyzes the S-methylmethionine (SMM) biosynthesis from adenosyl-L-homocysteine (AdoMet) and methionine. SMM biosynthesis (by MMT1) and degradation (by HMT-1, HMT-2 and HMT-3) constitute the SMM cycle in plants, which is probably required to achieve short term control of AdoMet level. Also able t…	PF04564.12(U-box:U-box domain); PF07719.14(TPR_2:Tetratricopeptide repeat); PF00515.25(TPR_1:Tetratricopeptide repeat); PF13414.3(TPR_11:TPR repeat); PF13424.3(TPR_12:Tetratricopeptide repeat); PF15906.2(zf-NOSIP:Zinc-finger of nitric oxide synthase-interacting protein); PF13371.3(TPR_9:Tetratricopeptide repeat); PF12895.4(ANAPC3:Anaphase-promoting complex, cyclosome, subunit 3)	sp|Q9SRS9|CHIP_ARATH(E3 ubiquitin-protein ligase CHIP OS=Arabidopsis thaliana OX=3702 GN=CHIP PE=1 SV=1)
TraesCS1A02G140660	TraesCS1B02G047000		2586	96.62	87.3	101	53.64	83.93	55.63	83	78.63	84.64	75.2975	XP_020199876.1(hydroxyproline O-galactosyltransferase GALT6-like [Aegilops tauschii subsp. tauschii])	GO:0005794(cellular_component:Golgi apparatus); GO:0006486(biological_process:protein glycosylation); GO:0016021(cellular_component:integral component of membrane); GO:0030246(molecular_function:carbohydrate binding); GO:0000139(cellular_component:Golgi membrane); GO:0008378(molecular_function:galactosyltransferase activity)	K20843	GALT2S		ENOG410ZZ1B(S:Function unknown)	ENOG410ZZ1B(UDP-GlcNAc beta-Gal beta-1,3-N-acetylglucosaminyltransferase)	PF00337.19(Gal-bind_lectin:Galactoside-binding lectin); PF01762.18(Galactosyl_T:Galactosyltransferase); PF02434.13(Fringe:Fringe-like)	sp|Q9LV16|B3GTJ_ARATH(Hydroxyproline O-galactosyltransferase GALT6 OS=Arabidopsis thaliana OX=3702 GN=GALT6 PE=2 SV=2)
TraesCS1A02G141600	TraesCS1B02G142200		1512	440.27	277.88	176.17	238.96	403.97	292.41	179.34	313.76	283.32	297.37	XP_020157943.1(derlin-1 [Aegilops tauschii subsp. tauschii])	GO:0016021(cellular_component:integral component of membrane); GO:0005789(cellular_component:endoplasmic reticulum membrane)	K13989	DERL2_3	map04141(Protein processing in endoplasmic reticulum)	COG5291(S:Function unknown)	COG5291(Derlin 1)	PF04511.12(DER1:Der1-like family)	sp|Q06397|DERL1_ORYSJ(Derlin-1 OS=Oryza sativa subsp. japonica OX=39947 GN=DER1 PE=2 SV=2)
TraesCS1A02G141602	TraesCS1B02G142400		1486	2046.53	1182.73	784.13	607.54	1935.07	1138.07	698.29	839.11	1155.23	1152.63	XP_020167268.1(mitochondrial dicarboxylate/tricarboxylate transporter DTC-like [Aegilops tauschii subsp. tauschii])	GO:0009941(cellular_component:chloroplast envelope); GO:0005618(cellular_component:cell wall); GO:0005774(cellular_component:vacuolar membrane); GO:0016021(cellular_component:integral component of membrane); GO:0006810(biological_process:transport); GO:0005739(cellular_component:mitochondrion); GO:0006412(biological_process:translation); GO:0003735(molecular_function:structural constituent of rib…	K15104	SLC25A11, OGC		ENOG410XQHU(S:Function unknown)	ENOG410XQHU(Mitochondrial)	PF00153.24(Mito_carr:Mitochondrial carrier protein)	sp|Q9C5M0|DTC_ARATH(Mitochondrial dicarboxylate/tricarboxylate transporter DTC OS=Arabidopsis thaliana OX=3702 GN=DTC PE=1 SV=1)
TraesCS1A02G141623	TraesCS1B02G144600		1728	25.28	15.07	14.44	22.48	21.37	21.05	14.5	17.21	19.3175	18.5325	XP_020196098.1(probable beta-1,3-galactosyltransferase 12 [Aegilops tauschii subsp. tauschii])	GO:0005794(cellular_component:Golgi apparatus); GO:0016740(molecular_function:transferase activity); GO:0016020(cellular_component:membrane); GO:0016757(molecular_function:transferase activity, transferring glycosyl groups)				ENOG410XV5H(S:Function unknown)	ENOG410XV5H(Beta-1,3-galactosyltransferase)	PF01762.18(Galactosyl_T:Galactosyltransferase)	sp|Q66GS2|B3GTC_ARATH(Probable beta-1,3-galactosyltransferase 12 OS=Arabidopsis thaliana OX=3702 GN=B3GALT12 PE=2 SV=1)
TraesCS1A02G141632	TraesCS1B02G145500		2459	201.53	137.33	109.27	91.01	183.71	155.31	111.58	150.63	134.785	150.308	XP_020173908.1(mannosyl-oligosaccharide 1,2-alpha-mannosidase MNS3 [Aegilops tauschii subsp. tauschii])	GO:0016020(cellular_component:membrane); GO:0005783(cellular_component:endoplasmic reticulum); GO:0006491(biological_process:N-glycan processing); GO:0016021(cellular_component:integral component of membrane); GO:0005802(cellular_component:trans-Golgi network); GO:0004571(molecular_function:mannosyl-oligosaccharide 1,2-alpha-mannosidase activity); GO:0005509(molecular_function:calcium ion binding…	K01230	MAN1	map00510(N-Glycan biosynthesis); map04141(Protein processing in endoplasmic reticulum)	ENOG410XP04(S:Function unknown)	ENOG410XP04(Mannosidase alpha class)	PF01532.17(Glyco_hydro_47:Glycosyl hydrolase family 47)	sp|Q93Y37|MNS3_ARATH(Mannosyl-oligosaccharide 1,2-alpha-mannosidase MNS3 OS=Arabidopsis thaliana OX=3702 GN=MNS3 PE=1 SV=1)
TraesCS1A02G141681	TraesCS1B02G150900		959	174.13	113.59	78.36	73	147.56	140	68	140	109.77	123.89	EMS51307.1(Ras-related protein RGP2 [Triticum urartu])	GO:0003677(molecular_function:DNA binding); GO:0005622(cellular_component:intracellular); GO:0005886(cellular_component:plasma membrane); GO:0015031(biological_process:protein transport); GO:0007264(biological_process:small GTPase mediated signal transduction); GO:0005525(molecular_function:GTP binding)	K07904	RAB11A	map04144(Endocytosis)	COG1100(S:Function unknown)	COG1100(GTP-binding Protein)	PF00071.19(Ras:Ras family); PF08477.10(Roc:Ras of Complex, Roc, domain of DAPkinase); PF00025.18(Arf:ADP-ribosylation factor family); PF01926.20(MMR_HSR1:50S ribosome-binding GTPase); PF04670.9(Gtr1_RagA:Gtr1/RagA G protein conserved region)	sp|Q40723|RLGP2_ORYSJ(Ras-related protein RGP2 OS=Oryza sativa subsp. japonica OX=39947 GN=RGP2 PE=2 SV=2)
TraesCS1A02G141787	TraesCS1B02G162300		2214	1148.78	600.26	449.2	488.02	924.43	460.96	453.77	541.88	671.565	595.26	XP_020165364.1(chaperonin CPN60-1, mitochondrial [Aegilops tauschii subsp. tauschii])	GO:0005737(cellular_component:cytoplasm); GO:0009536(cellular_component:plastid); GO:0042026(biological_process:protein refolding); GO:0005739(cellular_component:mitochondrion); GO:0005524(molecular_function:ATP binding)	K04077	groEL, HSPD1	map03018(RNA degradation)	COG0459(O:Posttranslational modification, protein turnover, chaperones)	COG0459(Prevents misfolding and promotes the refolding and proper assembly of unfolded polypeptides generated under stress conditions (By similarity))	PF00118.21(Cpn60_TCP1:TCP-1/cpn60 chaperonin family)	sp|P29185|CH61_MAIZE(Chaperonin CPN60-1, mitochondrial OS=Zea mays OX=4577 GN=CPN60I PE=1 SV=2)
TraesCS1A02G141874	TraesCS1B02G171400		1107	148.08	176.86	131.75	128.57	164.54	198.19	85.84	174.67	146.315	155.81	XP_020148147.1(vacuolar protein sorting-associated protein 2 homolog 3 [Aegilops tauschii subsp. tauschii])	GO:0007034(biological_process:vacuolar transport); GO:0005622(cellular_component:intracellular)	K12192	CHMP2B	map04144(Endocytosis); map04217(Necroptosis)	COG5491(N:Cell motility)	COG5491(Charged multivesicular body protein)	PF03357.18(Snf7:Snf7)	sp|Q941D5|VPS2C_ARATH(Vacuolar protein sorting-associated protein 2 homolog 3 OS=Arabidopsis thaliana OX=3702 GN=VPS2.3 PE=2 SV=1)
TraesCS1A02G141906	TraesCS1B02G174700		3243	997.58	477.98	268.92	235.65	854.4	474.23	292.21	276.92	495.033	474.44	XP_020186679.1(coatomer subunit gamma-2 [Aegilops tauschii subsp. tauschii])	GO:0006886(biological_process:intracellular protein transport); GO:0005198(molecular_function:structural molecule activity); GO:0030126(cellular_component:COPI vesicle coat); GO:0016192(biological_process:vesicle-mediated transport); GO:0000139(cellular_component:Golgi membrane)	K17267	COPG		COG5240(U:Intracellular trafficking, secretion, and vesicular transport)	COG5240(The coatomer is a cytosolic protein complex that binds to dilysine motifs and reversibly associates with Golgi non- clathrin-coated vesicles, which further mediate biosynthetic protein transport from the ER, via the Golgi up to the trans Golgi network. Coatomer complex is required for budding from Golgi membranes, and is essential for the retrograde Golgi-to-ER transport of dilysine-tagge…	PF01602.17(Adaptin_N:Adaptin N terminal region); PF08752.7(COP-gamma_platf:Coatomer gamma subunit appendage platform subdomain); PF16381.2(Coatomer_g_Cpla:Coatomer subunit gamma-1 C-terminal appendage platform); PF13646.3(HEAT_2:HEAT repeats); PF12717.4(Cnd1:non-SMC mitotic condensation complex subunit 1)	sp|Q6Z382|COPG2_ORYSJ(Coatomer subunit gamma-2 OS=Oryza sativa subsp. japonica OX=39947 GN=Os07g0201100 PE=2 SV=1)
TraesCS1A02G141930	TraesCS1B02G177300		4006	260.43	130.37	123.73	87.29	194.93	103.94	116.22	63.86	150.455	119.737	XP_020185900.1(uncharacterized protein LOC109771617 isoform X1 [Aegilops tauschii subsp. tauschii])	GO:0006457(biological_process:protein folding); GO:0005783(cellular_component:endoplasmic reticulum); GO:0005623(cellular_component:cell); GO:0003756(molecular_function:protein disulfide isomerase activity); GO:0045454(biological_process:cell redox homeostasis); GO:0034976(biological_process:response to endoplasmic reticulum stress)				ENOG410ZK78(S:Function unknown)	ENOG410ZK78(-)	PF02622.12(DUF179:Uncharacterized ACR, COG1678); PF00085.17(Thioredoxin:Thioredoxin)	sp|Q8KEM4|Y663_CHLTE(UPF0301 protein CT0663 OS=Chlorobaculum tepidum (strain ATCC 49652 / DSM 12025 / NBRC 103806 / TLS) OX=194439 GN=CT0663 PE=3 SV=1)
TraesCS1A02G141948	TraesCS1B02G179100		852	245.64	107.08	64.66	80.54	241.9	121.56	91.6	126.89	124.48	145.488	XP_020187242.1(probable prefoldin subunit 5 [Aegilops tauschii subsp. tauschii])	GO:0016272(cellular_component:prefoldin complex); GO:0005829(cellular_component:cytosol); GO:0006457(biological_process:protein folding); GO:0051082(molecular_function:unfolded protein binding)	K04797	pfdA, PFDN5		COG1730(O:Posttranslational modification, protein turnover, chaperones)	COG1730(Molecular chaperone capable of stabilizing a range of proteins. Seems to fulfill an ATP-independent, HSP70-like function in archaeal de novo protein folding (By similarity))	PF02996.14(Prefoldin:Prefoldin subunit)	sp|P57742|PFD5_ARATH(Probable prefoldin subunit 5 OS=Arabidopsis thaliana OX=3702 GN=At5g23290 PE=2 SV=1)
TraesCS1A02G141971	TraesCS1B02G181300		3126	0	2	8	1	3	2	1	3.38	2.75	2.345	XP_020155605.1(ABC transporter G family member 11-like [Aegilops tauschii subsp. tauschii])	GO:0009897(cellular_component:external side of plasma membrane); GO:0042626(molecular_function:ATPase activity, coupled to transmembrane movement of substances); GO:0009737(biological_process:response to abscisic acid); GO:0015908(biological_process:fatty acid transport); GO:0016021(cellular_component:integral component of membrane); GO:0005886(cellular_component:plasma membrane); GO:0009611(biol…				COG1131(V:Defense mechanisms)	COG1131((ABC) transporter)	PF01061.21(ABC2_membrane:ABC-2 type transporter); PF00005.24(ABC_tran:ABC transporter); PF13304.3(AAA_21:AAA domain, putative AbiEii toxin, Type IV TA system); PF13555.3(AAA_29:P-loop containing region of AAA domain); PF03193.13(DUF258:Protein of unknown function, DUF258); PF13191.3(AAA_16:AAA ATPase domain)	sp|Q8RXN0|AB11G_ARATH(ABC transporter G family member 11 OS=Arabidopsis thaliana OX=3702 GN=ABCG11 PE=1 SV=1)
TraesCS1A02G142157	TraesCS1B02G200300		4114	217.4	90.63	74	50.4	148.27	55.39	57.1	65.67	108.108	81.6075	XP_020179830.1(tubulin-folding cofactor D [Aegilops tauschii subsp. tauschii])	GO:0007021(biological_process:tubulin complex assembly); GO:0048487(molecular_function:beta-tubulin binding); GO:0007023(biological_process:post-chaperonin tubulin folding pathway); GO:0005096(molecular_function:GTPase activator activity); GO:0043547(biological_process:positive regulation of GTPase activity)				COG5234(O:Posttranslational modification, protein turnover, chaperones); COG5234(Z:Cytoskeleton)	COG5234(Cofactor D); COG5234(Cofactor D)	PF12612.5(TFCD_C:Tubulin folding cofactor D C terminal)	sp|Q8L5R3|TBCD_ARATH(Tubulin-folding cofactor D OS=Arabidopsis thaliana OX=3702 GN=TFCD PE=2 SV=1)
TraesCS1A02G142220	TraesCS1B02G206700		747	128.13	135.2	63.25	64	85.16	132.22	79.66	33	97.645	82.51	EMS50752.1(Luminal-binding protein 1 [Triticum urartu])	GO:0005794(cellular_component:Golgi apparatus); GO:0009507(cellular_component:chloroplast); GO:0005783(cellular_component:endoplasmic reticulum); GO:0005524(molecular_function:ATP binding); GO:0005774(cellular_component:vacuolar membrane)	K09486	HYOU1	map04141(Protein processing in endoplasmic reticulum)	COG0443(S:Function unknown)	COG0443(abscisic acid receptor)	PF00012.17(HSP70:Hsp70 protein)	sp|F4JMJ1|HSP7R_ARATH(Heat shock 70 kDa protein 17 OS=Arabidopsis thaliana OX=3702 GN=HSP70-17 PE=2 SV=1)
TraesCS1A02G142260	TraesCS1B02G211000		1749	64.34	34.94	23.97	19.99	49.17	27.28	20.34	32.89	35.81	32.42	XP_020198836.1(uncharacterized protein LOC109784649 [Aegilops tauschii subsp. tauschii])	GO:0005794(cellular_component:Golgi apparatus); GO:0008757(molecular_function:S-adenosylmethionine-dependent methyltransferase activity); GO:0005802(cellular_component:trans-Golgi network); GO:0008152(biological_process:metabolic process); GO:0005886(cellular_component:plasma membrane); GO:0008168(molecular_function:methyltransferase activity); GO:0032259(biological_process:methylation); GO:00057…				ENOG410Y90W(S:Function unknown); ENOG410XNZ1(U:Intracellular trafficking, secretion, and vesicular transport)	ENOG410Y90W(-); ENOG410XNZ1(vacuolar protein sorting 52 homolog (S. cerevisiae))	PF08241.9(Methyltransf_11:Methyltransferase domain); PF13649.3(Methyltransf_25:Methyltransferase domain)
TraesCS1A02G142264	TraesCS1B02G211400		3033	420.07	501.67	276.96	123.63	394.76	441	236.63	122.75	330.582	298.785	CDM81261.1(unnamed protein product [Triticum aestivum])	GO:0005794(cellular_component:Golgi apparatus); GO:0016021(cellular_component:integral component of membrane); GO:0009506(cellular_component:plasmodesma); GO:0005886(cellular_component:plasma membrane)				COG5594(I:Lipid transport and metabolism); COG5594(M:Cell wall/membrane/envelope biogenesis)	COG5594(cytidylyltransferase); COG5594(cytidylyltransferase)	PF02714.12(RSN1_7TM:Calcium-dependent channel, 7TM region, putative phosphate); PF14703.3(PHM7_cyt:Cytosolic domain of 10TM putative phosphate transporter); PF13967.3(RSN1_TM:Late exocytosis, associated with Golgi transport)	sp|Q9FVQ5|CSCL1_ARATH(CSC1-like protein At1g32090 OS=Arabidopsis thaliana OX=3702 GN=At1g32090 PE=1 SV=1)
TraesCS1A02G142333	TraesCS1B02G218600		1221	27	30.19	13	13	28.38	25	13	25	20.7975	22.845	EMS65154.1(hypothetical protein TRIUR3_16088 [Triticum urartu])	GO:0016567(biological_process:protein ubiquitination); GO:0004842(molecular_function:ubiquitin-protein transferase activity); GO:0019005(cellular_component:SCF ubiquitin ligase complex); GO:0031146(biological_process:SCF-dependent proteasomal ubiquitin-dependent protein catabolic process)				ENOG41105B1(S:Function unknown); ENOG41107Y4(S:Function unknown)	ENOG41105B1(F-box domain); ENOG41107Y4(-)	PF12937.4(F-box-like:F-box-like); PF00646.30(F-box:F-box domain)
TraesCS1A02G142348	TraesCS1B02G220200		3442	65.05	30.64	34.63	10.58	51.58	37.24	27.33	11	35.225	31.7875	BAK03939.1(predicted protein [Hordeum vulgare subsp. vulgare])	GO:0005794(cellular_component:Golgi apparatus); GO:0016020(cellular_component:membrane); GO:0048868(biological_process:pollen tube development); GO:0016021(cellular_component:integral component of membrane); GO:0005802(cellular_component:trans-Golgi network); GO:0005768(cellular_component:endosome)				ENOG410ZJNY(S:Function unknown)	ENOG410ZJNY(Glycosyl transferases group 1)	PF13692.3(Glyco_trans_1_4:Glycosyl transferases group 1); PF00534.17(Glycos_transf_1:Glycosyl transferases group 1)
TraesCS1A02G142420	TraesCS1B02G227600		1910	175.19	111.04	60.66	71.8	161.82	120.29	52.74	81.49	104.672	104.085	XP_020194168.1(T-complex protein 1 subunit epsilon-like [Aegilops tauschii subsp. tauschii])	GO:0005737(cellular_component:cytoplasm); GO:0006457(biological_process:protein folding); GO:0051082(molecular_function:unfolded protein binding); GO:0005524(molecular_function:ATP binding)	K09497	CCT5		COG0459(S:Function unknown)	COG0459(expressed protein)	PF00118.21(Cpn60_TCP1:TCP-1/cpn60 chaperonin family)	sp|P54411|TCPE2_AVESA(T-complex protein 1 subunit epsilon OS=Avena sativa OX=4498 PE=2 SV=1)
TraesCS1A02G142436	TraesCS1B02G229300		1174	146.22	116.37	87.13	85.5	155.87	98.69	76.78	114.66	108.805	111.5	XP_020201514.1(calcineurin B-like protein 1 [Aegilops tauschii subsp. tauschii])	GO:0005773(cellular_component:vacuole); GO:0005509(molecular_function:calcium ion binding); GO:0032578(cellular_component:aleurone grain membrane)	K06268	PPP3R, CNB	map05167(Kaposi sarcoma-associated herpesvirus infection); map04218(Cellular senescence); map05163(Human cytomegalovirus infection); map04625(C-type lectin receptor signaling pathway)	COG5126(D:Cell cycle control, cell division, chromosome partitioning); COG5126(K:Transcription); COG5126(T:Signal transduction mechanisms)	COG5126(casein kinase ii); COG5126(casein kinase ii); COG5126(casein kinase ii)	PF00036.29(EF-hand_1:EF hand); PF13405.3(EF-hand_6:EF-hand domain); PF13499.3(EF-hand_7:EF-hand domain pair); PF13202.3(EF-hand_5:EF hand); PF13833.3(EF-hand_8:EF-hand domain pair); PF12763.4(EF-hand_4:Cytoskeletal-regulatory complex EF hand)	sp|Q7XC27|CNBL1_ORYSJ(Calcineurin B-like protein 1 OS=Oryza sativa subsp. japonica OX=39947 GN=CBL1 PE=2 SV=2)
TraesCS1A02G142476	TraesCS1B02G233500		1367	443.04	423.2	448.24	398	413.73	384.31	414.53	353.43	428.12	391.5	AGW81776.1(autophagy-related protein 3b [Triticum aestivum])	GO:0005737(cellular_component:cytoplasm); GO:0000422(biological_process:mitophagy); GO:0006914(biological_process:autophagy); GO:0019776(molecular_function:Atg8 ligase activity); GO:0000045(biological_process:autophagosome assembly); GO:0044804(biological_process:nucleophagy); GO:0015031(biological_process:protein transport); GO:0000153(cellular_component:cytoplasmic ubiquitin ligase complex); GO…	K08343	ATG3	map05167(Kaposi sarcoma-associated herpesvirus infection)	ENOG410Y3BC(U:Intracellular trafficking, secretion, and vesicular transport)	ENOG410Y3BC(Autophagy-related protein 3)	PF03986.10(Autophagy_N:Autophagocytosis associated protein (Atg3), N-terminal domain); PF03987.12(Autophagy_act_C:Autophagocytosis associated protein, active-site domain); PF10381.6(Autophagy_C:Autophagocytosis associated protein C-terminal)	sp|Q0WWQ1|ATG3_ARATH(Autophagy-related protein 3 OS=Arabidopsis thaliana OX=3702 GN=ATG3 PE=1 SV=2)
TraesCS1A02G142482	TraesCS1B02G234100		1312	105.91	90.92	43.18	105.68	86.82	90.04	36.32	187	86.4225	100.045	BAK01660.1(predicted protein [Hordeum vulgare subsp. vulgare])	GO:0003735(molecular_function:structural constituent of ribosome); GO:0008097(molecular_function:5S rRNA binding); GO:0005840(cellular_component:ribosome); GO:0005739(cellular_component:mitochondrion); GO:0006412(biological_process:translation)				ENOG410YFY0(S:Function unknown); COG5560(S:Function unknown)	ENOG410YFY0(Ribosomal L18p/L5e family); COG5560(Ribosomal L18p/L5e family)	PF00861.19(Ribosomal_L18p:Ribosomal L18 of archaea, bacteria, mitoch. and chloroplast)
TraesCS1A02G142607	TraesCS1B02G246800		575	80.96	54.43	44.94	86.5	75	53.72	51.29	105.76	66.7075	71.4425	XP_020199595.1(uncharacterized protein LOC109785403 [Aegilops tauschii subsp. tauschii])	GO:0005737(cellular_component:cytoplasm); GO:0006457(biological_process:protein folding)	K04078	groES, HSPE1		ENOG410ZHG0(S:Function unknown)	ENOG410ZHG0(-)
TraesCS1A02G142641	TraesCS1B02G250300		2910	310.21	164.29	111.77	59.37	251.97	150.34	137.15	89.8	161.41	157.315	XP_020167587.1(conserved oligomeric Golgi complex subunit 5 [Aegilops tauschii subsp. tauschii])	GO:0006891(biological_process:intra-Golgi vesicle-mediated transport); GO:0009536(cellular_component:plastid); GO:0017119(cellular_component:Golgi transport complex)	K20292	COG5		ENOG410XWH0(S:Function unknown)	ENOG410XWH0(Component of oligomeric golgi complex 5)	PF10392.6(COG5:Golgi transport complex subunit 5)	sp|Q8C0L8|COG5_MOUSE(Conserved oligomeric Golgi complex subunit 5 OS=Mus musculus OX=10090 GN=Cog5 PE=1 SV=3)
TraesCS1A02G142659	TraesCS1B02G252100		1801	131.13	63.99	42.05	43.58	91.22	73.31	41.15	33.17	70.1875	59.7125	XP_020148188.1(AP-3 complex subunit mu isoform X1 [Aegilops tauschii subsp. tauschii])	GO:0030131(cellular_component:clathrin adaptor complex); GO:0009630(biological_process:gravitropism); GO:0006886(biological_process:intracellular protein transport); GO:0016192(biological_process:vesicle-mediated transport); GO:0006623(biological_process:protein targeting to vacuole)	K12398	AP3M		ENOG410XT7B(U:Intracellular trafficking, secretion, and vesicular transport)	ENOG410XT7B(adaptor-related protein complex 3, mu)	PF00928.18(Adap_comp_sub:Adaptor complexes medium subunit family); PF01217.17(Clat_adaptor_s:Clathrin adaptor complex small chain)	sp|F4I562|AP3M_ARATH(AP-3 complex subunit mu OS=Arabidopsis thaliana OX=3702 GN=AP3M PE=1 SV=1)
TraesCS1A02G142713	TraesCS1B02G257500		2086	2490.64	1727.51	1011.97	673.44	2094.63	1744.61	930.22	764.8	1475.89	1383.57	XP_020165608.1(coatomer subunit delta-1 [Aegilops tauschii subsp. tauschii])	GO:0015031(biological_process:protein transport); GO:0006890(biological_process:retrograde vesicle-mediated transport, Golgi to ER); GO:0030126(cellular_component:COPI vesicle coat); GO:0000139(cellular_component:Golgi membrane)	K20471	COPD, ARCN1, RET2		ENOG410XRH2(U:Intracellular trafficking, secretion, and vesicular transport)	ENOG410XRH2(The coatomer is a cytosolic protein complex that binds to dilysine motifs and reversibly associates with Golgi non- clathrin-coated vesicles, which further mediate biosynthetic protein transport from the ER, via the Golgi up to the trans Golgi network. Coatomer complex is required for budding from Golgi membranes, and is essential for the retrograde Golgi-to-ER transport of dilysine-t…	PF00928.18(Adap_comp_sub:Adaptor complexes medium subunit family)	sp|Q0DJA0|COPD1_ORYSJ(Coatomer subunit delta-1 OS=Oryza sativa subsp. japonica OX=39947 GN=Os05g0310800 PE=2 SV=1)
TraesCS1A02G142778	TraesCS1B02G264000		3859	375.3	565.07	412.87	488.64	437.45	680.83	499.82	363.16	460.47	495.315	XP_020198059.1(autophagy-related protein 18h-like [Aegilops tauschii subsp. tauschii])	GO:0005737(cellular_component:cytoplasm); GO:0005739(cellular_component:mitochondrion); GO:0016192(biological_process:vesicle-mediated transport); GO:0042594(biological_process:response to starvation)				ENOG410XSW7(S:Function unknown)	ENOG410XSW7(Breast carcinoma amplified sequence)	PF12490.5(BCAS3:Breast carcinoma amplified sequence 3)	sp|Q8GUL1|AT18G_ARATH(Autophagy-related protein 18g OS=Arabidopsis thaliana OX=3702 GN=ATG18G PE=2 SV=1)
TraesCS1A02G142852	TraesCS1B02G271700		2182	449.62	456.19	373.67	443.46	463.47	607.89	368.93	709.47	430.735	537.44	XP_020194780.1(guanosine nucleotide diphosphate dissociation inhibitor 1 [Aegilops tauschii subsp. tauschii])	GO:0005093(molecular_function:Rab GDP-dissociation inhibitor activity); GO:0050790(biological_process:regulation of catalytic activity); GO:0005622(cellular_component:intracellular); GO:0015031(biological_process:protein transport); GO:0007264(biological_process:small GTPase mediated signal transduction); GO:0055114(biological_process:oxidation-reduction process); GO:0016491(molecular_function:ox…	K17255	GDI1_2		COG5044(O:Posttranslational modification, protein turnover, chaperones)	COG5044(GDP dissociation inhibitor)	PF00996.15(GDI:GDP dissociation inhibitor)	sp|Q96254|GDI1_ARATH(Guanosine nucleotide diphosphate dissociation inhibitor 1 OS=Arabidopsis thaliana OX=3702 GN=GDI1 PE=1 SV=1)
TraesCS1A02G142853	TraesCS1B02G271800		1902	673.43	535.92	394.2	317.93	645.75	568.47	358.84	335.35	480.37	477.103	XP_020194781.1(guanosine nucleotide diphosphate dissociation inhibitor 1-like [Aegilops tauschii subsp. tauschii])	GO:0005093(molecular_function:Rab GDP-dissociation inhibitor activity); GO:0050790(biological_process:regulation of catalytic activity); GO:0005622(cellular_component:intracellular); GO:0015031(biological_process:protein transport); GO:0007264(biological_process:small GTPase mediated signal transduction); GO:0055114(biological_process:oxidation-reduction process); GO:0016491(molecular_function:ox…	K17255	GDI1_2		COG5044(O:Posttranslational modification, protein turnover, chaperones)	COG5044(GDP dissociation inhibitor)	PF00996.15(GDI:GDP dissociation inhibitor)	sp|Q96254|GDI1_ARATH(Guanosine nucleotide diphosphate dissociation inhibitor 1 OS=Arabidopsis thaliana OX=3702 GN=GDI1 PE=1 SV=1)
TraesCS1A02G142986	TraesCS1B02G285300		2728	365.94	251.49	107.53	74.78	325.07	252.15	91.14	59.48	199.935	181.96	XP_020158856.1(protein transport protein SEC24 [Aegilops tauschii subsp. tauschii])	GO:0006886(biological_process:intracellular protein transport); GO:0006888(biological_process:ER to Golgi vesicle-mediated transport); GO:0030127(cellular_component:COPII vesicle coat); GO:0008270(molecular_function:zinc ion binding)				COG5028(U:Intracellular trafficking, secretion, and vesicular transport)	COG5028(SEC24 family, member)	PF04811.12(Sec23_trunk:Sec23/Sec24 trunk domain); PF04815.12(Sec23_helical:Sec23/Sec24 helical domain); PF04810.12(zf-Sec23_Sec24:Sec23/Sec24 zinc finger)	sp|O95487|SC24B_HUMAN(Protein transport protein Sec24B OS=Homo sapiens OX=9606 GN=SEC24B PE=1 SV=2)
TraesCS1A02G143057			609	524.55	347.73	168.81	246.7	443.43	342.81	140.31	287.43	321.947	303.495	EMS65417.1(Peptidyl-prolyl cis-trans isomerase FKBP4 [Triticum urartu])	GO:0000413(biological_process:protein peptidyl-prolyl isomerization); GO:0006457(biological_process:protein folding); GO:0005789(cellular_component:endoplasmic reticulum membrane); GO:0005528(molecular_function:FK506 binding); GO:0003755(molecular_function:peptidyl-prolyl cis-trans isomerase activity); GO:0061077(biological_process:chaperone-mediated protein folding)	K01802	E5.2.1.8		COG0545(O:Posttranslational modification, protein turnover, chaperones)	COG0545(Peptidyl-prolyl cis-trans isomerase)	PF00254.25(FKBP_C:FKBP-type peptidyl-prolyl cis-trans isomerase)	sp|Q9M2S7|FK201_ARATH(Peptidyl-prolyl cis-trans isomerase FKBP20-1 OS=Arabidopsis thaliana OX=3702 GN=FKBP20-1 PE=1 SV=1)
TraesCS1A02G143063			3222	1849.27	1215.17	579.06	464.07	1395.28	1217.97	539.13	673.2	1026.89	956.395	XP_020147040.1(ATP-dependent zinc metalloprotease FTSH 8, mitochondrial [Aegilops tauschii subsp. tauschii])	GO:0004176(molecular_function:ATP-dependent peptidase activity); GO:0009535(cellular_component:chloroplast thylakoid membrane); GO:0004222(molecular_function:metalloendopeptidase activity); GO:0045041(biological_process:protein import into mitochondrial intermembrane space); GO:0016021(cellular_component:integral component of membrane); GO:0006461(biological_process:protein complex assembly); GO:…	K08956	AFG3		COG0465(O:Posttranslational modification, protein turnover, chaperones)	COG0465(Acts as a processive, ATP-dependent zinc metallopeptidase for both cytoplasmic and membrane proteins. Plays a role in the quality control of integral membrane proteins (By similarity))	PF01434.15(Peptidase_M41:Peptidase family M41); PF00004.26(AAA:ATPase family associated with various cellular activities (AAA)); PF06480.12(FtsH_ext:FtsH Extracellular)	sp|Q0DHL4|FTSH8_ORYSJ(ATP-dependent zinc metalloprotease FTSH 8, mitochondrial OS=Oryza sativa subsp. japonica OX=39947 GN=FTSH8 PE=3 SV=1)
TraesCS1A02G143073			785	3663.48	1593.99	537.77	1058.57	3063.07	1386.44	478.07	1829.03	1713.45	1689.15	XP_020199446.1(60S ribosomal protein L36-3-like [Aegilops tauschii subsp. tauschii])	GO:0003735(molecular_function:structural constituent of ribosome); GO:0002181(biological_process:cytoplasmic translation); GO:0006412(biological_process:translation); GO:0005840(cellular_component:ribosome); GO:0022625(cellular_component:cytosolic large ribosomal subunit)	K02920	RP-L36e, RPL36	map03010(Ribosome)	COG5051(J:Translation, ribosomal structure and biogenesis)	COG5051(60S ribosomal protein l36)	PF01158.15(Ribosomal_L36e:Ribosomal protein L36e)	sp|Q9M352|RL362_ARATH(60S ribosomal protein L36-2 OS=Arabidopsis thaliana OX=3702 GN=RPL36B PE=3 SV=1)
TraesCS1A02G143086			555	106	66.45	34	40	90	75.49	29	85.6	61.6125	70.0225	XP_020183917.1(coatomer subunit zeta-1 [Aegilops tauschii subsp. tauschii])	GO:0015031(biological_process:protein transport); GO:0019028(cellular_component:viral capsid); GO:0016192(biological_process:vesicle-mediated transport); GO:0030663(cellular_component:COPI-coated vesicle membrane); GO:0000139(cellular_component:Golgi membrane)	K20472	COPZ, RET3		COG5541(U:Intracellular trafficking, secretion, and vesicular transport)	COG5541(vesicle-mediated transport)	PF01217.17(Clat_adaptor_s:Clathrin adaptor complex small chain)	sp|Q9MAX5|COPZ1_ORYSJ(Coatomer subunit zeta-1 OS=Oryza sativa subsp. japonica OX=39947 GN=COPZ1 PE=2 SV=1)
TraesCS1A02G143087			1435	933.15	746.89	375.26	372.45	869.18	652.7	335.02	515.56	606.938	593.115	XP_020159823.1(ras-related protein RABE1c-like [Aegilops tauschii subsp. tauschii])	GO:0009306(biological_process:protein secretion); GO:0006904(biological_process:vesicle docking involved in exocytosis); GO:0005622(cellular_component:intracellular); GO:0007264(biological_process:small GTPase mediated signal transduction); GO:0005525(molecular_function:GTP binding)	K07901	RAB8A, MEL	map04144(Endocytosis)	ENOG410XPUI(S:Function unknown)	ENOG410XPUI(member RAS oncogene family)	PF00071.19(Ras:Ras family); PF08477.10(Roc:Ras of Complex, Roc, domain of DAPkinase); PF00025.18(Arf:ADP-ribosylation factor family); PF00009.24(GTP_EFTU:Elongation factor Tu GTP binding domain); PF04670.9(Gtr1_RagA:Gtr1/RagA G protein conserved region); PF01926.20(MMR_HSR1:50S ribosome-binding GTPase)	sp|P28186|RAE1C_ARATH(Ras-related protein RABE1c OS=Arabidopsis thaliana OX=3702 GN=RABE1C PE=1 SV=1)
TraesCS1A02G143088			699	1208.54	445.41	185.06	354.49	1119.95	474.01	161.8	638.46	548.375	598.555	KZV16023.1(hypothetical protein F511_14389 [Dorcoceras hygrometricum])	GO:0003735(molecular_function:structural constituent of ribosome); GO:0005840(cellular_component:ribosome); GO:0006412(biological_process:translation)	K02957	RP-S15Ae, RPS15A	map03010(Ribosome)	COG0096(J:Translation, ribosomal structure and biogenesis)	COG0096(One of the primary rRNA binding proteins, it binds directly to 16S rRNA central domain where it helps coordinate assembly of the platform of the 30S subunit (By similarity))	PF00410.16(Ribosomal_S8:Ribosomal protein S8)	sp|P42798|R15A1_ARATH(40S ribosomal protein S15a-1 OS=Arabidopsis thaliana OX=3702 GN=RPS15AA PE=2 SV=2)
TraesCS1A02G143241			1133	1079.34	737.47	631.51	450.24	909.42	795.82	591.11	442.04	724.64	684.597	XP_014754699.1(ubiquitin-conjugating enzyme E2-17 kDa isoform X1 [Brachypodium distachyon])	GO:0016567(biological_process:protein ubiquitination); GO:0006511(biological_process:ubiquitin-dependent protein catabolic process); GO:0004842(molecular_function:ubiquitin-protein transferase activity); GO:0005524(molecular_function:ATP binding)	K06689	UBE2D, UBC4, UBC5	map04120(Ubiquitin mediated proteolysis); map04141(Protein processing in endoplasmic reticulum)	COG5078(O:Posttranslational modification, protein turnover, chaperones)	COG5078(ubiquitin-conjugating enzyme)	PF00179.23(UQ_con:Ubiquitin-conjugating enzyme); PF05773.19(RWD:RWD domain); PF14461.3(Prok-E2_B:Prokaryotic E2 family B)	sp|P35135|UBC4_SOLLC(Ubiquitin-conjugating enzyme E2-17 kDa OS=Solanum lycopersicum OX=4081 PE=2 SV=1)
TraesCS1A02G143309			617	1421	571.81	287.37	813.98	1149.45	570.55	276	1330.72	773.54	831.68	XP_020181624.1(60S ribosomal protein L30 [Aegilops tauschii subsp. tauschii])	GO:0003735(molecular_function:structural constituent of ribosome); GO:0005840(cellular_component:ribosome); GO:0006412(biological_process:translation); GO:0003723(molecular_function:RNA binding); GO:0022625(cellular_component:cytosolic large ribosomal subunit)	K02908	RP-L30e, RPL30	map03010(Ribosome)	COG1911(J:Translation, ribosomal structure and biogenesis)	COG1911((ribosomal) protein)	PF01248.23(Ribosomal_L7Ae:Ribosomal protein L7Ae/L30e/S12e/Gadd45 family)	sp|Q5I7K9|RL30_WHEAT(60S ribosomal protein L30 OS=Triticum aestivum OX=4565 PE=1 SV=2)
TraesCS1A02G143488			1479	433.41	272.43	129.8	106.47	353.34	209.37	104.16	161.25	235.528	207.03	XP_020200127.1(secretory carrier-associated membrane protein 3 [Aegilops tauschii subsp. tauschii])	GO:0015031(biological_process:protein transport); GO:0030658(cellular_component:transport vesicle membrane); GO:0016021(cellular_component:integral component of membrane); GO:0005886(cellular_component:plasma membrane)	K19995	SCAMP		ENOG410XSJN(U:Intracellular trafficking, secretion, and vesicular transport)	ENOG410XSJN(secretory carrier membrane protein)	PF04144.10(SCAMP:SCAMP family)	sp|Q60EA5|SCAM3_ORYSJ(Secretory carrier-associated membrane protein 3 OS=Oryza sativa subsp. japonica OX=39947 GN=SCAMP3 PE=2 SV=1)
TraesCS1A02G143512			788	1960.46	1070.31	581.49	1247.65	1799.37	1029.03	692.73	2354.45	1214.98	1468.89	O64394.3(RecName: Full=Thioredoxin H-type; Short=Trx-H; AltName: Full=TrxTa)	GO:0005737(cellular_component:cytoplasm); GO:0022900(biological_process:electron transport chain); GO:0006457(biological_process:protein folding); GO:0000103(biological_process:sulfate assimilation); GO:0005829(cellular_component:cytosol); GO:0034599(biological_process:cellular response to oxidative stress); GO:0005623(cellular_component:cell); GO:0016671(molecular_function:oxidoreductase activit…	K03671	trxA		COG0526(O:Posttranslational modification, protein turnover, chaperones)	COG0526(Thioredoxin)	PF00085.17(Thioredoxin:Thioredoxin); PF13098.3(Thioredoxin_2:Thioredoxin-like domain); PF14595.3(Thioredoxin_9:Thioredoxin); PF13899.3(Thioredoxin_7:Thioredoxin-like); PF00578.18(AhpC-TSA:AhpC/TSA family); PF13905.3(Thioredoxin_8:Thioredoxin-like)	sp|O64394|TRXH_WHEAT(Thioredoxin H-type OS=Triticum aestivum OX=4565 PE=2 SV=3)
TraesCS1A02G143514			742	303	177	224	251	306	283	252	545	238.75	346.5	XP_020156550.1(thioredoxin H5-like [Aegilops tauschii subsp. tauschii])	GO:0006662(biological_process:glycerol ether metabolic process); GO:0006457(biological_process:protein folding); GO:0015035(molecular_function:protein disulfide oxidoreductase activity); GO:0005829(cellular_component:cytosol); GO:0016671(molecular_function:oxidoreductase activity, acting on a sulfur group of donors, disulfide as acceptor); GO:0055114(biological_process:oxidation-reduction process…	K03671	trxA		COG0526(O:Posttranslational modification, protein turnover, chaperones)	COG0526(Thioredoxin)	PF00085.17(Thioredoxin:Thioredoxin); PF14595.3(Thioredoxin_9:Thioredoxin); PF13905.3(Thioredoxin_8:Thioredoxin-like); PF13098.3(Thioredoxin_2:Thioredoxin-like domain); PF13899.3(Thioredoxin_7:Thioredoxin-like); PF02114.13(Phosducin:Phosducin)	sp|O64394|TRXH_WHEAT(Thioredoxin H-type OS=Triticum aestivum OX=4565 PE=2 SV=3)
TraesCS1A02G143574			2839	26.99	73	23.01	24	25	54.78	31	36	36.75	36.695	XP_020165318.1(probable xyloglucan glycosyltransferase 7 [Aegilops tauschii subsp. tauschii])	GO:0005794(cellular_component:Golgi apparatus); GO:0016740(molecular_function:transferase activity); GO:0016020(cellular_component:membrane)				COG1215(M:Cell wall/membrane/envelope biogenesis)	COG1215(Glycosyl transferase, family 2)	PF13641.3(Glyco_tranf_2_3:Glycosyltransferase like family 2); PF13632.3(Glyco_trans_2_3:Glycosyl transferase family group 2); PF00535.23(Glycos_transf_2:Glycosyl transferase family 2); PF13506.3(Glyco_transf_21:Glycosyl transferase family 21)	sp|Q6L538|CSLC7_ORYSJ(Probable xyloglucan glycosyltransferase 7 OS=Oryza sativa subsp. japonica OX=39947 GN=CSLC7 PE=2 SV=1)
TraesCS1A02G143642			2901	1171.74	564.48	340.75	250.99	957.17	527.05	276.75	305.32	581.99	516.572	XP_020155728.1(vesicle-fusing ATPase [Aegilops tauschii subsp. tauschii])	GO:0005795(cellular_component:Golgi stack); GO:0006891(biological_process:intra-Golgi vesicle-mediated transport); GO:0048211(biological_process:Golgi vesicle docking); GO:0043001(biological_process:Golgi to plasma membrane protein transport); GO:0016887(molecular_function:ATPase activity); GO:0005524(molecular_function:ATP binding)	K06027	NSF, SEC18		COG0464(O:Posttranslational modification, protein turnover, chaperones)	COG0464(Aaa atpase)	PF00004.26(AAA:ATPase family associated with various cellular activities (AAA)); PF02359.15(CDC48_N:Cell division protein 48 (CDC48), N-terminal domain); PF07724.11(AAA_2:AAA domain (Cdc48 subfamily)); PF13245.3(AAA_19:Part of AAA domain); PF07728.11(AAA_5:AAA domain (dynein-related subfamily)); PF02933.14(CDC48_2:Cell division protein 48 (CDC48), domain 2); PF01078.18(Mg_chelatase:Magnesium chel…	sp|Q9M0Y8|NSF_ARATH(Vesicle-fusing ATPase OS=Arabidopsis thaliana OX=3702 GN=NSF PE=2 SV=2)
TraesCS1A02G143726			1306	1130.4	686.63	525.07	552.84	963.83	667	487.93	936.96	723.735	763.93	XP_020165565.1(reticulon-like protein B1 [Aegilops tauschii subsp. tauschii])	GO:0016021(cellular_component:integral component of membrane); GO:0005789(cellular_component:endoplasmic reticulum membrane)				ENOG410XPKH(U:Intracellular trafficking, secretion, and vesicular transport)	ENOG410XPKH(Reticulon)	PF02453.14(Reticulon:Reticulon)	sp|Q9SUR3|RTNLA_ARATH(Reticulon-like protein B1 OS=Arabidopsis thaliana OX=3702 GN=RTNLB1 PE=1 SV=1)
TraesCS1A02G143755			1188	404.01	250.38	116.47	122.1	343.11	234.28	135.44	168.02	223.24	220.213	EMS54410.1(ER lumen protein retaining receptor [Triticum urartu])	GO:0005794(cellular_component:Golgi apparatus); GO:0005783(cellular_component:endoplasmic reticulum); GO:0005801(cellular_component:cis-Golgi network); GO:0016021(cellular_component:integral component of membrane); GO:0006621(biological_process:protein retention in ER lumen); GO:0005789(cellular_component:endoplasmic reticulum membrane); GO:0015031(biological_process:protein transport); GO:004692…	K10949	KDELR		COG5196(S:Function unknown)	COG5196(Enoyl-CoA hydratase)	PF00810.15(ER_lumen_recept:ER lumen protein retaining receptor)	sp|P35402|ERD2A_ARATH(ER lumen protein-retaining receptor A OS=Arabidopsis thaliana OX=3702 GN=ERD2A PE=2 SV=1)
TraesCS1A02G143921			737	2549.66	1265.42	457	881.29	1999.09	1133.01	414.54	1485.98	1288.34	1258.15	EMS51532.1(60S ribosomal protein L28-1 [Triticum urartu])	GO:0003735(molecular_function:structural constituent of ribosome); GO:0005840(cellular_component:ribosome); GO:0006412(biological_process:translation); GO:0022625(cellular_component:cytosolic large ribosomal subunit)	K02903	RP-L28e, RPL28	map03010(Ribosome)	ENOG4111T32(J:Translation, ribosomal structure and biogenesis)	ENOG4111T32(protein complex subunit organization)	PF01778.14(Ribosomal_L28e:Ribosomal L28e protein family)	sp|O82204|RL281_ARATH(60S ribosomal protein L28-1 OS=Arabidopsis thaliana OX=3702 GN=RPL28A PE=1 SV=1)
TraesCS1A02G144126			1877	548.85	363	272.8	224.7	431.49	320.52	212.11	230.84	352.337	298.74	XP_020191445.1(syntaxin-71 [Aegilops tauschii subsp. tauschii])	GO:0016021(cellular_component:integral component of membrane); GO:0006886(biological_process:intracellular protein transport); GO:0006906(biological_process:vesicle fusion); GO:0005622(cellular_component:intracellular); GO:0061025(biological_process:membrane fusion); GO:0048278(biological_process:vesicle docking); GO:0012505(cellular_component:endomembrane system); GO:0000149(molecular_function:S…	K08506	SYP7	map04130(SNARE interactions in vesicular transport)	ENOG410XS1R(U:Intracellular trafficking, secretion, and vesicular transport)	ENOG410XS1R(syntaxin of plants)	PF05739.16(SNARE:SNARE domain); PF02050.13(FliJ:Flagellar FliJ protein)	sp|Q9SF29|SYP71_ARATH(Syntaxin-71 OS=Arabidopsis thaliana OX=3702 GN=SYP71 PE=1 SV=1)
TraesCS1A02G144144			818	221.55	142.54	83.98	105.19	199.4	148.31	91.29	233.09	138.315	168.023	XP_020169266.1(ER membrane protein complex subunit 6 [Aegilops tauschii subsp. tauschii])	GO:0034975(biological_process:protein folding in endoplasmic reticulum); GO:0072546(cellular_component:ER membrane protein complex); GO:0000045(biological_process:autophagosome assembly)				ENOG4111QZA(S:Function unknown); ENOG4111989(S:Function unknown)	ENOG4111QZA(ER membrane protein complex subunit 6); ENOG4111989(-)	PF07019.9(Rab5ip:Rab5-interacting protein (Rab5ip))	sp|Q3ZCG8|EMC6_BOVIN(ER membrane protein complex subunit 6 OS=Bos taurus OX=9913 GN=EMC6 PE=3 SV=1)
TraesCS1A02G144383			537	1178.64	473.64	189.03	583.48	968.01	449.69	191.99	886.63	606.197	624.08	XP_020161191.1(60S ribosomal protein L18a-like [Aegilops tauschii subsp. tauschii])	GO:0003735(molecular_function:structural constituent of ribosome); GO:0005840(cellular_component:ribosome); GO:0006412(biological_process:translation); GO:0022625(cellular_component:cytosolic large ribosomal subunit)	K02882	RP-L18Ae, RPL18A	map03010(Ribosome)	COG2157(J:Translation, ribosomal structure and biogenesis)	COG2157(ribosomal protein)	PF01775.14(Ribosomal_L18A:Ribosomal proteins 50S-L18Ae/60S-L20/60S-L18A)	sp|Q943F3|RL18A_ORYSJ(60S ribosomal protein L18a OS=Oryza sativa subsp. japonica OX=39947 GN=RPL18A PE=1 SV=1)
TraesCS1A02G144597			2183	15451.7	16662.4	11880.5	8204.76	10454.4	13117.7	9510.25	6475.7	13049.8	9889.51	ALX72702.1(ADP-glucose pyrophosphorylase large subunit [Triticum urartu])	GO:0005978(biological_process:glycogen biosynthetic process); GO:0008878(molecular_function:glucose-1-phosphate adenylyltransferase activity); GO:0009501(cellular_component:amyloplast); GO:0019252(biological_process:starch biosynthetic process); GO:0005524(molecular_function:ATP binding); GO:0009507(cellular_component:chloroplast)	K00975	glgC	map00520(Amino sugar and nucleotide sugar metabolism); map00500(Starch and sucrose metabolism)	COG0448(G:Carbohydrate transport and metabolism)	COG0448(Catalyzes the synthesis of ADP-glucose, a sugar donor used in elongation reactions on alpha-glucans (By similarity))	PF00483.20(NTP_transferase:Nucleotidyl transferase)	sp|P12299|GLGL2_WHEAT(Glucose-1-phosphate adenylyltransferase large subunit, chloroplastic/amyloplastic OS=Triticum aestivum OX=4565 GN=AGP-L PE=2 SV=2)
TraesCS1A02G144687			1463	684.78	502.88	362	489.86	568.91	492.79	440.03	536.16	509.88	509.473	XP_020176507.1(mitochondrial adenine nucleotide transporter ADNT1 [Aegilops tauschii subsp. tauschii])	GO:0003735(molecular_function:structural constituent of ribosome); GO:0016021(cellular_component:integral component of membrane); GO:0005634(cellular_component:nucleus); GO:0055085(biological_process:transmembrane transport); GO:0006412(biological_process:translation)	K14684	SLC25A23S		ENOG410ZRF1(S:Function unknown)	ENOG410ZRF1(Solute carrier family 25)	PF00153.24(Mito_carr:Mitochondrial carrier protein)	sp|O04619|ADNT1_ARATH(Mitochondrial adenine nucleotide transporter ADNT1 OS=Arabidopsis thaliana OX=3702 GN=ADNT1 PE=1 SV=1)
TraesCS1A02G144928	TraesCS1D02G001900		562	20959.4	29734	17087.7	50744	26409.7	32799.3	49568.5	14618.2	29631.3	30848.9	EMS51451.1(Charged multivesicular body protein 5 [Triticum urartu])	GO:0007034(biological_process:vacuolar transport); GO:0005622(cellular_component:intracellular)	K12198	CHMP5, VPS60	map04144(Endocytosis); map04217(Necroptosis)	ENOG410XPDA(U:Intracellular trafficking, secretion, and vesicular transport)	ENOG410XPDA(Charged multivesicular body protein)	PF03357.18(Snf7:Snf7)	sp|Q9FMC5|VP602_ARATH(Vacuolar protein sorting-associated protein 60.2 OS=Arabidopsis thaliana OX=3702 GN=VPS60-2 PE=2 SV=1)
TraesCS1A02G144936	TraesCS1D02G002600		1162	233.27	209.92	172.6	197.98	274.5	215.33	148.89	220.04	203.442	214.69	XP_020165029.1(charged multivesicular body protein 5-like [Aegilops tauschii subsp. tauschii])	GO:0007034(biological_process:vacuolar transport); GO:0005622(cellular_component:intracellular)	K12198	CHMP5, VPS60	map04144(Endocytosis); map04217(Necroptosis)	ENOG410XPDA(U:Intracellular trafficking, secretion, and vesicular transport)	ENOG410XPDA(Charged multivesicular body protein)	PF03357.18(Snf7:Snf7)	sp|Q9LPN5|VP601_ARATH(Vacuolar protein sorting-associated protein 60.1 OS=Arabidopsis thaliana OX=3702 GN=VPS60-1 PE=1 SV=1)
TraesCS1A02G145022	TraesCS1D02G010700		3578	383.36	283.92	169.55	114.51	379.82	221.88	140.58	133.76	237.835	219.01	XP_020160695.1(transforming growth factor-beta receptor-associated protein 1 [Aegilops tauschii subsp. tauschii])	GO:0006886(biological_process:intracellular protein transport); GO:0016192(biological_process:vesicle-mediated transport); GO:0005622(cellular_component:intracellular)	K20177	VPS3, TGFBRAP1		ENOG410XNSX(S:Function unknown)	ENOG410XNSX(Protein of unknown function (DUF1664))	PF10367.6(Vps39_2:Vacuolar sorting protein 39 domain 2); PF00637.17(Clathrin:Region in Clathrin and VPS); PF10366.6(Vps39_1:Vacuolar sorting protein 39 domain 1); PF00780.19(CNH:CNH domain)	sp|A4IG72|TGFA1_DANRE(Transforming growth factor-beta receptor-associated protein 1 homolog OS=Danio rerio OX=7955 GN=tgfbrap1 PE=2 SV=1)
TraesCS1A02G145100	TraesCS1D02G018300		1115	586.47	427.75	303.91	321.35	554.24	419.61	315.01	437.92	409.87	431.695	XP_015622696.1(PREDICTED: V-type proton ATPase 16 kDa proteolipid subunit [Oryza sativa Japonica Group])	GO:0015992(biological_process:proton transport); GO:0007035(biological_process:vacuolar acidification); GO:0005773(cellular_component:vacuole); GO:0016021(cellular_component:integral component of membrane); GO:0000220(cellular_component:vacuolar proton-transporting V-type ATPase, V0 domain); GO:0046961(molecular_function:proton-transporting ATPase activity, rotational mechanism); GO:0033177(cellu…	K02155	ATPeV0C, ATP6L	map04145(Phagosome); map05165(Human papillomavirus infection); map00190(Oxidative phosphorylation)	COG0636(S:Function unknown)	COG0636(Pfam:DUF231)	PF00137.18(ATP-synt_C:ATP synthase subunit C)	sp|P23957|VATL_AVESA(V-type proton ATPase 16 kDa proteolipid subunit OS=Avena sativa OX=4498 GN=VATP-P1 PE=2 SV=1)
TraesCS1A02G145300	TraesCS1D02G038000		2434	81.01	42.33	25.32	35.55	43.65	31.37	26	37	46.0525	34.505	XP_020199876.1(hydroxyproline O-galactosyltransferase GALT6-like [Aegilops tauschii subsp. tauschii])	GO:0005794(cellular_component:Golgi apparatus); GO:0006486(biological_process:protein glycosylation); GO:0016021(cellular_component:integral component of membrane); GO:0030246(molecular_function:carbohydrate binding); GO:0000139(cellular_component:Golgi membrane); GO:0008378(molecular_function:galactosyltransferase activity)	K20843	GALT2S		ENOG410ZZ1B(S:Function unknown)	ENOG410ZZ1B(UDP-GlcNAc beta-Gal beta-1,3-N-acetylglucosaminyltransferase)	PF00337.19(Gal-bind_lectin:Galactoside-binding lectin); PF01762.18(Galactosyl_T:Galactosyltransferase); PF02434.13(Fringe:Fringe-like)	sp|Q9LV16|B3GTJ_ARATH(Hydroxyproline O-galactosyltransferase GALT6 OS=Arabidopsis thaliana OX=3702 GN=GALT6 PE=2 SV=2)
TraesCS1A02G145402	TraesCS1D02G047900		3735	1024.92	1496.95	542.47	471.96	922.83	1213.83	488.49	484.55	884.075	777.425	XP_020189406.1(calcium-transporting ATPase 4, endoplasmic reticulum-type-like [Aegilops tauschii subsp. tauschii])	GO:0016787(molecular_function:hydrolase activity); GO:0098655(biological_process:cation transmembrane transport); GO:0005783(cellular_component:endoplasmic reticulum); GO:0016021(cellular_component:integral component of membrane); GO:0019829(molecular_function:cation-transporting ATPase activity); GO:0005887(cellular_component:integral component of plasma membrane); GO:0015662(molecular_function:…	K01537	E3.6.3.8		COG0474(S:Function unknown)	COG0474(Chromosome 21 open reading frame 59)	PF00122.17(E1-E2_ATPase:E1-E2 ATPase); PF00689.18(Cation_ATPase_C:Cation transporting ATPase, C-terminus); PF00702.23(Hydrolase:haloacid dehalogenase-like hydrolase); PF00690.23(Cation_ATPase_N:Cation transporter/ATPase, N-terminus); PF13246.3(Cation_ATPase:Cation transport ATPase (P-type)); PF08282.9(Hydrolase_3:haloacid dehalogenase-like hydrolase); PF12710.4(HAD:haloacid dehalogenase-like hydr…	sp|Q9XES1|ECA4_ARATH(Calcium-transporting ATPase 4, endoplasmic reticulum-type OS=Arabidopsis thaliana OX=3702 GN=ECA4 PE=2 SV=2)
TraesCS1A02G145595	TraesCS1D02G067400		2124	97.77	62.63	49.32	34.46	92.02	63.27	51.05	29.81	61.045	59.0375	XP_020181453.1(hydroxyproline O-galactosyltransferase GALT3 [Aegilops tauschii subsp. tauschii])	GO:0005794(cellular_component:Golgi apparatus); GO:0006486(biological_process:protein glycosylation); GO:0016021(cellular_component:integral component of membrane); GO:0016020(cellular_component:membrane); GO:0030246(molecular_function:carbohydrate binding); GO:0008378(molecular_function:galactosyltransferase activity); GO:0016757(molecular_function:transferase activity, transferring glycosyl gro…	K20843	GALT2S		ENOG410ZZ1B(S:Function unknown)	ENOG410ZZ1B(Pentatricopeptide repeat-containing protein)	PF01762.18(Galactosyl_T:Galactosyltransferase); PF00337.19(Gal-bind_lectin:Galactoside-binding lectin)	sp|Q9ASW1|B3GTG_ARATH(Hydroxyproline O-galactosyltransferase GALT3 OS=Arabidopsis thaliana OX=3702 GN=GALT3 PE=2 SV=1)
TraesCS1A02G145931	TraesCS1D02G101600		1179	8514.94	4837.91	1876.18	4422.64	8526.44	4372.19	1756.48	6652.59	4912.92	5326.93	XP_020188513.1(40S ribosomal protein S4 [Aegilops tauschii subsp. tauschii])	GO:0003735(molecular_function:structural constituent of ribosome); GO:0005840(cellular_component:ribosome); GO:0019843(molecular_function:rRNA binding); GO:0022627(cellular_component:cytosolic small ribosomal subunit); GO:0006412(biological_process:translation)	K02987	RP-S4e, RPS4	map03010(Ribosome)	COG1471(S:Function unknown)	COG1471(-)	PF00900.17(Ribosomal_S4e:Ribosomal family S4e); PF16121.2(40S_S4_C:40S ribosomal protein S4 C-terminus); PF08071.9(RS4NT:RS4NT (NUC023) domain); PF01479.22(S4:S4 domain); PF00467.26(KOW:KOW motif)	sp|P49398|RS4_ORYSJ(40S ribosomal protein S4 OS=Oryza sativa subsp. japonica OX=39947 GN=RPS4 PE=2 SV=3)
TraesCS1A02G145979	TraesCS1D02G106500		1557	3333.02	1332.19	945.03	1085.15	3075.38	1435.44	862.12	1578.13	1673.85	1737.77	CBG91907.1(putative PDI-like protein [Triticum aestivum])	GO:0006457(biological_process:protein folding); GO:0005783(cellular_component:endoplasmic reticulum); GO:0016853(molecular_function:isomerase activity); GO:0005576(cellular_component:extracellular region); GO:0003756(molecular_function:protein disulfide isomerase activity); GO:0045454(biological_process:cell redox homeostasis); GO:0034976(biological_process:response to endoplasmic reticulum stres…	K09584	PDIA6, TXNDC7	map04141(Protein processing in endoplasmic reticulum)	COG0526(S:Function unknown)	COG0526(-)	PF00085.17(Thioredoxin:Thioredoxin); PF07749.9(ERp29:Endoplasmic reticulum protein ERp29, C-terminal domain); PF04756.10(OST3_OST6:OST3 / OST6 family, transporter family); PF13098.3(Thioredoxin_2:Thioredoxin-like domain); PF00578.18(AhpC-TSA:AhpC/TSA family); PF13905.3(Thioredoxin_8:Thioredoxin-like); PF13899.3(Thioredoxin_7:Thioredoxin-like)	sp|Q75M08|PDI21_ORYSJ(Protein disulfide isomerase-like 2-1 OS=Oryza sativa subsp. japonica OX=39947 GN=PDIL2-1 PE=2 SV=2)
TraesCS1A02G145985	TraesCS1D02G107100		2861	352.74	312.44	58.39	12	296.28	126.34	5	3	183.893	107.655	XP_020159082.1(probable mixed-linked glucan synthase 8 [Aegilops tauschii subsp. tauschii])	GO:0005794(cellular_component:Golgi apparatus); GO:0016020(cellular_component:membrane); GO:0016021(cellular_component:integral component of membrane); GO:0009987(biological_process:cellular process); GO:0030244(biological_process:cellulose biosynthetic process); GO:0071555(biological_process:cell wall organization); GO:0016760(molecular_function:cellulose synthase (UDP-forming) activity); GO:001…	K20923	CSLF		ENOG4110888(S:Function unknown)	ENOG4110888(1,4)-beta-D-glucans synthesis in grasses and cereals (Poaceae). The mixed-linked glucans (which are not present in walls of dicotyledons or most other monocotyledonous plants) are particularly important constituents of the walls of the starchy endosperm and aleurone cells of cereal grains such as oats, wheat, rice and barley. They can account for up to 70 by weight of the wall (By sim…	PF03552.11(Cellulose_synt:Cellulose synthase); PF13632.3(Glyco_trans_2_3:Glycosyl transferase family group 2); PF13641.3(Glyco_tranf_2_3:Glycosyltransferase like family 2)	sp|Q84S18|CSLF8_ORYSJ(Probable mixed-linked glucan synthase 8 OS=Oryza sativa subsp. japonica OX=39947 GN=CSFL8 PE=2 SV=1)
TraesCS1A02G145986	TraesCS1D02G107200		1755	615.48	303.15	202.47	146.26	538.29	321.88	164.04	145.03	316.84	292.31	XP_020181310.1(dnaJ protein ERDJ3B isoform X1 [Aegilops tauschii subsp. tauschii])	GO:0006457(biological_process:protein folding); GO:0051082(molecular_function:unfolded protein binding)	K09517	DNAJB11	map04141(Protein processing in endoplasmic reticulum)	COG0484(S:Function unknown)	COG0484(1,4)-beta-D-glucans synthesis in grasses and cereals (Poaceae). The mixed-linked glucans (which are not present in walls of dicotyledons or most other monocotyledonous plants) are particularly important constituents of the walls of the starchy endosperm and aleurone cells of cereal grains such as oats, wheat, rice and barley. They can account for up to 70 by weight of the wall (By similar…	PF01556.15(DnaJ_C:DnaJ C terminal domain); PF00226.28(DnaJ:DnaJ domain)	sp|B9FHF3|DJB6_ORYSJ(DnaJ protein ERDJ3B OS=Oryza sativa subsp. japonica OX=39947 GN=ERDJ3B PE=1 SV=1)
TraesCS1A02G146004	TraesCS1D02G109000		1149	548.46	373.37	251.5	183.15	629.51	422.86	189.78	280.18	339.12	380.582	XP_020193981.1(Golgi apparatus membrane protein-like protein ECHIDNA [Aegilops tauschii subsp. tauschii])	GO:0009306(biological_process:protein secretion); GO:0016021(cellular_component:integral component of membrane); GO:0016192(biological_process:vesicle-mediated transport); GO:0030173(cellular_component:integral component of Golgi membrane); GO:0000139(cellular_component:Golgi membrane)				ENOG4111GAN(U:Intracellular trafficking, secretion, and vesicular transport)	ENOG4111GAN(Family with sequence similarity 18, member)	PF05832.9(DUF846:Eukaryotic protein of unknown function (DUF846))	sp|Q8LEK2|TVP23_ARATH(Golgi apparatus membrane protein-like protein ECHIDNA OS=Arabidopsis thaliana OX=3702 GN=ECH PE=1 SV=1)
TraesCS1A02G146010	TraesCS1D02G109800		468	803.4	395.44	169.13	372.5	834.68	430.76	156.33	550.49	435.118	493.065	XP_020199920.1(ubiquitin-40S ribosomal protein S27a [Aegilops tauschii subsp. tauschii])	GO:0005794(cellular_component:Golgi apparatus); GO:0005840(cellular_component:ribosome); GO:0005634(cellular_component:nucleus); GO:0003735(molecular_function:structural constituent of ribosome); GO:0046872(molecular_function:metal ion binding); GO:0006412(biological_process:translation); GO:0022627(cellular_component:cytosolic small ribosomal subunit)	K02977	RP-S27Ae, RPS27A	map03010(Ribosome)	COG1998(S:Function unknown); COG5272(S:Function unknown)	COG1998(Macrophage erythroblast attacher); COG5272(Macrophage erythroblast attacher)	PF00240.20(ubiquitin:Ubiquitin family); PF01599.16(Ribosomal_S27:Ribosomal protein S27a); PF11976.5(Rad60-SLD:Ubiquitin-2 like Rad60 SUMO-like); PF14560.3(Ubiquitin_2:Ubiquitin-like domain); PF13881.3(Rad60-SLD_2:Ubiquitin-2 like Rad60 SUMO-like)	sp|P0CG86|RS271_HORVU(Ubiquitin-40S ribosomal protein S27a OS=Hordeum vulgare OX=4513 GN=MUB1 PE=3 SV=1)
TraesCS1A02G146020	TraesCS1D02G110900		3072	457.22	382.48	296.6	197.97	399.03	359.28	281.7	222.28	333.567	315.572	XP_020151474.1(receptor-like protein kinase HERK 1 [Aegilops tauschii subsp. tauschii])	GO:0006468(biological_process:protein phosphorylation); GO:0016310(biological_process:phosphorylation); GO:0016021(cellular_component:integral component of membrane); GO:0016020(cellular_component:membrane); GO:0004674(molecular_function:protein serine/threonine kinase activity); GO:0004672(molecular_function:protein kinase activity); GO:0005524(molecular_function:ATP binding)				COG0515(S:Function unknown)	COG0515(expressed protein)	PF07714.14(Pkinase_Tyr:Protein tyrosine kinase); PF00069.22(Pkinase:Protein kinase domain); PF12819.4(Malectin_like:Carbohydrate-binding protein of the ER); PF11721.5(Malectin:Di-glucose binding within endoplasmic reticulum)	sp|Q9LX66|HERK_ARATH(Receptor-like protein kinase HERK 1 OS=Arabidopsis thaliana OX=3702 GN=HERK1 PE=1 SV=1)
TraesCS1A02G146048	TraesCS1D02G114000		664	420.05	383	299.02	249.41	382.79	402.97	254.27	265.59	337.87	326.405	XP_020195089.1(thioredoxin H4-2 [Aegilops tauschii subsp. tauschii])	GO:0034599(biological_process:cellular response to oxidative stress); GO:0009536(cellular_component:plastid); GO:0006457(biological_process:protein folding); GO:0005829(cellular_component:cytosol); GO:0000103(biological_process:sulfate assimilation); GO:0005634(cellular_component:nucleus); GO:0005623(cellular_component:cell); GO:0016671(molecular_function:oxidoreductase activity, acting on a sulf…	K03671	trxA		COG0526(S:Function unknown); ENOG410ZUKU(S:Function unknown)	COG0526(Kinase interacting); ENOG410ZUKU(-)	PF00085.17(Thioredoxin:Thioredoxin); PF13098.3(Thioredoxin_2:Thioredoxin-like domain); PF14595.3(Thioredoxin_9:Thioredoxin); PF13899.3(Thioredoxin_7:Thioredoxin-like); PF13905.3(Thioredoxin_8:Thioredoxin-like)	sp|Q0DKF1|TRH42_ORYSJ(Thioredoxin H4-2 OS=Oryza sativa subsp. japonica OX=39947 GN=Os05g0169000 PE=2 SV=1)
TraesCS1A02G146049	TraesCS1D02G114100		1074	3812.49	2212.79	1127.21	2357.39	3743.54	2089.61	1143	3494.46	2377.47	2617.65	BAK07136.1(predicted protein, partial [Hordeum vulgare subsp. vulgare])	GO:0003735(molecular_function:structural constituent of ribosome); GO:0022625(cellular_component:cytosolic large ribosomal subunit); GO:0000027(biological_process:ribosomal large subunit assembly); GO:0005840(cellular_component:ribosome); GO:0006412(biological_process:translation)	K02866	RP-L10e, RPL10	map03010(Ribosome)	COG0197(S:Function unknown)	COG0197(-)	PF00252.15(Ribosomal_L16:Ribosomal protein L16p/L10e)	sp|A2Y0T4|RL102_ORYSI(60S ribosomal protein L10-2 OS=Oryza sativa subsp. indica OX=39946 GN=SG12 PE=2 SV=2)
TraesCS1A02G146143	TraesCS1D02G124300		2326	355.58	235.33	216.49	152.52	367.01	240.01	166.02	158.75	239.98	232.947	XP_020159669.1(putative zinc transporter At3g08650 [Aegilops tauschii subsp. tauschii])	GO:0006810(biological_process:transport); GO:0016020(cellular_component:membrane); GO:0000139(cellular_component:Golgi membrane); GO:0071577(biological_process:zinc II ion transmembrane transport); GO:0005385(molecular_function:zinc ion transmembrane transporter activity); GO:0005802(cellular_component:trans-Golgi network)				COG0428(P:Inorganic ion transport and metabolism)	COG0428(zinc transporter)	PF02535.19(Zip:ZIP Zinc transporter)	sp|Q9C9Z1|ZTP50_ARATH(Putative zinc transporter At3g08650 OS=Arabidopsis thaliana OX=3702 GN=At3g08650 PE=2 SV=2)
TraesCS1A02G146146	TraesCS1D02G124600		3620	1416.02	940.21	723.84	565.62	1342.03	950.66	594.94	663.85	911.423	887.87	XP_020180865.1(ER membrane protein complex subunit 1 [Aegilops tauschii subsp. tauschii])	GO:0005794(cellular_component:Golgi apparatus); GO:0005774(cellular_component:vacuolar membrane); GO:0072546(cellular_component:ER membrane protein complex); GO:0034975(biological_process:protein folding in endoplasmic reticulum); GO:0005886(cellular_component:plasma membrane)				ENOG410XPCR(S:Function unknown)	ENOG410XPCR(ER membrane protein complex subunit 1)	PF07774.10(DUF1620:Protein of unknown function (DUF1620)); PF13360.3(PQQ_2:PQQ-like domain)	sp|Q8N766|EMC1_HUMAN(ER membrane protein complex subunit 1 OS=Homo sapiens OX=9606 GN=EMC1 PE=1 SV=1)
TraesCS1A02G146168	TraesCS1D02G126800		1195	29	13.29	25	13.02	28	21	21.68	25	20.0775	23.92	XP_020173930.1(rhomboid-like protein 11, chloroplastic [Aegilops tauschii subsp. tauschii])	GO:0016485(biological_process:protein processing); GO:0004252(molecular_function:serine-type endopeptidase activity); GO:0016021(cellular_component:integral component of membrane); GO:0006508(biological_process:proteolysis)				ENOG4111G72(S:Function unknown)	ENOG4111G72(Rhomboid family)	PF01694.19(Rhomboid:Rhomboid family)	sp|Q84MB5|RBL11_ARATH(Rhomboid-like protein 11, chloroplastic OS=Arabidopsis thaliana OX=3702 GN=RBL11 PE=1 SV=1)
TraesCS1A02G146336	TraesCS1D02G144000		2302	993.25	421.22	265.15	280.14	965.83	351.08	250.41	361.36	489.94	482.17	XP_020165364.1(chaperonin CPN60-1, mitochondrial [Aegilops tauschii subsp. tauschii])	GO:0005737(cellular_component:cytoplasm); GO:0009536(cellular_component:plastid); GO:0042026(biological_process:protein refolding); GO:0005739(cellular_component:mitochondrion); GO:0005524(molecular_function:ATP binding)	K04077	groEL, HSPD1	map03018(RNA degradation)	COG0459(O:Posttranslational modification, protein turnover, chaperones)	COG0459(Prevents misfolding and promotes the refolding and proper assembly of unfolded polypeptides generated under stress conditions (By similarity))	PF00118.21(Cpn60_TCP1:TCP-1/cpn60 chaperonin family)	sp|P29185|CH61_MAIZE(Chaperonin CPN60-1, mitochondrial OS=Zea mays OX=4577 GN=CPN60I PE=1 SV=2)
TraesCS1A02G146336	TraesCS1D02G144000		2302	993.25	421.22	265.15	280.14	965.83	351.08	250.41	361.36	489.94	482.17	XP_020165364.1(chaperonin CPN60-1, mitochondrial [Aegilops tauschii subsp. tauschii])	GO:0005737(cellular_component:cytoplasm); GO:0009536(cellular_component:plastid); GO:0042026(biological_process:protein refolding); GO:0005739(cellular_component:mitochondrion); GO:0005524(molecular_function:ATP binding)	K04077	groEL, HSPD1	map03018(RNA degradation)	COG0459(O:Posttranslational modification, protein turnover, chaperones)	COG0459(Prevents misfolding and promotes the refolding and proper assembly of unfolded polypeptides generated under stress conditions (By similarity))	PF00118.21(Cpn60_TCP1:TCP-1/cpn60 chaperonin family)	sp|P29185|CH61_MAIZE(Chaperonin CPN60-1, mitochondrial OS=Zea mays OX=4577 GN=CPN60I PE=1 SV=2)
TraesCS1A02G146412	TraesCS1D02G152000		985	168.92	111.93	66.45	113.43	132.46	119.37	99.67	99.33	115.183	112.707	XP_020148147.1(vacuolar protein sorting-associated protein 2 homolog 3 [Aegilops tauschii subsp. tauschii])	GO:0007034(biological_process:vacuolar transport); GO:0005622(cellular_component:intracellular)	K12192	CHMP2B	map04144(Endocytosis); map04217(Necroptosis)	COG5491(N:Cell motility)	COG5491(Charged multivesicular body protein)	PF03357.18(Snf7:Snf7)	sp|Q941D5|VPS2C_ARATH(Vacuolar protein sorting-associated protein 2 homolog 3 OS=Arabidopsis thaliana OX=3702 GN=VPS2.3 PE=2 SV=1)
TraesCS1A02G146422	TraesCS1D02G153100		4196	386.23	200.82	145.04	86.44	281.19	184.99	115.48	106.84	204.632	172.125	XP_020178755.1(exportin-4 isoform X1 [Aegilops tauschii subsp. tauschii])	GO:0005737(cellular_component:cytoplasm); GO:0005643(cellular_component:nuclear pore); GO:0006611(biological_process:protein export from nucleus); GO:0005049(molecular_function:nuclear export signal receptor activity); GO:0008536(molecular_function:Ran GTPase binding)				ENOG410XNNN(S:Function unknown)	ENOG410XNNN(exportin 4)		sp|Q9ESJ0|XPO4_MOUSE(Exportin-4 OS=Mus musculus OX=10090 GN=Xpo4 PE=1 SV=2)
TraesCS1A02G146427	TraesCS1D02G153600		3553	443.25	233.6	172.25	80.9	345.61	199.17	157.76	95.25	232.5	199.447	XP_020162795.1(transportin MOS14 [Aegilops tauschii subsp. tauschii])	GO:0008565(molecular_function:protein transporter activity); GO:0005737(cellular_component:cytoplasm); GO:0008139(molecular_function:nuclear localization sequence binding); GO:0008536(molecular_function:Ran GTPase binding); GO:0006886(biological_process:intracellular protein transport); GO:0043484(biological_process:regulation of RNA splicing); GO:0031965(cellular_component:nuclear membrane); GO:…	K15436	TRPO3, MTR10		ENOG410XRKT(U:Intracellular trafficking, secretion, and vesicular transport)	ENOG410XRKT(transportin 3)	PF08389.9(Xpo1:Exportin 1-like protein); PF03810.16(IBN_N:Importin-beta N-terminal domain)	sp|Q8GUL2|MOS14_ARATH(Transportin MOS14 OS=Arabidopsis thaliana OX=3702 GN=MOS14 PE=1 SV=1)
TraesCS1A02G146450	TraesCS1D02G156000		3122	1750.64	914.91	549.81	369.01	1530.37	846.69	450.15	393.55	896.092	805.19	XP_020186679.1(coatomer subunit gamma-2 [Aegilops tauschii subsp. tauschii])	GO:0006886(biological_process:intracellular protein transport); GO:0005198(molecular_function:structural molecule activity); GO:0030126(cellular_component:COPI vesicle coat); GO:0016192(biological_process:vesicle-mediated transport); GO:0000139(cellular_component:Golgi membrane)	K17267	COPG		COG5240(U:Intracellular trafficking, secretion, and vesicular transport)	COG5240(The coatomer is a cytosolic protein complex that binds to dilysine motifs and reversibly associates with Golgi non- clathrin-coated vesicles, which further mediate biosynthetic protein transport from the ER, via the Golgi up to the trans Golgi network. Coatomer complex is required for budding from Golgi membranes, and is essential for the retrograde Golgi-to-ER transport of dilysine-tagge…	PF01602.17(Adaptin_N:Adaptin N terminal region); PF08752.7(COP-gamma_platf:Coatomer gamma subunit appendage platform subdomain); PF16381.2(Coatomer_g_Cpla:Coatomer subunit gamma-1 C-terminal appendage platform); PF13646.3(HEAT_2:HEAT repeats); PF12717.4(Cnd1:non-SMC mitotic condensation complex subunit 1)	sp|Q6Z382|COPG2_ORYSJ(Coatomer subunit gamma-2 OS=Oryza sativa subsp. japonica OX=39947 GN=Os07g0201100 PE=2 SV=1)
TraesCS1A02G146454	TraesCS1D02G156400		775	3872.5	1982.36	692.97	1671.31	3649.04	1671.13	748.92	2362.93	2054.78	2108.01	XP_020158963.1(40S ribosomal protein S17-3-like [Aegilops tauschii subsp. tauschii])	GO:0003735(molecular_function:structural constituent of ribosome); GO:0000028(biological_process:ribosomal small subunit assembly); GO:0005840(cellular_component:ribosome); GO:0022627(cellular_component:cytosolic small ribosomal subunit); GO:0006412(biological_process:translation)	K02962	RP-S17e, RPS17	map03010(Ribosome)	COG1383(J:Translation, ribosomal structure and biogenesis)	COG1383(Ribosomal protein)	PF00833.15(Ribosomal_S17e:Ribosomal S17)	sp|Q9LZ17|RS174_ARATH(40S ribosomal protein S17-4 OS=Arabidopsis thaliana OX=3702 GN=RPS17D PE=2 SV=3)
TraesCS1A02G146469	TraesCS1D02G157800		3953	194.69	112.43	83.03	66.81	175.13	102.95	87.55	43.45	114.24	102.27	XP_020185900.1(uncharacterized protein LOC109771617 isoform X1 [Aegilops tauschii subsp. tauschii])	GO:0006457(biological_process:protein folding); GO:0005783(cellular_component:endoplasmic reticulum); GO:0005623(cellular_component:cell); GO:0003756(molecular_function:protein disulfide isomerase activity); GO:0045454(biological_process:cell redox homeostasis); GO:0034976(biological_process:response to endoplasmic reticulum stress)				ENOG410ZK78(S:Function unknown)	ENOG410ZK78(-)	PF02622.12(DUF179:Uncharacterized ACR, COG1678); PF00085.17(Thioredoxin:Thioredoxin)	sp|Q8KEM4|Y663_CHLTE(UPF0301 protein CT0663 OS=Chlorobaculum tepidum (strain ATCC 49652 / DSM 12025 / NBRC 103806 / TLS) OX=194439 GN=CT0663 PE=3 SV=1)
TraesCS1A02G146484	TraesCS1D02G159300		944	250.32	122.81	85.33	82.45	279.07	131.47	91.39	109.28	135.227	152.803	XP_020187242.1(probable prefoldin subunit 5 [Aegilops tauschii subsp. tauschii])	GO:0016272(cellular_component:prefoldin complex); GO:0005829(cellular_component:cytosol); GO:0006457(biological_process:protein folding); GO:0051082(molecular_function:unfolded protein binding)	K04797	pfdA, PFDN5		COG1730(O:Posttranslational modification, protein turnover, chaperones)	COG1730(Molecular chaperone capable of stabilizing a range of proteins. Seems to fulfill an ATP-independent, HSP70-like function in archaeal de novo protein folding (By similarity))	PF02996.14(Prefoldin:Prefoldin subunit)	sp|P57742|PFD5_ARATH(Probable prefoldin subunit 5 OS=Arabidopsis thaliana OX=3702 GN=At5g23290 PE=2 SV=1)
TraesCS1A02G146560	TraesCS1D02G167100		1238	304.86	129.28	58.03	149.46	269.25	89.27	42	236.26	160.407	159.195	XP_020187978.1(uncharacterized protein LOC109773679 [Aegilops tauschii subsp. tauschii])	GO:0003735(molecular_function:structural constituent of ribosome); GO:0005840(cellular_component:ribosome); GO:0022627(cellular_component:cytosolic small ribosomal subunit); GO:0005739(cellular_component:mitochondrion); GO:0006412(biological_process:translation)				COG0238(J:Translation, ribosomal structure and biogenesis)	COG0238(Binds as a heterodimer with protein S6 to the central domain of the 16S rRNA, where it helps stabilize the platform of the 30S subunit (By similarity))	PF01084.17(Ribosomal_S18:Ribosomal protein S18)	sp|P62659|RS18_THET2(30S ribosomal protein S18 OS=Thermus thermophilus (strain HB27 / ATCC BAA-163 / DSM 7039) OX=262724 GN=rpsR PE=1 SV=2)
TraesCS1A02G146635	TraesCS1D02G174900		3666	796.77	389.52	199.49	206.23	695.6	318.77	209.61	320.5	398.002	386.12	XP_020165806.1(protein TIC110, chloroplastic [Aegilops tauschii subsp. tauschii])	GO:0009658(biological_process:chloroplast organization); GO:0009941(cellular_component:chloroplast envelope); GO:0016020(cellular_component:membrane); GO:0045037(biological_process:protein import into chloroplast stroma); GO:0009507(cellular_component:chloroplast)				ENOG410XRW7(S:Function unknown)	ENOG410XRW7(translocon at the inner envelope membrane of chloroplasts 110)	PF16940.2(Tic110:Chloroplast envelope transporter)	sp|Q8LPR9|TI110_ARATH(Protein TIC110, chloroplastic OS=Arabidopsis thaliana OX=3702 GN=TIC110 PE=1 SV=1)
TraesCS1A02G146805	TraesCS1D02G192100		2342	465.53	397.69	219.14	120.41	379.26	312.34	180.1	123.06	300.692	248.69	BAJ89130.1(predicted protein, partial [Hordeum vulgare subsp. vulgare])	GO:0000413(biological_process:protein peptidyl-prolyl isomerization); GO:0006457(biological_process:protein folding); GO:0016853(molecular_function:isomerase activity); GO:0030154(biological_process:cell differentiation); GO:0005789(cellular_component:endoplasmic reticulum membrane); GO:0005528(molecular_function:FK506 binding); GO:0048513(biological_process:animal organ development); GO:0003755(…				COG0545(O:Posttranslational modification, protein turnover, chaperones)	COG0545(Peptidyl-prolyl cis-trans isomerase)	PF00254.25(FKBP_C:FKBP-type peptidyl-prolyl cis-trans isomerase); PF07719.14(TPR_2:Tetratricopeptide repeat); PF00515.25(TPR_1:Tetratricopeptide repeat); PF13174.3(TPR_6:Tetratricopeptide repeat); PF13181.3(TPR_8:Tetratricopeptide repeat); PF13432.3(TPR_16:Tetratricopeptide repeat); PF13424.3(TPR_12:Tetratricopeptide repeat)	sp|Q7DMA9|PAS1_ARATH(Peptidyl-prolyl cis-trans isomerase PASTICCINO1 OS=Arabidopsis thaliana OX=3702 GN=PAS1 PE=1 SV=2)
TraesCS1A02G146854	TraesCS1D02G197000		8655	1358.72	1016.09	799.96	366.6	1141.92	881.46	672.03	324.63	885.342	755.01	XP_020165341.1(dnaJ homolog subfamily C GRV2 [Aegilops tauschii subsp. tauschii])	GO:0007032(biological_process:endosome organization); GO:0007033(biological_process:vacuole organization); GO:0009638(biological_process:phototropism); GO:0009660(biological_process:amyloplast organization); GO:0005802(cellular_component:trans-Golgi network); GO:0009959(biological_process:negative gravitropism); GO:0006623(biological_process:protein targeting to vacuole); GO:0000578(biological_pr…	K09533	DNAJC13		ENOG410XRI2(O:Posttranslational modification, protein turnover, chaperones)	ENOG410XRI2(DnaJ (Hsp40) homolog, subfamily C, member 13)	PF14237.3(DUF4339:Domain of unknown function (DUF4339)); PF00226.28(DnaJ:DnaJ domain)	sp|F4IVL6|GRV2_ARATH(DnaJ homolog subfamily C GRV2 OS=Arabidopsis thaliana OX=3702 GN=GRV2 PE=1 SV=1)
TraesCS1A02G146868	TraesCS1D02G198400		978	144.26	114.58	106.32	78.01	164.44	114.07	74.03	69.39	110.793	105.483	XP_020194562.1(uncharacterized protein LOC109780386 [Aegilops tauschii subsp. tauschii])	GO:0005783(cellular_component:endoplasmic reticulum); GO:0005886(cellular_component:plasma membrane)				ENOG4111P1A(S:Function unknown)	ENOG4111P1A(Nuclease-related domain)	PF08378.8(NERD:Nuclease-related domain)
TraesCS1A02G146882	TraesCS1D02G199800		1637	108.66	85.06	38.03	22.01	87.83	44.1	40.66	33.11	63.44	51.425	XP_020198836.1(uncharacterized protein LOC109784649 [Aegilops tauschii subsp. tauschii])	GO:0005794(cellular_component:Golgi apparatus); GO:0008757(molecular_function:S-adenosylmethionine-dependent methyltransferase activity); GO:0005802(cellular_component:trans-Golgi network); GO:0008152(biological_process:metabolic process); GO:0005886(cellular_component:plasma membrane); GO:0008168(molecular_function:methyltransferase activity); GO:0032259(biological_process:methylation); GO:00057…				ENOG410Y90W(S:Function unknown); ENOG410XNZ1(U:Intracellular trafficking, secretion, and vesicular transport)	ENOG410Y90W(-); ENOG410XNZ1(vacuolar protein sorting 52 homolog (S. cerevisiae))	PF08241.9(Methyltransf_11:Methyltransferase domain); PF13649.3(Methyltransf_25:Methyltransferase domain)
TraesCS1A02G146887	TraesCS1D02G200300		2409	419.47	388.52	193.57	132.42	383.86	382.2	206.61	128.55	283.495	275.305	AKG97234.1(hyperosmolality-gated Ca2+ permeable channel [Triticum aestivum])	GO:0005794(cellular_component:Golgi apparatus); GO:0016021(cellular_component:integral component of membrane); GO:0009506(cellular_component:plasmodesma); GO:0005886(cellular_component:plasma membrane)				COG5594(S:Function unknown)	COG5594(transmembrane protein 63C)	PF02714.12(RSN1_7TM:Calcium-dependent channel, 7TM region, putative phosphate); PF14703.3(PHM7_cyt:Cytosolic domain of 10TM putative phosphate transporter); PF13967.3(RSN1_TM:Late exocytosis, associated with Golgi transport)	sp|Q9FVQ5|CSCL1_ARATH(CSC1-like protein At1g32090 OS=Arabidopsis thaliana OX=3702 GN=At1g32090 PE=1 SV=1)
TraesCS1A02G146900	TraesCS1D02G201600		2057	461.84	315.81	218.73	264.92	358.3	299.6	270.42	270.13	315.325	299.613	XP_020159316.1(cyclin-dependent kinase E-1 [Aegilops tauschii subsp. tauschii])	GO:0006468(biological_process:protein phosphorylation); GO:0051726(biological_process:regulation of cell cycle); GO:0000166(molecular_function:nucleotide binding); GO:0004674(molecular_function:protein serine/threonine kinase activity); GO:0051301(biological_process:cell division); GO:0004672(molecular_function:protein kinase activity); GO:0004693(molecular_function:cyclin-dependent protein serin…	K02208	CDK8_11		ENOG410XPPA(T:Signal transduction mechanisms)	ENOG410XPPA(Cyclin-Dependent Kinase)	PF00069.22(Pkinase:Protein kinase domain); PF07714.14(Pkinase_Tyr:Protein tyrosine kinase)	sp|Q336M2|CDKE1_ORYSJ(Cyclin-dependent kinase E-1 OS=Oryza sativa subsp. japonica OX=39947 GN=CDKE-1 PE=2 SV=2)
TraesCS1A02G146907	TraesCS1D02G202300		2559	1024.12	1081.65	286.56	55	985.49	1219.34	215.8	87.08	611.832	626.928	XP_020186671.1(probable methyltransferase PMT21 [Aegilops tauschii subsp. tauschii])	GO:0005802(cellular_component:trans-Golgi network); GO:0008757(molecular_function:S-adenosylmethionine-dependent methyltransferase activity); GO:0016021(cellular_component:integral component of membrane); GO:0016301(molecular_function:kinase activity); GO:0005774(cellular_component:vacuolar membrane); GO:0016310(biological_process:phosphorylation); GO:0008168(molecular_function:methyltransferase …				ENOG4111CGI(S:Function unknown)	ENOG4111CGI(Methyltransferase)	PF03141.13(Methyltransf_29:Putative S-adenosyl-L-methionine-dependent methyltransferase); PF08241.9(Methyltransf_11:Methyltransferase domain); PF13649.3(Methyltransf_25:Methyltransferase domain)	sp|Q94II3|PMTL_ARATH(Probable methyltransferase PMT21 OS=Arabidopsis thaliana OX=3702 GN=ERD3 PE=2 SV=1)
TraesCS1A02G147034	TraesCS1D02G215000		3076	93.53	51.4	49.53	42.44	89.4	40.72	47.79	50.64	59.225	57.1375	XP_020195762.1(AP-3 complex subunit delta [Aegilops tauschii subsp. tauschii])	GO:0015031(biological_process:protein transport); GO:0007033(biological_process:vacuole organization); GO:0016020(cellular_component:membrane)	K12396	AP3D		ENOG410XQFB(U:Intracellular trafficking, secretion, and vesicular transport)	ENOG410XQFB(Adaptor-related protein complex 3, delta 1 subunit)	PF01602.17(Adaptin_N:Adaptin N terminal region); PF12717.4(Cnd1:non-SMC mitotic condensation complex subunit 1)	sp|Q9C744|AP3D_ARATH(AP-3 complex subunit delta OS=Arabidopsis thaliana OX=3702 GN=DELTA-ADR PE=1 SV=1)
TraesCS1A02G147050	TraesCS1D02G216600		2037	263.46	152.64	63.63	126.05	249.47	139.52	91.26	209.19	151.445	172.36	XP_020194168.1(T-complex protein 1 subunit epsilon-like [Aegilops tauschii subsp. tauschii])	GO:0005737(cellular_component:cytoplasm); GO:0006457(biological_process:protein folding); GO:0051082(molecular_function:unfolded protein binding); GO:0005524(molecular_function:ATP binding)	K09497	CCT5		COG0459(O:Posttranslational modification, protein turnover, chaperones)	COG0459(Prevents misfolding and promotes the refolding and proper assembly of unfolded polypeptides generated under stress conditions (By similarity))	PF00118.21(Cpn60_TCP1:TCP-1/cpn60 chaperonin family)	sp|P54411|TCPE2_AVESA(T-complex protein 1 subunit epsilon OS=Avena sativa OX=4498 PE=2 SV=1)
TraesCS1A02G147058	TraesCS1D02G217600		847	299	152.99	57.17	56.76	193	66.68	42	71.15	141.48	93.2075	BAJ86245.1(predicted protein [Hordeum vulgare subsp. vulgare])	GO:0005737(cellular_component:cytoplasm); GO:0006986(biological_process:response to unfolded protein); GO:0006457(biological_process:protein folding); GO:0051085(biological_process:chaperone mediated protein folding requiring cofactor); GO:0051087(molecular_function:chaperone binding); GO:0051082(molecular_function:unfolded protein binding); GO:0005759(cellular_component:mitochondrial matrix); GO…	K04078	groES, HSPE1		COG0234(O:Posttranslational modification, protein turnover, chaperones)	COG0234(Binds to cpn60 in the presence of Mg-ATP and suppresses the ATPase activity of the latter (By similarity))	PF00166.18(Cpn10:Chaperonin 10 Kd subunit)	sp|Q9M1C2|CH101_ARATH(10 kDa chaperonin 1, chloroplastic OS=Arabidopsis thaliana OX=3702 GN=CPN10-1 PE=2 SV=1)
TraesCS1A02G147124	TraesCS1D02G224400		3183	1516.45	766.76	302.88	303.62	1417.46	595.32	241.32	451.68	722.428	676.445	XP_020175051.1(importin subunit beta-1-like [Aegilops tauschii subsp. tauschii])	GO:0008565(molecular_function:protein transporter activity); GO:0034399(cellular_component:nuclear periphery); GO:0008139(molecular_function:nuclear localization sequence binding); GO:0000060(biological_process:protein import into nucleus, translocation); GO:0006886(biological_process:intracellular protein transport); GO:0031965(cellular_component:nuclear membrane); GO:0006607(biological_process:…	K14293	KPNB1, IPO1	map03013(RNA transport)	COG5215(U:Intracellular trafficking, secretion, and vesicular transport)	COG5215(Importin)	PF13513.3(HEAT_EZ:HEAT-like repeat); PF02985.19(HEAT:HEAT repeat); PF03810.16(IBN_N:Importin-beta N-terminal domain); PF14500.3(MMS19_N:Dos2-interacting transcription regulator of RNA-Pol-II)	sp|Q9FJD4|IMB1_ARATH(Importin subunit beta-1 OS=Arabidopsis thaliana OX=3702 GN=KPNB1 PE=1 SV=1)
TraesCS1A02G147153	TraesCS1D02G227300		498	1655.8	742.11	329.07	617.47	1838.2	719.59	241.34	1310.3	836.112	1027.36	XP_020173256.1(60S ribosomal protein L29-1-like [Aegilops tauschii subsp. tauschii])	GO:0003735(molecular_function:structural constituent of ribosome); GO:0002181(biological_process:cytoplasmic translation); GO:0006412(biological_process:translation); GO:0005840(cellular_component:ribosome); GO:0022625(cellular_component:cytosolic large ribosomal subunit)	K02905	RP-L29e, RPL29	map03010(Ribosome)	ENOG4112428(J:Translation, ribosomal structure and biogenesis)	ENOG4112428(ribosomal protein l29)	PF01779.14(Ribosomal_L29e:Ribosomal L29e protein family)	sp|Q9M7X7|RL291_ARATH(60S ribosomal protein L29-1 OS=Arabidopsis thaliana OX=3702 GN=RPL29A PE=1 SV=1)
TraesCS1A02G147262	TraesCS1D02G238700		2852	429.36	316.29	123.47	117.44	405.86	250.67	192.34	144.29	246.64	248.29	XP_020167587.1(conserved oligomeric Golgi complex subunit 5 [Aegilops tauschii subsp. tauschii])	GO:0006891(biological_process:intra-Golgi vesicle-mediated transport); GO:0009536(cellular_component:plastid); GO:0017119(cellular_component:Golgi transport complex)	K20292	COG5		ENOG410XWH0(S:Function unknown)	ENOG410XWH0(Component of oligomeric golgi complex 5)	PF10392.6(COG5:Golgi transport complex subunit 5)	sp|Q8C0L8|COG5_MOUSE(Conserved oligomeric Golgi complex subunit 5 OS=Mus musculus OX=10090 GN=Cog5 PE=1 SV=3)
TraesCS1A02G147276	TraesCS1D02G240100		1847	134.97	94.95	67.97	57.99	122.64	70.26	61.65	61.63	88.97	79.045	XP_020148188.1(AP-3 complex subunit mu isoform X1 [Aegilops tauschii subsp. tauschii])	GO:0030131(cellular_component:clathrin adaptor complex); GO:0009630(biological_process:gravitropism); GO:0006886(biological_process:intracellular protein transport); GO:0016192(biological_process:vesicle-mediated transport); GO:0006623(biological_process:protein targeting to vacuole)	K12398	AP3M		ENOG410XT7B(U:Intracellular trafficking, secretion, and vesicular transport)	ENOG410XT7B(adaptor-related protein complex 3, mu)	PF00928.18(Adap_comp_sub:Adaptor complexes medium subunit family); PF01217.17(Clat_adaptor_s:Clathrin adaptor complex small chain)	sp|F4I562|AP3M_ARATH(AP-3 complex subunit mu OS=Arabidopsis thaliana OX=3702 GN=AP3M PE=1 SV=1)
TraesCS1A02G147328	TraesCS1D02G245300		2026	587.74	456.63	198.77	248.21	562.77	337.74	192.02	257.64	372.837	337.543	XP_020178616.1(cyclin-dependent kinase D-1 [Aegilops tauschii subsp. tauschii])	GO:0006468(biological_process:protein phosphorylation); GO:0051726(biological_process:regulation of cell cycle); GO:0005634(cellular_component:nucleus); GO:0004674(molecular_function:protein serine/threonine kinase activity); GO:0051301(biological_process:cell division); GO:0004693(molecular_function:cyclin-dependent protein serine/threonine kinase activity); GO:0008353(molecular_function:RNA pol…	K02202	CDK7	map03022(Basal transcription factors); map03420(Nucleotide excision repair)	ENOG410XQDH(T:Signal transduction mechanisms)	ENOG410XQDH(Cyclin-Dependent Kinase)	PF00069.22(Pkinase:Protein kinase domain); PF07714.14(Pkinase_Tyr:Protein tyrosine kinase)	sp|P29620|CDKD1_ORYSJ(Cyclin-dependent kinase D-1 OS=Oryza sativa subsp. japonica OX=39947 GN=CDKD-1 PE=1 SV=1)
TraesCS1A02G147337	TraesCS1D02G246200		1864	3041.24	2105.02	1076.61	717.03	2772.44	1764.19	960.23	785.25	1734.97	1570.53	XP_020165608.1(coatomer subunit delta-1 [Aegilops tauschii subsp. tauschii])	GO:0015031(biological_process:protein transport); GO:0006890(biological_process:retrograde vesicle-mediated transport, Golgi to ER); GO:0030126(cellular_component:COPI vesicle coat); GO:0000139(cellular_component:Golgi membrane)	K20471	COPD, ARCN1, RET2		ENOG410XRH2(U:Intracellular trafficking, secretion, and vesicular transport)	ENOG410XRH2(The coatomer is a cytosolic protein complex that binds to dilysine motifs and reversibly associates with Golgi non- clathrin-coated vesicles, which further mediate biosynthetic protein transport from the ER, via the Golgi up to the trans Golgi network. Coatomer complex is required for budding from Golgi membranes, and is essential for the retrograde Golgi-to-ER transport of dilysine-t…	PF00928.18(Adap_comp_sub:Adaptor complexes medium subunit family)	sp|Q0DJA0|COPD1_ORYSJ(Coatomer subunit delta-1 OS=Oryza sativa subsp. japonica OX=39947 GN=Os05g0310800 PE=2 SV=1)
TraesCS1A02G147355	TraesCS1D02G248100		2374	110.4	68	43.68	44.37	95.52	85.46	44	43.2	66.6125	67.045	XP_020192477.1(preprotein translocase subunit SCY2, chloroplastic [Aegilops tauschii subsp. tauschii])	GO:0015031(biological_process:protein transport); GO:0009526(cellular_component:plastid envelope); GO:0016021(cellular_component:integral component of membrane); GO:0009536(cellular_component:plastid)				COG0201(U:Intracellular trafficking, secretion, and vesicular transport)	COG0201(The central subunit of the protein translocation channel SecYEG. Consists of two halves formed by TMs 1-5 and 6-10. These two domains form a lateral gate at the front which open onto the bilayer between TMs 2 and 7, and are clamped together by SecE at the back. The channel is closed by both a pore ring composed of hydrophobic SecY resides and a short helix (helix 2A) on the extracellular …	PF00344.17(SecY:SecY translocase)	sp|F4IQV7|SCY2_ARATH(Preprotein translocase subunit SCY2, chloroplastic OS=Arabidopsis thaliana OX=3702 GN=SCY2 PE=2 SV=1)
TraesCS1A02G147482	TraesCS1D02G260900		2232	805.44	620.87	507.69	574.66	806.65	767.21	519.8	723.76	627.165	704.355	XP_020194780.1(guanosine nucleotide diphosphate dissociation inhibitor 1 [Aegilops tauschii subsp. tauschii])	GO:0005093(molecular_function:Rab GDP-dissociation inhibitor activity); GO:0050790(biological_process:regulation of catalytic activity); GO:0005622(cellular_component:intracellular); GO:0015031(biological_process:protein transport); GO:0007264(biological_process:small GTPase mediated signal transduction); GO:0055114(biological_process:oxidation-reduction process); GO:0016491(molecular_function:ox…	K17255	GDI1_2		COG5044(O:Posttranslational modification, protein turnover, chaperones)	COG5044(GDP dissociation inhibitor)	PF00996.15(GDI:GDP dissociation inhibitor)	sp|Q96254|GDI1_ARATH(Guanosine nucleotide diphosphate dissociation inhibitor 1 OS=Arabidopsis thaliana OX=3702 GN=GDI1 PE=1 SV=1)
TraesCS1A02G147483	TraesCS1D02G261000		1918	767.49	542.45	503.92	436.99	686.26	646.14	500.17	416.44	562.712	562.253	XP_020194781.1(guanosine nucleotide diphosphate dissociation inhibitor 1-like [Aegilops tauschii subsp. tauschii])	GO:0005093(molecular_function:Rab GDP-dissociation inhibitor activity); GO:0050790(biological_process:regulation of catalytic activity); GO:0005622(cellular_component:intracellular); GO:0015031(biological_process:protein transport); GO:0007264(biological_process:small GTPase mediated signal transduction); GO:0055114(biological_process:oxidation-reduction process); GO:0016491(molecular_function:ox…	K17255	GDI1_2		COG5044(O:Posttranslational modification, protein turnover, chaperones)	COG5044(GDP dissociation inhibitor)	PF00996.15(GDI:GDP dissociation inhibitor)	sp|Q96254|GDI1_ARATH(Guanosine nucleotide diphosphate dissociation inhibitor 1 OS=Arabidopsis thaliana OX=3702 GN=GDI1 PE=1 SV=1)
TraesCS1A02G147539	TraesCS1D02G266600		2044	42.01	42.35	26.2	21.34	36	33.86	15	39	32.975	30.965	XP_020200155.1(protein trichome berefringence-like 7 [Aegilops tauschii subsp. tauschii])	GO:0071554(biological_process:cell wall organization or biogenesis); GO:0005794(cellular_component:Golgi apparatus); GO:0016021(cellular_component:integral component of membrane); GO:0016413(molecular_function:O-acetyltransferase activity)				ENOG410Y13E(S:Function unknown)	ENOG410Y13E(powdery mildew resistant protein 5)	PF13839.3(PC-Esterase:GDSL/SGNH-like Acyl-Esterase family found in Pmr5 and Cas1p); PF14416.3(PMR5N:PMR5 N terminal Domain)	sp|F4I037|TBL7_ARATH(Protein trichome berefringence-like 7 OS=Arabidopsis thaliana OX=3702 GN=TBL7 PE=3 SV=1)
TraesCS1A02G147626	TraesCS1D02G275600		2734	417	240.4	107.64	77.82	394.81	235.54	89.37	52	210.715	192.93	XP_020158856.1(protein transport protein SEC24 [Aegilops tauschii subsp. tauschii])	GO:0006886(biological_process:intracellular protein transport); GO:0006888(biological_process:ER to Golgi vesicle-mediated transport); GO:0030127(cellular_component:COPII vesicle coat); GO:0008270(molecular_function:zinc ion binding)				COG5028(U:Intracellular trafficking, secretion, and vesicular transport)	COG5028(SEC24 family, member)	PF04811.12(Sec23_trunk:Sec23/Sec24 trunk domain); PF04815.12(Sec23_helical:Sec23/Sec24 helical domain); PF04810.12(zf-Sec23_Sec24:Sec23/Sec24 zinc finger)	sp|Q758M7|SEC23_ASHGO(Protein transport protein SEC23 OS=Ashbya gossypii (strain ATCC 10895 / CBS 109.51 / FGSC 9923 / NRRL Y-1056) OX=284811 GN=SEC23 PE=3 SV=1)
TraesCS1A02G147722	TraesCS1D02G285200		1083	960.1	875.68	452.73	355.77	1084.28	766.51	433.34	505.14	661.07	697.317	XP_003568292.1(ras-related protein RABE1c [Brachypodium distachyon])	GO:0009306(biological_process:protein secretion); GO:0006904(biological_process:vesicle docking involved in exocytosis); GO:0005622(cellular_component:intracellular); GO:0007264(biological_process:small GTPase mediated signal transduction); GO:0005525(molecular_function:GTP binding)	K07901	RAB8A, MEL	map04144(Endocytosis)	ENOG410XPUI(U:Intracellular trafficking, secretion, and vesicular transport)	ENOG410XPUI(vesicle-mediated transport)	PF00071.19(Ras:Ras family); PF08477.10(Roc:Ras of Complex, Roc, domain of DAPkinase); PF00025.18(Arf:ADP-ribosylation factor family); PF00009.24(GTP_EFTU:Elongation factor Tu GTP binding domain); PF04670.9(Gtr1_RagA:Gtr1/RagA G protein conserved region); PF01926.20(MMR_HSR1:50S ribosome-binding GTPase)	sp|P28186|RAE1C_ARATH(Ras-related protein RABE1c OS=Arabidopsis thaliana OX=3702 GN=RABE1C PE=1 SV=1)
TraesCS1A02G147723	TraesCS1D02G285300		667	1207.04	478.72	165.27	412.48	1188.22	381.57	121.09	607.8	565.878	574.67	POF27216.1(40s ribosomal protein s15a-1 [Quercus suber])	GO:0003735(molecular_function:structural constituent of ribosome); GO:0005840(cellular_component:ribosome); GO:0006412(biological_process:translation)	K02957	RP-S15Ae, RPS15A	map03010(Ribosome)	COG0096(S:Function unknown)	COG0096(member RAS oncogene family)	PF00410.16(Ribosomal_S8:Ribosomal protein S8)	sp|P42798|R15A1_ARATH(40S ribosomal protein S15a-1 OS=Arabidopsis thaliana OX=3702 GN=RPS15AA PE=2 SV=2)
TraesCS1A02G147794	TraesCS1D02G292400		2392	74.5	46.47	49.01	100.43	70.8	66.34	54.56	67	67.6025	64.675	XP_020198624.1(TOM1-like protein 1 [Aegilops tauschii subsp. tauschii])	GO:0006886(biological_process:intracellular protein transport); GO:0005622(cellular_component:intracellular)				ENOG410Y26G(S:Function unknown)	ENOG410Y26G(gamma adaptin ear containing, arf binding protein)	PF00790.16(VHS:VHS domain); PF03127.11(GAT:GAT domain)	sp|F4KAU9|TOL7_ARATH(TOM1-like protein 7 OS=Arabidopsis thaliana OX=3702 GN=TOL7 PE=2 SV=1)
TraesCS1A02G148108	TraesCS1D02G323900		1378	556.86	365.87	219.97	172.63	485.63	310.58	202.1	201.01	328.832	299.83	XP_020200127.1(secretory carrier-associated membrane protein 3 [Aegilops tauschii subsp. tauschii])	GO:0015031(biological_process:protein transport); GO:0030658(cellular_component:transport vesicle membrane); GO:0016021(cellular_component:integral component of membrane); GO:0005886(cellular_component:plasma membrane)	K19995	SCAMP		ENOG410XSJN(U:Intracellular trafficking, secretion, and vesicular transport)	ENOG410XSJN(secretory carrier membrane protein)	PF04144.10(SCAMP:SCAMP family)	sp|Q60EA5|SCAM3_ORYSJ(Secretory carrier-associated membrane protein 3 OS=Oryza sativa subsp. japonica OX=39947 GN=SCAMP3 PE=2 SV=1)
TraesCS1A02G148207	TraesCS1D02G334400		2109	33.96	24.49	11	6	14.15	26	22	10.5	18.8625	18.1625	XP_020165318.1(probable xyloglucan glycosyltransferase 7 [Aegilops tauschii subsp. tauschii])	GO:0005794(cellular_component:Golgi apparatus); GO:0016740(molecular_function:transferase activity); GO:0016020(cellular_component:membrane)				COG1215(M:Cell wall/membrane/envelope biogenesis)	COG1215(Glycosyl transferase, family 2)	PF13641.3(Glyco_tranf_2_3:Glycosyltransferase like family 2); PF13632.3(Glyco_trans_2_3:Glycosyl transferase family group 2); PF00535.23(Glycos_transf_2:Glycosyl transferase family 2); PF13506.3(Glyco_transf_21:Glycosyl transferase family 21)	sp|Q6L538|CSLC7_ORYSJ(Probable xyloglucan glycosyltransferase 7 OS=Oryza sativa subsp. japonica OX=39947 GN=CSLC7 PE=2 SV=1)
TraesCS1A02G148281	TraesCS1D02G341900		2927	726.32	384.77	198.88	172.63	598.64	348.48	218.44	187.41	370.65	338.243	XP_020155728.1(vesicle-fusing ATPase [Aegilops tauschii subsp. tauschii])	GO:0005795(cellular_component:Golgi stack); GO:0006891(biological_process:intra-Golgi vesicle-mediated transport); GO:0048211(biological_process:Golgi vesicle docking); GO:0043001(biological_process:Golgi to plasma membrane protein transport); GO:0016887(molecular_function:ATPase activity); GO:0005524(molecular_function:ATP binding)	K06027	NSF, SEC18		COG0464(O:Posttranslational modification, protein turnover, chaperones)	COG0464(Aaa atpase)	PF00004.26(AAA:ATPase family associated with various cellular activities (AAA)); PF02359.15(CDC48_N:Cell division protein 48 (CDC48), N-terminal domain); PF07724.11(AAA_2:AAA domain (Cdc48 subfamily)); PF13245.3(AAA_19:Part of AAA domain); PF07728.11(AAA_5:AAA domain (dynein-related subfamily)); PF02933.14(CDC48_2:Cell division protein 48 (CDC48), domain 2); PF01078.18(Mg_chelatase:Magnesium chel…	sp|Q9M0Y8|NSF_ARATH(Vesicle-fusing ATPase OS=Arabidopsis thaliana OX=3702 GN=NSF PE=2 SV=2)
TraesCS1A02G148313	TraesCS1D02G345100		3311	75.4	94.74	100	149	92.41	72.2	38.88	72.25	104.785	68.935	XP_020198179.1(ABC transporter A family member 2-like [Aegilops tauschii subsp. tauschii])	GO:0042626(molecular_function:ATPase activity, coupled to transmembrane movement of substances); GO:0009536(cellular_component:plastid); GO:0043231(cellular_component:intracellular membrane-bounded organelle); GO:0006869(biological_process:lipid transport); GO:0005215(molecular_function:transporter activity); GO:0016021(cellular_component:integral component of membrane); GO:0006810(biological_pro…				ENOG410XXUP(S:Function unknown)	ENOG410XXUP((ABC) transporter)	PF00005.24(ABC_tran:ABC transporter); PF12698.4(ABC2_membrane_3:ABC-2 family transporter protein); PF13304.3(AAA_21:AAA domain, putative AbiEii toxin, Type IV TA system); PF13476.3(AAA_23:AAA domain)	sp|Q84K47|AB2A_ARATH(ABC transporter A family member 2 OS=Arabidopsis thaliana OX=3702 GN=ABCA2 PE=2 SV=1)
TraesCS1A02G148395	TraesCS1D02G353300		2115	505.9	374.69	214.94	303.83	476.63	381.25	222.04	392.69	349.84	368.152	XP_020168471.1(serine/threonine protein kinase OSK1 isoform X1 [Aegilops tauschii subsp. tauschii])	GO:0005737(cellular_component:cytoplasm); GO:0006468(biological_process:protein phosphorylation); GO:0005634(cellular_component:nucleus); GO:0004674(molecular_function:protein serine/threonine kinase activity); GO:0035556(biological_process:intracellular signal transduction); GO:0005524(molecular_function:ATP binding)	K07198	PRKAA, AMPK	map04714(Thermogenesis)	COG0515(T:Signal transduction mechanisms)	COG0515(Serine Threonine protein kinase)	PF00069.22(Pkinase:Protein kinase domain); PF07714.14(Pkinase_Tyr:Protein tyrosine kinase); PF02149.16(KA1:Kinase associated domain 1); PF14531.3(Kinase-like:Kinase-like); PF16579.2(AdenylateSensor:Adenylate sensor of SNF1-like protein kinase); PF01163.19(RIO1:RIO1 family)	sp|Q852Q2|OSK1_ORYSJ(Serine/threonine protein kinase OSK1 OS=Oryza sativa subsp. japonica OX=39947 GN=OSK1 PE=1 SV=1)
TraesCS1A02G148537	TraesCS1D02G368100		1054	269	267	351	247.26	307	298	355	591	283.565	387.75	XP_020177280.1(vesicle transport v-SNARE 13-like [Aegilops tauschii subsp. tauschii])	GO:0005794(cellular_component:Golgi apparatus); GO:0006891(biological_process:intra-Golgi vesicle-mediated transport); GO:0016021(cellular_component:integral component of membrane); GO:0006888(biological_process:ER to Golgi vesicle-mediated transport); GO:0006896(biological_process:Golgi to vacuole transport); GO:0005829(cellular_component:cytosol); GO:0031902(cellular_component:late endosome mem…	K08493	VTI1	map04130(SNARE interactions in vesicular transport)	ENOG4111J90(U:Intracellular trafficking, secretion, and vesicular transport)	ENOG4111J90(vesicle transport through interaction with t-SNAREs)	PF12352.5(V-SNARE_C:Snare region anchored in the vesicle membrane C-terminus); PF05008.12(V-SNARE:Vesicle transport v-SNARE protein N-terminus); PF03908.10(Sec20:Sec20)	sp|Q9LVP9|VTI13_ARATH(Vesicle transport v-SNARE 13 OS=Arabidopsis thaliana OX=3702 GN=VTI13 PE=2 SV=1)
TraesCS1A02G148538	TraesCS1D02G368200		915	85.01	74.01	57.01	33.82	97.09	67.71	55	135.88	62.4625	88.92	XP_020177287.1(vesicle transport v-SNARE 11-like [Aegilops tauschii subsp. tauschii])	GO:0005794(cellular_component:Golgi apparatus); GO:0006891(biological_process:intra-Golgi vesicle-mediated transport); GO:0016021(cellular_component:integral component of membrane); GO:0006888(biological_process:ER to Golgi vesicle-mediated transport); GO:0006896(biological_process:Golgi to vacuole transport); GO:0005829(cellular_component:cytosol); GO:0031902(cellular_component:late endosome mem…	K08493	VTI1	map04130(SNARE interactions in vesicular transport)	ENOG4111J90(U:Intracellular trafficking, secretion, and vesicular transport)	ENOG4111J90(vesicle transport through interaction with t-SNAREs)	PF12352.5(V-SNARE_C:Snare region anchored in the vesicle membrane C-terminus); PF05008.12(V-SNARE:Vesicle transport v-SNARE protein N-terminus)	sp|Q9SEL6|VTI11_ARATH(Vesicle transport v-SNARE 11 OS=Arabidopsis thaliana OX=3702 GN=VTI11 PE=1 SV=2)
TraesCS1A02G148744	TraesCS1D02G389000		315	109.77	80.71	43.86	87	142.75	101.81	43	123.89	80.335	102.862	XP_020169266.1(ER membrane protein complex subunit 6 [Aegilops tauschii subsp. tauschii])	GO:0034975(biological_process:protein folding in endoplasmic reticulum); GO:0072546(cellular_component:ER membrane protein complex); GO:0000045(biological_process:autophagosome assembly)				ENOG4111QZA(S:Function unknown); ENOG4111989(S:Function unknown)	ENOG4111QZA(ER membrane protein complex subunit 6); ENOG4111989(-)	PF07019.9(Rab5ip:Rab5-interacting protein (Rab5ip))	sp|Q3ZCG8|EMC6_BOVIN(ER membrane protein complex subunit 6 OS=Bos taurus OX=9913 GN=EMC6 PE=3 SV=1)
TraesCS1A02G148905	TraesCS1D02G405400		570	2742.95	1267.93	547.03	821.57	2329.9	1194.85	512.9	1260.61	1344.87	1324.57	XP_020185819.1(ubiquitin-40S ribosomal protein S27a-like [Aegilops tauschii subsp. tauschii])	GO:0005737(cellular_component:cytoplasm); GO:0005794(cellular_component:Golgi apparatus); GO:0022627(cellular_component:cytosolic small ribosomal subunit); GO:0005634(cellular_component:nucleus); GO:0030529(cellular_component:intracellular ribonucleoprotein complex); GO:0003735(molecular_function:structural constituent of ribosome); GO:0043229(cellular_component:intracellular organelle); GO:00468…	K02977	RP-S27Ae, RPS27A	map03010(Ribosome)	COG1998(J:Translation, ribosomal structure and biogenesis); COG5272(O:Posttranslational modification, protein turnover, chaperones)	COG1998(30S ribosomal protein S27Ae); COG5272(ubiquitin)	PF00240.20(ubiquitin:Ubiquitin family); PF01599.16(Ribosomal_S27:Ribosomal protein S27a); PF11976.5(Rad60-SLD:Ubiquitin-2 like Rad60 SUMO-like); PF14560.3(Ubiquitin_2:Ubiquitin-like domain); PF13881.3(Rad60-SLD_2:Ubiquitin-2 like Rad60 SUMO-like)	sp|P0CG86|RS271_HORVU(Ubiquitin-40S ribosomal protein S27a OS=Hordeum vulgare OX=4513 GN=MUB1 PE=3 SV=1)
TraesCS1A02G149793	TraesCS2A02G041300		2513	180.29	105.55	55.18	78.28	154.32	129.3	68.07	72.04	104.825	105.933	XP_020192679.1(fatty acid amide hydrolase-like [Aegilops tauschii subsp. tauschii])	GO:0005794(cellular_component:Golgi apparatus); GO:0005783(cellular_component:endoplasmic reticulum); GO:0005774(cellular_component:vacuolar membrane); GO:0042742(biological_process:defense response to bacterium); GO:0070291(biological_process:N-acylethanolamine metabolic process); GO:0047412(molecular_function:N-(long-chain-acyl)ethanolamine deacylase activity); GO:0005886(cellular_component:pla…				COG0154(J:Translation, ribosomal structure and biogenesis)	COG0154(Allows the formation of correctly charged Gln-tRNA(Gln) through the transamidation of misacylated Glu-tRNA(Gln) in organisms which lack glutaminyl-tRNA synthetase. The reaction takes place in the presence of glutamine and ATP through an activated gamma-phospho-Glu-tRNA(Gln) (By similarity))	PF01425.18(Amidase:Amidase)	sp|Q7XJJ7|FAAH_ARATH(Fatty acid amide hydrolase OS=Arabidopsis thaliana OX=3702 GN=FAAH PE=1 SV=1)
TraesCS1A02G149985	TraesCS2A02G061000		2478	130.28	81.69	58.61	39.01	111.12	62.66	57.22	58.8	77.3975	72.45	EMS45373.1(putative protein transport Sec1a [Triticum urartu])	GO:0015031(biological_process:protein transport); GO:0006904(biological_process:vesicle docking involved in exocytosis)	K15292	STXBP1, MUNC18-1		COG5158(U:Intracellular trafficking, secretion, and vesicular transport)	COG5158(Vacuolar Protein)	PF00995.20(Sec1:Sec1 family)	sp|Q7XWP3|SEC1A_ORYSJ(Probable protein transport Sec1a OS=Oryza sativa subsp. japonica OX=39947 GN=Os04g0252400 PE=3 SV=2)
TraesCS1A02G150224	TraesCS2A02G085000		3994	281.43	267.96	187.64	169.81	263.15	246.41	241.71	148.14	226.71	224.852	XP_020190697.1(uncharacterized protein LOC109776463 isoform X1 [Aegilops tauschii subsp. tauschii])	GO:0005737(cellular_component:cytoplasm); GO:0016192(biological_process:vesicle-mediated transport); GO:0016021(cellular_component:integral component of membrane); GO:0005096(molecular_function:GTPase activator activity); GO:0017137(molecular_function:Rab GTPase binding); GO:0019905(molecular_function:syntaxin binding); GO:0005886(cellular_component:plasma membrane); GO:0017157(biological_process…	K08518	STXBP5, SRO7_77		ENOG410XS6Z(S:Function unknown)	ENOG410XS6Z(Lethal giant larvae homolog)	PF12894.4(ANAPC4_WD40:Anaphase-promoting complex subunit 4 WD40 domain); PF00957.18(Synaptobrevin:Synaptobrevin)	sp|Q5DQR4|STB5L_MOUSE(Syntaxin-binding protein 5-like OS=Mus musculus OX=10090 GN=Stxbp5l PE=1 SV=1)
TraesCS1A02G150310	TraesCS2A02G094200		1130	6341.14	3670.88	1576.02	2765.64	6624.34	3208.73	1553.61	3895.01	3588.42	3820.42	XP_020195452.1(60S ribosomal protein L19-1-like isoform X1 [Aegilops tauschii subsp. tauschii])	GO:0005840(cellular_component:ribosome); GO:0022625(cellular_component:cytosolic large ribosomal subunit); GO:0005739(cellular_component:mitochondrion); GO:0030529(cellular_component:intracellular ribonucleoprotein complex); GO:0003735(molecular_function:structural constituent of ribosome); GO:0006412(biological_process:translation)	K02885	RP-L19e, RPL19	map03010(Ribosome)	COG2147(J:Translation, ribosomal structure and biogenesis)	COG2147(ribosomal protein L19)	PF01280.17(Ribosomal_L19e:Ribosomal protein L19e)	sp|Q9LUQ6|RL192_ARATH(60S ribosomal protein L19-2 OS=Arabidopsis thaliana OX=3702 GN=RPL19B PE=2 SV=1)
TraesCS1A02G150352	TraesCS2A02G098600		3301	13.18	18.34	7	32.42	17.85	26.39	12.24	44.35	17.735	25.2075	XP_020184500.1(RINT1-like protein MAG2L [Aegilops tauschii subsp. tauschii])	GO:0005783(cellular_component:endoplasmic reticulum); GO:0048193(biological_process:Golgi vesicle transport)	K20474	RINT1, TIP20		ENOG410XZD1(S:Function unknown); COG0595(S:Function unknown)	ENOG410XZD1(RAD50 interactor 1); COG0595(Metallo-Beta-Lactamase)	PF04437.10(RINT1_TIP1:RINT-1 / TIP-1 family)	sp|Q8GXP1|MAG2L_ARATH(RINT1-like protein MAG2L OS=Arabidopsis thaliana OX=3702 GN=MAG2L PE=2 SV=1)
TraesCS1A02G150375	TraesCS2A02G100900		1079	43	19	47	30	51.89	19	23.34	31	34.75	31.3075	XP_020174266.1(thioredoxin-like 1-1, chloroplastic [Aegilops tauschii subsp. tauschii])	GO:0006662(biological_process:glycerol ether metabolic process); GO:0006457(biological_process:protein folding); GO:0015035(molecular_function:protein disulfide oxidoreductase activity); GO:0005623(cellular_component:cell); GO:0016671(molecular_function:oxidoreductase activity, acting on a sulfur group of donors, disulfide as acceptor); GO:0045454(biological_process:cell redox homeostasis); GO:00…				COG0526(O:Posttranslational modification, protein turnover, chaperones)	COG0526(Thioredoxin)	PF00085.17(Thioredoxin:Thioredoxin)	sp|Q6Z4N3|TRL11_ORYSJ(Thioredoxin-like 1-1, chloroplastic OS=Oryza sativa subsp. japonica OX=39947 GN=Os07g0684100 PE=2 SV=1)
TraesCS1A02G150409	TraesCS2A02G104500		3036	563.98	460.99	179.53	251.71	646.59	510.9	218.34	224.76	364.053	400.147	XP_020186130.1(serine/threonine-protein kinase AtPK2/AtPK19-like [Aegilops tauschii subsp. tauschii])	GO:0005737(cellular_component:cytoplasm); GO:0006468(biological_process:protein phosphorylation); GO:0005634(cellular_component:nucleus); GO:0004674(molecular_function:protein serine/threonine kinase activity); GO:0035556(biological_process:intracellular signal transduction); GO:0005524(molecular_function:ATP binding)	K04688	RPS6KB	map05225(Hepatocellular carcinoma); map05165(Human papillomavirus infection); map05226(Gastric cancer); map05163(Human cytomegalovirus infection); map04714(Thermogenesis)	ENOG410XNPH(T:Signal transduction mechanisms)	ENOG410XNPH(protein serine/threonine kinase activity)	PF00069.22(Pkinase:Protein kinase domain); PF07714.14(Pkinase_Tyr:Protein tyrosine kinase); PF14531.3(Kinase-like:Kinase-like); PF06293.11(Kdo:Lipopolysaccharide kinase (Kdo/WaaP) family); PF01636.20(APH:Phosphotransferase enzyme family); PF00433.21(Pkinase_C:Protein kinase C terminal domain)	sp|Q39030|KPK2_ARATH(Serine/threonine-protein kinase AtPK2/AtPK19 OS=Arabidopsis thaliana OX=3702 GN=ATPK2 PE=1 SV=2)
TraesCS1A02G150451	TraesCS2A02G108900		1130	4836.77	2693.12	1226.89	2193.78	4809.58	2430.35	1079.41	3539.7	2737.64	2964.76	XP_020195452.1(60S ribosomal protein L19-1-like isoform X1 [Aegilops tauschii subsp. tauschii])	GO:0003735(molecular_function:structural constituent of ribosome); GO:0030529(cellular_component:intracellular ribonucleoprotein complex); GO:0006412(biological_process:translation); GO:0005739(cellular_component:mitochondrion); GO:0022625(cellular_component:cytosolic large ribosomal subunit)	K02885	RP-L19e, RPL19	map03010(Ribosome)	COG2147(J:Translation, ribosomal structure and biogenesis)	COG2147(ribosomal protein L19)	PF01280.17(Ribosomal_L19e:Ribosomal protein L19e)	sp|Q9LUQ6|RL192_ARATH(60S ribosomal protein L19-2 OS=Arabidopsis thaliana OX=3702 GN=RPL19B PE=2 SV=1)
TraesCS1A02G150467	TraesCS2A02G110500		423	707.58	359.69	180.01	530.98	768.64	369.01	158.38	1147.17	444.565	610.8	EMS62348.1(60S ribosomal protein L22-2 [Triticum urartu])	GO:0003735(molecular_function:structural constituent of ribosome); GO:0002181(biological_process:cytoplasmic translation); GO:0006412(biological_process:translation); GO:0005840(cellular_component:ribosome); GO:0022625(cellular_component:cytosolic large ribosomal subunit)	K02891	RP-L22e, RPL22	map03010(Ribosome)	ENOG4111UVJ(J:Translation, ribosomal structure and biogenesis)	ENOG4111UVJ(Ribosomal protein)	PF01776.14(Ribosomal_L22e:Ribosomal L22e protein family)	sp|Q9M9W1|RL222_ARATH(60S ribosomal protein L22-2 OS=Arabidopsis thaliana OX=3702 GN=RPL22B PE=2 SV=1)
TraesCS1A02G150643	TraesCS2A02G128300		2102	88.02	44.86	38.21	48.64	83.26	35.43	40.64	81.35	54.9325	60.17	BAJ96736.1(predicted protein, partial [Hordeum vulgare subsp. vulgare])	GO:0005794(cellular_component:Golgi apparatus); GO:0005802(cellular_component:trans-Golgi network); GO:0006486(biological_process:protein glycosylation); GO:0097503(biological_process:sialylation); GO:0016021(cellular_component:integral component of membrane); GO:0009860(biological_process:pollen tube growth); GO:0009311(biological_process:oligosaccharide metabolic process); GO:0000139(cellular_c…				ENOG410XT8P(S:Function unknown)	ENOG410XT8P(Transferase)	PF00777.15(Glyco_transf_29:Glycosyltransferase family 29 (sialyltransferase))	sp|Q2R2B1|STLP5_ORYSJ(Sialyltransferase-like protein 5 OS=Oryza sativa subsp. japonica OX=39947 GN=STLP5 PE=2 SV=1)
TraesCS1A02G150807	TraesCS2A02G145500		1090	568.88	315.92	196.49	190.07	597.78	342.36	179.15	263.31	317.84	345.65	XP_020159450.1(trafficking protein particle complex subunit 3 [Aegilops tauschii subsp. tauschii])	GO:0005737(cellular_component:cytoplasm); GO:0006888(biological_process:ER to Golgi vesicle-mediated transport)	K20302	TRAPPC3, BET3		ENOG410Z1VV(U:Intracellular trafficking, secretion, and vesicular transport)	ENOG410Z1VV(trafficking protein particle complex)	PF04051.13(TRAPP:Transport protein particle (TRAPP) component)	sp|Q5ZI57|TPPC3_CHICK(Trafficking protein particle complex subunit 3 OS=Gallus gallus OX=9031 GN=TRAPPC3 PE=2 SV=1)
TraesCS1A02G150812	TraesCS2A02G146000		801	464.54	189.23	179.71	212	459.5	177	135	356.56	261.37	282.015	XP_020169444.1(10 kDa chaperonin, mitochondrial-like [Aegilops tauschii subsp. tauschii])	GO:0005737(cellular_component:cytoplasm); GO:0006986(biological_process:response to unfolded protein); GO:0006457(biological_process:protein folding); GO:0051085(biological_process:chaperone mediated protein folding requiring cofactor); GO:0051087(molecular_function:chaperone binding); GO:0051082(molecular_function:unfolded protein binding); GO:0005759(cellular_component:mitochondrial matrix); GO…	K04078	groES, HSPE1		COG0234(O:Posttranslational modification, protein turnover, chaperones)	COG0234(Binds to cpn60 in the presence of Mg-ATP and suppresses the ATPase activity of the latter (By similarity))	PF00166.18(Cpn10:Chaperonin 10 Kd subunit)	sp|P34893|CH10_ARATH(10 kDa chaperonin, mitochondrial OS=Arabidopsis thaliana OX=3702 GN=CPN10 PE=1 SV=1)
TraesCS1A02G150825	TraesCS2A02G147400		1159	935.07	526.61	325.67	590.24	858.32	514.61	302.68	947.98	594.398	655.898	XP_020165306.1(eukaryotic translation initiation factor 6-2 [Aegilops tauschii subsp. tauschii])	GO:0042273(biological_process:ribosomal large subunit biogenesis); GO:0000460(biological_process:maturation of 5.8S rRNA); GO:0005730(cellular_component:nucleolus); GO:0005829(cellular_component:cytosol); GO:0030687(cellular_component:preribosome, large subunit precursor); GO:0000054(biological_process:ribosomal subunit export from nucleus); GO:0042256(biological_process:mature ribosome assembly)…	K03264	EIF6	map03008(Ribosome biogenesis in eukaryotes)	COG1976(J:Translation, ribosomal structure and biogenesis)	COG1976(Binds to the 60S ribosomal subunit and prevents its association with the 40S ribosomal subunit to form the 80S initiation complex in the cytoplasm)	PF01912.15(eIF-6:eIF-6 family)	sp|Q9M060|IF62_ARATH(Eukaryotic translation initiation factor 6-2 OS=Arabidopsis thaliana OX=3702 GN=EIF6-2 PE=2 SV=1)
TraesCS1A02G150846	TraesCS2A02G149700		1396	337.98	336.49	229.82	133.07	377.91	319.55	212	180.02	259.34	272.37	AFQ60147.1(NPSN13 [Triticum aestivum])	GO:0005794(cellular_component:Golgi apparatus); GO:0006891(biological_process:intra-Golgi vesicle-mediated transport); GO:0006888(biological_process:ER to Golgi vesicle-mediated transport); GO:0005829(cellular_component:cytosol); GO:0016021(cellular_component:integral component of membrane); GO:0031902(cellular_component:late endosome membrane); GO:0006623(biological_process:protein targeting to …	K08494	NSPN		ENOG411023C(S:Function unknown)	ENOG411023C(novel plant snare)	PF03908.10(Sec20:Sec20); PF12352.5(V-SNARE_C:Snare region anchored in the vesicle membrane C-terminus)	sp|Q9LRP1|NPS13_ARATH(Novel plant SNARE 13 OS=Arabidopsis thaliana OX=3702 GN=NPSN13 PE=1 SV=1)
TraesCS1A02G150915	TraesCS2A02G156800		929	135	401	211.18	152	130	390.56	139	149	224.795	202.14	XP_020192313.1(E3 ubiquitin-protein ligase RDUF1-like [Aegilops tauschii subsp. tauschii])	GO:0016567(biological_process:protein ubiquitination); GO:0006511(biological_process:ubiquitin-dependent protein catabolic process); GO:0044267(biological_process:cellular protein metabolic process)				ENOG41121N2(O:Posttranslational modification, protein turnover, chaperones)	ENOG41121N2(zinc ion binding)	PF13639.3(zf-RING_2:Ring finger domain); PF13923.3(zf-C3HC4_2:Zinc finger, C3HC4 type (RING finger)); PF00097.22(zf-C3HC4:Zinc finger, C3HC4 type (RING finger)); PF17123.2(zf-RING_11:RING-like zinc finger); PF13445.3(zf-RING_UBOX:RING-type zinc-finger); PF12678.4(zf-rbx1:RING-H2 zinc finger domain); PF13920.3(zf-C3HC4_3:Zinc finger, C3HC4 type (RING finger)); PF14447.3(Prok-RING_4:Prokaryotic RIN…	sp|Q8LPN7|RNG1L_ARATH(E3 ubiquitin-protein ligase RING1-like OS=Arabidopsis thaliana OX=3702 GN=At3g19950 PE=1 SV=1)
TraesCS1A02G150982	TraesCS2A02G163700		1182	928.25	411.54	240.77	424.01	924.71	352.36	236.53	725.46	501.142	559.765	XP_020190823.1(40S ribosomal protein S6-2-like [Aegilops tauschii subsp. tauschii])	GO:0003735(molecular_function:structural constituent of ribosome); GO:0005840(cellular_component:ribosome); GO:0006412(biological_process:translation)	K02991;K14498	RP-S6e, RPS6;SNRK2	map03010(Ribosome); map04016(MAPK signaling pathway - plant); map04075(Plant hormone signal transduction); map04714(Thermogenesis)	COG2125(J:Translation, ribosomal structure and biogenesis)	COG2125(40s ribosomal protein s6)	PF01092.16(Ribosomal_S6e:Ribosomal protein S6e)	sp|Q9M3V8|RS6_ASPOF(40S ribosomal protein S6 OS=Asparagus officinalis OX=4686 GN=rps6 PE=2 SV=1)
TraesCS1A02G150994	TraesCS2A02G165000		443	440.98	283.24	113.52	155.01	405.57	291.33	132.99	304.69	248.188	283.645	XP_003562676.3(uncharacterized protein LOC100821475 [Brachypodium distachyon])	GO:0016021(cellular_component:integral component of membrane); GO:0005789(cellular_component:endoplasmic reticulum membrane)				ENOG410Z9RD(S:Function unknown); ENOG4111JAW(S:Function unknown)	ENOG410Z9RD(May be involved in N-glycosylation through its association with N-oligosaccharyl transferase (By similarity)); ENOG4111JAW(Polymerase (DNA-directed), delta interacting protein 3)	PF10215.6(Ost4:Oligosaccaryltransferase)	sp|C7J4U3|OST4A_ORYSJ(Dolichyl-diphosphooligosaccharide--protein glycosyltransferase subunit 4A OS=Oryza sativa subsp. japonica OX=39947 GN=OST4A PE=3 SV=1)
TraesCS1A02G151002	TraesCS2A02G165800		2412	121	58.51	32.22	16	87.75	50	32.28	49	56.9325	54.7575	XP_020181829.1(CDPK-related kinase 5-like [Aegilops tauschii subsp. tauschii])	GO:0005737(cellular_component:cytoplasm); GO:0006468(biological_process:protein phosphorylation); GO:0018105(biological_process:peptidyl-serine phosphorylation); GO:0004683(molecular_function:calmodulin-dependent protein kinase activity); GO:0005634(cellular_component:nucleus); GO:0009738(biological_process:abscisic acid-activated signaling pathway); GO:0009931(molecular_function:calcium-dependen…				ENOG410XRMJ(T:Signal transduction mechanisms)	ENOG410XRMJ(calcium-dependent protein kinase)	PF00069.22(Pkinase:Protein kinase domain); PF07714.14(Pkinase_Tyr:Protein tyrosine kinase); PF06293.11(Kdo:Lipopolysaccharide kinase (Kdo/WaaP) family); PF14531.3(Kinase-like:Kinase-like)	sp|Q9SCS2|CAMK5_ARATH(CDPK-related kinase 5 OS=Arabidopsis thaliana OX=3702 GN=CRK5 PE=2 SV=1)
TraesCS1A02G151183	TraesCS2A02G184000		941	354	191	47	83	392	193	62	229.26	168.75	219.065	EMS54342.1(40S ribosomal protein S13-1 [Triticum urartu])	GO:0070181(molecular_function:small ribosomal subunit rRNA binding); GO:0005840(cellular_component:ribosome); GO:0005730(cellular_component:nucleolus); GO:0003735(molecular_function:structural constituent of ribosome); GO:0006412(biological_process:translation); GO:0022627(cellular_component:cytosolic small ribosomal subunit)	K02953	RP-S13e, RPS13	map03010(Ribosome)	COG0184(J:Translation, ribosomal structure and biogenesis)	COG0184(Forms an intersubunit bridge (bridge B4) with the 23S rRNA of the 50S subunit in the ribosome (By similarity))	PF08069.9(Ribosomal_S13_N:Ribosomal S13/S15 N-terminal domain); PF00312.19(Ribosomal_S15:Ribosomal protein S15)	sp|Q69UI2|RS131_ORYSJ(40S ribosomal protein S13-1 OS=Oryza sativa subsp. japonica OX=39947 GN=Os08g0117200 PE=3 SV=2)
TraesCS1A02G151191	TraesCS2A02G184800		1753	132.29	68.07	42.4	26.9	103.71	56.15	37.89	23.69	67.415	55.36	XP_020179474.1(CMP-sialic acid transporter 2 [Aegilops tauschii subsp. tauschii])	GO:0015992(biological_process:proton transport); GO:0016021(cellular_component:integral component of membrane); GO:0005802(cellular_component:trans-Golgi network); GO:0008643(biological_process:carbohydrate transport); GO:0005351(molecular_function:sugar:proton symporter activity); GO:0000139(cellular_component:Golgi membrane); GO:0005768(cellular_component:endosome)	K15272	SLC35A1_2_3		COG0697(E:Amino acid transport and metabolism); COG0697(G:Carbohydrate transport and metabolism)	COG0697(membrane); COG0697(membrane)	PF04142.12(Nuc_sug_transp:Nucleotide-sugar transporter); PF08449.8(UAA:UAA transporter family); PF00892.17(EamA:EamA-like transporter family)	sp|Q6ZL17|CSTR2_ORYSJ(CMP-sialic acid transporter 2 OS=Oryza sativa subsp. japonica OX=39947 GN=CSTLP2 PE=2 SV=1)
TraesCS1A02G151200	TraesCS2A02G185700		3926	952.52	474.39	258.88	113.75	873.61	364.99	185.94	211.39	449.885	408.983	XP_020148326.1(importin-5-like [Aegilops tauschii subsp. tauschii])	GO:0008565(molecular_function:protein transporter activity); GO:0034399(cellular_component:nuclear periphery); GO:0008139(molecular_function:nuclear localization sequence binding); GO:0000060(biological_process:protein import into nucleus, translocation); GO:0031965(cellular_component:nuclear membrane); GO:0006607(biological_process:NLS-bearing protein import into nucleus); GO:0005737(cellular_co…	K20222	IPO5, KPNB3, RANBP5		ENOG410XQAJ(U:Intracellular trafficking, secretion, and vesicular transport)	ENOG410XQAJ(Importin)	PF13513.3(HEAT_EZ:HEAT-like repeat); PF02985.19(HEAT:HEAT repeat); PF13646.3(HEAT_2:HEAT repeats); PF12755.4(Vac14_Fab1_bd:Vacuolar 14 Fab1-binding region); PF12717.4(Cnd1:non-SMC mitotic condensation complex subunit 1); PF08167.9(RIX1:rRNA processing/ribosome biogenesis); PF01602.17(Adaptin_N:Adaptin N terminal region); PF00514.20(Arm:Armadillo/beta-catenin-like repeat)	sp|Q8BKC5|IPO5_MOUSE(Importin-5 OS=Mus musculus OX=10090 GN=Ipo5 PE=1 SV=3)
TraesCS1A02G151217	TraesCS2A02G187400		1089	3	51	91	350.51	6	45	105	445.22	123.877	150.305	XP_020178940.1(probable cysteine protease RD19D [Aegilops tauschii subsp. tauschii])	GO:0005764(cellular_component:lysosome); GO:0051603(biological_process:proteolysis involved in cellular protein catabolic process); GO:0004197(molecular_function:cysteine-type endopeptidase activity); GO:0005615(cellular_component:extracellular space)	K01373	CTSF		COG4870(O:Posttranslational modification, protein turnover, chaperones)	COG4870(cathepsin)	PF00112.20(Peptidase_C1:Papain family cysteine protease); PF08246.9(Inhibitor_I29:Cathepsin propeptide inhibitor domain (I29))	sp|Q8VYS0|RD19D_ARATH(Probable cysteine protease RD19D OS=Arabidopsis thaliana OX=3702 GN=RD19D PE=2 SV=1)
TraesCS1A02G151320	TraesCS2A02G197700		1747	121.49	69	98	62	105.55	103.57	47	93	87.6225	87.28	XP_020151097.1(vacuole membrane protein KMS2-like isoform X1 [Aegilops tauschii subsp. tauschii])	GO:0007030(biological_process:Golgi organization); GO:0005783(cellular_component:endoplasmic reticulum); GO:0007029(biological_process:endoplasmic reticulum organization); GO:0016021(cellular_component:integral component of membrane); GO:0006887(biological_process:exocytosis); GO:0010506(biological_process:regulation of autophagy); GO:0000407(cellular_component:pre-autophagosomal structure)	K21248	VMP1		ENOG410XQHA(S:Function unknown); ENOG410YCRG(S:Function unknown)	ENOG410XQHA(vacuole membrane protein); ENOG410YCRG(SNARE associated Golgi protein)	PF09335.8(SNARE_assoc:SNARE associated Golgi protein)	sp|F4I8Q7|KMS2_ARATH(Vacuole membrane protein KMS2 OS=Arabidopsis thaliana OX=3702 GN=KMS2 PE=1 SV=1)
TraesCS1A02G151461	TraesCS2A02G212100		1502	817.86	490.55	360.99	335.37	786.44	528.48	385.71	429.94	501.192	532.643	XP_020177634.1(probable V-type proton ATPase subunit H [Aegilops tauschii subsp. tauschii])	GO:0005794(cellular_component:Golgi apparatus); GO:0000325(cellular_component:plant-type vacuole); GO:0015991(biological_process:ATP hydrolysis coupled proton transport); GO:0000221(cellular_component:vacuolar proton-transporting V-type ATPase, V1 domain); GO:0046961(molecular_function:proton-transporting ATPase activity, rotational mechanism); GO:0005886(cellular_component:plasma membrane); GO:0…	K02144	ATPeV1H	map04145(Phagosome); map05165(Human papillomavirus infection); map00190(Oxidative phosphorylation)	COG5231(C:Energy production and conversion)	COG5231(subunit (H)	PF03224.11(V-ATPase_H_N:V-ATPase subunit H); PF11698.5(V-ATPase_H_C:V-ATPase subunit H); PF04869.11(Uso1_p115_head:Uso1 / p115 like vesicle tethering protein, head region)	sp|Q84ZC0|VATH_ORYSJ(Probable V-type proton ATPase subunit H OS=Oryza sativa subsp. japonica OX=39947 GN=Os07g0549700 PE=2 SV=1)
TraesCS1A02G151679	TraesCS2A02G234700		2949	361.8	323.93	197.86	142.38	326.04	255.24	194.71	160.45	256.493	234.11	XP_020151584.1(protein GRIP [Aegilops tauschii subsp. tauschii])	GO:0000042(biological_process:protein targeting to Golgi); GO:0007131(biological_process:reciprocal meiotic recombination); GO:0005622(cellular_component:intracellular); GO:0000795(cellular_component:synaptonemal complex)				ENOG410XSCF(S:Function unknown)	ENOG410XSCF(-)	PF01465.17(GRIP:GRIP domain)	sp|Q8S2T0|GRIP_ARATH(Protein GRIP OS=Arabidopsis thaliana OX=3702 GN=GRIP PE=1 SV=2)

## Sheet: Sheet2
Additional file 6/sheet 2; Intracellular trafficking, secretion, and vesicular transport related DEGs.
gene_id	gene_name	description	length	Control_10day	Control_14day	Control_20day	Control_30day	Shannong33_10day	Shannong33_14day	Shannong33_20day	Shannong33_30day	Control	Shannong33	nr	go	KO_id	KO_name	paths	cog	cog_description	pfam	swissprot	entrez
TraesCS1A02G002500	TraesCS1A02G002500		4668	466.6	306	140	115	351.92	273.01	142	81	256.9	211.982	XP_020149358.1(putative phospholipid-transporting ATPase 9 [Aegilops tauschii subsp. tauschii])		K01530;K14802	E7.6.2.1;DRS2, ATP8A		ENOG410XPYK(U:Intracellular trafficking, secretion, and vesicular transport); COG0474(P:Inorganic ion transport and metabolism)	ENOG410XPYK(Phospholipid-transporting atpase); COG0474(P-type atpase)	PF16212.2(PhoLip_ATPase_C:Phospholipid-translocating P-type ATPase C-terminal); PF16209.2(PhoLip_ATPase_N:Phospholipid-translocating ATPase N-terminal); PF00702.23(Hydrolase:haloacid dehalogenase-like hydrolase); PF00122.17(E1-E2_ATPase:E1-E2 ATPase); PF13246.3(Cation_ATPase:Cation transport ATPase (P-type))	sp|Q9SX33|ALA9_ARATH(Putative phospholipid-transporting ATPase 9 OS=Arabidopsis thaliana OX=3702 GN=ALA9 PE=3 SV=1)
TraesCS1A02G005900	TraesCS1A02G005900		1331	136.01	129.05	120.99	153.76	142.05	140.2	114.05	138.19	134.952	133.623	XP_020165029.1(charged multivesicular body protein 5-like [Aegilops tauschii subsp. tauschii])		K12198	CHMP5, VPS60	map04144(Endocytosis); map04217(Necroptosis)	ENOG410XPDA(U:Intracellular trafficking, secretion, and vesicular transport)	ENOG410XPDA(Charged multivesicular body protein)	PF03357.18(Snf7:Snf7)	sp|Q9LPN5|VP601_ARATH(Vacuolar protein sorting-associated protein 60.1 OS=Arabidopsis thaliana OX=3702 GN=VPS60-1 PE=1 SV=1)
TraesCS1A02G011800	TraesCS1A02G011800		1824	66	73	45	56	66	70	31	97	60	66	BAJ88773.1(predicted protein [Hordeum vulgare subsp. vulgare])					ENOG410XQR0(S:Function unknown); ENOG410XQWC(U:Intracellular trafficking, secretion, and vesicular transport); ENOG410ZK55(U:Intracellular trafficking, secretion, and vesicular transport)	ENOG410XQR0(inverted formin, FH2 and WH2 domain containing); ENOG410XQWC(Formin 2); ENOG410ZK55(Formin Homology 2 Domain)	PF02181.20(FH2:Formin Homology 2 Domain)	sp|Q0DLG0|FH14_ORYSJ(Formin-like protein 14 OS=Oryza sativa subsp. japonica OX=39947 GN=FH14 PE=2 SV=1)
TraesCS1A02G012500	TraesCS1A02G012500		3420	275.91	192.22	162.05	99.88	258.46	182.82	132.74	84.76	182.515	164.695	XP_020160695.1(transforming growth factor-beta receptor-associated protein 1 [Aegilops tauschii subsp. tauschii])		K20177	VPS3, TGFBRAP1		ENOG410XNSX(U:Intracellular trafficking, secretion, and vesicular transport)	ENOG410XNSX(beta receptor associated protein 1)	PF10367.6(Vps39_2:Vacuolar sorting protein 39 domain 2); PF00637.17(Clathrin:Region in Clathrin and VPS); PF10366.6(Vps39_1:Vacuolar sorting protein 39 domain 1); PF00780.19(CNH:CNH domain)	sp|A4IG72|TGFA1_DANRE(Transforming growth factor-beta receptor-associated protein 1 homolog OS=Danio rerio OX=7955 GN=tgfbrap1 PE=2 SV=1)
TraesCS1A02G013700	TraesCS1A02G013700		1241	70	56	61	63	51	48	56.47	35	62.5	47.6175	XP_020172240.1(E3 ubiquitin-protein ligase CHIP-like isoform X2 [Aegilops tauschii subsp. tauschii])		K09561	STUB1, CHIP	map04120(Ubiquitin mediated proteolysis); map04141(Protein processing in endoplasmic reticulum)	ENOG410ZC2R(O:Posttranslational modification, protein turnover, chaperones); ENOG410Y93S(S:Function unknown)	ENOG410ZC2R(STIP1 homology and U-box containing protein 1, E3 ubiquitin protein ligase); ENOG410Y93S(Catalyzes the S-methylmethionine (SMM) biosynthesis from adenosyl-L-homocysteine (AdoMet) and methionine. SMM biosynthesis (by MMT1) and degradation (by HMT-1, HMT-2 and HMT-3) constitute the SMM cycle in plants, which is probably required to achieve short term control of AdoMet level. Also able t…	PF04564.12(U-box:U-box domain); PF07719.14(TPR_2:Tetratricopeptide repeat); PF00515.25(TPR_1:Tetratricopeptide repeat); PF13414.3(TPR_11:TPR repeat); PF13424.3(TPR_12:Tetratricopeptide repeat); PF15906.2(zf-NOSIP:Zinc-finger of nitric oxide synthase-interacting protein); PF12895.4(ANAPC3:Anaphase-promoting complex, cyclosome, subunit 3); PF13371.3(TPR_9:Tetratricopeptide repeat)	sp|Q9SRS9|CHIP_ARATH(E3 ubiquitin-protein ligase CHIP OS=Arabidopsis thaliana OX=3702 GN=CHIP PE=1 SV=1)
TraesCS1A02G016900	TraesCS1A02G016900		1902	149.84	112.48	115.48	265.78	159.47	121.07	100.99	408.21	160.895	197.435	XP_020162836.1(phosphatidate cytidylyltransferase 1-like [Aegilops tauschii subsp. tauschii])		K00981	E2.7.7.41, CDS1, CDS2, cdsA	map00564(Glycerophospholipid metabolism); map04070(Phosphatidylinositol signaling system)	COG0575(I:Lipid transport and metabolism)	COG0575(phosphatidate Cytidylyltransferase)	PF01148.17(CTP_transf_1:Cytidylyltransferase family)	sp|O04940|CDS1_SOLTU(Phosphatidate cytidylyltransferase 1 OS=Solanum tuberosum OX=4113 GN=CDS1 PE=1 SV=1)
TraesCS1A02G019200	TraesCS1A02G019200		1746	182.71	130.82	90.11	177.86	200.56	124.55	100.28	255.87	145.375	170.315	XP_020180410.1(nuclear inhibitor of protein phosphatase 1 [Aegilops tauschii subsp. tauschii])		K13216	PPP1R8, NIPP1		ENOG410XTHZ(T:Signal transduction mechanisms)	ENOG410XTHZ(Protein phosphatase 1 regulatory subunit 8)	PF00498.23(FHA:FHA domain); PF16697.2(Yop-YscD_cpl:Inner membrane component of T3SS, cytoplasmic domain)	sp|Q9FIK2|PP1R8_ARATH(Protein phosphatase 1 regulatory inhibitor subunit PPP1R8 homolog OS=Arabidopsis thaliana OX=3702 GN=At5g47790 PE=1 SV=1)
TraesCS1A02G033300	TraesCS1A02G033300		510	11.41	7	2	12.37	16.01	13	2	30.71	8.195	15.43	XP_020199787.1(mitochondrial import inner membrane translocase subunit Tim9-like [Aegilops tauschii subsp. tauschii])		K17777	TIM9		ENOG4111TUA(O:Posttranslational modification, protein turnover, chaperones)	ENOG4111TUA(mitochondrial import inner membrane translocase, subunit)	PF02953.12(zf-Tim10_DDP:Tim10/DDP family zinc finger)	sp|Q9XGX7|TIM9_ORYSJ(Mitochondrial import inner membrane translocase subunit Tim9 OS=Oryza sativa subsp. japonica OX=39947 GN=TIM9 PE=3 SV=2)
TraesCS1A02G033600	TraesCS1A02G033600		1134	1022.78	1151.6	780.81	329.4	1188.99	1023.31	718.72	351.63	821.148	820.663	XP_020166373.1(outer envelope pore protein 16, chloroplastic-like [Aegilops tauschii subsp. tauschii])					ENOG410YKVU(O:Posttranslational modification, protein turnover, chaperones)	ENOG410YKVU(Tim17/Tim22/Tim23/Pmp24 family)	PF02466.16(Tim17:Tim17/Tim22/Tim23/Pmp24 family); PF13054.3(DUF3915:Protein of unknown function (DUF3915))	sp|Q41050|OEP16_PEA(Outer envelope pore protein 16, chloroplastic OS=Pisum sativum OX=3888 GN=OEP16 PE=1 SV=1)
TraesCS1A02G033700	TraesCS1A02G033700		2189	49	16	6	7	16	9	10	2	19.5	9.25	XP_020166378.1(putative protein phosphatase 2C 46 [Aegilops tauschii subsp. tauschii])		K01102	PDP		COG0631(O:Posttranslational modification, protein turnover, chaperones)	COG0631(Tim17/Tim22/Tim23/Pmp24 family)	PF00481.18(PP2C:Protein phosphatase 2C); PF13672.3(PP2C_2:Protein phosphatase 2C)	sp|A3AZ89|P2C46_ORYSJ(Putative protein phosphatase 2C 46 OS=Oryza sativa subsp. japonica OX=39947 GN=Os05g0111800 PE=3 SV=2)
TraesCS1A02G034900	TraesCS1A02G034900		1778	48	28	41	13	47	9	23	267	32.5	86.5	XP_020197084.1(obtusifoliol 14-alpha demethylase-like [Aegilops tauschii subsp. tauschii])		K05917	CYP51	map00100(Steroid biosynthesis)	COG2124(Q:Secondary metabolites biosynthesis, transport and catabolism)	COG2124(Cytochrome p450)	PF00067.19(p450:Cytochrome P450)	sp|P93846|CP51_SORBI(Obtusifoliol 14-alpha demethylase OS=Sorghum bicolor OX=4558 GN=CYP51 PE=1 SV=1)
TraesCS1A02G035100	TraesCS1A02G035100		1851	21.76	31.48	30.88	30.11	26.61	24.52	21.99	16.01	28.5575	22.2825	XP_020167371.1(probable clathrin assembly protein At4g32285 [Aegilops tauschii subsp. tauschii])					ENOG410XQ90(U:Intracellular trafficking, secretion, and vesicular transport)	ENOG410XQ90(Clathrin assembly protein)	PF07651.13(ANTH:ANTH domain)	sp|Q8S9J8|CAP1_ARATH(Probable clathrin assembly protein At4g32285 OS=Arabidopsis thaliana OX=3702 GN=At4g32285 PE=1 SV=2)
TraesCS1A02G040400	TraesCS1A02G040400		2166	246.6	171.62	47.93	77.01	227.55	152.34	50.74	94.61	135.79	131.31	XP_020201503.1(protein gar2-like [Aegilops tauschii subsp. tauschii])					COG0724(S:Function unknown); COG5082(O:Posttranslational modification, protein turnover, chaperones); COG5082(U:Intracellular trafficking, secretion, and vesicular transport)	COG0724(Rna-binding protein); COG5082(zinc finger); COG5082(zinc finger)	PF00098.20(zf-CCHC:Zinc knuckle); PF00076.19(RRM_1:RNA recognition motif. (a.k.a. RRM, RBD, or RNP domain)); PF13917.3(zf-CCHC_3:Zinc knuckle)	sp|Q04832|HEXP_LEIMA(DNA-binding protein HEXBP OS=Leishmania major OX=5664 GN=HEXBP PE=4 SV=1)
TraesCS1A02G044200	TraesCS1A02G044200		1291	245.11	138	115.65	101.97	224.92	137.47	106.64	162.84	150.183	157.968	XP_020146704.1(protein transport protein SEC13 homolog B-like [Aegilops tauschii subsp. tauschii])		K14004	SEC13	map03013(RNA transport); map04141(Protein processing in endoplasmic reticulum)	ENOG410XPFM(U:Intracellular trafficking, secretion, and vesicular transport)	ENOG410XPFM(Component of the coat protein complex II (COPII) which promotes the formation of transport vesicles from the endoplasmic reticulum (ER). The coat has two main functions, the physical deformation of the endoplasmic reticulum membrane into vesicles and the selection of cargo molecules. It also functions as a component of the nuclear pore complex (NPC). NPC components, collectively refer…	PF00400.29(WD40:WD domain, G-beta repeat); PF12894.4(ANAPC4_WD40:Anaphase-promoting complex subunit 4 WD40 domain)	sp|O64740|SC13B_ARATH(Protein transport protein SEC13 homolog B OS=Arabidopsis thaliana OX=3702 GN=SEC13B PE=1 SV=1)
TraesCS1A02G047000	TraesCS1A02G047000		4424	505.79	532.91	217.3	306.35	439.48	449.93	196.22	363.43	390.587	362.265	XP_020189406.1(calcium-transporting ATPase 4, endoplasmic reticulum-type-like [Aegilops tauschii subsp. tauschii])		K01537	E3.6.3.8		COG0474(P:Inorganic ion transport and metabolism)	COG0474(P-type atpase)	PF00122.17(E1-E2_ATPase:E1-E2 ATPase); PF00689.18(Cation_ATPase_C:Cation transporting ATPase, C-terminus); PF00702.23(Hydrolase:haloacid dehalogenase-like hydrolase); PF00690.23(Cation_ATPase_N:Cation transporter/ATPase, N-terminus); PF13246.3(Cation_ATPase:Cation transport ATPase (P-type)); PF08282.9(Hydrolase_3:haloacid dehalogenase-like hydrolase); PF12710.4(HAD:haloacid dehalogenase-like hydr…	sp|Q9XES1|ECA4_ARATH(Calcium-transporting ATPase 4, endoplasmic reticulum-type OS=Arabidopsis thaliana OX=3702 GN=ECA4 PE=2 SV=2)
TraesCS1A02G082200	TraesCS1A02G082200		770	75	112	115	237.05	113	208	98.63	223	134.762	160.657	XP_020154252.1(1,4-dihydroxy-2-naphthoyl-CoA thioesterase 1-like [Aegilops tauschii subsp. tauschii])					COG2050(Q:Secondary metabolites biosynthesis, transport and catabolism)	COG2050(thioesterase Superfamily protein)	PF03061.19(4HBT:Thioesterase superfamily)	sp|Q9SX65|DNAT1_ARATH(1,4-dihydroxy-2-naphthoyl-CoA thioesterase 1 OS=Arabidopsis thaliana OX=3702 GN=DHNAT1 PE=1 SV=1)
TraesCS1A02G085600	TraesCS1A02G085600		2418	8853.75	6340.53	1981.36	1685.86	9443.13	5273.03	1840.52	2413.69	4715.38	4742.59	XP_020147857.1(alanine aminotransferase 2 isoform X2 [Aegilops tauschii subsp. tauschii])		K00814	GPT, ALT	map00220(Arginine biosynthesis); map00250(Alanine, aspartate and glutamate metabolism); map00710(Carbon fixation in photosynthetic organisms)	COG0436(E:Amino acid transport and metabolism)	COG0436(aminotransferase)	PF00155.18(Aminotran_1_2:Aminotransferase class I and II)	sp|P52894|ALA2_HORVU(Alanine aminotransferase 2 OS=Hordeum vulgare OX=4513 PE=1 SV=1)
TraesCS1A02G086100	TraesCS1A02G086100		1801	163	1594.33	3374.84	1735.74	300	2578.27	3629.86	1622.37	1716.98	2032.62	P08819.2(RecName: Full=Serine carboxypeptidase 2; AltName: Full=CPDW-II; Short=CP-WII; AltName: Full=Carboxypeptidase D; AltName: Full=Serine carboxypeptidase II; Contains: RecName: Full=Serine carboxypeptidase 2 chain A; AltName: Full=Serine carboxypeptidase II chain A; Contains: RecName: Full=Serine carboxypeptidase 2 chain B; AltName: Full=Serine carboxypeptidase II chain B; Flags: Precursor)		K16297	SCPL-II		COG2939(E:Amino acid transport and metabolism)	COG2939(carboxy-peptidase)	PF00450.19(Peptidase_S10:Serine carboxypeptidase)	sp|P08819|CBP2_WHEAT(Serine carboxypeptidase 2 OS=Triticum aestivum OX=4565 GN=CBP2 PE=1 SV=2)
TraesCS1A02G089900	TraesCS1A02G089900		2723	1875.84	1057.93	504.71	668.37	1778.65	991.83	488.39	771.16	1026.71	1007.51	XP_020180331.1(cullin-1 isoform X1 [Aegilops tauschii subsp. tauschii])	GO:0031461(cellular_component:cullin-RING ubiquitin ligase complex); GO:0061630(molecular_function:ubiquitin protein ligase activity); GO:0031625(molecular_function:ubiquitin protein ligase binding); GO:0042787(biological_process:protein ubiquitination involved in ubiquitin-dependent protein catabolic process); GO:0006511(biological_process:ubiquitin-dependent protein catabolic process)	K03347	CUL1, CDC53	map04120(Ubiquitin mediated proteolysis); map04141(Protein processing in endoplasmic reticulum)	COG5647(O:Posttranslational modification, protein turnover, chaperones)	COG5647(cullin 1)	PF00888.19(Cullin:Cullin family); PF10557.6(Cullin_Nedd8:Cullin protein neddylation domain)	sp|Q94AH6|CUL1_ARATH(Cullin-1 OS=Arabidopsis thaliana OX=3702 GN=CUL1 PE=1 SV=1)
TraesCS1A02G093000	TraesCS1A02G093000		899	1	11	24	137.27	1	18.17	15	132.97	43.3175	41.785	XP_020195935.1(translocator protein homolog [Aegilops tauschii subsp. tauschii])		K05770	TSPO, BZRP	map04979(Cholesterol metabolism)	ENOG410YY8X(U:Intracellular trafficking, secretion, and vesicular transport)	ENOG410YY8X(TspO/MBR family)	PF03073.12(TspO_MBR:TspO/MBR family)
TraesCS1A02G095500	TraesCS1A02G095500		1428	163.88	94.59	86.28	108.98	149.87	105.56	79.96	148.4	113.433	120.948	XP_020148574.1(serine/threonine-protein phosphatase PP1-like [Aegilops tauschii subsp. tauschii])	GO:0006470(biological_process:protein dephosphorylation); GO:0046872(molecular_function:metal ion binding); GO:0004721(molecular_function:phosphoprotein phosphatase activity)	K06269	PPP1C	map04218(Cellular senescence); map03015(mRNA surveillance pathway)	ENOG410YCEC(T:Signal transduction mechanisms); COG0639(T:Signal transduction mechanisms)	ENOG410YCEC(serine threonine-protein phosphatase); COG0639(serine threonine-protein phosphatase)	PF00149.25(Metallophos:Calcineurin-like phosphoesterase); PF16891.2(STPPase_N:Serine-threonine protein phosphatase N-terminal domain)	sp|Q9M9W3|PP19_ARATH(Serine/threonine-protein phosphatase PP1 isozyme 9 OS=Arabidopsis thaliana OX=3702 GN=TOPP9 PE=1 SV=1)
TraesCS1A02G096600	TraesCS1A02G096600		2861	93	111.13	69.24	70.29	127.92	89.72	53.29	73.55	85.915	86.12	XP_020162280.1(probable ethylene response sensor 2 [Aegilops tauschii subsp. tauschii])	GO:0018106(biological_process:peptidyl-histidine phosphorylation); GO:0046872(molecular_function:metal ion binding); GO:0005783(cellular_component:endoplasmic reticulum); GO:0005789(cellular_component:endoplasmic reticulum membrane); GO:0000155(molecular_function:phosphorelay sensor kinase activity); GO:0016021(cellular_component:integral component of membrane); GO:0009873(biological_process:ethy…	K14509	ETR, ERS	map04016(MAPK signaling pathway - plant); map04075(Plant hormone signal transduction)	COG0642(T:Signal transduction mechanisms)	COG0642(Histidine kinase)	PF02518.23(HATPase_c:Histidine kinase-, DNA gyrase B-, and HSP90-like ATPase); PF00512.22(HisKA:His Kinase A (phospho-acceptor) domain); PF01590.23(GAF:GAF domain)	sp|Q0DKM0|ERS2_ORYSJ(Probable ethylene response sensor 2 OS=Oryza sativa subsp. japonica OX=39947 GN=ERS2 PE=2 SV=1)
TraesCS1A02G097400	TraesCS1A02G097400		2525	1763.82	1016.46	829.76	782.14	1625.44	1007.11	645.67	995.82	1098.05	1068.51	XP_020179906.1(importin subunit alpha-1b [Aegilops tauschii subsp. tauschii])	GO:0005737(cellular_component:cytoplasm); GO:0008565(molecular_function:protein transporter activity); GO:0008139(molecular_function:nuclear localization sequence binding); GO:0005643(cellular_component:nuclear pore); GO:0005634(cellular_component:nucleus); GO:0006606(biological_process:protein import into nucleus); GO:0006607(biological_process:NLS-bearing protein import into nucleus); GO:000565…				COG5064(U:Intracellular trafficking, secretion, and vesicular transport)	COG5064(importin subunit alpha)	PF00514.20(Arm:Armadillo/beta-catenin-like repeat); PF13513.3(HEAT_EZ:HEAT-like repeat); PF01749.17(IBB:Importin beta binding domain); PF13646.3(HEAT_2:HEAT repeats); PF16186.2(Arm_3:Atypical Arm repeat); PF02985.19(HEAT:HEAT repeat); PF01602.17(Adaptin_N:Adaptin N terminal region)	sp|Q9SLX0|IMA1B_ORYSJ(Importin subunit alpha-1b OS=Oryza sativa subsp. japonica OX=39947 GN=Os05g0155601 PE=1 SV=2)
TraesCS1A02G101000	TraesCS1A02G101000		3383	42.78	24.61	41.23	18.23	36.44	37.77	34.02	27	31.7125	33.8075	EMS66225.1(Tubulin beta-1 chain [Triticum urartu])	GO:0005737(cellular_component:cytoplasm); GO:0007017(biological_process:microtubule-based process); GO:0003924(molecular_function:GTPase activity); GO:0005200(molecular_function:structural constituent of cytoskeleton); GO:0005874(cellular_component:microtubule); GO:0005525(molecular_function:GTP binding)	K07375	TUBB	map04145(Phagosome)	COG5023(Z:Cytoskeleton)	COG5023(protein polymerization)	PF00091.22(Tubulin:Tubulin/FtsZ family, GTPase domain)	sp|Q41785|TBB8_MAIZE(Tubulin beta-8 chain OS=Zea mays OX=4577 GN=TUBB8 PE=2 SV=1)
TraesCS1A02G106000	TraesCS1A02G106000		1610	702.01	466.67	256.15	279.05	722.41	447.52	221.74	379.82	425.97	442.873	XP_020193981.1(Golgi apparatus membrane protein-like protein ECHIDNA [Aegilops tauschii subsp. tauschii])	GO:0009306(biological_process:protein secretion); GO:0016021(cellular_component:integral component of membrane); GO:0016192(biological_process:vesicle-mediated transport); GO:0030173(cellular_component:integral component of Golgi membrane); GO:0000139(cellular_component:Golgi membrane)				ENOG4111GAN(U:Intracellular trafficking, secretion, and vesicular transport)	ENOG4111GAN(Family with sequence similarity 18, member)	PF05832.9(DUF846:Eukaryotic protein of unknown function (DUF846))	sp|Q8LEK2|TVP23_ARATH(Golgi apparatus membrane protein-like protein ECHIDNA OS=Arabidopsis thaliana OX=3702 GN=ECH PE=1 SV=1)
TraesCS1A02G126300	TraesCS1A02G126300		3931	388.75	287.92	185.87	163.99	386.93	280.22	190.48	223.62	256.632	270.312	XP_020173908.1(mannosyl-oligosaccharide 1,2-alpha-mannosidase MNS3 [Aegilops tauschii subsp. tauschii])	GO:0016020(cellular_component:membrane); GO:0005783(cellular_component:endoplasmic reticulum); GO:0006491(biological_process:N-glycan processing); GO:0016021(cellular_component:integral component of membrane); GO:0005802(cellular_component:trans-Golgi network); GO:0004571(molecular_function:mannosyl-oligosaccharide 1,2-alpha-mannosidase activity); GO:0005509(molecular_function:calcium ion binding…	K01230	MAN1	map00510(N-Glycan biosynthesis); map04141(Protein processing in endoplasmic reticulum)	ENOG410XP04(S:Function unknown)	ENOG410XP04(Mannosidase alpha class)	PF01532.17(Glyco_hydro_47:Glycosyl hydrolase family 47)	sp|Q93Y37|MNS3_ARATH(Mannosyl-oligosaccharide 1,2-alpha-mannosidase MNS3 OS=Arabidopsis thaliana OX=3702 GN=MNS3 PE=1 SV=1)
TraesCS1A02G126900	TraesCS1A02G126900		2563	102	119.42	159	150	107.6	215.81	103.34	183.53	132.605	152.57	XP_020200338.1(ABC transporter G family member 12-like [Aegilops tauschii subsp. tauschii])	GO:0042626(molecular_function:ATPase activity, coupled to transmembrane movement of substances); GO:0016021(cellular_component:integral component of membrane); GO:0016887(molecular_function:ATPase activity); GO:0005886(cellular_component:plasma membrane); GO:0055085(biological_process:transmembrane transport); GO:0005524(molecular_function:ATP binding)				COG1131(V:Defense mechanisms)	COG1131((ABC) transporter)	PF01061.21(ABC2_membrane:ABC-2 type transporter); PF00005.24(ABC_tran:ABC transporter); PF13555.3(AAA_29:P-loop containing region of AAA domain); PF13191.3(AAA_16:AAA ATPase domain); PF02463.16(SMC_N:RecF/RecN/SMC N terminal domain); PF03193.13(DUF258:Protein of unknown function, DUF258); PF02224.15(Cytidylate_kin:Cytidylate kinase)	sp|Q9C8K2|AB12G_ARATH(ABC transporter G family member 12 OS=Arabidopsis thaliana OX=3702 GN=ABCG12 PE=1 SV=1)
TraesCS1A02G131500	TraesCS1A02G131500		1194	398.22	217.98	167.05	245.61	311.38	225.33	173.2	303.06	257.215	253.243	XP_020185584.1(ras-related protein Rab11D-like [Aegilops tauschii subsp. tauschii])	GO:0007264(biological_process:small GTPase mediated signal transduction); GO:0005768(cellular_component:endosome); GO:0005622(cellular_component:intracellular); GO:0005525(molecular_function:GTP binding)	K07904	RAB11A	map04144(Endocytosis)	COG1100(S:Function unknown)	COG1100(GTP-binding Protein)	PF00071.19(Ras:Ras family); PF08477.10(Roc:Ras of Complex, Roc, domain of DAPkinase); PF00025.18(Arf:ADP-ribosylation factor family); PF01926.20(MMR_HSR1:50S ribosome-binding GTPase)	sp|Q40522|RB11D_TOBAC(Ras-related protein Rab11D OS=Nicotiana tabacum OX=4097 GN=RAB11D PE=2 SV=1)
TraesCS1A02G132600	TraesCS1A02G132600		4443	672.92	436.9	271.75	237.66	510.95	472.37	231.35	184.18	404.808	349.712	XP_020190271.1(phospholipid-transporting ATPase 3 isoform X1 [Aegilops tauschii subsp. tauschii])	GO:0000287(molecular_function:magnesium ion binding); GO:0016021(cellular_component:integral component of membrane); GO:0004012(molecular_function:phospholipid-translocating ATPase activity); GO:0045332(biological_process:phospholipid translocation); GO:0005524(molecular_function:ATP binding)	K14802	DRS2, ATP8A		COG0474(P:Inorganic ion transport and metabolism); ENOG410XPYK(U:Intracellular trafficking, secretion, and vesicular transport)	COG0474(P-type atpase); ENOG410XPYK(Phospholipid-transporting atpase)	PF16212.2(PhoLip_ATPase_C:Phospholipid-translocating P-type ATPase C-terminal); PF16209.2(PhoLip_ATPase_N:Phospholipid-translocating ATPase N-terminal); PF13246.3(Cation_ATPase:Cation transport ATPase (P-type)); PF00122.17(E1-E2_ATPase:E1-E2 ATPase); PF00702.23(Hydrolase:haloacid dehalogenase-like hydrolase)	sp|Q9XIE6|ALA3_ARATH(Phospholipid-transporting ATPase 3 OS=Arabidopsis thaliana OX=3702 GN=ALA3 PE=1 SV=2)
TraesCS1A02G133900	TraesCS1A02G133900		1819	126.01	39.46	26.75	18.23	148.45	32.5	24.25	32.97	52.6125	59.5425	XP_020159527.1(protein trichome birefringence-like 25 [Aegilops tauschii subsp. tauschii])	GO:0071554(biological_process:cell wall organization or biogenesis); GO:0005794(cellular_component:Golgi apparatus); GO:0016020(cellular_component:membrane); GO:0016413(molecular_function:O-acetyltransferase activity)				ENOG410XSGA(S:Function unknown)	ENOG410XSGA(expressed protein)	PF13839.3(PC-Esterase:GDSL/SGNH-like Acyl-Esterase family found in Pmr5 and Cas1p); PF14416.3(PMR5N:PMR5 N terminal Domain)	sp|O04621|TBL26_ARATH(Protein trichome birefringence-like 26 OS=Arabidopsis thaliana OX=3702 GN=TBL26 PE=2 SV=1)
TraesCS1A02G137213	TraesCS1A02G138500		1885	163.69	112.17	110.84	153.3	154.42	94.43	100.98	138.25	135	122.02	BAJ93166.1(predicted protein [Hordeum vulgare subsp. vulgare])	GO:0019509(biological_process:L-methionine biosynthetic process from methylthioadenosine); GO:0043547(biological_process:positive regulation of GTPase activity); GO:0005851(cellular_component:eukaryotic translation initiation factor 2B complex); GO:0006446(biological_process:regulation of translational initiation); GO:0005085(molecular_function:guanyl-nucleotide exchange factor activity); GO:0044…	K03754	EIF2B2	map03013(RNA transport)	COG1184(J:Translation, ribosomal structure and biogenesis)	COG1184(translation initiation factor)	PF01008.14(IF-2B:Initiation factor 2 subunit family)	sp|Q54EY2|EI2BB_DICDI(Translation initiation factor eIF-2B subunit beta OS=Dictyostelium discoideum OX=44689 GN=eif2b2 PE=3 SV=1)
TraesCS1A02G137242	TraesCS1A02G141400		3830	77.01	43.73	37.15	59.46	62.57	60.91	36.75	30.31	54.3375	47.635	XP_020147939.1(ABC transporter G family member 28-like isoform X1 [Aegilops tauschii subsp. tauschii])	GO:0016021(cellular_component:integral component of membrane); GO:0005524(molecular_function:ATP binding); GO:0016887(molecular_function:ATPase activity)				COG1131(V:Defense mechanisms)	COG1131((ABC) transporter)	PF00005.24(ABC_tran:ABC transporter); PF01061.21(ABC2_membrane:ABC-2 type transporter); PF03193.13(DUF258:Protein of unknown function, DUF258)	sp|B9G5Y5|AB25G_ORYSJ(ABC transporter G family member 25 OS=Oryza sativa subsp. japonica OX=39947 GN=ABCG25 PE=2 SV=1)
TraesCS1A02G137259	TraesCS1A02G143100		1096	43.56	31.66	31.55	59.31	30.8	39.66	31.89	87.86	41.52	47.5525	XP_020151822.1(ras-related protein RABC2a-like [Aegilops tauschii subsp. tauschii])	GO:0005622(cellular_component:intracellular); GO:0007264(biological_process:small GTPase mediated signal transduction); GO:0005525(molecular_function:GTP binding)	K07910	RAB18		ENOG410XPD0(S:Function unknown)	ENOG410XPD0(Ras-related protein)	PF00071.19(Ras:Ras family); PF08477.10(Roc:Ras of Complex, Roc, domain of DAPkinase); PF00025.18(Arf:ADP-ribosylation factor family); PF01926.20(MMR_HSR1:50S ribosome-binding GTPase); PF04670.9(Gtr1_RagA:Gtr1/RagA G protein conserved region); PF00009.24(GTP_EFTU:Elongation factor Tu GTP binding domain)	sp|O49841|RAC2A_ARATH(Ras-related protein RABC2a OS=Arabidopsis thaliana OX=3702 GN=RABC2A PE=1 SV=1)
TraesCS1A02G137262	TraesCS1A02G143400		16672	840.41	542.62	286.02	294.43	642.99	422.62	215.43	248.76	490.87	382.45	XP_020151825.1(midasin isoform X2 [Aegilops tauschii subsp. tauschii])	GO:0005634(cellular_component:nucleus); GO:0005524(molecular_function:ATP binding); GO:0016887(molecular_function:ATPase activity); GO:0000027(biological_process:ribosomal large subunit assembly)	K14572	MDN1, REA1	map03008(Ribosome biogenesis in eukaryotes)	COG5271(S:Function unknown)	COG5271(Nuclear chaperone required for maturation and nuclear export of pre-60S ribosome subunits (By similarity))	PF07728.11(AAA_5:AAA domain (dynein-related subfamily)); PF07726.8(AAA_3:ATPase family associated with various cellular activities (AAA)); PF00004.26(AAA:ATPase family associated with various cellular activities (AAA)); PF13191.3(AAA_16:AAA ATPase domain); PF13401.3(AAA_22:AAA domain); PF00158.23(Sigma54_activat:Sigma-54 interaction domain)	sp|A0A1P8AUY4|MDN1_ARATH(Midasin OS=Arabidopsis thaliana OX=3702 GN=MDN1 PE=1 SV=1)
TraesCS1A02G137356	TraesCS1A02G153600		1029	151	178.21	103.8	114	140	143.44	99.49	144	136.752	131.732	XP_020148147.1(vacuolar protein sorting-associated protein 2 homolog 3 [Aegilops tauschii subsp. tauschii])	GO:0007034(biological_process:vacuolar transport); GO:0005622(cellular_component:intracellular)	K12192	CHMP2B	map04144(Endocytosis); map04217(Necroptosis)	COG5491(N:Cell motility)	COG5491(Charged multivesicular body protein)	PF03357.18(Snf7:Snf7)	sp|Q941D5|VPS2C_ARATH(Vacuolar protein sorting-associated protein 2 homolog 3 OS=Arabidopsis thaliana OX=3702 GN=VPS2.3 PE=2 SV=1)
TraesCS1A02G137364	TraesCS1A02G154400		2352	756.14	452.39	220.29	164.87	695.64	397.91	202.7	217.96	398.423	378.553	BAJ85786.1(predicted protein [Hordeum vulgare subsp. vulgare])	GO:0008757(molecular_function:S-adenosylmethionine-dependent methyltransferase activity); GO:0016021(cellular_component:integral component of membrane); GO:0005802(cellular_component:trans-Golgi network); GO:0005774(cellular_component:vacuolar membrane); GO:0008168(molecular_function:methyltransferase activity); GO:0032259(biological_process:methylation); GO:0005768(cellular_component:endosome)				ENOG410YDXK(S:Function unknown)	ENOG410YDXK(Methyltransferase)	PF03141.13(Methyltransf_29:Putative S-adenosyl-L-methionine-dependent methyltransferase); PF08241.9(Methyltransf_11:Methyltransferase domain); PF13649.3(Methyltransf_25:Methyltransferase domain)	sp|Q940J9|PMT8_ARATH(Probable methyltransferase PMT8 OS=Arabidopsis thaliana OX=3702 GN=At1g04430 PE=2 SV=1)
TraesCS1A02G137367	TraesCS1A02G154700		3620	416.41	339.11	241.34	130.15	392.82	331.26	210.12	106.94	281.752	260.285	XP_020162795.1(transportin MOS14 [Aegilops tauschii subsp. tauschii])	GO:0008565(molecular_function:protein transporter activity); GO:0005737(cellular_component:cytoplasm); GO:0008139(molecular_function:nuclear localization sequence binding); GO:0008536(molecular_function:Ran GTPase binding); GO:0006886(biological_process:intracellular protein transport); GO:0043484(biological_process:regulation of RNA splicing); GO:0031965(cellular_component:nuclear membrane); GO:…	K15436	TRPO3, MTR10		ENOG410XRKT(U:Intracellular trafficking, secretion, and vesicular transport)	ENOG410XRKT(transportin 3)	PF08389.9(Xpo1:Exportin 1-like protein); PF03810.16(IBN_N:Importin-beta N-terminal domain)	sp|Q8GUL2|MOS14_ARATH(Transportin MOS14 OS=Arabidopsis thaliana OX=3702 GN=MOS14 PE=1 SV=1)
TraesCS1A02G137405	TraesCS1A02G158700		3269	1516.78	903.11	491.27	292.34	1306.23	740.08	397.64	373.53	800.875	704.37	XP_020186679.1(coatomer subunit gamma-2 [Aegilops tauschii subsp. tauschii])	GO:0006886(biological_process:intracellular protein transport); GO:0005198(molecular_function:structural molecule activity); GO:0030126(cellular_component:COPI vesicle coat); GO:0016192(biological_process:vesicle-mediated transport); GO:0000139(cellular_component:Golgi membrane)	K17267	COPG		COG5240(U:Intracellular trafficking, secretion, and vesicular transport)	COG5240(The coatomer is a cytosolic protein complex that binds to dilysine motifs and reversibly associates with Golgi non- clathrin-coated vesicles, which further mediate biosynthetic protein transport from the ER, via the Golgi up to the trans Golgi network. Coatomer complex is required for budding from Golgi membranes, and is essential for the retrograde Golgi-to-ER transport of dilysine-tagge…	PF01602.17(Adaptin_N:Adaptin N terminal region); PF08752.7(COP-gamma_platf:Coatomer gamma subunit appendage platform subdomain); PF16381.2(Coatomer_g_Cpla:Coatomer subunit gamma-1 C-terminal appendage platform); PF13646.3(HEAT_2:HEAT repeats); PF12717.4(Cnd1:non-SMC mitotic condensation complex subunit 1)	sp|Q6Z382|COPG2_ORYSJ(Coatomer subunit gamma-2 OS=Oryza sativa subsp. japonica OX=39947 GN=Os07g0201100 PE=2 SV=1)
TraesCS1A02G137536	TraesCS1A02G172300		1609	64.64	55	50.63	35.4	62.3	63.47	39.63	28.78	51.4175	48.545	XP_020187971.1(small GTPase LIP1-like [Aegilops tauschii subsp. tauschii])	GO:0005622(cellular_component:intracellular); GO:0007264(biological_process:small GTPase mediated signal transduction); GO:0005525(molecular_function:GTP binding)	K07933	RABL3		ENOG410YR8H(S:Function unknown)	ENOG410YR8H(RAB, member of RAS oncogene family-like 3)	PF00071.19(Ras:Ras family); PF08477.10(Roc:Ras of Complex, Roc, domain of DAPkinase); PF00025.18(Arf:ADP-ribosylation factor family); PF01926.20(MMR_HSR1:50S ribosome-binding GTPase); PF04670.9(Gtr1_RagA:Gtr1/RagA G protein conserved region)	sp|Q9C5J9|LIIP1_ARATH(Small GTPase LIP1 OS=Arabidopsis thaliana OX=3702 GN=LIP1 PE=1 SV=1)
TraesCS1A02G137607	TraesCS1A02G179700		2778	78.33	51.07	34.71	29	38.32	50.64	38.46	30.35	48.2775	39.4425	XP_020178602.1(uncharacterized protein LOC109764159 isoform X1 [Aegilops tauschii subsp. tauschii])	GO:0004519(molecular_function:endonuclease activity); GO:0006298(biological_process:mismatch repair); GO:0030983(molecular_function:mismatched DNA binding); GO:0090305(biological_process:nucleic acid phosphodiester bond hydrolysis); GO:0016887(molecular_function:ATPase activity); GO:0045910(biological_process:negative regulation of DNA recombination); GO:0005524(molecular_function:ATP binding)				COG1193(L:Replication, recombination and repair)	COG1193(muts2 protein)	PF00488.18(MutS_V:MutS domain V)	sp|P73625|MUTS2_SYNY3(Endonuclease MutS2 OS=Synechocystis sp. (strain PCC 6803 / Kazusa) OX=1111708 GN=mutS2 PE=3 SV=1)
TraesCS1A02G137612	TraesCS1A02G180200		4184	216.02	101.16	72.32	50.18	137.52	87.72	53.17	58.57	109.92	84.245	XP_020179830.1(tubulin-folding cofactor D [Aegilops tauschii subsp. tauschii])	GO:0007021(biological_process:tubulin complex assembly); GO:0048487(molecular_function:beta-tubulin binding); GO:0007023(biological_process:post-chaperonin tubulin folding pathway); GO:0005096(molecular_function:GTPase activator activity); GO:0043547(biological_process:positive regulation of GTPase activity)				COG5234(O:Posttranslational modification, protein turnover, chaperones); COG5234(Z:Cytoskeleton)	COG5234(Cofactor D); COG5234(Cofactor D)	PF12612.5(TFCD_C:Tubulin folding cofactor D C terminal)	sp|Q8L5R3|TBCD_ARATH(Tubulin-folding cofactor D OS=Arabidopsis thaliana OX=3702 GN=TFCD PE=2 SV=1)
TraesCS1A02G137623	TraesCS1A02G181400		2913	322.64	213.85	135.46	163	307.48	206.72	130.03	219.75	208.738	215.995	EMS59647.1(GTPase-activating protein GYP7 [Triticum urartu])	GO:0031338(biological_process:regulation of vesicle fusion); GO:0005096(molecular_function:GTPase activator activity); GO:0016021(cellular_component:integral component of membrane); GO:0016020(cellular_component:membrane); GO:0090630(biological_process:activation of GTPase activity); GO:0017137(molecular_function:Rab GTPase binding); GO:0005622(cellular_component:intracellular); GO:0012505(cellul…				COG5210(S:Function unknown)	COG5210(TBC1 domain family member)	PF00566.15(RabGAP-TBC:Rab-GTPase-TBC domain)	sp|P09379|GYP7_YARLI(GTPase-activating protein GYP7 OS=Yarrowia lipolytica (strain CLIB 122 / E 150) OX=284591 GN=GYP7 PE=3 SV=2)
TraesCS1A02G137707	TraesCS1A02G190000		3230	16.65	14.03	5	4.98	10.19	7.18	2	12	10.165	7.8425	XP_020161015.1(DAR GTPase 2, mitochondrial [Aegilops tauschii subsp. tauschii])	GO:0003924(molecular_function:GTPase activity); GO:0042254(biological_process:ribosome biogenesis); GO:0005739(cellular_component:mitochondrion); GO:0005525(molecular_function:GTP binding)				COG1161(S:Function unknown); ENOG410XR8V(S:Function unknown)	COG1161(Required for a late step of 50S ribosomal subunit assembly. Has GTPase activity (By similarity)); ENOG410XR8V(aluminum-activated malate transporter)	PF01926.20(MMR_HSR1:50S ribosome-binding GTPase); PF03193.13(DUF258:Protein of unknown function, DUF258); PF02421.15(FeoB_N:Ferrous iron transport protein B)	sp|O82497|DGP2_ARATH(DAR GTPase 2, mitochondrial OS=Arabidopsis thaliana OX=3702 GN=DGP2 PE=3 SV=1)
TraesCS1A02G137736	TraesCS1A02G193000		1862	1555.37	1615.22	1813.67	1704.91	1515.01	1864.78	1912.3	1619.3	1672.29	1727.85	EMS66975.1(putative ADP-ribosylation factor GTPase-activating protein AGD8 [Triticum urartu])	GO:0005096(molecular_function:GTPase activator activity); GO:0043547(biological_process:positive regulation of GTPase activity)	K12493	ARFGAP2_3	map04144(Endocytosis)	COG5347(U:Intracellular trafficking, secretion, and vesicular transport)	COG5347(domain, ankyrin repeat and PH domain)	PF01412.15(ArfGap:Putative GTPase activating protein for Arf)	sp|O82171|AGD10_ARATH(ADP-ribosylation factor GTPase-activating protein AGD10 OS=Arabidopsis thaliana OX=3702 GN=AGD10 PE=2 SV=1)
TraesCS1A02G137782	TraesCS1A02G197800		1146	205.82	134.66	127.99	108.79	206.56	126.99	89.01	168.13	144.315	147.673	PNT67159.1(hypothetical protein BRADI_3g21680v3 [Brachypodium distachyon])	GO:0005622(cellular_component:intracellular); GO:0007264(biological_process:small GTPase mediated signal transduction); GO:0005525(molecular_function:GTP binding)	K07977	ARF		COG1100(S:Function unknown)	COG1100(GTP-binding Protein)	PF00025.18(Arf:ADP-ribosylation factor family); PF00503.17(G-alpha:G-protein alpha subunit); PF08477.10(Roc:Ras of Complex, Roc, domain of DAPkinase); PF09439.7(SRPRB:Signal recognition particle receptor beta subunit); PF00071.19(Ras:Ras family); PF04670.9(Gtr1_RagA:Gtr1/RagA G protein conserved region)	sp|P34727|ARF_AJECA(ADP-ribosylation factor OS=Ajellomyces capsulatus OX=5037 GN=ARF PE=1 SV=3)
TraesCS1A02G137938	TraesCS1A02G213900		2062	38.46	16.09	45.79	84.3	28.71	34.63	38.63	76.24	46.16	44.5525	XP_020194166.1(dynamin-related protein 1E-like [Aegilops tauschii subsp. tauschii])	GO:0003924(molecular_function:GTPase activity); GO:0005525(molecular_function:GTP binding)	K01528	DNM	map04144(Endocytosis)	COG0699(S:Function unknown)	COG0699(Dynamin family)	PF01031.17(Dynamin_M:Dynamin central region); PF00350.20(Dynamin_N:Dynamin family); PF02212.15(GED:Dynamin GTPase effector domain); PF01926.20(MMR_HSR1:50S ribosome-binding GTPase)	sp|Q9FNX5|DRP1E_ARATH(Dynamin-related protein 1E OS=Arabidopsis thaliana OX=3702 GN=DRP1E PE=1 SV=1)
TraesCS1A02G137982	TraesCS1A02G218400		2641	99.44	41.7	94	60	95.66	76	72.78	44.2	73.785	72.16	XP_020181082.1(ABC transporter E family member 2-like isoform X1 [Aegilops tauschii subsp. tauschii])	GO:0005524(molecular_function:ATP binding); GO:0016887(molecular_function:ATPase activity)	K06174	ABCE1, Rli1		COG1245(S:Function unknown)	COG1245(ATP-binding cassette, sub-family E)	PF00005.24(ABC_tran:ABC transporter); PF04068.12(RLI:Possible Fer4-like domain in RNase L inhibitor, RLI); PF02463.16(SMC_N:RecF/RecN/SMC N terminal domain); PF00037.24(Fer4:4Fe-4S binding domain); PF00004.26(AAA:ATPase family associated with various cellular activities (AAA)); PF13191.3(AAA_16:AAA ATPase domain); PF12837.4(Fer4_6:4Fe-4S binding domain); PF03193.13(DUF258:Protein of unknown funct…	sp|Q8LPJ4|AB2E_ARATH(ABC transporter E family member 2 OS=Arabidopsis thaliana OX=3702 GN=ABCE2 PE=2 SV=1)
TraesCS1A02G138034	TraesCS1A02G223800		1240	1241.54	706.99	467.93	611.96	1185.78	651.31	405.06	877.06	757.105	779.803	XP_020191000.1(ran-binding protein 1 homolog c-like [Aegilops tauschii subsp. tauschii])	GO:0005737(cellular_component:cytoplasm); GO:0043547(biological_process:positive regulation of GTPase activity); GO:0046907(biological_process:intracellular transport); GO:0005096(molecular_function:GTPase activator activity); GO:0005634(cellular_component:nucleus); GO:0008536(molecular_function:Ran GTPase binding); GO:0005622(cellular_component:intracellular); GO:0006606(biological_process:prote…	K15306	RANBP1		COG5171(U:Intracellular trafficking, secretion, and vesicular transport)	COG5171(ran binding protein)	PF00638.15(Ran_BP1:RanBP1 domain); PF00568.20(WH1:WH1 domain)	sp|P92985|RBP1C_ARATH(Ran-binding protein 1 homolog c OS=Arabidopsis thaliana OX=3702 GN=RANBP1C PE=2 SV=1)
TraesCS1A02G138044	TraesCS1A02G224800		1293	701.45	418.69	293.19	338.24	746.37	399.35	303.43	503.84	437.892	488.248	EMS46794.1(Ran-specific GTPase-activating protein 2 [Triticum urartu])	GO:0046907(biological_process:intracellular transport); GO:0005829(cellular_component:cytosol); GO:0008536(molecular_function:Ran GTPase binding); GO:0046827(biological_process:positive regulation of protein export from nucleus); GO:0070412(molecular_function:R-SMAD binding); GO:0005515(molecular_function:protein binding); GO:0044424(cellular_component:intracellular part); GO:0005634(cellular_com…	K15304	RANBP3		COG5171(U:Intracellular trafficking, secretion, and vesicular transport)	COG5171(ran binding protein)	PF08911.8(NUP50:NUP50 (Nucleoporin 50 kDa)); PF00638.15(Ran_BP1:RanBP1 domain)	sp|Q9LW88|NU50B_ARATH(Nuclear pore complex protein NUP50B OS=Arabidopsis thaliana OX=3702 GN=NUP50B PE=1 SV=1)
TraesCS1A02G138256	TraesCS1A02G246900		2102	1378.13	976.47	655.42	538.53	1309.93	806.19	567.55	702.95	887.138	846.655	XP_020165608.1(coatomer subunit delta-1 [Aegilops tauschii subsp. tauschii])	GO:0015031(biological_process:protein transport); GO:0006890(biological_process:retrograde vesicle-mediated transport, Golgi to ER); GO:0030126(cellular_component:COPI vesicle coat); GO:0000139(cellular_component:Golgi membrane)	K20471	COPD, ARCN1, RET2		ENOG410XRH2(U:Intracellular trafficking, secretion, and vesicular transport)	ENOG410XRH2(The coatomer is a cytosolic protein complex that binds to dilysine motifs and reversibly associates with Golgi non- clathrin-coated vesicles, which further mediate biosynthetic protein transport from the ER, via the Golgi up to the trans Golgi network. Coatomer complex is required for budding from Golgi membranes, and is essential for the retrograde Golgi-to-ER transport of dilysine-t…	PF00928.18(Adap_comp_sub:Adaptor complexes medium subunit family)	sp|Q0DJA0|COPD1_ORYSJ(Coatomer subunit delta-1 OS=Oryza sativa subsp. japonica OX=39947 GN=Os05g0310800 PE=2 SV=1)
TraesCS1A02G138272	TraesCS1A02G248600		2320	113.75	51.52	31.19	30.06	76.36	39.6	21.35	31.34	56.63	42.1625	XP_020192477.1(preprotein translocase subunit SCY2, chloroplastic [Aegilops tauschii subsp. tauschii])	GO:0015031(biological_process:protein transport); GO:0009526(cellular_component:plastid envelope); GO:0016021(cellular_component:integral component of membrane); GO:0009536(cellular_component:plastid)				COG0201(U:Intracellular trafficking, secretion, and vesicular transport)	COG0201(The central subunit of the protein translocation channel SecYEG. Consists of two halves formed by TMs 1-5 and 6-10. These two domains form a lateral gate at the front which open onto the bilayer between TMs 2 and 7, and are clamped together by SecE at the back. The channel is closed by both a pore ring composed of hydrophobic SecY resides and a short helix (helix 2A) on the extracellular …	PF00344.17(SecY:SecY translocase)	sp|F4IQV7|SCY2_ARATH(Preprotein translocase subunit SCY2, chloroplastic OS=Arabidopsis thaliana OX=3702 GN=SCY2 PE=2 SV=1)
TraesCS1A02G138393	TraesCS1A02G260900		1670	1188.44	851.94	653.64	767.88	1110.61	1022.89	613.27	950.35	865.475	924.28	XP_020194780.1(guanosine nucleotide diphosphate dissociation inhibitor 1 [Aegilops tauschii subsp. tauschii])	GO:0005093(molecular_function:Rab GDP-dissociation inhibitor activity); GO:0050790(biological_process:regulation of catalytic activity); GO:0005622(cellular_component:intracellular); GO:0015031(biological_process:protein transport); GO:0007264(biological_process:small GTPase mediated signal transduction); GO:0055114(biological_process:oxidation-reduction process); GO:0016491(molecular_function:ox…	K17255	GDI1_2		COG5044(O:Posttranslational modification, protein turnover, chaperones)	COG5044(GDP dissociation inhibitor)	PF00996.15(GDI:GDP dissociation inhibitor)	sp|Q96254|GDI1_ARATH(Guanosine nucleotide diphosphate dissociation inhibitor 1 OS=Arabidopsis thaliana OX=3702 GN=GDI1 PE=1 SV=1)
TraesCS1A02G138394	TraesCS1A02G261000		1928	1041.58	804.63	733.87	668.08	862.26	884.39	677	634.63	812.04	764.57	XP_020194781.1(guanosine nucleotide diphosphate dissociation inhibitor 1-like [Aegilops tauschii subsp. tauschii])	GO:0005093(molecular_function:Rab GDP-dissociation inhibitor activity); GO:0050790(biological_process:regulation of catalytic activity); GO:0005622(cellular_component:intracellular); GO:0015031(biological_process:protein transport); GO:0007264(biological_process:small GTPase mediated signal transduction); GO:0055114(biological_process:oxidation-reduction process); GO:0016491(molecular_function:ox…	K17255	GDI1_2		COG5044(O:Posttranslational modification, protein turnover, chaperones)	COG5044(GDP dissociation inhibitor)	PF00996.15(GDI:GDP dissociation inhibitor)	sp|Q96254|GDI1_ARATH(Guanosine nucleotide diphosphate dissociation inhibitor 1 OS=Arabidopsis thaliana OX=3702 GN=GDI1 PE=1 SV=1)
TraesCS1A02G138474	TraesCS1A02G269200		1592	115.16	96.83	54.56	76.45	136.98	79.52	58.27	119.2	85.75	98.4925	XP_020151222.1(DAR GTPase 3, chloroplastic [Aegilops tauschii subsp. tauschii])	GO:0009536(cellular_component:plastid); GO:0003924(molecular_function:GTPase activity); GO:0042254(biological_process:ribosome biogenesis); GO:0005525(molecular_function:GTP binding)	K19828	MTG1		COG1161(S:Function unknown)	COG1161(Required for a late step of 50S ribosomal subunit assembly. Has GTPase activity (By similarity))	PF01926.20(MMR_HSR1:50S ribosome-binding GTPase); PF02421.15(FeoB_N:Ferrous iron transport protein B); PF00350.20(Dynamin_N:Dynamin family)	sp|Q8H1F6|DGP3_ARATH(DAR GTPase 3, chloroplastic OS=Arabidopsis thaliana OX=3702 GN=DGP3 PE=2 SV=1)
TraesCS1A02G138829	TraesCS1A02G306200		561	2910.84	2482.35	1563.43	3315.74	2955.64	2399.03	1576.13	4561.49	2568.09	2873.07	XP_022951203.1(ADP-ribosylation factor 2-like isoform X1 [Cucurbita moschata])	GO:0005622(cellular_component:intracellular); GO:0007264(biological_process:small GTPase mediated signal transduction); GO:0005525(molecular_function:GTP binding)	K07937	ARF1	map04144(Endocytosis)	COG1100(S:Function unknown)	COG1100(GTP-binding Protein)	PF00025.18(Arf:ADP-ribosylation factor family); PF09439.7(SRPRB:Signal recognition particle receptor beta subunit); PF08477.10(Roc:Ras of Complex, Roc, domain of DAPkinase); PF00071.19(Ras:Ras family); PF00503.17(G-alpha:G-protein alpha subunit); PF04670.9(Gtr1_RagA:Gtr1/RagA G protein conserved region); PF01926.20(MMR_HSR1:50S ribosome-binding GTPase)	sp|P51823|ARF2_ORYSJ(ADP-ribosylation factor 2 OS=Oryza sativa subsp. japonica OX=39947 GN=ARF PE=2 SV=2)
TraesCS1A02G138995			1683	641.72	393.7	287.23	244.9	548.03	386.05	299.74	366.74	391.887	400.14	XP_020200127.1(secretory carrier-associated membrane protein 3 [Aegilops tauschii subsp. tauschii])	GO:0015031(biological_process:protein transport); GO:0030658(cellular_component:transport vesicle membrane); GO:0016021(cellular_component:integral component of membrane); GO:0005886(cellular_component:plasma membrane)	K19995	SCAMP		ENOG410XSJN(U:Intracellular trafficking, secretion, and vesicular transport)	ENOG410XSJN(secretory carrier membrane protein)	PF04144.10(SCAMP:SCAMP family)	sp|Q60EA5|SCAM3_ORYSJ(Secretory carrier-associated membrane protein 3 OS=Oryza sativa subsp. japonica OX=39947 GN=SCAMP3 PE=2 SV=1)
TraesCS1A02G139035			1693	1177.75	943.78	491.56	534.74	1091.75	868.07	509.84	459.01	786.957	732.168	EMS65890.1(Signal recognition particle 54 kDa protein 2 [Triticum urartu])	GO:0005786(cellular_component:signal recognition particle, endoplasmic reticulum targeting); GO:0003924(molecular_function:GTPase activity); GO:0006614(biological_process:SRP-dependent cotranslational protein targeting to membrane); GO:0008312(molecular_function:7S RNA binding); GO:0048500(cellular_component:signal recognition particle); GO:0005525(molecular_function:GTP binding)	K03106	SRP54, ffh	map03060(Protein export)	COG0541(U:Intracellular trafficking, secretion, and vesicular transport)	COG0541(Involved in targeting and insertion of nascent membrane proteins into the cytoplasmic membrane. Binds to the hydrophobic signal sequence of the ribosome-nascent chain (RNC) as it emerges from the ribosomes. The SRP-RNC complex is then targeted to the cytoplasmic membrane where it interacts with the SRP receptor FtsY)	PF00448.19(SRP54:SRP54-type protein, GTPase domain); PF02978.16(SRP_SPB:Signal peptide binding domain); PF02881.16(SRP54_N:SRP54-type protein, helical bundle domain); PF02492.16(cobW:CobW/HypB/UreG, nucleotide-binding domain); PF13671.3(AAA_33:AAA domain); PF13207.3(AAA_17:AAA domain)	sp|P49969|SR542_HORVU(Signal recognition particle 54 kDa protein 2 OS=Hordeum vulgare OX=4513 GN=SRP54-2 PE=2 SV=1)
TraesCS1A02G139072			2898	188.75	129.19	81.87	94.73	183.01	113.86	80.88	103.57	123.635	120.33	XP_020181505.1(uncharacterized protein LOC109767148 [Aegilops tauschii subsp. tauschii])	GO:0003924(molecular_function:GTPase activity); GO:0005739(cellular_component:mitochondrion); GO:0005622(cellular_component:intracellular); GO:0005525(molecular_function:GTP binding); GO:0006413(biological_process:translational initiation); GO:0003743(molecular_function:translation initiation factor activity)	K02519	infB, MTIF2		COG0532(J:Translation, ribosomal structure and biogenesis)	COG0532(One of the essential components for the initiation of protein synthesis. Protects formylmethionyl-tRNA from spontaneous hydrolysis and promotes its binding to the 30S ribosomal subunits. Also involved in the hydrolysis of GTP during the formation of the 70S ribosomal complex (By similarity))	PF00009.24(GTP_EFTU:Elongation factor Tu GTP binding domain); PF11987.5(IF-2:Translation-initiation factor 2); PF01926.20(MMR_HSR1:50S ribosome-binding GTPase); PF02421.15(FeoB_N:Ferrous iron transport protein B); PF10662.6(PduV-EutP:Ethanolamine utilisation - propanediol utilisation); PF09439.7(SRPRB:Signal recognition particle receptor beta subunit)	sp|A7HZ93|IF2_PARL1(Translation initiation factor IF-2 OS=Parvibaculum lavamentivorans (strain DS-1 / DSM 13023 / NCIMB 13966) OX=402881 GN=infB PE=3 SV=1)
TraesCS1A02G139095			1207	33	15	19	19	13	8	27.54	19.36	21.5	16.975	XP_020169314.1(rac-like GTP-binding protein 2 [Aegilops tauschii subsp. tauschii])	GO:0005737(cellular_component:cytoplasm); GO:0016020(cellular_component:membrane); GO:0005622(cellular_component:intracellular); GO:0007264(biological_process:small GTPase mediated signal transduction); GO:0005525(molecular_function:GTP binding)	K04392	RAC1	map05167(Kaposi sarcoma-associated herpesvirus infection); map04145(Phagosome); map05163(Human cytomegalovirus infection); map04933(AGE-RAGE signaling pathway in diabetic complications)	COG1100(S:Function unknown)	COG1100(GTP-binding Protein)	PF00071.19(Ras:Ras family); PF08477.10(Roc:Ras of Complex, Roc, domain of DAPkinase); PF00025.18(Arf:ADP-ribosylation factor family)	sp|Q68Y52|RAC2_ORYSJ(Rac-like GTP-binding protein 2 OS=Oryza sativa subsp. japonica OX=39947 GN=RAC2 PE=2 SV=1)
TraesCS1A02G139119			1991	497.63	278.33	158.29	134.99	464.81	278.92	117.2	269.66	267.31	282.647	EMS58931.1(Eukaryotic translation initiation factor 2 subunit 3 [Triticum urartu])	GO:0003924(molecular_function:GTPase activity); GO:0005622(cellular_component:intracellular); GO:0001731(biological_process:formation of translation preinitiation complex); GO:0003743(molecular_function:translation initiation factor activity); GO:0006413(biological_process:translational initiation); GO:0005525(molecular_function:GTP binding)	K03242	EIF2S3	map03013(RNA transport)	COG5257(J:Translation, ribosomal structure and biogenesis)	COG5257(translation initiation factor)	PF09173.8(eIF2_C:Initiation factor eIF2 gamma, C terminal); PF00009.24(GTP_EFTU:Elongation factor Tu GTP binding domain); PF03144.22(GTP_EFTU_D2:Elongation factor Tu domain 2); PF03193.13(DUF258:Protein of unknown function, DUF258)	sp|P41091|IF2G_HUMAN(Eukaryotic translation initiation factor 2 subunit 3 OS=Homo sapiens OX=9606 GN=EIF2S3 PE=1 SV=3)
TraesCS1A02G139137			1274	794.18	570.47	348.11	451.8	818.97	588.44	361.65	601.41	541.14	592.617	XP_020164055.1(ras-related protein Rab7-like [Aegilops tauschii subsp. tauschii])	GO:0015031(biological_process:protein transport); GO:0005886(cellular_component:plasma membrane); GO:0005622(cellular_component:intracellular); GO:0007264(biological_process:small GTPase mediated signal transduction); GO:0005525(molecular_function:GTP binding)	K07897	RAB7A	map04145(Phagosome); map04144(Endocytosis)	ENOG410XNZV(S:Function unknown)	ENOG410XNZV(member RAS oncogene family)	PF00071.19(Ras:Ras family); PF08477.10(Roc:Ras of Complex, Roc, domain of DAPkinase); PF00025.18(Arf:ADP-ribosylation factor family); PF01926.20(MMR_HSR1:50S ribosome-binding GTPase); PF04670.9(Gtr1_RagA:Gtr1/RagA G protein conserved region); PF00009.24(GTP_EFTU:Elongation factor Tu GTP binding domain); PF03193.13(DUF258:Protein of unknown function, DUF258)	sp|Q40787|RAB7_CENCI(Ras-related protein Rab7 OS=Cenchrus ciliaris OX=35872 PE=2 SV=1)
TraesCS1A02G139158			2846	674.94	392.75	224.36	194.39	557.19	314.47	216.81	239.27	371.61	331.935	XP_020155728.1(vesicle-fusing ATPase [Aegilops tauschii subsp. tauschii])	GO:0005795(cellular_component:Golgi stack); GO:0006891(biological_process:intra-Golgi vesicle-mediated transport); GO:0048211(biological_process:Golgi vesicle docking); GO:0043001(biological_process:Golgi to plasma membrane protein transport); GO:0016887(molecular_function:ATPase activity); GO:0005524(molecular_function:ATP binding)	K06027	NSF, SEC18		COG0464(O:Posttranslational modification, protein turnover, chaperones)	COG0464(Aaa atpase)	PF00004.26(AAA:ATPase family associated with various cellular activities (AAA)); PF02359.15(CDC48_N:Cell division protein 48 (CDC48), N-terminal domain); PF07724.11(AAA_2:AAA domain (Cdc48 subfamily)); PF13245.3(AAA_19:Part of AAA domain); PF07728.11(AAA_5:AAA domain (dynein-related subfamily)); PF02933.14(CDC48_2:Cell division protein 48 (CDC48), domain 2); PF01078.18(Mg_chelatase:Magnesium chel…	sp|Q9M0Y8|NSF_ARATH(Vesicle-fusing ATPase OS=Arabidopsis thaliana OX=3702 GN=NSF PE=2 SV=2)
TraesCS1A02G139188			3278	159.98	122.93	157.15	246.88	126.41	102.24	149.57	158.14	171.735	134.09	AOV85894.1(ABCA3, partial [Triticum polonicum])	GO:0042626(molecular_function:ATPase activity, coupled to transmembrane movement of substances); GO:0009536(cellular_component:plastid); GO:0043231(cellular_component:intracellular membrane-bounded organelle); GO:0006869(biological_process:lipid transport); GO:0005215(molecular_function:transporter activity); GO:0016021(cellular_component:integral component of membrane); GO:0006810(biological_pro…				ENOG410XXUP(S:Function unknown)	ENOG410XXUP((ABC) transporter)	PF12698.4(ABC2_membrane_3:ABC-2 family transporter protein); PF00005.24(ABC_tran:ABC transporter); PF13304.3(AAA_21:AAA domain, putative AbiEii toxin, Type IV TA system); PF13476.3(AAA_23:AAA domain)	sp|Q84K47|AB2A_ARATH(ABC transporter A family member 2 OS=Arabidopsis thaliana OX=3702 GN=ABCA2 PE=2 SV=1)
TraesCS1A02G139189			3068	30.69	88.76	125	194.88	37	71.35	53.27	72.62	109.832	58.56	XP_020191512.1(ABC transporter A family member 7-like [Aegilops tauschii subsp. tauschii])	GO:0042626(molecular_function:ATPase activity, coupled to transmembrane movement of substances); GO:0043231(cellular_component:intracellular membrane-bounded organelle); GO:0006869(biological_process:lipid transport); GO:0005215(molecular_function:transporter activity); GO:0016021(cellular_component:integral component of membrane); GO:0006810(biological_process:transport); GO:0016887(molecular_fu…				COG1131(V:Defense mechanisms); ENOG410XR3G(S:Function unknown); COG0330(O:Posttranslational modification, protein turnover, chaperones)	COG1131((ABC) transporter); ENOG410XR3G(ATPase activity, coupled to transmembrane movement of substances); COG0330(Band 7 protein)	PF00005.24(ABC_tran:ABC transporter); PF12698.4(ABC2_membrane_3:ABC-2 family transporter protein); PF13304.3(AAA_21:AAA domain, putative AbiEii toxin, Type IV TA system); PF13732.3(DUF4162:Domain of unknown function (DUF4162))	sp|Q9STT5|AB7A_ARATH(ABC transporter A family member 7 OS=Arabidopsis thaliana OX=3702 GN=ABCA7 PE=3 SV=2)
TraesCS1A02G139335			1203	55.29	31.67	17	34	45.51	36	7	56.35	34.49	36.215	XP_020147507.1(ras-related protein Rab7-like [Aegilops tauschii subsp. tauschii])	GO:0005622(cellular_component:intracellular); GO:0007264(biological_process:small GTPase mediated signal transduction); GO:0005525(molecular_function:GTP binding)	K07897	RAB7A	map04145(Phagosome); map04144(Endocytosis)	ENOG410XNZV(S:Function unknown)	ENOG410XNZV(member RAS oncogene family)	PF00071.19(Ras:Ras family); PF08477.10(Roc:Ras of Complex, Roc, domain of DAPkinase); PF00025.18(Arf:ADP-ribosylation factor family); PF01926.20(MMR_HSR1:50S ribosome-binding GTPase); PF04670.9(Gtr1_RagA:Gtr1/RagA G protein conserved region); PF00009.24(GTP_EFTU:Elongation factor Tu GTP binding domain)	sp|Q43463|RAB7_SOYBN(Ras-related protein Rab7 OS=Glycine max OX=3847 PE=2 SV=1)
TraesCS1A02G139411			2174	648.39	368.4	198.8	117.65	603.72	311.7	184.91	164.93	333.31	316.315	BAJ97229.1(predicted protein [Hordeum vulgare subsp. vulgare])	GO:0030131(cellular_component:clathrin adaptor complex); GO:0006886(biological_process:intracellular protein transport); GO:0016192(biological_process:vesicle-mediated transport)	K12393	AP1M		ENOG410XPFS(U:Intracellular trafficking, secretion, and vesicular transport)	ENOG410XPFS(Adaptor-related protein complex)	PF00928.18(Adap_comp_sub:Adaptor complexes medium subunit family); PF01217.17(Clat_adaptor_s:Clathrin adaptor complex small chain); PF10291.6(muHD:Muniscin C-terminal mu homology domain)	sp|O22715|AP1M2_ARATH(AP-1 complex subunit mu-2 OS=Arabidopsis thaliana OX=3702 GN=AP1M2 PE=1 SV=1)
TraesCS1A02G139461			2399	390.5	174.02	94.6	109.62	292.18	127.55	118.91	132.94	192.185	167.895	XP_020149097.1(probable galacturonosyltransferase 4 isoform X2 [Aegilops tauschii subsp. tauschii])	GO:0005794(cellular_component:Golgi apparatus); GO:0016757(molecular_function:transferase activity, transferring glycosyl groups)	K13648	GAUT	map00520(Amino sugar and nucleotide sugar metabolism)	ENOG410YBFC(G:Carbohydrate transport and metabolism)	ENOG410YBFC(Galacturonosyltransferase)	PF01501.17(Glyco_transf_8:Glycosyl transferase family 8)	sp|Q93ZX7|GAUT4_ARATH(Probable galacturonosyltransferase 4 OS=Arabidopsis thaliana OX=3702 GN=GAUT4 PE=2 SV=1)
TraesCS1A02G139531			1413	1	10	11	31.28	6	13	3	13	13.32	8.75	XP_020176003.1(beta-1,3-galactosyltransferase pvg3-like [Aegilops tauschii subsp. tauschii])	GO:0005794(cellular_component:Golgi apparatus); GO:0006486(biological_process:protein glycosylation); GO:0016021(cellular_component:integral component of membrane); GO:0016020(cellular_component:membrane); GO:0000139(cellular_component:Golgi membrane); GO:0008378(molecular_function:galactosyltransferase activity); GO:0016757(molecular_function:transferase activity, transferring glycosyl groups)				ENOG410ZZ1B(S:Function unknown); ENOG410ZKBB(O:Posttranslational modification, protein turnover, chaperones)	ENOG410ZZ1B(Pentatricopeptide repeat-containing protein); ENOG410ZKBB(-)	PF01762.18(Galactosyl_T:Galactosyltransferase)	sp|Q9USX0|PVG3_SCHPO(Beta-1,3-galactosyltransferase pvg3 OS=Schizosaccharomyces pombe (strain 972 / ATCC 24843) OX=284812 GN=pvg3 PE=1 SV=1)
TraesCS1A02G139550			1272	540.25	411.64	256.16	296.93	490.23	362.58	245.03	397.39	376.245	373.808	XP_020191445.1(syntaxin-71 [Aegilops tauschii subsp. tauschii])	GO:0016021(cellular_component:integral component of membrane); GO:0006886(biological_process:intracellular protein transport); GO:0006906(biological_process:vesicle fusion); GO:0005622(cellular_component:intracellular); GO:0061025(biological_process:membrane fusion); GO:0048278(biological_process:vesicle docking); GO:0012505(cellular_component:endomembrane system); GO:0000149(molecular_function:S…	K08506	SYP7	map04130(SNARE interactions in vesicular transport)	ENOG410XS1R(U:Intracellular trafficking, secretion, and vesicular transport)	ENOG410XS1R(syntaxin of plants)	PF05739.16(SNARE:SNARE domain); PF02050.13(FliJ:Flagellar FliJ protein)	sp|Q9SF29|SYP71_ARATH(Syntaxin-71 OS=Arabidopsis thaliana OX=3702 GN=SYP71 PE=1 SV=1)
TraesCS1A02G139603			2305	616.21	395.75	297.03	222.25	627.94	371.62	210.55	290.47	382.81	375.145	XP_020164010.1(dynamin-related protein 5A [Aegilops tauschii subsp. tauschii])	GO:0003924(molecular_function:GTPase activity); GO:0005525(molecular_function:GTP binding)				COG0699(S:Function unknown)	COG0699(Dynamin family)	PF01031.17(Dynamin_M:Dynamin central region); PF00350.20(Dynamin_N:Dynamin family); PF02212.15(GED:Dynamin GTPase effector domain); PF01926.20(MMR_HSR1:50S ribosome-binding GTPase)	sp|Q39828|SDL5A_SOYBN(Dynamin-related protein 5A OS=Glycine max OX=3847 PE=2 SV=1)
TraesCS1A02G139702			3815	593.2	448.35	291.51	541.38	527.16	466.23	343.36	540.83	468.61	469.395	XP_020158288.1(guanylate-binding protein 4 [Aegilops tauschii subsp. tauschii])	GO:0003924(molecular_function:GTPase activity); GO:0005525(molecular_function:GTP binding)				ENOG410XR6Z(S:Function unknown)	ENOG410XR6Z(Guanylate binding protein)	PF02263.16(GBP:Guanylate-binding protein, N-terminal domain); PF02841.11(GBP_C:Guanylate-binding protein, C-terminal domain)	sp|Q61107|GBP4_MOUSE(Guanylate-binding protein 4 OS=Mus musculus OX=10090 GN=Gbp4 PE=1 SV=1)
TraesCS1A02G139726			1213	154.98	66.92	52.58	32.33	177.78	56.08	45.76	75.39	76.7025	88.7525	XP_020169217.1(ras-related protein RABA1f-like [Aegilops tauschii subsp. tauschii])	GO:0005622(cellular_component:intracellular); GO:0007264(biological_process:small GTPase mediated signal transduction); GO:0005525(molecular_function:GTP binding)				COG1100(S:Function unknown)	COG1100(GTP-binding Protein)	PF00071.19(Ras:Ras family); PF08477.10(Roc:Ras of Complex, Roc, domain of DAPkinase); PF00025.18(Arf:ADP-ribosylation factor family); PF01926.20(MMR_HSR1:50S ribosome-binding GTPase); PF03193.13(DUF258:Protein of unknown function, DUF258); PF00009.24(GTP_EFTU:Elongation factor Tu GTP binding domain)	sp|Q9FJH0|RAA1F_ARATH(Ras-related protein RABA1f OS=Arabidopsis thaliana OX=3702 GN=RABA1F PE=2 SV=1)
TraesCS1A02G139867			988	6594.48	4527.05	1698.68	1744.42	6266.65	3723.86	1540.34	2691.8	3641.16	3555.66	XP_020174223.1(GTP-binding nuclear protein Ran-2 [Aegilops tauschii subsp. tauschii])	GO:0005737(cellular_component:cytoplasm); GO:0006606(biological_process:protein import into nucleus); GO:0006886(biological_process:intracellular protein transport); GO:0003924(molecular_function:GTPase activity); GO:0006913(biological_process:nucleocytoplasmic transport); GO:0000054(biological_process:ribosomal subunit export from nucleus); GO:0007264(biological_process:small GTPase mediated sig…	K07936	RAN	map03008(Ribosome biogenesis in eukaryotes); map03013(RNA transport)	ENOG410XNRS(S:Function unknown); COG1222(S:Function unknown)	ENOG410XNRS(GTP-binding nuclear protein); COG1222(GTP-binding nuclear protein)	PF00071.19(Ras:Ras family); PF08477.10(Roc:Ras of Complex, Roc, domain of DAPkinase); PF00025.18(Arf:ADP-ribosylation factor family); PF00910.19(RNA_helicase:RNA helicase); PF01926.20(MMR_HSR1:50S ribosome-binding GTPase)	sp|A2Y7R5|RAN2_ORYSI(GTP-binding nuclear protein Ran-2 OS=Oryza sativa subsp. indica OX=39946 GN=RAN2 PE=2 SV=1)
TraesCS1A02G140119			4531	1504.25	977.59	547.97	448.77	1505.93	933.78	527.86	503.26	869.645	867.707	XP_020180797.1(eukaryotic translation initiation factor 5B-like [Aegilops tauschii subsp. tauschii])	GO:0005622(cellular_component:intracellular); GO:0003924(molecular_function:GTPase activity); GO:0006412(biological_process:translation); GO:0005525(molecular_function:GTP binding)	K03243	EIF5B	map03013(RNA transport)	COG0532(J:Translation, ribosomal structure and biogenesis)	COG0532(One of the essential components for the initiation of protein synthesis. Protects formylmethionyl-tRNA from spontaneous hydrolysis and promotes its binding to the 30S ribosomal subunits. Also involved in the hydrolysis of GTP during the formation of the 70S ribosomal complex (By similarity))	PF00009.24(GTP_EFTU:Elongation factor Tu GTP binding domain); PF11987.5(IF-2:Translation-initiation factor 2); PF14578.3(GTP_EFTU_D4:Elongation factor Tu domain 4); PF03144.22(GTP_EFTU_D2:Elongation factor Tu domain 2); PF01926.20(MMR_HSR1:50S ribosome-binding GTPase)	sp|Q10251|IF2P_SCHPO(Eukaryotic translation initiation factor 5B OS=Schizosaccharomyces pombe (strain 972 / ATCC 24843) OX=284812 GN=SPAC56F8.03 PE=1 SV=1)
TraesCS1A02G140134			1621	592.23	296.21	205.95	187.25	473.26	305.8	218.9	275.57	320.41	318.382	XP_020196386.1(V-type proton ATPase subunit C isoform X1 [Aegilops tauschii subsp. tauschii])	GO:0033180(cellular_component:proton-transporting V-type ATPase, V1 domain); GO:0015078(molecular_function:hydrogen ion transmembrane transporter activity); GO:0015991(biological_process:ATP hydrolysis coupled proton transport)	K02148	ATPeV1C, ATP6C	map04145(Phagosome); map05165(Human papillomavirus infection); map00190(Oxidative phosphorylation)	COG5127(C:Energy production and conversion)	COG5127(ATP hydrolysis coupled proton transport)	PF03223.12(V-ATPase_C:V-ATPase subunit C)	sp|Q9SCB9|VATC_HORVU(V-type proton ATPase subunit C OS=Hordeum vulgare OX=4513 GN=VATC PE=1 SV=1)
TraesCS1A02G140268	TraesCS1B02G008200		1270	46.31	62.51	54.27	116.36	63.51	64.66	48.34	97.91	69.8625	68.605	XP_020165029.1(charged multivesicular body protein 5-like [Aegilops tauschii subsp. tauschii])	GO:0007034(biological_process:vacuolar transport); GO:0005622(cellular_component:intracellular)	K12198	CHMP5, VPS60	map04144(Endocytosis); map04217(Necroptosis)	ENOG410XPDA(U:Intracellular trafficking, secretion, and vesicular transport)	ENOG410XPDA(Charged multivesicular body protein)	PF03357.18(Snf7:Snf7)	sp|Q9LPN5|VP601_ARATH(Vacuolar protein sorting-associated protein 60.1 OS=Arabidopsis thaliana OX=3702 GN=VPS60-1 PE=1 SV=1)
TraesCS1A02G140368	TraesCS1B02G017200		3203	243.74	123.86	73.4	72.61	241.72	152.3	80.68	67.48	128.403	135.545	XP_020160695.1(transforming growth factor-beta receptor-associated protein 1 [Aegilops tauschii subsp. tauschii])	GO:0006886(biological_process:intracellular protein transport); GO:0016192(biological_process:vesicle-mediated transport); GO:0005622(cellular_component:intracellular)	K20177	VPS3, TGFBRAP1		ENOG410XNSX(U:Intracellular trafficking, secretion, and vesicular transport)	ENOG410XNSX(beta receptor associated protein 1)	PF10367.6(Vps39_2:Vacuolar sorting protein 39 domain 2); PF00637.17(Clathrin:Region in Clathrin and VPS); PF10366.6(Vps39_1:Vacuolar sorting protein 39 domain 1); PF00780.19(CNH:CNH domain)	sp|A7MB11|TGFA1_BOVIN(Transforming growth factor-beta receptor-associated protein 1 OS=Bos taurus OX=9913 GN=TGFBRAP1 PE=2 SV=1)
TraesCS1A02G140386	TraesCS1B02G019100		1144	424	405	324	395.3	477	482	322	308.54	387.075	397.385	BAJ91818.1(predicted protein [Hordeum vulgare subsp. vulgare])	GO:0007264(biological_process:small GTPase mediated signal transduction); GO:0006888(biological_process:ER to Golgi vesicle-mediated transport); GO:0080115(molecular_function:myosin XI tail binding); GO:0000139(cellular_component:Golgi membrane); GO:0005622(cellular_component:intracellular); GO:0032588(cellular_component:trans-Golgi network membrane); GO:0005886(cellular_component:plasma membrane…	K07874	RAB1A		ENOG410XQN5(S:Function unknown)	ENOG410XQN5(member RAS oncogene family)	PF00071.19(Ras:Ras family); PF08477.10(Roc:Ras of Complex, Roc, domain of DAPkinase); PF00025.18(Arf:ADP-ribosylation factor family); PF04670.9(Gtr1_RagA:Gtr1/RagA G protein conserved region); PF09439.7(SRPRB:Signal recognition particle receptor beta subunit); PF00009.24(GTP_EFTU:Elongation factor Tu GTP binding domain); PF01926.20(MMR_HSR1:50S ribosome-binding GTPase)	sp|Q9ZRE2|RABD1_ARATH(Ras-related protein RABD1 OS=Arabidopsis thaliana OX=3702 GN=RABD1 PE=1 SV=1)
TraesCS1A02G140492	TraesCS1B02G030000		2515	32.33	31.21	22.14	16.23	26.03	21.7	20.23	15.96	25.4775	20.98	XP_020152602.1(growth hormone-regulated TBC protein 1 [Aegilops tauschii subsp. tauschii])	GO:0031338(biological_process:regulation of vesicle fusion); GO:0005096(molecular_function:GTPase activator activity); GO:0006886(biological_process:intracellular protein transport); GO:0090630(biological_process:activation of GTPase activity); GO:0017137(molecular_function:Rab GTPase binding); GO:0005622(cellular_component:intracellular); GO:0012505(cellular_component:endomembrane system)	K20165	TBC1D2		COG5210(S:Function unknown)	COG5210(TBC1 domain family member)	PF00566.15(RabGAP-TBC:Rab-GTPase-TBC domain)	sp|B1AVH7|TBD2A_MOUSE(TBC1 domain family member 2A OS=Mus musculus OX=10090 GN=Tbc1d2 PE=2 SV=1)
TraesCS1A02G140500	TraesCS1B02G030800		5195	797.53	508.79	343.93	227.06	627.16	488.21	317.93	244.63	469.327	419.483	XP_020156675.1(ABC transporter D family member 1-like isoform X2 [Aegilops tauschii subsp. tauschii])	GO:0005739(cellular_component:mitochondrion); GO:0042626(molecular_function:ATPase activity, coupled to transmembrane movement of substances); GO:0016021(cellular_component:integral component of membrane); GO:0055085(biological_process:transmembrane transport); GO:0005524(molecular_function:ATP binding)				COG4178(S:Function unknown)	COG4178((ABC) transporter)	PF06472.12(ABC_membrane_2:ABC transporter transmembrane region 2); PF00005.24(ABC_tran:ABC transporter); PF13304.3(AAA_21:AAA domain, putative AbiEii toxin, Type IV TA system); PF13555.3(AAA_29:P-loop containing region of AAA domain); PF13476.3(AAA_23:AAA domain)	sp|Q94FB9|AB1D_ARATH(ABC transporter D family member 1 OS=Arabidopsis thaliana OX=3702 GN=ABCC1 PE=1 SV=1)
TraesCS1A02G141654	TraesCS1B02G147700		2675	111.51	141.94	106.55	82.56	103.62	151.37	125.03	94.31	110.64	118.582	AOV85921.1(ABCG12, partial [Triticum polonicum])	GO:0042626(molecular_function:ATPase activity, coupled to transmembrane movement of substances); GO:0016021(cellular_component:integral component of membrane); GO:0016887(molecular_function:ATPase activity); GO:0005886(cellular_component:plasma membrane); GO:0055085(biological_process:transmembrane transport); GO:0005524(molecular_function:ATP binding)				COG1131(V:Defense mechanisms)	COG1131((ABC) transporter)	PF01061.21(ABC2_membrane:ABC-2 type transporter); PF00005.24(ABC_tran:ABC transporter); PF13555.3(AAA_29:P-loop containing region of AAA domain); PF13191.3(AAA_16:AAA ATPase domain); PF02463.16(SMC_N:RecF/RecN/SMC N terminal domain); PF03193.13(DUF258:Protein of unknown function, DUF258); PF02224.15(Cytidylate_kin:Cytidylate kinase)	sp|Q9C8K2|AB12G_ARATH(ABC transporter G family member 12 OS=Arabidopsis thaliana OX=3702 GN=ABCG12 PE=1 SV=1)
TraesCS1A02G141661	TraesCS1B02G148400		3628	745.53	546.47	479.37	361.35	802.25	542	478.18	375	533.18	549.357	XP_020180865.1(ER membrane protein complex subunit 1 [Aegilops tauschii subsp. tauschii])	GO:0005794(cellular_component:Golgi apparatus); GO:0005774(cellular_component:vacuolar membrane); GO:0072546(cellular_component:ER membrane protein complex); GO:0034975(biological_process:protein folding in endoplasmic reticulum); GO:0005886(cellular_component:plasma membrane)				ENOG410XPCR(S:Function unknown)	ENOG410XPCR(ER membrane protein complex subunit 1)	PF07774.10(DUF1620:Protein of unknown function (DUF1620)); PF13360.3(PQQ_2:PQQ-like domain)	sp|Q8N766|EMC1_HUMAN(ER membrane protein complex subunit 1 OS=Homo sapiens OX=9606 GN=EMC1 PE=1 SV=1)
TraesCS1A02G141691	TraesCS1B02G152100		1120	428.85	271.07	208.65	191.09	391.11	226.93	213.21	291.56	274.915	280.702	XP_020185584.1(ras-related protein Rab11D-like [Aegilops tauschii subsp. tauschii])	GO:0007264(biological_process:small GTPase mediated signal transduction); GO:0005768(cellular_component:endosome); GO:0005622(cellular_component:intracellular); GO:0005525(molecular_function:GTP binding)	K07904	RAB11A	map04144(Endocytosis)	COG1100(S:Function unknown)	COG1100(GTP-binding Protein)	PF00071.19(Ras:Ras family); PF08477.10(Roc:Ras of Complex, Roc, domain of DAPkinase); PF00025.18(Arf:ADP-ribosylation factor family); PF01926.20(MMR_HSR1:50S ribosome-binding GTPase)	sp|Q40522|RB11D_TOBAC(Ras-related protein Rab11D OS=Nicotiana tabacum OX=4097 GN=RAB11D PE=2 SV=1)
TraesCS1A02G141693	TraesCS1B02G152300		1839	216.52	130.66	116.98	120.69	210.39	159.61	126.22	137.03	146.213	158.312	BAJ93166.1(predicted protein [Hordeum vulgare subsp. vulgare])	GO:0019509(biological_process:L-methionine biosynthetic process from methylthioadenosine); GO:0043547(biological_process:positive regulation of GTPase activity); GO:0005851(cellular_component:eukaryotic translation initiation factor 2B complex); GO:0006446(biological_process:regulation of translational initiation); GO:0005085(molecular_function:guanyl-nucleotide exchange factor activity); GO:0044…	K03754	EIF2B2	map03013(RNA transport)	COG1184(J:Translation, ribosomal structure and biogenesis)	COG1184(translation initiation factor)	PF01008.14(IF-2B:Initiation factor 2 subunit family)	sp|Q54EY2|EI2BB_DICDI(Translation initiation factor eIF-2B subunit beta OS=Dictyostelium discoideum OX=44689 GN=eif2b2 PE=3 SV=1)
TraesCS1A02G141712	TraesCS1B02G154200		7820	560.15	391.9	276.11	227.15	429.67	418.42	268.22	177.58	363.827	323.473	XP_020190271.1(phospholipid-transporting ATPase 3 isoform X1 [Aegilops tauschii subsp. tauschii])	GO:0000287(molecular_function:magnesium ion binding); GO:0016021(cellular_component:integral component of membrane); GO:0004012(molecular_function:phospholipid-translocating ATPase activity); GO:0045332(biological_process:phospholipid translocation); GO:0005524(molecular_function:ATP binding)	K14802	DRS2, ATP8A		COG0474(P:Inorganic ion transport and metabolism); ENOG410XPYK(U:Intracellular trafficking, secretion, and vesicular transport)	COG0474(P-type atpase); ENOG410XPYK(Phospholipid-transporting atpase)	PF16212.2(PhoLip_ATPase_C:Phospholipid-translocating P-type ATPase C-terminal); PF16209.2(PhoLip_ATPase_N:Phospholipid-translocating ATPase N-terminal); PF13246.3(Cation_ATPase:Cation transport ATPase (P-type)); PF00122.17(E1-E2_ATPase:E1-E2 ATPase); PF00702.23(Hydrolase:haloacid dehalogenase-like hydrolase)	sp|Q9XIE6|ALA3_ARATH(Phospholipid-transporting ATPase 3 OS=Arabidopsis thaliana OX=3702 GN=ALA3 PE=1 SV=2)
TraesCS1A02G141741	TraesCS1B02G157100		990	123.03	90.66	37.69	24.99	108.77	72.76	52.23	42.32	69.0925	69.02	XP_020193993.1(ras-related protein RABF1-like [Aegilops tauschii subsp. tauschii])	GO:0005829(cellular_component:cytosol); GO:0003924(molecular_function:GTPase activity); GO:0045022(biological_process:early endosome to late endosome transport); GO:0005622(cellular_component:intracellular); GO:0008152(biological_process:metabolic process); GO:0007264(biological_process:small GTPase mediated signal transduction); GO:0005769(cellular_component:early endosome); GO:0010009(cellular_…				ENOG410YCCP(S:Function unknown)	ENOG410YCCP(member RAS oncogene family)	PF00071.19(Ras:Ras family); PF08477.10(Roc:Ras of Complex, Roc, domain of DAPkinase); PF00025.18(Arf:ADP-ribosylation factor family); PF04670.9(Gtr1_RagA:Gtr1/RagA G protein conserved region)	sp|Q9CB01|RABF1_ARATH(Ras-related protein RABF1 OS=Arabidopsis thaliana OX=3702 GN=RABF1 PE=1 SV=1)
TraesCS1A02G141749	TraesCS1B02G157900		2388	37.36	25.11	33.62	28.92	35.37	44.42	25.74	21	31.2525	31.6325	XP_020147939.1(ABC transporter G family member 28-like isoform X1 [Aegilops tauschii subsp. tauschii])	GO:0016021(cellular_component:integral component of membrane); GO:0005524(molecular_function:ATP binding); GO:0016887(molecular_function:ATPase activity)				COG1131(V:Defense mechanisms)	COG1131((ABC) transporter)	PF00005.24(ABC_tran:ABC transporter); PF03193.13(DUF258:Protein of unknown function, DUF258)	sp|B9G5Y5|AB25G_ORYSJ(ABC transporter G family member 25 OS=Oryza sativa subsp. japonica OX=39947 GN=ABCG25 PE=2 SV=1)
TraesCS1A02G141755	TraesCS1B02G158500		1778	100.11	75.64	82.01	112.08	66.21	99.19	65.12	104.33	92.46	83.7125	XP_020151822.1(ras-related protein RABC2a-like [Aegilops tauschii subsp. tauschii])	GO:0005622(cellular_component:intracellular); GO:0007264(biological_process:small GTPase mediated signal transduction); GO:0005525(molecular_function:GTP binding)	K07910	RAB18		ENOG410XPD0(S:Function unknown)	ENOG410XPD0(Ras-related protein)	PF00071.19(Ras:Ras family); PF08477.10(Roc:Ras of Complex, Roc, domain of DAPkinase); PF00025.18(Arf:ADP-ribosylation factor family); PF01926.20(MMR_HSR1:50S ribosome-binding GTPase); PF04670.9(Gtr1_RagA:Gtr1/RagA G protein conserved region); PF00009.24(GTP_EFTU:Elongation factor Tu GTP binding domain)	sp|O49841|RAC2A_ARATH(Ras-related protein RABC2a OS=Arabidopsis thaliana OX=3702 GN=RABC2A PE=1 SV=1)
TraesCS1A02G141774	TraesCS1B02G160800		16475	897.65	579.25	346.26	338.09	659.2	493.51	286.39	280.48	540.312	429.895	XP_020151825.1(midasin isoform X2 [Aegilops tauschii subsp. tauschii])	GO:0005634(cellular_component:nucleus); GO:0005524(molecular_function:ATP binding); GO:0016887(molecular_function:ATPase activity); GO:0000027(biological_process:ribosomal large subunit assembly)	K14572	MDN1, REA1	map03008(Ribosome biogenesis in eukaryotes)	COG5271(S:Function unknown)	COG5271(Nuclear chaperone required for maturation and nuclear export of pre-60S ribosome subunits (By similarity))	PF07728.11(AAA_5:AAA domain (dynein-related subfamily)); PF07726.8(AAA_3:ATPase family associated with various cellular activities (AAA)); PF00004.26(AAA:ATPase family associated with various cellular activities (AAA)); PF13191.3(AAA_16:AAA ATPase domain); PF13401.3(AAA_22:AAA domain); PF00158.23(Sigma54_activat:Sigma-54 interaction domain)	sp|A0A1P8AUY4|MDN1_ARATH(Midasin OS=Arabidopsis thaliana OX=3702 GN=MDN1 PE=1 SV=1)
TraesCS1A02G142148	TraesCS1B02G199400		3478	344.31	198.8	120.63	139.71	242.67	155.11	109.86	196.93	200.863	176.143	EMS59647.1(GTPase-activating protein GYP7 [Triticum urartu])	GO:0031338(biological_process:regulation of vesicle fusion); GO:0005096(molecular_function:GTPase activator activity); GO:0006886(biological_process:intracellular protein transport); GO:0016020(cellular_component:membrane); GO:0090630(biological_process:activation of GTPase activity); GO:0017137(molecular_function:Rab GTPase binding); GO:0005622(cellular_component:intracellular); GO:0012505(cellu…				COG5210(S:Function unknown)	COG5210(expressed protein)	PF00566.15(RabGAP-TBC:Rab-GTPase-TBC domain)	sp|P09379|GYP7_YARLI(GTPase-activating protein GYP7 OS=Yarrowia lipolytica (strain CLIB 122 / E 150) OX=284591 GN=GYP7 PE=3 SV=2)
TraesCS1A02G142203	TraesCS1B02G205000		1805	83.89	69.63	72.04	40.03	64.28	66.48	57.44	48.55	66.3975	59.1875	XP_020187971.1(small GTPase LIP1-like [Aegilops tauschii subsp. tauschii])	GO:0005622(cellular_component:intracellular); GO:0007264(biological_process:small GTPase mediated signal transduction); GO:0005525(molecular_function:GTP binding)	K07933	RABL3		ENOG410YR8H(S:Function unknown)	ENOG410YR8H(RAB, member of RAS oncogene family-like 3)	PF00071.19(Ras:Ras family); PF08477.10(Roc:Ras of Complex, Roc, domain of DAPkinase); PF04670.9(Gtr1_RagA:Gtr1/RagA G protein conserved region); PF00025.18(Arf:ADP-ribosylation factor family); PF01926.20(MMR_HSR1:50S ribosome-binding GTPase); PF13191.3(AAA_16:AAA ATPase domain)	sp|Q9C5J9|LIIP1_ARATH(Small GTPase LIP1 OS=Arabidopsis thaliana OX=3702 GN=LIP1 PE=1 SV=1)
TraesCS1A02G142230	TraesCS1B02G207900		1925	1175.58	1384.36	1178.63	1704.79	1067.33	1678.74	1355.32	1238.48	1360.84	1334.97	BAJ96202.1(predicted protein, partial [Hordeum vulgare subsp. vulgare])	GO:0005096(molecular_function:GTPase activator activity); GO:0043547(biological_process:positive regulation of GTPase activity)	K12493	ARFGAP2_3	map04144(Endocytosis)	COG5347(O:Posttranslational modification, protein turnover, chaperones)	COG5347(ubiquitin carboxyl-terminal hydrolase)	PF01412.15(ArfGap:Putative GTPase activating protein for Arf)	sp|O82171|AGD10_ARATH(ADP-ribosylation factor GTPase-activating protein AGD10 OS=Arabidopsis thaliana OX=3702 GN=AGD10 PE=2 SV=1)
TraesCS1A02G142346	TraesCS1B02G220000		2405	58	57	46	39	42	73	26	37	50	44.5	BAJ96293.1(predicted protein [Hordeum vulgare subsp. vulgare])	GO:0005794(cellular_component:Golgi apparatus); GO:0016740(molecular_function:transferase activity); GO:0016020(cellular_component:membrane)	K20889	IRX7, FRA8, F8H		ENOG410XTFH(S:Function unknown)	ENOG410XTFH(-)	PF03016.12(Exostosin:Exostosin family)	sp|Q10SX7|GT31_ORYSJ(Probable glucuronosyltransferase Os03g0107900 OS=Oryza sativa subsp. japonica OX=39947 GN=Os03g0107900 PE=2 SV=1)
TraesCS1A02G142401	TraesCS1B02G225600		3149	87.47	68.01	59.02	51.56	99.02	72.82	77.21	50.36	66.515	74.8525	XP_020195762.1(AP-3 complex subunit delta [Aegilops tauschii subsp. tauschii])	GO:0015031(biological_process:protein transport); GO:0007033(biological_process:vacuole organization); GO:0016020(cellular_component:membrane); GO:0006996(biological_process:organelle organization); GO:0006810(biological_process:transport)	K12396	AP3D		ENOG410XQFB(U:Intracellular trafficking, secretion, and vesicular transport)	ENOG410XQFB(Adaptor-related protein complex 3, delta 1 subunit)	PF01602.17(Adaptin_N:Adaptin N terminal region); PF12717.4(Cnd1:non-SMC mitotic condensation complex subunit 1)	sp|Q9C744|AP3D_ARATH(AP-3 complex subunit delta OS=Arabidopsis thaliana OX=3702 GN=DELTA-ADR PE=1 SV=1)
TraesCS1A02G142421	TraesCS1B02G227700		1946	18.33	30.43	23.89	42.3	13.64	28.2	17.47	31.4	28.7375	22.6775	XP_020194166.1(dynamin-related protein 1E-like [Aegilops tauschii subsp. tauschii])	GO:0003924(molecular_function:GTPase activity); GO:0005525(molecular_function:GTP binding)	K01528	DNM	map04144(Endocytosis)	COG0699(S:Function unknown)	COG0699(Dynamin family)	PF01031.17(Dynamin_M:Dynamin central region); PF00350.20(Dynamin_N:Dynamin family); PF02212.15(GED:Dynamin GTPase effector domain); PF01926.20(MMR_HSR1:50S ribosome-binding GTPase)	sp|Q9FNX5|DRP1E_ARATH(Dynamin-related protein 1E OS=Arabidopsis thaliana OX=3702 GN=DRP1E PE=1 SV=1)
TraesCS1A02G142428	TraesCS1B02G228500		847	400	219	187.76	208.92	351	207.35	176	173	253.92	226.838	BAJ86245.1(predicted protein [Hordeum vulgare subsp. vulgare])	GO:0005737(cellular_component:cytoplasm); GO:0006986(biological_process:response to unfolded protein); GO:0006457(biological_process:protein folding); GO:0051085(biological_process:chaperone mediated protein folding requiring cofactor); GO:0051087(molecular_function:chaperone binding); GO:0051082(molecular_function:unfolded protein binding); GO:0005759(cellular_component:mitochondrial matrix); GO…	K04078	groES, HSPE1		COG0234(O:Posttranslational modification, protein turnover, chaperones)	COG0234(Binds to cpn60 in the presence of Mg-ATP and suppresses the ATPase activity of the latter (By similarity))	PF00166.18(Cpn10:Chaperonin 10 Kd subunit)	sp|Q9M1C2|CH101_ARATH(10 kDa chaperonin 1, chloroplastic OS=Arabidopsis thaliana OX=3702 GN=CPN10-1 PE=2 SV=1)
TraesCS1A02G142502	TraesCS1B02G236100		2613	980.69	506.05	215.96	213.25	898.44	425.52	191.77	327.92	478.988	460.913	XP_020175051.1(importin subunit beta-1-like [Aegilops tauschii subsp. tauschii])	GO:0008565(molecular_function:protein transporter activity); GO:0034399(cellular_component:nuclear periphery); GO:0008139(molecular_function:nuclear localization sequence binding); GO:0000060(biological_process:protein import into nucleus, translocation); GO:0006886(biological_process:intracellular protein transport); GO:0031965(cellular_component:nuclear membrane); GO:0006607(biological_process:…	K14293	KPNB1, IPO1	map03013(RNA transport)	COG5215(U:Intracellular trafficking, secretion, and vesicular transport)	COG5215(Importin)	PF13513.3(HEAT_EZ:HEAT-like repeat); PF02985.19(HEAT:HEAT repeat); PF03810.16(IBN_N:Importin-beta N-terminal domain); PF14500.3(MMS19_N:Dos2-interacting transcription regulator of RNA-Pol-II)	sp|Q9FJD4|IMB1_ARATH(Importin subunit beta-1 OS=Arabidopsis thaliana OX=3702 GN=KPNB1 PE=1 SV=1)
TraesCS1A02G142512	TraesCS1B02G237100		1291	1199.66	771.05	380.81	575.48	1001.46	568.93	382.48	855.35	731.75	702.055	XP_020191000.1(ran-binding protein 1 homolog c-like [Aegilops tauschii subsp. tauschii])	GO:0005737(cellular_component:cytoplasm); GO:0043547(biological_process:positive regulation of GTPase activity); GO:0046907(biological_process:intracellular transport); GO:0005096(molecular_function:GTPase activator activity); GO:0005634(cellular_component:nucleus); GO:0008536(molecular_function:Ran GTPase binding); GO:0005622(cellular_component:intracellular); GO:0006606(biological_process:prote…	K15306	RANBP1		COG5171(U:Intracellular trafficking, secretion, and vesicular transport)	COG5171(ran binding protein)	PF00638.15(Ran_BP1:RanBP1 domain); PF00568.20(WH1:WH1 domain)	sp|P92985|RBP1C_ARATH(Ran-binding protein 1 homolog c OS=Arabidopsis thaliana OX=3702 GN=RANBP1C PE=2 SV=1)
TraesCS1A02G142521	TraesCS1B02G238000		1365	826.86	547.22	290.21	440.39	702.2	490	338.98	694.2	526.17	556.345	XP_020168510.1(nuclear pore complex protein NUP50A-like [Aegilops tauschii subsp. tauschii])	GO:0046907(biological_process:intracellular transport); GO:0005829(cellular_component:cytosol); GO:0008536(molecular_function:Ran GTPase binding); GO:0046827(biological_process:positive regulation of protein export from nucleus); GO:0070412(molecular_function:R-SMAD binding); GO:0005515(molecular_function:protein binding); GO:0005634(cellular_component:nucleus)	K15304	RANBP3		COG5171(S:Function unknown)	COG5171(-)	PF08911.8(NUP50:NUP50 (Nucleoporin 50 kDa)); PF00638.15(Ran_BP1:RanBP1 domain)	sp|Q9LW88|NU50B_ARATH(Nuclear pore complex protein NUP50B OS=Arabidopsis thaliana OX=3702 GN=NUP50B PE=1 SV=1)
TraesCS1A02G142830	TraesCS1B02G269400		1706	1200.97	448.81	202.22	83.53	961.03	286.07	238.34	170.66	483.882	414.025	XP_020169537.1(tubulin beta-1 chain [Aegilops tauschii subsp. tauschii])	GO:0005737(cellular_component:cytoplasm); GO:0007017(biological_process:microtubule-based process); GO:0003924(molecular_function:GTPase activity); GO:0005200(molecular_function:structural constituent of cytoskeleton); GO:0005874(cellular_component:microtubule); GO:0005525(molecular_function:GTP binding)	K07375	TUBB	map04145(Phagosome)	COG5023(Z:Cytoskeleton)	COG5023(protein polymerization)	PF00091.22(Tubulin:Tubulin/FtsZ family, GTPase domain); PF03953.14(Tubulin_C:Tubulin C-terminal domain); PF13809.3(Tubulin_2:Tubulin like)	sp|Q9ZRB2|TBB1_WHEAT(Tubulin beta-1 chain OS=Triticum aestivum OX=4565 GN=TUBB1 PE=2 SV=1)
TraesCS1A02G143129			3066	486.49	286.62	116.82	93.8	430.41	199.74	109.5	112.48	245.933	213.032	XP_020174175.1(ecotropic viral integration site 5 protein homolog [Aegilops tauschii subsp. tauschii])	GO:0031338(biological_process:regulation of vesicle fusion); GO:0005096(molecular_function:GTPase activator activity); GO:0006886(biological_process:intracellular protein transport); GO:0090630(biological_process:activation of GTPase activity); GO:0017137(molecular_function:Rab GTPase binding); GO:0005622(cellular_component:intracellular); GO:0012505(cellular_component:endomembrane system)				COG5210(S:Function unknown)	COG5210(TBC1 domain family member)	PF00566.15(RabGAP-TBC:Rab-GTPase-TBC domain)	sp|Q9Z1A9|TBCD8_MOUSE(TBC1 domain family member 8 OS=Mus musculus OX=10090 GN=Tbc1d8 PE=1 SV=2)
TraesCS1A02G143297			555	4487.08	3502.6	2206.7	4025.09	3840.4	3523.09	2185.93	5421.67	3555.37	3742.77	XP_022991507.1(ADP-ribosylation factor-like isoform X1 [Cucurbita maxima])	GO:0005622(cellular_component:intracellular); GO:0007264(biological_process:small GTPase mediated signal transduction); GO:0005525(molecular_function:GTP binding)	K07937	ARF1	map04144(Endocytosis)	COG1100(S:Function unknown)	COG1100(GTP-binding Protein)	PF00025.18(Arf:ADP-ribosylation factor family); PF09439.7(SRPRB:Signal recognition particle receptor beta subunit); PF08477.10(Roc:Ras of Complex, Roc, domain of DAPkinase); PF00071.19(Ras:Ras family); PF00503.17(G-alpha:G-protein alpha subunit); PF04670.9(Gtr1_RagA:Gtr1/RagA G protein conserved region); PF01926.20(MMR_HSR1:50S ribosome-binding GTPase)	sp|P51823|ARF2_ORYSJ(ADP-ribosylation factor 2 OS=Oryza sativa subsp. japonica OX=39947 GN=ARF PE=2 SV=2)
TraesCS1A02G143335			1790	1323.8	685.92	408.97	285.85	1113.49	471.8	372.2	285.58	676.135	560.768	XP_020166556.1(tubulin beta-5 chain [Aegilops tauschii subsp. tauschii])	GO:0005737(cellular_component:cytoplasm); GO:0007017(biological_process:microtubule-based process); GO:0003924(molecular_function:GTPase activity); GO:0005200(molecular_function:structural constituent of cytoskeleton); GO:0005874(cellular_component:microtubule); GO:0005525(molecular_function:GTP binding)	K07375	TUBB	map04145(Phagosome)	COG5023(Z:Cytoskeleton)	COG5023(protein polymerization)	PF00091.22(Tubulin:Tubulin/FtsZ family, GTPase domain); PF03953.14(Tubulin_C:Tubulin C-terminal domain); PF13809.3(Tubulin_2:Tubulin like)	sp|Q9ZRA8|TBB5_WHEAT(Tubulin beta-5 chain OS=Triticum aestivum OX=4565 GN=TUBB5 PE=2 SV=1)
TraesCS1A02G143571			3125	192.2	105.16	80.5	113.93	168.01	115.27	63.95	130.91	122.948	119.535	XP_020181505.1(uncharacterized protein LOC109767148 [Aegilops tauschii subsp. tauschii])	GO:0003924(molecular_function:GTPase activity); GO:0005739(cellular_component:mitochondrion); GO:0005622(cellular_component:intracellular); GO:0005525(molecular_function:GTP binding); GO:0006413(biological_process:translational initiation); GO:0003743(molecular_function:translation initiation factor activity)	K02519	infB, MTIF2		COG0532(J:Translation, ribosomal structure and biogenesis)	COG0532(One of the essential components for the initiation of protein synthesis. Protects formylmethionyl-tRNA from spontaneous hydrolysis and promotes its binding to the 30S ribosomal subunits. Also involved in the hydrolysis of GTP during the formation of the 70S ribosomal complex (By similarity))	PF00009.24(GTP_EFTU:Elongation factor Tu GTP binding domain); PF11987.5(IF-2:Translation-initiation factor 2); PF01926.20(MMR_HSR1:50S ribosome-binding GTPase); PF02421.15(FeoB_N:Ferrous iron transport protein B); PF10662.6(PduV-EutP:Ethanolamine utilisation - propanediol utilisation); PF09439.7(SRPRB:Signal recognition particle receptor beta subunit); PF00071.19(Ras:Ras family); PF00025.18(Arf:A…	sp|A7HZ93|IF2_PARL1(Translation initiation factor IF-2 OS=Parvibaculum lavamentivorans (strain DS-1 / DSM 13023 / NCIMB 13966) OX=402881 GN=infB PE=3 SV=1)
TraesCS1A02G143590			1984	14	10	57.59	33	20	15	38.46	55.64	28.6475	32.275	XP_020169314.1(rac-like GTP-binding protein 2 [Aegilops tauschii subsp. tauschii])	GO:0005737(cellular_component:cytoplasm); GO:0016020(cellular_component:membrane); GO:0005622(cellular_component:intracellular); GO:0007264(biological_process:small GTPase mediated signal transduction); GO:0005525(molecular_function:GTP binding)	K04392	RAC1	map05167(Kaposi sarcoma-associated herpesvirus infection); map04145(Phagosome); map05163(Human cytomegalovirus infection); map04933(AGE-RAGE signaling pathway in diabetic complications)	COG1100(S:Function unknown)	COG1100(GTP-binding Protein)	PF00071.19(Ras:Ras family); PF08477.10(Roc:Ras of Complex, Roc, domain of DAPkinase); PF00025.18(Arf:ADP-ribosylation factor family)	sp|Q68Y52|RAC2_ORYSJ(Rac-like GTP-binding protein 2 OS=Oryza sativa subsp. japonica OX=39947 GN=RAC2 PE=2 SV=1)
TraesCS1A02G143613			2169	311.6	163.05	91.87	87.78	261.57	145.9	77.24	143.59	163.575	157.075	EMS58931.1(Eukaryotic translation initiation factor 2 subunit 3 [Triticum urartu])	GO:0003924(molecular_function:GTPase activity); GO:0005622(cellular_component:intracellular); GO:0001731(biological_process:formation of translation preinitiation complex); GO:0003743(molecular_function:translation initiation factor activity); GO:0006413(biological_process:translational initiation); GO:0005525(molecular_function:GTP binding)	K03242	EIF2S3	map03013(RNA transport)	COG5257(J:Translation, ribosomal structure and biogenesis)	COG5257(translation initiation factor)	PF09173.8(eIF2_C:Initiation factor eIF2 gamma, C terminal); PF00009.24(GTP_EFTU:Elongation factor Tu GTP binding domain); PF03144.22(GTP_EFTU_D2:Elongation factor Tu domain 2); PF03193.13(DUF258:Protein of unknown function, DUF258)	sp|P41091|IF2G_HUMAN(Eukaryotic translation initiation factor 2 subunit 3 OS=Homo sapiens OX=9606 GN=EIF2S3 PE=1 SV=3)
TraesCS1A02G143622			1373	913.09	681.29	413.91	434.01	761.29	594.52	370.13	511.28	610.575	559.305	XP_020164055.1(ras-related protein Rab7-like [Aegilops tauschii subsp. tauschii])	GO:0015031(biological_process:protein transport); GO:0005886(cellular_component:plasma membrane); GO:0005622(cellular_component:intracellular); GO:0007264(biological_process:small GTPase mediated signal transduction); GO:0005525(molecular_function:GTP binding)	K07897	RAB7A	map04145(Phagosome); map04144(Endocytosis)	ENOG410XNZV(S:Function unknown)	ENOG410XNZV(member RAS oncogene family)	PF00071.19(Ras:Ras family); PF08477.10(Roc:Ras of Complex, Roc, domain of DAPkinase); PF00025.18(Arf:ADP-ribosylation factor family); PF01926.20(MMR_HSR1:50S ribosome-binding GTPase); PF04670.9(Gtr1_RagA:Gtr1/RagA G protein conserved region); PF00009.24(GTP_EFTU:Elongation factor Tu GTP binding domain); PF03193.13(DUF258:Protein of unknown function, DUF258)	sp|Q40787|RAB7_CENCI(Ras-related protein Rab7 OS=Cenchrus ciliaris OX=35872 PE=2 SV=1)
TraesCS1A02G143681			3291	120.62	124.33	132.85	177.13	107.18	97.56	96.55	132.61	138.732	108.475	XP_020198179.1(ABC transporter A family member 2-like [Aegilops tauschii subsp. tauschii])	GO:0042626(molecular_function:ATPase activity, coupled to transmembrane movement of substances); GO:0009536(cellular_component:plastid); GO:0043231(cellular_component:intracellular membrane-bounded organelle); GO:0006869(biological_process:lipid transport); GO:0005215(molecular_function:transporter activity); GO:0016021(cellular_component:integral component of membrane); GO:0006810(biological_pro…				ENOG410XXUP(S:Function unknown)	ENOG410XXUP((ABC) transporter)	PF12698.4(ABC2_membrane_3:ABC-2 family transporter protein); PF00005.24(ABC_tran:ABC transporter); PF13304.3(AAA_21:AAA domain, putative AbiEii toxin, Type IV TA system); PF13476.3(AAA_23:AAA domain)	sp|Q84K47|AB2A_ARATH(ABC transporter A family member 2 OS=Arabidopsis thaliana OX=3702 GN=ABCA2 PE=2 SV=1)
TraesCS1A02G143682			3176	5	31	31.47	127.27	12	34.72	8.31	93.11	48.685	37.035	AOV85895.1(ABCA4, partial [Triticum polonicum])	GO:0042626(molecular_function:ATPase activity, coupled to transmembrane movement of substances); GO:0043231(cellular_component:intracellular membrane-bounded organelle); GO:0006869(biological_process:lipid transport); GO:0005215(molecular_function:transporter activity); GO:0016021(cellular_component:integral component of membrane); GO:0006810(biological_process:transport); GO:0016887(molecular_fu…				COG1131(V:Defense mechanisms); ENOG410XR3G(S:Function unknown); COG0330(O:Posttranslational modification, protein turnover, chaperones)	COG1131((ABC) transporter); ENOG410XR3G(ATPase activity, coupled to transmembrane movement of substances); COG0330(Band 7 protein)	PF00005.24(ABC_tran:ABC transporter); PF12698.4(ABC2_membrane_3:ABC-2 family transporter protein); PF13304.3(AAA_21:AAA domain, putative AbiEii toxin, Type IV TA system); PF13732.3(DUF4162:Domain of unknown function (DUF4162))	sp|Q9STT5|AB7A_ARATH(ABC transporter A family member 7 OS=Arabidopsis thaliana OX=3702 GN=ABCA7 PE=3 SV=2)
TraesCS1A02G143725			2761	85	241	218	100	72	169	165	134	161	135	XP_020165573.1(kinesin-like protein KIN-14O isoform X1 [Aegilops tauschii subsp. tauschii])	GO:0008017(molecular_function:microtubule binding); GO:0007018(biological_process:microtubule-based movement); GO:0005524(molecular_function:ATP binding); GO:0016887(molecular_function:ATPase activity); GO:0005871(cellular_component:kinesin complex); GO:0005874(cellular_component:microtubule); GO:0003777(molecular_function:microtubule motor activity)				COG5059(Z:Cytoskeleton)	COG5059(Kinesin family member)	PF00225.20(Kinesin:Kinesin motor domain); PF16796.2(Microtub_bd:Microtubule binding)	sp|B9G2X9|KN14O_ORYSJ(Kinesin-like protein KIN-14O OS=Oryza sativa subsp. japonica OX=39947 GN=KIN14O PE=2 SV=2)
TraesCS1A02G143762			1760	8834.96	7157.71	3595.36	2908.07	7577.94	6601.63	3695.28	3399.52	5624.02	5318.59	XP_020159002.1(tubulin alpha chain [Aegilops tauschii subsp. tauschii])	GO:0005737(cellular_component:cytoplasm); GO:0007017(biological_process:microtubule-based process); GO:0003924(molecular_function:GTPase activity); GO:0005200(molecular_function:structural constituent of cytoskeleton); GO:0005874(cellular_component:microtubule); GO:0005525(molecular_function:GTP binding)	K07374	TUBA	map04145(Phagosome)	COG5023(Z:Cytoskeleton)	COG5023(protein polymerization)	PF00091.22(Tubulin:Tubulin/FtsZ family, GTPase domain); PF03953.14(Tubulin_C:Tubulin C-terminal domain)	sp|Q96460|TBA2_HORVU(Tubulin alpha-2 chain OS=Hordeum vulgare OX=4513 GN=TUBA2 PE=2 SV=1)
TraesCS1A02G143862			1209	17.71	15.33	7	3	19.49	12	5	15.14	10.76	12.9075	XP_020147507.1(ras-related protein Rab7-like [Aegilops tauschii subsp. tauschii])	GO:0005622(cellular_component:intracellular); GO:0007264(biological_process:small GTPase mediated signal transduction); GO:0005525(molecular_function:GTP binding)	K07897	RAB7A	map04145(Phagosome); map04144(Endocytosis)	ENOG410XNZV(C:Energy production and conversion)	ENOG410XNZV(Dehydrogenase)	PF00071.19(Ras:Ras family); PF08477.10(Roc:Ras of Complex, Roc, domain of DAPkinase); PF00025.18(Arf:ADP-ribosylation factor family); PF01926.20(MMR_HSR1:50S ribosome-binding GTPase); PF04670.9(Gtr1_RagA:Gtr1/RagA G protein conserved region); PF00009.24(GTP_EFTU:Elongation factor Tu GTP binding domain)	sp|Q43463|RAB7_SOYBN(Ras-related protein Rab7 OS=Glycine max OX=3847 PE=2 SV=1)
TraesCS1A02G143916			1088	460.45	513.55	446.61	454.16	481.67	556.73	489.34	417.87	468.692	486.402	XP_020177280.1(vesicle transport v-SNARE 13-like [Aegilops tauschii subsp. tauschii])	GO:0005794(cellular_component:Golgi apparatus); GO:0006891(biological_process:intra-Golgi vesicle-mediated transport); GO:0016021(cellular_component:integral component of membrane); GO:0006888(biological_process:ER to Golgi vesicle-mediated transport); GO:0006896(biological_process:Golgi to vacuole transport); GO:0005829(cellular_component:cytosol); GO:0031902(cellular_component:late endosome mem…	K08493	VTI1	map04130(SNARE interactions in vesicular transport)	ENOG4111J90(U:Intracellular trafficking, secretion, and vesicular transport)	ENOG4111J90(vesicle transport through interaction with t-SNAREs)	PF12352.5(V-SNARE_C:Snare region anchored in the vesicle membrane C-terminus); PF05008.12(V-SNARE:Vesicle transport v-SNARE protein N-terminus); PF03908.10(Sec20:Sec20)	sp|Q9LVP9|VTI13_ARATH(Vesicle transport v-SNARE 13 OS=Arabidopsis thaliana OX=3702 GN=VTI13 PE=2 SV=1)
TraesCS1A02G143917			809	7.57	5.06	5	8	7	9.09	4	14.02	6.4075	8.5275	XP_020177287.1(vesicle transport v-SNARE 11-like [Aegilops tauschii subsp. tauschii])	GO:0005794(cellular_component:Golgi apparatus); GO:0006891(biological_process:intra-Golgi vesicle-mediated transport); GO:0016021(cellular_component:integral component of membrane); GO:0006888(biological_process:ER to Golgi vesicle-mediated transport); GO:0006896(biological_process:Golgi to vacuole transport); GO:0005829(cellular_component:cytosol); GO:0031902(cellular_component:late endosome mem…	K08493	VTI1	map04130(SNARE interactions in vesicular transport)	ENOG4111J90(U:Intracellular trafficking, secretion, and vesicular transport)	ENOG4111J90(vesicle transport through interaction with t-SNAREs)	PF05008.12(V-SNARE:Vesicle transport v-SNARE protein N-terminus); PF12352.5(V-SNARE_C:Snare region anchored in the vesicle membrane C-terminus)	sp|Q9LVP9|VTI13_ARATH(Vesicle transport v-SNARE 13 OS=Arabidopsis thaliana OX=3702 GN=VTI13 PE=2 SV=1)
TraesCS1A02G143945			2051	606.11	353.49	185.47	137.38	445.12	301.27	161.7	131.76	320.613	259.962	BAJ97229.1(predicted protein [Hordeum vulgare subsp. vulgare])	GO:0030131(cellular_component:clathrin adaptor complex); GO:0006886(biological_process:intracellular protein transport); GO:0016192(biological_process:vesicle-mediated transport)	K12393	AP1M		ENOG410XPFS(U:Intracellular trafficking, secretion, and vesicular transport)	ENOG410XPFS(Adaptor-related protein complex)	PF00928.18(Adap_comp_sub:Adaptor complexes medium subunit family); PF01217.17(Clat_adaptor_s:Clathrin adaptor complex small chain); PF10291.6(muHD:Muniscin C-terminal mu homology domain)	sp|O22715|AP1M2_ARATH(AP-1 complex subunit mu-2 OS=Arabidopsis thaliana OX=3702 GN=AP1M2 PE=1 SV=1)
TraesCS1A02G143985			3957	22.38	4.48	17.09	8.08	13.52	5.99	6	19.17	13.0075	11.17	XP_020195674.1(ABC transporter B family member 5-like [Aegilops tauschii subsp. tauschii])	GO:0042626(molecular_function:ATPase activity, coupled to transmembrane movement of substances); GO:0016021(cellular_component:integral component of membrane); GO:0055085(biological_process:transmembrane transport); GO:0005524(molecular_function:ATP binding)	K05658	ABCB1, CD243	map02010(ABC transporters); map05226(Gastric cancer)	COG1132(V:Defense mechanisms)	COG1132((ABC) transporter)	PF00664.20(ABC_membrane:ABC transporter transmembrane region); PF00005.24(ABC_tran:ABC transporter); PF13401.3(AAA_22:AAA domain); PF02463.16(SMC_N:RecF/RecN/SMC N terminal domain); PF13555.3(AAA_29:P-loop containing region of AAA domain); PF13191.3(AAA_16:AAA ATPase domain); PF09818.6(ABC_ATPase:Predicted ATPase of the ABC class); PF06414.9(Zeta_toxin:Zeta toxin)	sp|Q9FWX7|AB11B_ARATH(ABC transporter B family member 11 OS=Arabidopsis thaliana OX=3702 GN=ABCB11 PE=2 SV=1)
TraesCS1A02G144263			4023	348.7	452.08	388.41	271.73	278.11	499.53	289.93	409.28	365.23	369.212	XP_020161008.1(probable ubiquitin-conjugating enzyme E2 24 isoform X1 [Aegilops tauschii subsp. tauschii])	GO:2000185(biological_process:regulation of phosphate transmembrane transport); GO:0005794(cellular_component:Golgi apparatus); GO:0031625(molecular_function:ubiquitin protein ligase binding); GO:0005783(cellular_component:endoplasmic reticulum); GO:0009987(biological_process:cellular process); GO:0006817(biological_process:phosphate ion transport); GO:0044444(cellular_component:cytoplasmic part)…	K10581	UBE2O	map04120(Ubiquitin mediated proteolysis)	ENOG410XQ7W(O:Posttranslational modification, protein turnover, chaperones)	ENOG410XQ7W(ubiquitin-conjugating enzyme)	PF00179.23(UQ_con:Ubiquitin-conjugating enzyme)	sp|Q8VY10|UBC24_ARATH(Probable ubiquitin-conjugating enzyme E2 24 OS=Arabidopsis thaliana OX=3702 GN=UBC24 PE=1 SV=1)
TraesCS1A02G144349			3545	615.46	490.76	307.88	337.39	458.95	468.27	270.55	402.75	437.873	400.13	XP_020158288.1(guanylate-binding protein 4 [Aegilops tauschii subsp. tauschii])	GO:0003924(molecular_function:GTPase activity); GO:0005525(molecular_function:GTP binding)				ENOG410XR6Z(S:Function unknown)	ENOG410XR6Z(Guanylate binding protein)	PF02263.16(GBP:Guanylate-binding protein, N-terminal domain); PF02841.11(GBP_C:Guanylate-binding protein, C-terminal domain)	sp|Q9H0R5|GBP3_HUMAN(Guanylate-binding protein 3 OS=Homo sapiens OX=9606 GN=GBP3 PE=1 SV=3)
TraesCS1A02G144367			1139	32.54	23.08	16.37	32.26	20.82	32.32	11.27	22.83	26.0625	21.81	XP_020169217.1(ras-related protein RABA1f-like [Aegilops tauschii subsp. tauschii])	GO:0005622(cellular_component:intracellular); GO:0007264(biological_process:small GTPase mediated signal transduction); GO:0005525(molecular_function:GTP binding)				COG1100(S:Function unknown)	COG1100(GTP-binding Protein)	PF00071.19(Ras:Ras family); PF08477.10(Roc:Ras of Complex, Roc, domain of DAPkinase); PF00025.18(Arf:ADP-ribosylation factor family); PF01926.20(MMR_HSR1:50S ribosome-binding GTPase); PF03193.13(DUF258:Protein of unknown function, DUF258)	sp|Q9FJH0|RAA1F_ARATH(Ras-related protein RABA1f OS=Arabidopsis thaliana OX=3702 GN=RABA1F PE=2 SV=1)
TraesCS1A02G144411			2133	153.58	99.15	67.8	79.88	170.3	123.66	67.86	141.61	100.103	125.858	BAK05654.1(predicted protein [Hordeum vulgare subsp. vulgare])	GO:0043190(cellular_component:ATP-binding cassette (ABC) transporter complex); GO:0042626(molecular_function:ATPase activity, coupled to transmembrane movement of substances); GO:0009536(cellular_component:plastid); GO:0006810(biological_process:transport); GO:0006265(biological_process:DNA topological change); GO:0016887(molecular_function:ATPase activity); GO:0003677(molecular_function:DNA bind…	K06184	ABCF1		COG0488(S:Function unknown)	COG0488((ABC) transporter)	PF00005.24(ABC_tran:ABC transporter); PF13304.3(AAA_21:AAA domain, putative AbiEii toxin, Type IV TA system); PF02463.16(SMC_N:RecF/RecN/SMC N terminal domain); PF03193.13(DUF258:Protein of unknown function, DUF258); PF13555.3(AAA_29:P-loop containing region of AAA domain); PF13476.3(AAA_23:AAA domain); PF01926.20(MMR_HSR1:50S ribosome-binding GTPase)	sp|Q9M1H3|AB4F_ARATH(ABC transporter F family member 4 OS=Arabidopsis thaliana OX=3702 GN=ABCF4 PE=2 SV=1)
TraesCS1A02G144531			1239	5127.35	3167.32	1214.86	1137.74	4337.75	2765.87	1155.2	1754.33	2661.82	2503.29	XP_020174223.1(GTP-binding nuclear protein Ran-2 [Aegilops tauschii subsp. tauschii])	GO:0005737(cellular_component:cytoplasm); GO:0006606(biological_process:protein import into nucleus); GO:0006886(biological_process:intracellular protein transport); GO:0003924(molecular_function:GTPase activity); GO:0006913(biological_process:nucleocytoplasmic transport); GO:0000054(biological_process:ribosomal subunit export from nucleus); GO:0007264(biological_process:small GTPase mediated sig…	K07936	RAN	map03008(Ribosome biogenesis in eukaryotes); map03013(RNA transport)	ENOG410XNRS(S:Function unknown)	ENOG410XNRS(GTP-binding nuclear protein)	PF00071.19(Ras:Ras family); PF08477.10(Roc:Ras of Complex, Roc, domain of DAPkinase); PF00025.18(Arf:ADP-ribosylation factor family); PF00910.19(RNA_helicase:RNA helicase); PF01926.20(MMR_HSR1:50S ribosome-binding GTPase)	sp|A2Y7R5|RAN2_ORYSI(GTP-binding nuclear protein Ran-2 OS=Oryza sativa subsp. indica OX=39946 GN=RAN2 PE=2 SV=1)
TraesCS1A02G144648			3208	351	188	200.32	98.4	249.51	195.24	96.01	52	209.43	148.19	BAK00787.1(predicted protein [Hordeum vulgare subsp. vulgare])	GO:0005634(cellular_component:nucleus); GO:0000166(molecular_function:nucleotide binding); GO:0008568(molecular_function:microtubule-severing ATPase activity); GO:0005524(molecular_function:ATP binding); GO:0031122(biological_process:cytoplasmic microtubule organization)				COG0464(O:Posttranslational modification, protein turnover, chaperones)	COG0464(Aaa atpase)	PF00004.26(AAA:ATPase family associated with various cellular activities (AAA)); PF13245.3(AAA_19:Part of AAA domain); PF05496.9(RuvB_N:Holliday junction DNA helicase ruvB N-terminus); PF01695.14(IstB_IS21:IstB-like ATP binding protein); PF13401.3(AAA_22:AAA domain); PF07728.11(AAA_5:AAA domain (dynein-related subfamily))	sp|Q6NW58|SPAST_DANRE(Spastin OS=Danio rerio OX=7955 GN=spast PE=2 SV=2)
TraesCS1A02G144817			4517	1677.23	826.45	443.52	444.82	1281.98	778.9	426.39	500.71	848.005	746.995	XP_020180797.1(eukaryotic translation initiation factor 5B-like [Aegilops tauschii subsp. tauschii])	GO:0005622(cellular_component:intracellular); GO:0003924(molecular_function:GTPase activity); GO:0006412(biological_process:translation); GO:0005525(molecular_function:GTP binding)	K03243	EIF5B	map03013(RNA transport)	COG0532(L:Replication, recombination and repair)	COG0532(DNA- binding protein)	PF00009.24(GTP_EFTU:Elongation factor Tu GTP binding domain); PF11987.5(IF-2:Translation-initiation factor 2); PF14578.3(GTP_EFTU_D4:Elongation factor Tu domain 4); PF03144.22(GTP_EFTU_D2:Elongation factor Tu domain 2); PF01926.20(MMR_HSR1:50S ribosome-binding GTPase)	sp|Q10251|IF2P_SCHPO(Eukaryotic translation initiation factor 5B OS=Schizosaccharomyces pombe (strain 972 / ATCC 24843) OX=284812 GN=SPAC56F8.03 PE=1 SV=1)
TraesCS1A02G144843			1601	661.4	428.33	308.01	274.25	627.18	537.81	322.68	336.99	417.998	456.165	ABG23314.1(vacuolar proton-ATPase C subunit [Triticum aestivum])	GO:0033180(cellular_component:proton-transporting V-type ATPase, V1 domain); GO:0015078(molecular_function:hydrogen ion transmembrane transporter activity); GO:0015991(biological_process:ATP hydrolysis coupled proton transport)	K02148	ATPeV1C, ATP6C	map04145(Phagosome); map05165(Human papillomavirus infection); map00190(Oxidative phosphorylation)	COG5127(C:Energy production and conversion)	COG5127(ATP hydrolysis coupled proton transport)	PF03223.12(V-ATPase_C:V-ATPase subunit C)	sp|Q9SCB9|VATC_HORVU(V-type proton ATPase subunit C OS=Hordeum vulgare OX=4513 GN=VATC PE=1 SV=1)
TraesCS1A02G145047	TraesCS1D02G013200		982	541.05	486.29	316.52	389.01	556.16	443.47	340.84	420.64	433.217	440.277	XP_020180023.1(ras-related protein RABD1-like [Aegilops tauschii subsp. tauschii])	GO:0007264(biological_process:small GTPase mediated signal transduction); GO:0006888(biological_process:ER to Golgi vesicle-mediated transport); GO:0080115(molecular_function:myosin XI tail binding); GO:0000139(cellular_component:Golgi membrane); GO:0005622(cellular_component:intracellular); GO:0032588(cellular_component:trans-Golgi network membrane); GO:0005886(cellular_component:plasma membrane…	K07874	RAB1A		ENOG410XQN5(S:Function unknown)	ENOG410XQN5(Tubulin folding cofactor E-like)	PF00071.19(Ras:Ras family); PF08477.10(Roc:Ras of Complex, Roc, domain of DAPkinase); PF00025.18(Arf:ADP-ribosylation factor family); PF04670.9(Gtr1_RagA:Gtr1/RagA G protein conserved region); PF00009.24(GTP_EFTU:Elongation factor Tu GTP binding domain); PF09439.7(SRPRB:Signal recognition particle receptor beta subunit); PF01926.20(MMR_HSR1:50S ribosome-binding GTPase)	sp|Q9ZRE2|RABD1_ARATH(Ras-related protein RABD1 OS=Arabidopsis thaliana OX=3702 GN=RABD1 PE=1 SV=1)
TraesCS1A02G145160	TraesCS1D02G024400		4996	970.65	660.82	506.95	306.81	828	607.04	470.69	336.42	611.308	560.538	XP_020156673.1(ABC transporter D family member 1-like isoform X1 [Aegilops tauschii subsp. tauschii])	GO:0005739(cellular_component:mitochondrion); GO:0042626(molecular_function:ATPase activity, coupled to transmembrane movement of substances); GO:0016021(cellular_component:integral component of membrane); GO:0055085(biological_process:transmembrane transport); GO:0005524(molecular_function:ATP binding)				COG4178(S:Function unknown)	COG4178((ABC) transporter)	PF06472.12(ABC_membrane_2:ABC transporter transmembrane region 2); PF00005.24(ABC_tran:ABC transporter); PF13304.3(AAA_21:AAA domain, putative AbiEii toxin, Type IV TA system); PF13555.3(AAA_29:P-loop containing region of AAA domain); PF13476.3(AAA_23:AAA domain)	sp|Q94FB9|AB1D_ARATH(ABC transporter D family member 1 OS=Arabidopsis thaliana OX=3702 GN=ABCC1 PE=1 SV=1)
TraesCS1A02G145443	TraesCS1D02G052000		2428	17	56	49	7	23	47.53	25.01	24	32.25	29.885	XP_020198098.1(ABC transporter G family member 5-like [Aegilops tauschii subsp. tauschii])	GO:0042626(molecular_function:ATPase activity, coupled to transmembrane movement of substances); GO:0016021(cellular_component:integral component of membrane); GO:0016887(molecular_function:ATPase activity); GO:0005886(cellular_component:plasma membrane); GO:0055085(biological_process:transmembrane transport); GO:0005524(molecular_function:ATP binding)				COG1131(V:Defense mechanisms)	COG1131((ABC) transporter)	PF01061.21(ABC2_membrane:ABC-2 type transporter); PF00005.24(ABC_tran:ABC transporter); PF13191.3(AAA_16:AAA ATPase domain); PF13555.3(AAA_29:P-loop containing region of AAA domain); PF13481.3(AAA_25:AAA domain); PF12698.4(ABC2_membrane_3:ABC-2 family transporter protein)	sp|Q8H8V7|AB5G_ORYSJ(ABC transporter G family member 5 OS=Oryza sativa subsp. japonica OX=39947 GN=RCN1 PE=1 SV=1)
TraesCS1A02G145644	TraesCS1D02G072000		921	222.34	145.42	86.64	92.87	211.69	125.3	95.08	95.12	136.817	131.798	XP_020162405.1(ADP-ribosylation factor-like protein 1 [Aegilops tauschii subsp. tauschii])	GO:0005622(cellular_component:intracellular); GO:0007264(biological_process:small GTPase mediated signal transduction); GO:0005525(molecular_function:GTP binding)	K07952	ARFRP1		ENOG410ZMDV(S:Function unknown)	ENOG410ZMDV(ADP-ribosylation factor related protein 1)	PF00025.18(Arf:ADP-ribosylation factor family); PF00071.19(Ras:Ras family); PF08477.10(Roc:Ras of Complex, Roc, domain of DAPkinase); PF00503.17(G-alpha:G-protein alpha subunit); PF04670.9(Gtr1_RagA:Gtr1/RagA G protein conserved region); PF01926.20(MMR_HSR1:50S ribosome-binding GTPase); PF09439.7(SRPRB:Signal recognition particle receptor beta subunit); PF00009.24(GTP_EFTU:Elongation factor Tu GT…	sp|Q32LJ2|ARFRP_BOVIN(ADP-ribosylation factor-related protein 1 OS=Bos taurus OX=9913 GN=ARFRP1 PE=2 SV=1)
TraesCS1A02G145751	TraesCS1D02G082900		4877	1040.17	1009.44	747.22	641.67	982.42	1402.96	808.76	582.26	859.625	944.1	XP_020173649.1(ABC transporter B family member 21-like [Aegilops tauschii subsp. tauschii])	GO:0042626(molecular_function:ATPase activity, coupled to transmembrane movement of substances); GO:0016021(cellular_component:integral component of membrane); GO:0055085(biological_process:transmembrane transport); GO:0005524(molecular_function:ATP binding)	K05658	ABCB1, CD243	map02010(ABC transporters); map05226(Gastric cancer)	COG1132(V:Defense mechanisms)	COG1132((ABC) transporter)	PF00664.20(ABC_membrane:ABC transporter transmembrane region); PF00005.24(ABC_tran:ABC transporter); PF02463.16(SMC_N:RecF/RecN/SMC N terminal domain); PF13555.3(AAA_29:P-loop containing region of AAA domain); PF13191.3(AAA_16:AAA ATPase domain); PF13401.3(AAA_22:AAA domain); PF09818.6(ABC_ATPase:Predicted ATPase of the ABC class); PF00270.26(DEAD:DEAD/DEAH box helicase)	sp|Q9M1Q9|AB21B_ARATH(ABC transporter B family member 21 OS=Arabidopsis thaliana OX=3702 GN=ABCB21 PE=1 SV=2)
TraesCS1A02G145987	TraesCS1D02G107300		2081	137.38	100.55	74.39	109.99	155.39	96.31	63.84	88.73	105.578	101.067	XP_020181981.1(tubulin gamma-2 chain [Aegilops tauschii subsp. tauschii])	GO:0007020(biological_process:microtubule nucleation); GO:0007018(biological_process:microtubule-based movement); GO:0003924(molecular_function:GTPase activity); GO:0000930(cellular_component:gamma-tubulin complex); GO:0031122(biological_process:cytoplasmic microtubule organization); GO:0005198(molecular_function:structural molecule activity); GO:0005874(cellular_component:microtubule); GO:000552…	K10389	TUBG	map05165(Human papillomavirus infection)	COG5023(S:Function unknown)	COG5023(1,4)-beta-D-glucans synthesis in grasses and cereals (Poaceae). The mixed-linked glucans (which are not present in walls of dicotyledons or most other monocotyledonous plants) are particularly important constituents of the walls of the starchy endosperm and aleurone cells of cereal grains such as oats, wheat, rice and barley. They can account for up to 70 by weight of the wall (By similar…	PF00091.22(Tubulin:Tubulin/FtsZ family, GTPase domain); PF03953.14(Tubulin_C:Tubulin C-terminal domain); PF10644.6(Misat_Tub_SegII:Misato Segment II tubulin-like domain)	sp|O49068|TBG2_ORYSJ(Tubulin gamma-2 chain OS=Oryza sativa subsp. japonica OX=39947 GN=TUBG2 PE=2 SV=1)
TraesCS1A02G146166	TraesCS1D02G126600		2694	108.49	163.64	92.45	69.44	87.78	192.81	74.63	89.16	108.505	111.095	XP_020200338.1(ABC transporter G family member 12-like [Aegilops tauschii subsp. tauschii])	GO:0042626(molecular_function:ATPase activity, coupled to transmembrane movement of substances); GO:0016021(cellular_component:integral component of membrane); GO:0016887(molecular_function:ATPase activity); GO:0005886(cellular_component:plasma membrane); GO:0055085(biological_process:transmembrane transport); GO:0005524(molecular_function:ATP binding)				COG1131(S:Function unknown)	COG1131(F-box and leucine-rich repeat protein)	PF01061.21(ABC2_membrane:ABC-2 type transporter); PF00005.24(ABC_tran:ABC transporter); PF13555.3(AAA_29:P-loop containing region of AAA domain); PF13191.3(AAA_16:AAA ATPase domain); PF02463.16(SMC_N:RecF/RecN/SMC N terminal domain); PF03193.13(DUF258:Protein of unknown function, DUF258); PF02224.15(Cytidylate_kin:Cytidylate kinase)	sp|Q9C8K2|AB12G_ARATH(ABC transporter G family member 12 OS=Arabidopsis thaliana OX=3702 GN=ABCG12 PE=1 SV=1)
TraesCS1A02G146232	TraesCS1D02G133200		1273	145.87	79.41	46.64	36	112.44	70	47	118	76.98	86.86	EMS51307.1(Ras-related protein RGP2 [Triticum urartu])	GO:0003677(molecular_function:DNA binding); GO:0005622(cellular_component:intracellular); GO:0005886(cellular_component:plasma membrane); GO:0015031(biological_process:protein transport); GO:0007264(biological_process:small GTPase mediated signal transduction); GO:0005525(molecular_function:GTP binding)	K07904	RAB11A	map04144(Endocytosis)	COG1100(Q:Secondary metabolites biosynthesis, transport and catabolism)	COG1100(isochorismatase)	PF00071.19(Ras:Ras family); PF08477.10(Roc:Ras of Complex, Roc, domain of DAPkinase); PF00025.18(Arf:ADP-ribosylation factor family); PF01926.20(MMR_HSR1:50S ribosome-binding GTPase); PF04670.9(Gtr1_RagA:Gtr1/RagA G protein conserved region)	sp|Q40723|RLGP2_ORYSJ(Ras-related protein RGP2 OS=Oryza sativa subsp. japonica OX=39947 GN=RGP2 PE=2 SV=2)
TraesCS1A02G146269	TraesCS1D02G136900		1187	417.92	212.95	119.3	128.3	374.52	219.74	141.59	166.38	219.618	225.558	XP_020185584.1(ras-related protein Rab11D-like [Aegilops tauschii subsp. tauschii])	GO:0007264(biological_process:small GTPase mediated signal transduction); GO:0005768(cellular_component:endosome); GO:0005622(cellular_component:intracellular); GO:0005525(molecular_function:GTP binding)	K07904	RAB11A	map04144(Endocytosis)	COG1100(S:Function unknown)	COG1100(F-box and leucine-rich repeat protein)	PF00071.19(Ras:Ras family); PF08477.10(Roc:Ras of Complex, Roc, domain of DAPkinase); PF00025.18(Arf:ADP-ribosylation factor family); PF01926.20(MMR_HSR1:50S ribosome-binding GTPase)	sp|Q40522|RB11D_TOBAC(Ras-related protein Rab11D OS=Nicotiana tabacum OX=4097 GN=RAB11D PE=2 SV=1)
TraesCS1A02G146294	TraesCS1D02G139500		1193	24.97	18.34	21.31	15.01	36.23	28.24	33.77	29.68	19.9075	31.98	XP_020193993.1(ras-related protein RABF1-like [Aegilops tauschii subsp. tauschii])	GO:0005829(cellular_component:cytosol); GO:0003924(molecular_function:GTPase activity); GO:0045022(biological_process:early endosome to late endosome transport); GO:0005622(cellular_component:intracellular); GO:0008152(biological_process:metabolic process); GO:0007264(biological_process:small GTPase mediated signal transduction); GO:0005769(cellular_component:early endosome); GO:0010009(cellular_…				ENOG410YCCP(S:Function unknown)	ENOG410YCCP(member RAS oncogene family)	PF00071.19(Ras:Ras family); PF08477.10(Roc:Ras of Complex, Roc, domain of DAPkinase); PF00025.18(Arf:ADP-ribosylation factor family); PF04670.9(Gtr1_RagA:Gtr1/RagA G protein conserved region)	sp|Q9CB01|RABF1_ARATH(Ras-related protein RABF1 OS=Arabidopsis thaliana OX=3702 GN=RABF1 PE=1 SV=1)
TraesCS1A02G146552	TraesCS1D02G166300		1733	111.48	70.36	60.33	74.57	96.42	89.05	69.92	78.68	79.185	83.5175	XP_020187971.1(small GTPase LIP1-like [Aegilops tauschii subsp. tauschii])	GO:0005622(cellular_component:intracellular); GO:0007264(biological_process:small GTPase mediated signal transduction); GO:0005525(molecular_function:GTP binding)	K07933	RABL3		ENOG410YR8H(S:Function unknown)	ENOG410YR8H(RAB, member of RAS oncogene family-like 3)	PF00071.19(Ras:Ras family); PF08477.10(Roc:Ras of Complex, Roc, domain of DAPkinase); PF00025.18(Arf:ADP-ribosylation factor family); PF04670.9(Gtr1_RagA:Gtr1/RagA G protein conserved region); PF01926.20(MMR_HSR1:50S ribosome-binding GTPase); PF13191.3(AAA_16:AAA ATPase domain)	sp|Q9C5J9|LIIP1_ARATH(Small GTPase LIP1 OS=Arabidopsis thaliana OX=3702 GN=LIP1 PE=1 SV=1)
TraesCS1A02G146732	TraesCS1D02G184700		2526	201.9	129.14	111.51	113.86	206.09	133.61	98.39	82.7	139.102	130.197	XP_020192181.1(GTPase-activating protein gyp7-like [Aegilops tauschii subsp. tauschii])	GO:0031338(biological_process:regulation of vesicle fusion); GO:0005096(molecular_function:GTPase activator activity); GO:0006886(biological_process:intracellular protein transport); GO:0016020(cellular_component:membrane); GO:0090630(biological_process:activation of GTPase activity); GO:0017137(molecular_function:Rab GTPase binding); GO:0005622(cellular_component:intracellular); GO:0012505(cellu…				COG5210(S:Function unknown)	COG5210(TBC1 domain family member)	PF00566.15(RabGAP-TBC:Rab-GTPase-TBC domain)	sp|P09379|GYP7_YARLI(GTPase-activating protein GYP7 OS=Yarrowia lipolytica (strain CLIB 122 / E 150) OX=284591 GN=GYP7 PE=3 SV=2)
TraesCS1A02G146733	TraesCS1D02G184800		2539	579.02	379.25	249.27	503.49	522.22	317.27	234.24	861.83	427.757	483.89	XP_020192181.1(GTPase-activating protein gyp7-like [Aegilops tauschii subsp. tauschii])	GO:0031338(biological_process:regulation of vesicle fusion); GO:0005096(molecular_function:GTPase activator activity); GO:0016021(cellular_component:integral component of membrane); GO:0090630(biological_process:activation of GTPase activity); GO:0017137(molecular_function:Rab GTPase binding); GO:0005622(cellular_component:intracellular); GO:0012505(cellular_component:endomembrane system); GO:000…				COG5210(S:Function unknown)	COG5210(TBC1 domain family member)	PF00173.25(Cyt-b5:Cytochrome b5-like Heme/Steroid binding domain)	sp|P40934|CYB5_BRAOB(Cytochrome b5 OS=Brassica oleracea var. botrytis OX=3715 GN=CYB5 PE=1 SV=1)
TraesCS1A02G146851	TraesCS1D02G196700		1845	966.05	1141.42	825.7	1334.3	1103.67	1301.48	1002.38	1352.22	1066.87	1189.94	BAJ96202.1(predicted protein, partial [Hordeum vulgare subsp. vulgare])	GO:0005096(molecular_function:GTPase activator activity); GO:0043547(biological_process:positive regulation of GTPase activity)	K12493	ARFGAP2_3	map04144(Endocytosis)	COG5347(U:Intracellular trafficking, secretion, and vesicular transport)	COG5347(domain, ankyrin repeat and PH domain)	PF01412.15(ArfGap:Putative GTPase activating protein for Arf)	sp|Q8H100|AGD8_ARATH(Probable ADP-ribosylation factor GTPase-activating protein AGD8 OS=Arabidopsis thaliana OX=3702 GN=AGD8 PE=1 SV=1)
TraesCS1A02G146897	TraesCS1D02G201300		1077	200.84	134.76	117.03	134.61	184.6	159.52	97.7	202.73	146.81	161.137	PNT67159.1(hypothetical protein BRADI_3g21680v3 [Brachypodium distachyon])	GO:0005622(cellular_component:intracellular); GO:0007264(biological_process:small GTPase mediated signal transduction); GO:0005525(molecular_function:GTP binding)	K07977	ARF		COG1100(S:Function unknown)	COG1100(GTP-binding Protein)	PF00025.18(Arf:ADP-ribosylation factor family); PF00503.17(G-alpha:G-protein alpha subunit); PF08477.10(Roc:Ras of Complex, Roc, domain of DAPkinase); PF09439.7(SRPRB:Signal recognition particle receptor beta subunit); PF00071.19(Ras:Ras family); PF04670.9(Gtr1_RagA:Gtr1/RagA G protein conserved region)	sp|P34727|ARF_AJECA(ADP-ribosylation factor OS=Ajellomyces capsulatus OX=5037 GN=ARF PE=1 SV=3)
TraesCS1A02G147051	TraesCS1D02G216700		2152	61.21	61.48	68.31	128.41	66.65	79.18	67.9	54.36	79.8525	67.0225	XP_020194166.1(dynamin-related protein 1E-like [Aegilops tauschii subsp. tauschii])	GO:0003924(molecular_function:GTPase activity); GO:0005525(molecular_function:GTP binding)	K01528	DNM	map04144(Endocytosis)	COG0699(S:Function unknown)	COG0699(Dynamin family)	PF01031.17(Dynamin_M:Dynamin central region); PF00350.20(Dynamin_N:Dynamin family); PF02212.15(GED:Dynamin GTPase effector domain); PF01926.20(MMR_HSR1:50S ribosome-binding GTPase)	sp|Q9FNX5|DRP1E_ARATH(Dynamin-related protein 1E OS=Arabidopsis thaliana OX=3702 GN=DRP1E PE=1 SV=1)
TraesCS1A02G147082	TraesCS1D02G220000		2675	36	30.42	37	33	29	35	35	29	34.105	32	XP_020181082.1(ABC transporter E family member 2-like isoform X1 [Aegilops tauschii subsp. tauschii])	GO:0005524(molecular_function:ATP binding); GO:0016887(molecular_function:ATPase activity)	K06174	ABCE1, Rli1		COG1245(S:Function unknown)	COG1245(ATP-binding cassette, sub-family E)	PF00005.24(ABC_tran:ABC transporter); PF04068.12(RLI:Possible Fer4-like domain in RNase L inhibitor, RLI); PF02463.16(SMC_N:RecF/RecN/SMC N terminal domain); PF00037.24(Fer4:4Fe-4S binding domain); PF00004.26(AAA:ATPase family associated with various cellular activities (AAA)); PF13191.3(AAA_16:AAA ATPase domain); PF12837.4(Fer4_6:4Fe-4S binding domain); PF05729.9(NACHT:NACHT domain); PF03193.13(…	sp|Q8LPJ4|AB2E_ARATH(ABC transporter E family member 2 OS=Arabidopsis thaliana OX=3702 GN=ABCE2 PE=2 SV=1)
TraesCS1A02G147134	TraesCS1D02G225400		1274	816.8	519.96	346.26	452.56	779.76	501.76	372.46	654.58	533.895	577.14	XP_020191000.1(ran-binding protein 1 homolog c-like [Aegilops tauschii subsp. tauschii])	GO:0005737(cellular_component:cytoplasm); GO:0043547(biological_process:positive regulation of GTPase activity); GO:0046907(biological_process:intracellular transport); GO:0005096(molecular_function:GTPase activator activity); GO:0005634(cellular_component:nucleus); GO:0008536(molecular_function:Ran GTPase binding); GO:0005622(cellular_component:intracellular); GO:0006606(biological_process:prote…	K15306	RANBP1		COG5171(U:Intracellular trafficking, secretion, and vesicular transport)	COG5171(ran binding protein)	PF00638.15(Ran_BP1:RanBP1 domain); PF00568.20(WH1:WH1 domain)	sp|P92985|RBP1C_ARATH(Ran-binding protein 1 homolog c OS=Arabidopsis thaliana OX=3702 GN=RANBP1C PE=2 SV=1)
TraesCS1A02G147142	TraesCS1D02G226200		1293	736.3	502.25	214.74	477.19	732.21	487.04	340.05	633.23	482.62	548.133	XP_020168510.1(nuclear pore complex protein NUP50A-like [Aegilops tauschii subsp. tauschii])	GO:0046907(biological_process:intracellular transport); GO:0005829(cellular_component:cytosol); GO:0008536(molecular_function:Ran GTPase binding); GO:0046827(biological_process:positive regulation of protein export from nucleus); GO:0070412(molecular_function:R-SMAD binding); GO:0005515(molecular_function:protein binding); GO:0005634(cellular_component:nucleus)	K15304	RANBP3		COG5171(U:Intracellular trafficking, secretion, and vesicular transport)	COG5171(ran binding protein)	PF08911.8(NUP50:NUP50 (Nucleoporin 50 kDa)); PF00638.15(Ran_BP1:RanBP1 domain)	sp|Q9LW88|NU50B_ARATH(Nuclear pore complex protein NUP50B OS=Arabidopsis thaliana OX=3702 GN=NUP50B PE=1 SV=1)
TraesCS1A02G147143	TraesCS1D02G226300		690	48.51	12.66	10.43	17.56	60.97	29.61	16.54	34.82	22.29	35.485	XP_020168510.1(nuclear pore complex protein NUP50A-like [Aegilops tauschii subsp. tauschii])	GO:0046907(biological_process:intracellular transport); GO:0005643(cellular_component:nuclear pore); GO:0005829(cellular_component:cytosol); GO:0008536(molecular_function:Ran GTPase binding); GO:0046827(biological_process:positive regulation of protein export from nucleus); GO:0070412(molecular_function:R-SMAD binding); GO:0005515(molecular_function:protein binding); GO:0005634(cellular_component…	K15304	RANBP3		COG5171(U:Intracellular trafficking, secretion, and vesicular transport)	COG5171(ran binding protein)		sp|Q9LW88|NU50B_ARATH(Nuclear pore complex protein NUP50B OS=Arabidopsis thaliana OX=3702 GN=NUP50B PE=1 SV=1)
TraesCS1A02G147449	TraesCS1D02G257600		3280	9.68	0	2	4	2	2.01	1	6.01	3.92	2.755	XP_020201063.1(plasma membrane ATPase-like [Aegilops tauschii subsp. tauschii])	GO:0008553(molecular_function:hydrogen-exporting ATPase activity, phosphorylative mechanism); GO:0043231(cellular_component:intracellular membrane-bounded organelle); GO:1902600(biological_process:hydrogen ion transmembrane transport); GO:0016021(cellular_component:integral component of membrane); GO:0005887(cellular_component:integral component of plasma membrane); GO:0051453(biological_process:…	K01535	PMA1, PMA2	map00190(Oxidative phosphorylation)	COG0474(P:Inorganic ion transport and metabolism)	COG0474(P-type atpase)	PF00122.17(E1-E2_ATPase:E1-E2 ATPase); PF00702.23(Hydrolase:haloacid dehalogenase-like hydrolase); PF00690.23(Cation_ATPase_N:Cation transporter/ATPase, N-terminus); PF13246.3(Cation_ATPase:Cation transport ATPase (P-type))	sp|Q7XPY2|PMA1_ORYSJ(Plasma membrane ATPase OS=Oryza sativa subsp. japonica OX=39947 GN=Os04g0656100 PE=2 SV=1)
TraesCS1A02G147461	TraesCS1D02G258800		1972	1134.52	453.46	333.03	186.21	998.21	360.63	356.72	458.42	526.805	543.495	XP_020169537.1(tubulin beta-1 chain [Aegilops tauschii subsp. tauschii])	GO:0005737(cellular_component:cytoplasm); GO:0007017(biological_process:microtubule-based process); GO:0003924(molecular_function:GTPase activity); GO:0005200(molecular_function:structural constituent of cytoskeleton); GO:0005874(cellular_component:microtubule); GO:0005525(molecular_function:GTP binding)	K07375	TUBB	map04145(Phagosome)	COG5023(Z:Cytoskeleton)	COG5023(protein polymerization)	PF00091.22(Tubulin:Tubulin/FtsZ family, GTPase domain); PF03953.14(Tubulin_C:Tubulin C-terminal domain); PF13809.3(Tubulin_2:Tubulin like)	sp|Q9ZRB2|TBB1_WHEAT(Tubulin beta-1 chain OS=Triticum aestivum OX=4565 GN=TUBB1 PE=2 SV=1)
TraesCS1A02G147565	TraesCS1D02G269300		1573	159.92	109.1	57.23	38.24	177.42	93.9	60.92	64.92	91.1225	99.29	XP_020151222.1(DAR GTPase 3, chloroplastic [Aegilops tauschii subsp. tauschii])	GO:0009536(cellular_component:plastid); GO:0003924(molecular_function:GTPase activity); GO:0042254(biological_process:ribosome biogenesis); GO:0005525(molecular_function:GTP binding)	K19828	MTG1		COG1161(S:Function unknown)	COG1161(Required for a late step of 50S ribosomal subunit assembly. Has GTPase activity (By similarity))	PF01926.20(MMR_HSR1:50S ribosome-binding GTPase); PF02421.15(FeoB_N:Ferrous iron transport protein B); PF00350.20(Dynamin_N:Dynamin family)	sp|Q8H1F6|DGP3_ARATH(DAR GTPase 3, chloroplastic OS=Arabidopsis thaliana OX=3702 GN=DGP3 PE=2 SV=1)
TraesCS1A02G147762	TraesCS1D02G289200		3434	534.17	312.52	192.45	150.66	470.4	226.06	157.94	166.87	297.45	255.317	XP_020174175.1(ecotropic viral integration site 5 protein homolog [Aegilops tauschii subsp. tauschii])	GO:0031338(biological_process:regulation of vesicle fusion); GO:0005096(molecular_function:GTPase activator activity); GO:0006886(biological_process:intracellular protein transport); GO:0090630(biological_process:activation of GTPase activity); GO:0017137(molecular_function:Rab GTPase binding); GO:0005622(cellular_component:intracellular); GO:0012505(cellular_component:endomembrane system)				COG5210(S:Function unknown)	COG5210(Plastocyanin-like domain)	PF00566.15(RabGAP-TBC:Rab-GTPase-TBC domain)	sp|Q9Z1A9|TBCD8_MOUSE(TBC1 domain family member 8 OS=Mus musculus OX=10090 GN=Tbc1d8 PE=1 SV=2)
TraesCS1A02G147928	TraesCS1D02G305800		1674	51	25	26	16	46	24	17	19	29.5	26.5	XP_020181437.1(GPN-loop GTPase 1-like isoform X2 [Aegilops tauschii subsp. tauschii])	GO:0009790(biological_process:embryo development); GO:0003924(molecular_function:GTPase activity)	K06883	K06883		ENOG410XNRC(S:Function unknown)	ENOG410XNRC(GPN-loop GTPase 1)	PF03029.14(ATP_bind_1:Conserved hypothetical ATP binding protein); PF00009.24(GTP_EFTU:Elongation factor Tu GTP binding domain); PF01926.20(MMR_HSR1:50S ribosome-binding GTPase); PF02421.15(FeoB_N:Ferrous iron transport protein B); PF13238.3(AAA_18:AAA domain)	sp|Q8W586|QQT2_ARATH(GPN-loop GTPase QQT2 OS=Arabidopsis thaliana OX=3702 GN=QQT2 PE=1 SV=1)
TraesCS1A02G147929	TraesCS1D02G305900		1151	3086.09	2348.12	1409.87	2048	3012.58	2395.88	1389.31	2863.83	2223.02	2415.4	XP_020191546.1(ADP-ribosylation factor 2-like [Aegilops tauschii subsp. tauschii])	GO:0005622(cellular_component:intracellular); GO:0007264(biological_process:small GTPase mediated signal transduction); GO:0005525(molecular_function:GTP binding)	K07937	ARF1	map04144(Endocytosis)	COG1100(S:Function unknown)	COG1100(GTP-binding Protein)	PF00025.18(Arf:ADP-ribosylation factor family); PF09439.7(SRPRB:Signal recognition particle receptor beta subunit); PF08477.10(Roc:Ras of Complex, Roc, domain of DAPkinase); PF00071.19(Ras:Ras family); PF00503.17(G-alpha:G-protein alpha subunit); PF04670.9(Gtr1_RagA:Gtr1/RagA G protein conserved region); PF01926.20(MMR_HSR1:50S ribosome-binding GTPase)	sp|P51823|ARF2_ORYSJ(ADP-ribosylation factor 2 OS=Oryza sativa subsp. japonica OX=39947 GN=ARF PE=2 SV=2)
TraesCS1A02G148202	TraesCS1D02G333900		2962	215.22	103.65	79.82	93.58	180.12	125.88	72.84	157.52	123.067	134.09	XP_020181505.1(uncharacterized protein LOC109767148 [Aegilops tauschii subsp. tauschii])	GO:0003924(molecular_function:GTPase activity); GO:0005739(cellular_component:mitochondrion); GO:0005622(cellular_component:intracellular); GO:0005525(molecular_function:GTP binding); GO:0006413(biological_process:translational initiation); GO:0003743(molecular_function:translation initiation factor activity)	K02519	infB, MTIF2		COG0532(J:Translation, ribosomal structure and biogenesis)	COG0532(One of the essential components for the initiation of protein synthesis. Protects formylmethionyl-tRNA from spontaneous hydrolysis and promotes its binding to the 30S ribosomal subunits. Also involved in the hydrolysis of GTP during the formation of the 70S ribosomal complex (By similarity))	PF00009.24(GTP_EFTU:Elongation factor Tu GTP binding domain); PF11987.5(IF-2:Translation-initiation factor 2); PF01926.20(MMR_HSR1:50S ribosome-binding GTPase); PF02421.15(FeoB_N:Ferrous iron transport protein B); PF10662.6(PduV-EutP:Ethanolamine utilisation - propanediol utilisation); PF09439.7(SRPRB:Signal recognition particle receptor beta subunit); PF00071.19(Ras:Ras family); PF00025.18(Arf:A…	sp|A7HZ93|IF2_PARL1(Translation initiation factor IF-2 OS=Parvibaculum lavamentivorans (strain DS-1 / DSM 13023 / NCIMB 13966) OX=402881 GN=infB PE=3 SV=1)
TraesCS1A02G148247	TraesCS1D02G338400		2066	429.76	213.15	127.83	136.19	395.04	212.86	137.06	197.56	226.732	235.63	EMS58931.1(Eukaryotic translation initiation factor 2 subunit 3 [Triticum urartu])	GO:0003924(molecular_function:GTPase activity); GO:0005622(cellular_component:intracellular); GO:0001731(biological_process:formation of translation preinitiation complex); GO:0003743(molecular_function:translation initiation factor activity); GO:0006413(biological_process:translational initiation); GO:0005525(molecular_function:GTP binding)	K03242	EIF2S3	map03013(RNA transport)	COG5257(J:Translation, ribosomal structure and biogenesis)	COG5257(translation initiation factor)	PF09173.8(eIF2_C:Initiation factor eIF2 gamma, C terminal); PF00009.24(GTP_EFTU:Elongation factor Tu GTP binding domain); PF03144.22(GTP_EFTU_D2:Elongation factor Tu domain 2); PF03193.13(DUF258:Protein of unknown function, DUF258)	sp|P41091|IF2G_HUMAN(Eukaryotic translation initiation factor 2 subunit 3 OS=Homo sapiens OX=9606 GN=EIF2S3 PE=1 SV=3)
TraesCS1A02G148261	TraesCS1D02G339700		1270	912.73	581.24	390.98	402.19	897.74	626.03	290.22	508.31	571.785	580.575	XP_020164055.1(ras-related protein Rab7-like [Aegilops tauschii subsp. tauschii])	GO:0015031(biological_process:protein transport); GO:0005886(cellular_component:plasma membrane); GO:0005622(cellular_component:intracellular); GO:0007264(biological_process:small GTPase mediated signal transduction); GO:0005525(molecular_function:GTP binding)	K07897	RAB7A	map04145(Phagosome); map04144(Endocytosis)	ENOG410XNZV(S:Function unknown)	ENOG410XNZV(member RAS oncogene family)	PF00071.19(Ras:Ras family); PF08477.10(Roc:Ras of Complex, Roc, domain of DAPkinase); PF00025.18(Arf:ADP-ribosylation factor family); PF01926.20(MMR_HSR1:50S ribosome-binding GTPase); PF04670.9(Gtr1_RagA:Gtr1/RagA G protein conserved region); PF00009.24(GTP_EFTU:Elongation factor Tu GTP binding domain); PF03193.13(DUF258:Protein of unknown function, DUF258)	sp|Q40787|RAB7_CENCI(Ras-related protein Rab7 OS=Cenchrus ciliaris OX=35872 PE=2 SV=1)
TraesCS1A02G148314	TraesCS1D02G345200		3163	6.31	35.24	54.54	94.85	20	30.93	19.42	57.27	47.735	31.905	XP_020191512.1(ABC transporter A family member 7-like [Aegilops tauschii subsp. tauschii])	GO:0042626(molecular_function:ATPase activity, coupled to transmembrane movement of substances); GO:0043231(cellular_component:intracellular membrane-bounded organelle); GO:0006869(biological_process:lipid transport); GO:0005215(molecular_function:transporter activity); GO:0016021(cellular_component:integral component of membrane); GO:0006810(biological_process:transport); GO:0016887(molecular_fu…				COG1131(V:Defense mechanisms); ENOG410XR3G(S:Function unknown); COG0330(O:Posttranslational modification, protein turnover, chaperones)	COG1131((ABC) transporter); ENOG410XR3G(ATPase activity, coupled to transmembrane movement of substances); COG0330(Band 7 protein)	PF00005.24(ABC_tran:ABC transporter); PF12698.4(ABC2_membrane_3:ABC-2 family transporter protein); PF13304.3(AAA_21:AAA domain, putative AbiEii toxin, Type IV TA system); PF13732.3(DUF4162:Domain of unknown function (DUF4162))	sp|Q9STT5|AB7A_ARATH(ABC transporter A family member 7 OS=Arabidopsis thaliana OX=3702 GN=ABCA7 PE=3 SV=2)
TraesCS1A02G148784	TraesCS1D02G393000		2612	1018.09	663.33	433.36	355.12	863.95	604.52	376.46	402.19	617.475	561.78	XP_020164010.1(dynamin-related protein 5A [Aegilops tauschii subsp. tauschii])	GO:0003924(molecular_function:GTPase activity); GO:0005525(molecular_function:GTP binding)				COG0699(S:Function unknown)	COG0699(Dynamin family)	PF01031.17(Dynamin_M:Dynamin central region); PF00350.20(Dynamin_N:Dynamin family); PF02212.15(GED:Dynamin GTPase effector domain); PF01926.20(MMR_HSR1:50S ribosome-binding GTPase)	sp|Q39828|SDL5A_SOYBN(Dynamin-related protein 5A OS=Glycine max OX=3847 PE=2 SV=1)
TraesCS1A02G148892	TraesCS1D02G404000		3649	713.34	557.89	418.61	540.24	625.89	640.5	392.09	570.42	557.52	557.225	XP_020158288.1(guanylate-binding protein 4 [Aegilops tauschii subsp. tauschii])	GO:0003924(molecular_function:GTPase activity); GO:0005525(molecular_function:GTP binding)				ENOG410XR6Z(S:Function unknown)	ENOG410XR6Z(Protein of unknown function (DUF679))	PF02263.16(GBP:Guanylate-binding protein, N-terminal domain); PF02841.11(GBP_C:Guanylate-binding protein, C-terminal domain)	sp|Q61107|GBP4_MOUSE(Guanylate-binding protein 4 OS=Mus musculus OX=10090 GN=Gbp4 PE=1 SV=1)
TraesCS1A02G148910	TraesCS1D02G405900		1129	37.27	43	23.01	30.41	50.4	27.6	23.96	33.78	33.4225	33.935	XP_020169217.1(ras-related protein RABA1f-like [Aegilops tauschii subsp. tauschii])	GO:0005622(cellular_component:intracellular); GO:0007264(biological_process:small GTPase mediated signal transduction); GO:0005525(molecular_function:GTP binding)				COG1100(O:Posttranslational modification, protein turnover, chaperones)	COG1100(zinc ion binding)	PF00071.19(Ras:Ras family); PF08477.10(Roc:Ras of Complex, Roc, domain of DAPkinase); PF00025.18(Arf:ADP-ribosylation factor family); PF01926.20(MMR_HSR1:50S ribosome-binding GTPase); PF03193.13(DUF258:Protein of unknown function, DUF258); PF00009.24(GTP_EFTU:Elongation factor Tu GTP binding domain)	sp|Q9FJH0|RAA1F_ARATH(Ras-related protein RABA1f OS=Arabidopsis thaliana OX=3702 GN=RABA1F PE=2 SV=1)
TraesCS1A02G148945	TraesCS1D02G409400		2121	223.42	131.85	80.2	131.12	240.85	173.34	97.14	191.39	141.648	175.68	XP_020198317.1(ABC transporter F family member 4-like [Aegilops tauschii subsp. tauschii])	GO:0043190(cellular_component:ATP-binding cassette (ABC) transporter complex); GO:0042626(molecular_function:ATPase activity, coupled to transmembrane movement of substances); GO:0009536(cellular_component:plastid); GO:0006810(biological_process:transport); GO:0006265(biological_process:DNA topological change); GO:0016887(molecular_function:ATPase activity); GO:0003677(molecular_function:DNA bind…	K06184	ABCF1		COG0488(T:Signal transduction mechanisms)	COG0488(Serine Threonine protein kinase)	PF00005.24(ABC_tran:ABC transporter); PF13304.3(AAA_21:AAA domain, putative AbiEii toxin, Type IV TA system); PF02463.16(SMC_N:RecF/RecN/SMC N terminal domain); PF03193.13(DUF258:Protein of unknown function, DUF258); PF13555.3(AAA_29:P-loop containing region of AAA domain); PF13476.3(AAA_23:AAA domain); PF01926.20(MMR_HSR1:50S ribosome-binding GTPase)	sp|Q9M1H3|AB4F_ARATH(ABC transporter F family member 4 OS=Arabidopsis thaliana OX=3702 GN=ABCF4 PE=2 SV=1)
TraesCS1A02G149330	TraesCS1D02G449200		1724	529.81	329.24	267.97	213.82	510.12	403.76	258.11	331.04	335.21	375.757	XP_020196386.1(V-type proton ATPase subunit C isoform X1 [Aegilops tauschii subsp. tauschii])	GO:0033180(cellular_component:proton-transporting V-type ATPase, V1 domain); GO:0015078(molecular_function:hydrogen ion transmembrane transporter activity); GO:0015991(biological_process:ATP hydrolysis coupled proton transport)	K02148	ATPeV1C, ATP6C	map04145(Phagosome); map05165(Human papillomavirus infection); map00190(Oxidative phosphorylation)	COG5127(C:Energy production and conversion)	COG5127(ATP hydrolysis coupled proton transport)	PF03223.12(V-ATPase_C:V-ATPase subunit C)	sp|Q9SCB9|VATC_HORVU(V-type proton ATPase subunit C OS=Hordeum vulgare OX=4513 GN=VATC PE=1 SV=1)
TraesCS1A02G149505	TraesCS2A02G012200		3678	435.76	305.76	141.4	95.54	369.01	259.75	133.4	91.74	244.615	213.475	XP_020159454.1(protein transport protein Sec24-like At3g07100 [Aegilops tauschii subsp. tauschii])	GO:0007030(biological_process:Golgi organization); GO:0006888(biological_process:ER to Golgi vesicle-mediated transport); GO:0007029(biological_process:endoplasmic reticulum organization); GO:0080119(biological_process:ER body organization); GO:0006886(biological_process:intracellular protein transport); GO:0008361(biological_process:regulation of cell size); GO:0032876(biological_process:negativ…	K14007	SEC24	map04141(Protein processing in endoplasmic reticulum)	COG5028(U:Intracellular trafficking, secretion, and vesicular transport)	COG5028(SEC24 family, member)	PF04811.12(Sec23_trunk:Sec23/Sec24 trunk domain); PF04815.12(Sec23_helical:Sec23/Sec24 helical domain); PF08033.9(Sec23_BS:Sec23/Sec24 beta-sandwich domain); PF04810.12(zf-Sec23_Sec24:Sec23/Sec24 zinc finger)	sp|Q9SFU0|SC24A_ARATH(Protein transport protein Sec24-like At3g07100 OS=Arabidopsis thaliana OX=3702 GN=At3g07100 PE=2 SV=2)
TraesCS1A02G149875	TraesCS2A02G049700		3649	55.52	55.76	42.55	72.36	53.93	52.97	30.95	9.42	56.5475	36.8175	XP_020199334.1(ABC transporter G family member 28-like [Aegilops tauschii subsp. tauschii])	GO:0042626(molecular_function:ATPase activity, coupled to transmembrane movement of substances); GO:0016021(cellular_component:integral component of membrane); GO:0005739(cellular_component:mitochondrion); GO:0016887(molecular_function:ATPase activity); GO:0005886(cellular_component:plasma membrane); GO:0055085(biological_process:transmembrane transport); GO:0005524(molecular_function:ATP binding)				COG1131(V:Defense mechanisms)	COG1131((ABC) transporter)	PF00005.24(ABC_tran:ABC transporter); PF03193.13(DUF258:Protein of unknown function, DUF258)	sp|Q9FF46|AB28G_ARATH(ABC transporter G family member 28 OS=Arabidopsis thaliana OX=3702 GN=ABCG28 PE=3 SV=1)
TraesCS1A02G149944	TraesCS2A02G056800		4816	15.06	32.08	15.31	21.9	23.09	18.33	7.54	20.5	21.0875	17.365	XP_020172801.1(ABC transporter C family member 4-like [Aegilops tauschii subsp. tauschii])	GO:0009536(cellular_component:plastid); GO:0042626(molecular_function:ATPase activity, coupled to transmembrane movement of substances); GO:0016021(cellular_component:integral component of membrane); GO:0055085(biological_process:transmembrane transport); GO:0005524(molecular_function:ATP binding)				COG1132(V:Defense mechanisms)	COG1132((ABC) transporter)	PF00005.24(ABC_tran:ABC transporter); PF00664.20(ABC_membrane:ABC transporter transmembrane region); PF01926.20(MMR_HSR1:50S ribosome-binding GTPase); PF13555.3(AAA_29:P-loop containing region of AAA domain); PF13304.3(AAA_21:AAA domain, putative AbiEii toxin, Type IV TA system)	sp|Q9LZJ5|AB14C_ARATH(ABC transporter C family member 14 OS=Arabidopsis thaliana OX=3702 GN=ABCC14 PE=1 SV=1)
TraesCS1A02G150207	TraesCS2A02G083300		1721	1931.56	967.08	693.82	833.83	1822.04	983.8	632.83	1452.21	1106.57	1222.72	EMS49772.1(Elongation factor 1-alpha [Triticum urartu])	GO:0005737(cellular_component:cytoplasm); GO:0016779(molecular_function:nucleotidyltransferase activity); GO:0003924(molecular_function:GTPase activity); GO:0003746(molecular_function:translation elongation factor activity); GO:0006414(biological_process:translational elongation); GO:0005525(molecular_function:GTP binding)	K03231	EEF1A	map03013(RNA transport)	COG5256(J:Translation, ribosomal structure and biogenesis)	COG5256(This protein promotes the GTP-dependent binding of aminoacyl-tRNA to the A-site of ribosomes during protein biosynthesis (By similarity))	PF00009.24(GTP_EFTU:Elongation factor Tu GTP binding domain); PF03143.14(GTP_EFTU_D3:Elongation factor Tu C-terminal domain); PF03144.22(GTP_EFTU_D2:Elongation factor Tu domain 2); PF01926.20(MMR_HSR1:50S ribosome-binding GTPase)	sp|Q40034|EF1A2_HORVU(Elongation factor 1-alpha OS=Hordeum vulgare OX=4513 GN=BLT63 PE=1 SV=1)
TraesCS1A02G150236	TraesCS2A02G086400		1450	505.74	290.29	226.86	233.7	534.08	288.21	183.97	279.56	314.147	321.455	XP_020149663.1(26S protease regulatory subunit 6B homolog [Aegilops tauschii subsp. tauschii])	GO:0005737(cellular_component:cytoplasm); GO:0016787(molecular_function:hydrolase activity); GO:0036402(molecular_function:proteasome-activating ATPase activity); GO:0000502(cellular_component:proteasome complex); GO:0017025(molecular_function:TBP-class protein binding); GO:0030433(biological_process:ER-associated ubiquitin-dependent protein catabolic process); GO:0031595(cellular_component:nucle…	K03063	PSMC4, RPT3	map03050(Proteasome)	COG1222(O:Posttranslational modification, protein turnover, chaperones)	COG1222(26S protease regulatory subunit)	PF00004.26(AAA:ATPase family associated with various cellular activities (AAA)); PF07728.11(AAA_5:AAA domain (dynein-related subfamily)); PF13191.3(AAA_16:AAA ATPase domain); PF07724.11(AAA_2:AAA domain (Cdc48 subfamily)); PF13401.3(AAA_22:AAA domain); PF05673.10(DUF815:Protein of unknown function (DUF815)); PF13245.3(AAA_19:Part of AAA domain); PF05496.9(RuvB_N:Holliday junction DNA helicase ruv…	sp|Q9SEI4|PRS6B_ARATH(26S proteasome regulatory subunit 6B homolog OS=Arabidopsis thaliana OX=3702 GN=RPT3 PE=1 SV=1)
TraesCS1A02G150252	TraesCS2A02G088000		3778	259.32	155.01	93.04	91.3	244.62	137.63	98.07	65.23	149.667	136.387	XP_020149754.1(importin-11 [Aegilops tauschii subsp. tauschii])	GO:0008565(molecular_function:protein transporter activity); GO:0005829(cellular_component:cytosol); GO:0005635(cellular_component:nuclear envelope); GO:0008536(molecular_function:Ran GTPase binding); GO:0005622(cellular_component:intracellular); GO:0006886(biological_process:intracellular protein transport); GO:0042991(biological_process:transcription factor import into nucleus)				COG5657(O:Posttranslational modification, protein turnover, chaperones); ENOG411220J(O:Posttranslational modification, protein turnover, chaperones)	COG5657(Importin); ENOG411220J(-)	PF03810.16(IBN_N:Importin-beta N-terminal domain); PF02985.19(HEAT:HEAT repeat)	sp|Q9UI26|IPO11_HUMAN(Importin-11 OS=Homo sapiens OX=9606 GN=IPO11 PE=1 SV=1)
TraesCS1A02G150272	TraesCS2A02G090000		1821	2181.89	1626.59	884.01	847.78	1677.66	1287.66	789.99	885.31	1385.07	1160.15	XP_020182762.1(26S protease regulatory subunit 4 homolog [Aegilops tauschii subsp. tauschii])	GO:0005737(cellular_component:cytoplasm); GO:0016787(molecular_function:hydrolase activity); GO:0036402(molecular_function:proteasome-activating ATPase activity); GO:0017025(molecular_function:TBP-class protein binding); GO:0030433(biological_process:ER-associated ubiquitin-dependent protein catabolic process); GO:0031595(cellular_component:nuclear proteasome complex); GO:0031597(cellular_compone…	K03062	PSMC1, RPT2	map05165(Human papillomavirus infection); map03050(Proteasome)	COG1222(O:Posttranslational modification, protein turnover, chaperones)	COG1222(26S protease regulatory subunit)	PF00004.26(AAA:ATPase family associated with various cellular activities (AAA)); PF13401.3(AAA_22:AAA domain); PF07724.11(AAA_2:AAA domain (Cdc48 subfamily)); PF05673.10(DUF815:Protein of unknown function (DUF815)); PF07728.11(AAA_5:AAA domain (dynein-related subfamily)); PF13191.3(AAA_16:AAA ATPase domain)	sp|P46466|PRS4_ORYSJ(26S proteasome regulatory subunit 4 homolog OS=Oryza sativa subsp. japonica OX=39947 GN=TBP2 PE=2 SV=2)
TraesCS1A02G150501	TraesCS2A02G113900		4058	746.23	734.63	332.95	208.85	666.79	759.99	285.15	183.31	505.665	473.81	XP_020197577.1(uncharacterized protein LOC109783382 isoform X1 [Aegilops tauschii subsp. tauschii])	GO:0005634(cellular_component:nucleus); GO:0008568(molecular_function:microtubule-severing ATPase activity); GO:0005524(molecular_function:ATP binding); GO:0031122(biological_process:cytoplasmic microtubule organization)				COG0464(O:Posttranslational modification, protein turnover, chaperones)	COG0464(Aaa atpase)	PF00004.26(AAA:ATPase family associated with various cellular activities (AAA)); PF05496.9(RuvB_N:Holliday junction DNA helicase ruvB N-terminus); PF01695.14(IstB_IS21:IstB-like ATP binding protein); PF13401.3(AAA_22:AAA domain); PF13245.3(AAA_19:Part of AAA domain)	sp|P28737|MSP1_YEAST(Protein MSP1 OS=Saccharomyces cerevisiae (strain ATCC 204508 / S288c) OX=559292 GN=MSP1 PE=1 SV=2)
TraesCS1A02G150671	TraesCS2A02G131400		2926	362.37	347.61	247.04	229.35	356.88	309.49	194.95	302.31	296.592	290.908	XP_020147985.1(rho GTPase-activating protein 7-like isoform X5 [Aegilops tauschii subsp. tauschii])	GO:0005737(cellular_component:cytoplasm); GO:0005096(molecular_function:GTPase activator activity); GO:0007165(biological_process:signal transduction); GO:0043547(biological_process:positive regulation of GTPase activity)				ENOG410XR4E(S:Function unknown)	ENOG410XR4E(rho GTPase activating protein)	PF00620.24(RhoGAP:RhoGAP domain); PF14389.3(Lzipper-MIP1:Leucine-zipper of ternary complex factor MIP1); PF00169.26(PH:PH domain)	sp|Q8RWQ4|RGAP7_ARATH(Rho GTPase-activating protein 7 OS=Arabidopsis thaliana OX=3702 GN=ROPGAP7 PE=2 SV=1)
TraesCS1A02G150883	TraesCS2A02G153500		960	47	18	4.18	15	26	16	14	11.99	21.045	16.9975	XP_020158472.1(ras-related protein RABA5a [Aegilops tauschii subsp. tauschii])	GO:0005774(cellular_component:vacuolar membrane); GO:0005886(cellular_component:plasma membrane); GO:0005622(cellular_component:intracellular); GO:0007264(biological_process:small GTPase mediated signal transduction); GO:0005525(molecular_function:GTP binding)	K07904	RAB11A	map04144(Endocytosis)	COG1100(S:Function unknown)	COG1100(GTP-binding Protein)	PF00071.19(Ras:Ras family); PF08477.10(Roc:Ras of Complex, Roc, domain of DAPkinase); PF00025.18(Arf:ADP-ribosylation factor family); PF01926.20(MMR_HSR1:50S ribosome-binding GTPase); PF04670.9(Gtr1_RagA:Gtr1/RagA G protein conserved region); PF09439.7(SRPRB:Signal recognition particle receptor beta subunit)	sp|Q9FGK5|RAA5A_ARATH(Ras-related protein RABA5a OS=Arabidopsis thaliana OX=3702 GN=RABA5A PE=1 SV=1)
TraesCS1A02G150975	TraesCS2A02G162900		1084	52	20	44	24	52.79	46	52	32	35	45.6975	XP_020155582.1(copper-transporting ATPase PAA1, chloroplastic-like isoform X1 [Aegilops tauschii subsp. tauschii])	GO:0008553(molecular_function:hydrogen-exporting ATPase activity, phosphorylative mechanism); GO:1902600(biological_process:hydrogen ion transmembrane transport); GO:0009536(cellular_component:plastid); GO:0030001(biological_process:metal ion transport); GO:0005887(cellular_component:integral component of plasma membrane); GO:0051453(biological_process:regulation of intracellular pH); GO:0046872(…				COG2217(P:Inorganic ion transport and metabolism)	COG2217(p-type ATPase)	PF00403.23(HMA:Heavy-metal-associated domain)	sp|Q9SZC9|HMA6_ARATH(Copper-transporting ATPase PAA1, chloroplastic OS=Arabidopsis thaliana OX=3702 GN=PAA1 PE=1 SV=1)
TraesCS1A02G151198	TraesCS2A02G185500		1868	497.33	320.94	143.46	80	527.27	264	111	77	260.433	244.817	XP_020152086.1(tubulin alpha-1 chain [Aegilops tauschii subsp. tauschii])	GO:0005737(cellular_component:cytoplasm); GO:0007017(biological_process:microtubule-based process); GO:0007018(biological_process:microtubule-based movement); GO:0003924(molecular_function:GTPase activity); GO:0005200(molecular_function:structural constituent of cytoskeleton); GO:0005874(cellular_component:microtubule); GO:0005525(molecular_function:GTP binding)	K07374	TUBA	map04145(Phagosome)	COG5023(Z:Cytoskeleton)	COG5023(protein polymerization)	PF00091.22(Tubulin:Tubulin/FtsZ family, GTPase domain); PF03953.14(Tubulin_C:Tubulin C-terminal domain)	sp|Q43473|TBA1_HORVU(Tubulin alpha-1 chain OS=Hordeum vulgare OX=4513 GN=TUBA1 PE=2 SV=1)
TraesCS1A02G151371	TraesCS2A02G202900		5590	1895.57	1108.84	611.68	387.63	1667.76	956.33	512.55	426.82	1000.93	890.865	XP_020165774.1(brefeldin A-inhibited guanine nucleotide-exchange protein 5 [Aegilops tauschii subsp. tauschii])	GO:0032012(biological_process:regulation of ARF protein signal transduction); GO:0043547(biological_process:positive regulation of GTPase activity); GO:0005086(molecular_function:ARF guanyl-nucleotide exchange factor activity)	K13462	MIN7		COG5307(S:Function unknown)	COG5307(and Sec7 domain)	PF01369.17(Sec7:Sec7 domain); PF12783.4(Sec7_N:Guanine nucleotide exchange factor in Golgi transport N-terminal); PF09324.7(DUF1981:Domain of unknown function (DUF1981)); PF16213.2(DCB:Dimerisation and cyclophilin-binding domain of Mon2); PF16206.2(Mon2_C:C-terminal region of Mon2 protein)	sp|F4IXW2|BIG5_ARATH(Brefeldin A-inhibited guanine nucleotide-exchange protein 5 OS=Arabidopsis thaliana OX=3702 GN=BIG5 PE=1 SV=2)
TraesCS1A02G151375	TraesCS2A02G203300		3716	424.37	301.16	198.6	126.13	354.15	326.43	176.48	113.42	262.565	242.62	XP_020150770.1(phospholipid-transporting ATPase 2 [Aegilops tauschii subsp. tauschii])	GO:0000287(molecular_function:magnesium ion binding); GO:0016021(cellular_component:integral component of membrane); GO:0004012(molecular_function:phospholipid-translocating ATPase activity); GO:0045332(biological_process:phospholipid translocation); GO:0005886(cellular_component:plasma membrane); GO:0005524(molecular_function:ATP binding)	K01530	E7.6.2.1		ENOG410XPYK(U:Intracellular trafficking, secretion, and vesicular transport); COG0474(P:Inorganic ion transport and metabolism)	ENOG410XPYK(Phospholipid-transporting atpase); COG0474(P-type atpase)	PF16212.2(PhoLip_ATPase_C:Phospholipid-translocating P-type ATPase C-terminal); PF16209.2(PhoLip_ATPase_N:Phospholipid-translocating ATPase N-terminal); PF00702.23(Hydrolase:haloacid dehalogenase-like hydrolase); PF13246.3(Cation_ATPase:Cation transport ATPase (P-type)); PF00122.17(E1-E2_ATPase:E1-E2 ATPase); PF08282.9(Hydrolase_3:haloacid dehalogenase-like hydrolase)	sp|P98205|ALA2_ARATH(Phospholipid-transporting ATPase 2 OS=Arabidopsis thaliana OX=3702 GN=ALA2 PE=1 SV=1)
TraesCS1A02G151378	TraesCS2A02G203600		2089	537.46	364.52	338.78	613.25	548.72	421.15	395.86	705.19	463.502	517.73	XP_020150773.1(probable ADP-ribosylation factor GTPase-activating protein AGD5 [Aegilops tauschii subsp. tauschii])	GO:0043547(biological_process:positive regulation of GTPase activity); GO:0005096(molecular_function:GTPase activator activity); GO:0043229(cellular_component:intracellular organelle); GO:0044444(cellular_component:cytoplasmic part); GO:0012505(cellular_component:endomembrane system); GO:0043227(cellular_component:membrane-bounded organelle)	K12486	SMAP	map04144(Endocytosis)	COG5347(U:Intracellular trafficking, secretion, and vesicular transport)	COG5347(domain, ankyrin repeat and PH domain)	PF01412.15(ArfGap:Putative GTPase activating protein for Arf)	sp|Q9FL69|AGD5_ARATH(Probable ADP-ribosylation factor GTPase-activating protein AGD5 OS=Arabidopsis thaliana OX=3702 GN=AGD5 PE=1 SV=1)
TraesCS1A02G151643	TraesCS2A02G231000		1341	111.06	82.89	153.62	231.17	114.4	100.03	157.54	236.98	144.685	152.238	XP_020172020.1(uncharacterized Rho GTPase-activating protein At5g61530 [Aegilops tauschii subsp. tauschii])	GO:0005737(cellular_component:cytoplasm); GO:0043087(biological_process:regulation of GTPase activity); GO:0007165(biological_process:signal transduction)				ENOG410XRR2(S:Function unknown)	ENOG410XRR2(rho GTPase activating protein)	PF00620.24(RhoGAP:RhoGAP domain)	sp|Q3E875|RGAPX_ARATH(Uncharacterized Rho GTPase-activating protein At5g61530 OS=Arabidopsis thaliana OX=3702 GN=At5g61530 PE=1 SV=2)

## Sheet: Sheet3
Additional file 6/sheet 3 Disease and stress resistance DEGs.
gene_id	gene_name	description	length	Control_10day	Control_14day	Control_20day	Control_30day	Shannong33_10day	Shannong33_14day	Shannong33_20day	Shannong33_30day	Control	Shannong33	nr	go	KO_id	KO_name	paths	cog	cog_description	pfam	swissprot	entrez
TraesCS1A02G003100	BST_chr1A_nlr_96		3388	8	3	4	4	2	1	6	1	4.75	2.5	EMS53606.1(Disease resistance protein RPP13 [Triticum urartu])					COG4886(S:Function unknown); COG0515(T:Signal transduction mechanisms); ENOG410YDI6(S:Function unknown)	COG4886(leucine Rich Repeat); COG0515(Serine Threonine protein kinase); ENOG410YDI6(hAT dimerisation domain-containing protein)	PF00931.19(NB-ARC:NB-ARC domain); PF13401.3(AAA_22:AAA domain)	sp|Q9M667|RPP13_ARATH(Disease resistance protein RPP13 OS=Arabidopsis thaliana OX=3702 GN=RPP13 PE=2 SV=2)
TraesCS1A02G005700	TraesCS1A02G005700		2811	2801.51	1469.66	356.43	423.2	2481.52	1293.29	531.94	281	1262.7	1146.94	XP_020165023.1(E3 ubiquitin-protein ligase ORTHRUS 2-like [Aegilops tauschii subsp. tauschii])		K10638	UHRF1, NP95		COG3440(V:Defense mechanisms)	COG3440(ubiquitin-like with PHD and ring finger domains 2, E3 ubiquitin protein ligase)	PF02182.14(SAD_SRA:SAD/SRA domain); PF13445.3(zf-RING_UBOX:RING-type zinc-finger); PF00097.22(zf-C3HC4:Zinc finger, C3HC4 type (RING finger)); PF13923.3(zf-C3HC4_2:Zinc finger, C3HC4 type (RING finger)); PF13920.3(zf-C3HC4_3:Zinc finger, C3HC4 type (RING finger)); PF15227.3(zf-C3HC4_4:zinc finger of C3HC4-type, RING); PF13639.3(zf-RING_2:Ring finger domain); PF14634.3(zf-RING_5:zinc-RING finger d…	sp|Q8VYZ0|ORTH2_ARATH(E3 ubiquitin-protein ligase ORTHRUS 2 OS=Arabidopsis thaliana OX=3702 GN=ORTH2 PE=1 SV=1)
TraesCS1A02G008100	TraesCS1A02G008100		5915	35.25	20.4	38.12	11.06	46.17	25.17	18.08	10.72	26.2075	25.035	ACN94426.1(powdery mildew resistance protein PM3 variant [Triticum aestivum])					COG4886(S:Function unknown)	COG4886(leucine Rich Repeat)	PF00931.19(NB-ARC:NB-ARC domain); PF12799.4(LRR_4:Leucine Rich repeats (2 copies)); PF13855.3(LRR_8:Leucine rich repeat)	sp|Q7XBQ9|RGA2_SOLBU(Disease resistance protein RGA2 OS=Solanum bulbocastanum OX=147425 GN=RGA2 PE=1 SV=1)
TraesCS1A02G010400	BST_chr1A_nlr_89		5387	25.65	24.44	17.92	4.35	37.43	16.17	14.72	14.37	18.09	20.6725	EMS48810.1(Putative disease resistance protein RGA4 [Triticum urartu])					COG4886(S:Function unknown)	COG4886(leucine Rich Repeat)	PF00931.19(NB-ARC:NB-ARC domain); PF12799.4(LRR_4:Leucine Rich repeats (2 copies)); PF13855.3(LRR_8:Leucine rich repeat)	sp|Q7XA40|RGA3_SOLBU(Putative disease resistance protein RGA3 OS=Solanum bulbocastanum OX=147425 GN=RGA3 PE=2 SV=2)
TraesCS1A02G016200	BST_chr1A_nlr_87		4325	114.43	73.98	60	24.01	99.52	52	26.22	49	68.105	56.685	XP_020171139.1(disease resistance protein RPM1-like [Aegilops tauschii subsp. tauschii])		K13457	RPM1, RPS3	map04626(Plant-pathogen interaction)	COG4886(S:Function unknown)	COG4886(leucine Rich Repeat)	PF00931.19(NB-ARC:NB-ARC domain); PF13855.3(LRR_8:Leucine rich repeat); PF13401.3(AAA_22:AAA domain); PF13479.3(AAA_24:AAA domain)	sp|Q39214|RPM1_ARATH(Disease resistance protein RPM1 OS=Arabidopsis thaliana OX=3702 GN=RPM1 PE=1 SV=1)
TraesCS1A02G018000	TraesCS1A02G018000		1905	17	13	3	1	12	9	11	3	8.5	8.75	XP_020180407.1(rust resistance kinase Lr10-like [Aegilops tauschii subsp. tauschii])		K04733	IRAK4		COG0515(T:Signal transduction mechanisms)	COG0515(Serine Threonine protein kinase)	PF00069.22(Pkinase:Protein kinase domain); PF07714.14(Pkinase_Tyr:Protein tyrosine kinase)	sp|P93604|LRK10_WHEAT(Rust resistance kinase Lr10 OS=Triticum aestivum OX=4565 GN=LRK10 PE=2 SV=1)
TraesCS1A02G018500	TraesCS1A02G018500		2608	10	9.87	10	8	18	6	8	6	9.4675	9.5	XP_020180403.1(LEAF RUST 10 DISEASE-RESISTANCE LOCUS RECEPTOR-LIKE PROTEIN KINASE-like 2.3 [Aegilops tauschii subsp. tauschii])					COG0515(T:Signal transduction mechanisms)	COG0515(Serine Threonine protein kinase)	PF00069.22(Pkinase:Protein kinase domain); PF07714.14(Pkinase_Tyr:Protein tyrosine kinase); PF13947.3(GUB_WAK_bind:Wall-associated receptor kinase galacturonan-binding)	sp|P93604|LRK10_WHEAT(Rust resistance kinase Lr10 OS=Triticum aestivum OX=4565 GN=LRK10 PE=2 SV=1)
TraesCS1A02G018600	TraesCS1A02G018600		1938	22	8	6	4	5	6	9	13	10	8.25	P93604.1(RecName: Full=Rust resistance kinase Lr10; AltName: Full=Probable receptor-like serine/threonine-protein kinase LRK10; Flags: Precursor)		K04733	IRAK4		COG0515(T:Signal transduction mechanisms)	COG0515(Serine Threonine protein kinase)	PF00069.22(Pkinase:Protein kinase domain); PF07714.14(Pkinase_Tyr:Protein tyrosine kinase)	sp|P93604|LRK10_WHEAT(Rust resistance kinase Lr10 OS=Triticum aestivum OX=4565 GN=LRK10 PE=2 SV=1)
TraesCS1A02G025500	BST_chr1A_nlr_80		3204	14	12	16	17	13	29	23.03	15	14.75	20.0075	XP_020156667.1(disease resistance protein RPM1-like [Aegilops tauschii subsp. tauschii])		K13457	RPM1, RPS3	map04626(Plant-pathogen interaction)	COG4886(S:Function unknown)	COG4886(leucine Rich Repeat)	PF00931.19(NB-ARC:NB-ARC domain); PF13855.3(LRR_8:Leucine rich repeat); PF13191.3(AAA_16:AAA ATPase domain); PF12799.4(LRR_4:Leucine Rich repeats (2 copies))	sp|Q39214|RPM1_ARATH(Disease resistance protein RPM1 OS=Arabidopsis thaliana OX=3702 GN=RPM1 PE=1 SV=1)
TraesCS1A02G025600	BST_chr1A_nlr_79		3478	13	19	17	22	21	26	11	21	17.75	19.75	EMS48158.1(Disease resistance protein RPM1 [Triticum urartu])		K13457	RPM1, RPS3	map04626(Plant-pathogen interaction)	COG4886(S:Function unknown)	COG4886(leucine Rich Repeat)	PF00931.19(NB-ARC:NB-ARC domain); PF12799.4(LRR_4:Leucine Rich repeats (2 copies)); PF13855.3(LRR_8:Leucine rich repeat); PF13191.3(AAA_16:AAA ATPase domain)	sp|Q39214|RPM1_ARATH(Disease resistance protein RPM1 OS=Arabidopsis thaliana OX=3702 GN=RPM1 PE=1 SV=1)
TraesCS1A02G026200	BST_pseudo_expressed_chr1A_nlr_12		3682	28	37	23	8	53.96	25	12.97	14	24	26.4825	EMS61126.1(Disease resistance protein RPM1 [Triticum urartu])		K13457	RPM1, RPS3	map04626(Plant-pathogen interaction)	COG4886(S:Function unknown)	COG4886(leucine Rich Repeat)	PF00931.19(NB-ARC:NB-ARC domain); PF13191.3(AAA_16:AAA ATPase domain); PF13401.3(AAA_22:AAA domain)	sp|Q39214|RPM1_ARATH(Disease resistance protein RPM1 OS=Arabidopsis thaliana OX=3702 GN=RPM1 PE=1 SV=1)
TraesCS1A02G026400	BST_chr1A_nlr_77		4432	116	80.78	78	44.01	103	72	78	67	79.6975	80	EMS50303.1(Disease resistance protein RPP13 [Triticum urartu])		K13475	MLA10	map04626(Plant-pathogen interaction)	COG4886(S:Function unknown)	COG4886(leucine Rich Repeat)	PF00931.19(NB-ARC:NB-ARC domain); PF12799.4(LRR_4:Leucine Rich repeats (2 copies)); PF13855.3(LRR_8:Leucine rich repeat); PF13191.3(AAA_16:AAA ATPase domain)	sp|Q9STE7|R13L3_ARATH(Putative disease resistance RPP13-like protein 3 OS=Arabidopsis thaliana OX=3702 GN=RPP13L3 PE=3 SV=1)
TraesCS1A02G028500	BST_chr1A_nlr_14		3762	34.43	30	17.43	9	30.9	27.78	18.07	17	22.715	23.4375	EMS45849.1(Disease resistance protein RPP13 [Triticum urartu])		K13475	MLA10	map04626(Plant-pathogen interaction)	COG4886(S:Function unknown)	COG4886(leucine Rich Repeat)	PF00931.19(NB-ARC:NB-ARC domain); PF13401.3(AAA_22:AAA domain)	sp|Q9STE7|R13L3_ARATH(Putative disease resistance RPP13-like protein 3 OS=Arabidopsis thaliana OX=3702 GN=RPP13L3 PE=3 SV=1)
TraesCS1A02G028600	BST_pseudo_expressed_chr1A_nlr_15		4155	94	37.98	24.94	21	73.19	39	24	20	44.48	39.0475	EMS45849.1(Disease resistance protein RPP13 [Triticum urartu])		K13475	MLA10	map04626(Plant-pathogen interaction)	COG4886(S:Function unknown)	COG4886(leucine Rich Repeat)	PF00931.19(NB-ARC:NB-ARC domain); PF13401.3(AAA_22:AAA domain)	sp|Q9STE7|R13L3_ARATH(Putative disease resistance RPP13-like protein 3 OS=Arabidopsis thaliana OX=3702 GN=RPP13L3 PE=3 SV=1)
TraesCS1A02G028900	TraesCS1A02G028900		3355	37.76	30.1	15.99	5	42.11	14	15.95	3.34	22.2125	18.85	EMS45849.1(Disease resistance protein RPP13 [Triticum urartu])		K13475	MLA10	map04626(Plant-pathogen interaction)	COG4886(S:Function unknown)	COG4886(leucine Rich Repeat)	PF00931.19(NB-ARC:NB-ARC domain); PF12799.4(LRR_4:Leucine Rich repeats (2 copies)); PF13855.3(LRR_8:Leucine rich repeat); PF13401.3(AAA_22:AAA domain)	sp|Q9M667|RPP13_ARATH(Disease resistance protein RPP13 OS=Arabidopsis thaliana OX=3702 GN=RPP13 PE=2 SV=2)
TraesCS1A02G029900	TraesCS1A02G029900		1963	20	46	33	27	17	47	35	42	31.5	35.25	XP_020179055.1(protein DETOXIFICATION 40-like [Aegilops tauschii subsp. tauschii])		K03327	TC.MATE, SLC47A, norM, mdtK, dinF		COG0534(V:Defense mechanisms)	COG0534(Mate efflux family protein)	PF01554.15(MatE:MatE)	sp|Q9LVD9|DTX40_ARATH(Protein DETOXIFICATION 40 OS=Arabidopsis thaliana OX=3702 GN=DTX40 PE=1 SV=1)
TraesCS1A02G035900	BST_chr1A_nlr_76		3272	54.18	29	26	16	43	19	25	30.01	31.295	29.2525	XP_020182733.1(disease resistance protein RPP13-like [Aegilops tauschii subsp. tauschii])					COG4886(S:Function unknown)	COG4886(leucine Rich Repeat)	PF00931.19(NB-ARC:NB-ARC domain); PF12799.4(LRR_4:Leucine Rich repeats (2 copies))	sp|Q39214|RPM1_ARATH(Disease resistance protein RPM1 OS=Arabidopsis thaliana OX=3702 GN=RPM1 PE=1 SV=1)
TraesCS1A02G041100	TraesCS1A02G041100		1854	96.46	53.92	60.37	23.99	95.05	60.43	43.01	36.01	58.685	58.625	XP_020162331.1(putative disease resistance RPP13-like protein 3 [Aegilops tauschii subsp. tauschii])		K13475	MLA10	map04626(Plant-pathogen interaction)	COG4886(S:Function unknown)	COG4886(leucine Rich Repeat)	PF00931.19(NB-ARC:NB-ARC domain); PF13855.3(LRR_8:Leucine rich repeat)	sp|P59584|RP8HA_ARATH(Disease resistance protein RPH8A OS=Arabidopsis thaliana OX=3702 GN=RPH8A PE=3 SV=1)
TraesCS1A02G081300	TraesCS1A02G081300		4806	1019.75	1409.95	1096.06	813.81	1272.12	1885.45	1060.19	609.15	1084.89	1206.73	AOV85896.1(ABCB1, partial [Triticum polonicum])		K05658	ABCB1, CD243	map02010(ABC transporters); map05226(Gastric cancer)	COG1132(V:Defense mechanisms)	COG1132((ABC) transporter)	PF00664.20(ABC_membrane:ABC transporter transmembrane region); PF00005.24(ABC_tran:ABC transporter); PF02463.16(SMC_N:RecF/RecN/SMC N terminal domain); PF13555.3(AAA_29:P-loop containing region of AAA domain); PF13191.3(AAA_16:AAA ATPase domain); PF13401.3(AAA_22:AAA domain); PF09818.6(ABC_ATPase:Predicted ATPase of the ABC class)	sp|Q9M1Q9|AB21B_ARATH(ABC transporter B family member 21 OS=Arabidopsis thaliana OX=3702 GN=ABCB21 PE=1 SV=2)
TraesCS1A02G137315	TraesCS1A02G149300		3528	25.99	18.15	6.14	4	7	10.5	6	66.14	13.57	22.41	XP_020198383.1(cellulose synthase A catalytic subunit 7 [UDP-forming] [Aegilops tauschii subsp. tauschii])	GO:0009834(biological_process:plant-type secondary cell wall biogenesis); GO:0016021(cellular_component:integral component of membrane); GO:0030244(biological_process:cellulose biosynthetic process); GO:0050832(biological_process:defense response to fungus); GO:0071555(biological_process:cell wall organization); GO:0016760(molecular_function:cellulose synthase (UDP-forming) activity); GO:0042742(…	K10999	CESA		COG1215(M:Cell wall/membrane/envelope biogenesis); COG5053(J:Translation, ribosomal structure and biogenesis)	COG1215(Glycosyl transferase, family 2); COG5053(eukaryotic translation initiation factor)	PF03552.11(Cellulose_synt:Cellulose synthase); PF14569.3(zf-UDP:Zinc-binding RING-finger); PF13632.3(Glyco_trans_2_3:Glycosyl transferase family group 2); PF14570.3(zf-RING_4:RING/Ubox like zinc-binding domain)	sp|Q9AV71|CESA7_ORYSJ(Cellulose synthase A catalytic subunit 7 [UDP-forming] OS=Oryza sativa subsp. japonica OX=39947 GN=CESA7 PE=2 SV=1)
TraesCS1A02G137319	TraesCS1A02G149700		4592	88	86.01	21	21	101.9	37	16	22.01	54.0025	44.2275	XP_020186678.1(probable leucine-rich repeat receptor-like protein kinase At1g35710 [Aegilops tauschii subsp. tauschii])	GO:0006468(biological_process:protein phosphorylation); GO:0016021(cellular_component:integral component of membrane); GO:0005524(molecular_function:ATP binding); GO:0004672(molecular_function:protein kinase activity)				COG4886(S:Function unknown)	COG4886(leucine Rich Repeat)	PF13855.3(LRR_8:Leucine rich repeat); PF12799.4(LRR_4:Leucine Rich repeats (2 copies)); PF00069.22(Pkinase:Protein kinase domain); PF07714.14(Pkinase_Tyr:Protein tyrosine kinase); PF08263.9(LRRNT_2:Leucine rich repeat N-terminal domain)	sp|Q8VZG8|MIK2_ARATH(MDIS1-interacting receptor like kinase 2 OS=Arabidopsis thaliana OX=3702 GN=MIK2 PE=1 SV=3)
TraesCS1A02G142857	TraesCS1B02G272200		1784	163.46	196.5	157.58	136.5	158	155	140.98	185	163.51	159.745	BAJ24148.1(seven trans-membrane protein [Triticum aestivum])	GO:0009607(biological_process:response to biotic stimulus); GO:0050896(biological_process:response to stimulus); GO:0016020(cellular_component:membrane); GO:0006952(biological_process:defense response); GO:0005516(molecular_function:calmodulin binding); GO:0005886(cellular_component:plasma membrane); GO:0016021(cellular_component:integral component of membrane)	K08472	MLO		ENOG410ZUVB(S:Function unknown)	ENOG410ZUVB(GDSL esterase lipase)	PF03094.12(Mlo:Mlo family)	sp|O49621|MLO1_ARATH(MLO-like protein 1 OS=Arabidopsis thaliana OX=3702 GN=MLO1 PE=1 SV=1)
TraesCS1A02G142885	TraesCS1B02G275000		3401	154.91	110.67	84.3	41.42	122.74	91.93	69.9	85	97.825	92.3925	XP_020166619.1(probable receptor-like protein kinase At1g11050 [Aegilops tauschii subsp. tauschii])	GO:0004674(molecular_function:protein serine/threonine kinase activity); GO:0006468(biological_process:protein phosphorylation); GO:0016021(cellular_component:integral component of membrane); GO:0005524(molecular_function:ATP binding); GO:0005886(cellular_component:plasma membrane)				COG0515(S:Function unknown)	COG0515(-)	PF00319.15(SRF-TF:SRF-type transcription factor (DNA-binding and dimerisation domain)); PF01486.14(K-box:K-box region)	sp|O04086|Y1105_ARATH(Probable receptor-like protein kinase At1g11050 OS=Arabidopsis thaliana OX=3702 GN=At1g11050 PE=2 SV=1)
TraesCS1A02G143441			1542	96.38	96.5	78	79.97	85.35	88.47	84.84	218.26	87.7125	119.23	XP_020173446.1(peroxidase 1-like [Aegilops tauschii subsp. tauschii])	GO:0009664(biological_process:plant-type cell wall organization); GO:0020037(molecular_function:heme binding); GO:0050896(biological_process:response to stimulus); GO:0006979(biological_process:response to oxidative stress); GO:0098869(biological_process:cellular oxidant detoxification); GO:0042744(biological_process:hydrogen peroxide catabolic process); GO:0005488(molecular_function:binding); GO…	K00430	E1.11.1.7	map00940(Phenylpropanoid biosynthesis)	ENOG41104RZ(S:Function unknown); ENOG411067T(S:Function unknown)	ENOG41104RZ(Peroxidase); ENOG411067T(Peroxidase)	PF00141.20(peroxidase:Peroxidase)	sp|P37834|PER1_ORYSJ(Peroxidase 1 OS=Oryza sativa subsp. japonica OX=39947 GN=PRX74 PE=2 SV=2)
TraesCS1A02G151036	TraesCS2A02G169300		1449	668.56	807.49	555.32	526.26	689.97	700.41	493.76	784.39	639.408	667.133	XP_020167817.1(protein TIFY 10b-like [Aegilops tauschii subsp. tauschii])	GO:0005634(cellular_component:nucleus); GO:0003714(molecular_function:transcription corepressor activity); GO:0009611(biological_process:response to wounding); GO:1903507(biological_process:negative regulation of nucleic acid-templated transcription); GO:2000022(biological_process:regulation of jasmonic acid mediated signaling pathway); GO:0006351(biological_process:transcription, DNA-templated);…	K13464	JAZ	map04075(Plant hormone signal transduction)	ENOG410ZDCD(S:Function unknown)	ENOG410ZDCD(jasmonate ZIM domain-containing protein)	PF06200.11(tify:tify domain); PF09425.7(CCT_2:Divergent CCT motif)	sp|Q8H395|TI10B_ORYSJ(Protein TIFY 10b OS=Oryza sativa subsp. japonica OX=39947 GN=TIFY10B PE=1 SV=1)

## Sheet: Sheet4
Additional file 6/4 Signal transduction mechanisms and gluten sub-units controlling DEGs.
gene_id	gene_name	description	length	Control_10day	Control_14day	Control_20day	Control_30day	Shannong33_10day	Shannong33_14day	Shannong33_20day	Shannong33_30day	Control	Shannong33	nr	go	KO_id	KO_name	paths	cog	cog_description	pfam	swissprot	entrez
TraesCS1A02G007200	TraesCS1A02G007200		900	326	241	288	282	340	312.86	345	156	284.25	288.465	AFP36382.1(gamma-gliadin [Triticum monococcum])					ENOG411268F(S:Function unknown)	ENOG411268F(diffuse panbronchiolitis critical region 1)	PF13016.3(Gliadin:Cys-rich Gliadin N-terminal); PF00234.19(Tryp_alpha_amyl:Protease inhibitor/seed storage/LTP family)	sp|P80198|HOG3_HORVU(Gamma-hordein-3 OS=Hordeum vulgare OX=4513 PE=1 SV=1)
TraesCS1A02G007300	TraesCS1A02G007300		1368	24964.8	95709.9	93669.4	43918.1	34495.1	121107	94408	51865.3	64565.5	75469	ACX37112.1(gamma gliadin [Triticum aestivum])					ENOG411268F(S:Function unknown)	ENOG411268F(diffuse panbronchiolitis critical region 1)	PF13016.3(Gliadin:Cys-rich Gliadin N-terminal); PF00234.19(Tryp_alpha_amyl:Protease inhibitor/seed storage/LTP family)	sp|P21292|GDBX_WHEAT(Gamma-gliadin OS=Triticum aestivum OX=4565 PE=3 SV=1)
TraesCS1A02G007344	TraesCS1A02G007344		873	484.71	433.95	590.46	981.96	563.11	635.14	909.04	433.18	622.77	635.117	ACI04105.1(gamma-gliadin [Triticum aestivum x Thinopyrum elongatum])							PF00234.19(Tryp_alpha_amyl:Protease inhibitor/seed storage/LTP family)	sp|P06659|GDBB_WHEAT(Gamma-gliadin B OS=Triticum aestivum OX=4565 PE=3 SV=1)
TraesCS1A02G007400	TraesCS1A02G007400		858	59389.3	195173	104755	75165.2	77182.2	238310	93917.9	75304.9	108621	121179	AAK84776.1(gamma-gliadin [Triticum aestivum])					ENOG411268F(S:Function unknown)	ENOG411268F(diffuse panbronchiolitis critical region 1)	PF13016.3(Gliadin:Cys-rich Gliadin N-terminal); PF00234.19(Tryp_alpha_amyl:Protease inhibitor/seed storage/LTP family)	sp|P21292|GDBX_WHEAT(Gamma-gliadin OS=Triticum aestivum OX=4565 PE=3 SV=1)
TraesCS1A02G007934	TraesCS1A02G007934		1102	2392.73	2094.51	1683.92	1625.18	2496.89	2256.08	2240.35	1212.97	1949.09	2051.57	AIR77122.1(low-molecular-weight glutenin subunit, partial [Triticum urartu])					ENOG411268F(S:Function unknown)	ENOG411268F(diffuse panbronchiolitis critical region 1)		sp|P10385|GLTA_WHEAT(Glutenin, low molecular weight subunit OS=Triticum aestivum OX=4565 PE=3 SV=1)
TraesCS1A02G008000	TraesCS1A02G008000		1377	35275.2	108771	144382	109651	39421.9	120206	189794	76535.2	99519.7	106489	AIR77161.1(low-molecular-weight glutenin subunit, partial [Triticum urartu])							PF13016.3(Gliadin:Cys-rich Gliadin N-terminal); PF00234.19(Tryp_alpha_amyl:Protease inhibitor/seed storage/LTP family)	sp|P10385|GLTA_WHEAT(Glutenin, low molecular weight subunit OS=Triticum aestivum OX=4565 PE=3 SV=1)
TraesCS1A02G010900	TraesCS1A02G010900		918	629.98	1363.78	1766.22	1035.94	917.99	1954.23	1589.29	1359.8	1198.98	1455.33	BAB78757.1(low-molecular-weight glutenin subunit group 6 type IV [Triticum aestivum])					ENOG411268F(S:Function unknown)	ENOG411268F(diffuse panbronchiolitis critical region 1)	PF13016.3(Gliadin:Cys-rich Gliadin N-terminal); PF00234.19(Tryp_alpha_amyl:Protease inhibitor/seed storage/LTP family)	sp|P04729|GDB1_WHEAT(Gamma-gliadin B-I OS=Triticum aestivum OX=4565 PE=2 SV=1)
TraesCS1A02G010905	TraesCS1A02G010905		892	479.51	438.77	511.47	616.8	578.36	498.06	683.84	305.42	511.637	516.42	P16315.1(RecName: Full=Glutenin, low molecular weight subunit PTDUCD1; Flags: Precursor)								sp|P16315|GLTC_WHEAT(Glutenin, low molecular weight subunit PTDUCD1 OS=Triticum aestivum OX=4565 PE=2 SV=1)
TraesCS1A02G011200	TraesCS1A02G011200		1330	39.32	32.5	37.61	32	45.75	31.52	19.82	27.34	35.3575	31.1075	BAK03815.1(predicted protein [Hordeum vulgare subsp. vulgare])		K08880	STK19		ENOG410YGZ8(T:Signal transduction mechanisms)	ENOG410YGZ8(Serine threonine kinase 19)	PF10494.6(Stk19:Serine-threonine protein kinase 19)	sp|P49842|STK19_HUMAN(Serine/threonine-protein kinase 19 OS=Homo sapiens OX=9606 GN=STK19 PE=1 SV=2)
TraesCS1A02G011300	TraesCS1A02G011300		726	389.59	227	108.01	197.76	490.58	100	189.01	4413.4	230.59	1298.25	EMS49416.1(hypothetical protein TRIUR3_08601 [Triticum urartu])					ENOG4111CUP(T:Signal transduction mechanisms); ENOG41105M3(S:Function unknown); ENOG410ZS5G(S:Function unknown); ENOG4111KSN(S:Function unknown); ENOG41105C7(S:Function unknown); ENOG41104IH(S:Function unknown)	ENOG4111CUP(Serine threonine kinase 19); ENOG41105M3(Jacalin-like lectin domain); ENOG410ZS5G(jasmonate-induced protein); ENOG4111KSN(jacalin lectin family protein); ENOG41105C7(Jacalin-like lectin domain); ENOG41104IH(Jacalin-like lectin domain)	PF01419.14(Jacalin:Jacalin-like lectin domain)	sp|Q5U9T2|LECH_HORVU(Horcolin OS=Hordeum vulgare OX=4513 PE=3 SV=1)
TraesCS1A02G017000	TraesCS1A02G017000		1506	82.68	37.39	39	12	74	31	36.22	36	42.7675	44.305	XP_020162839.1(serine/arginine-rich splicing factor SR45-like isoform X1 [Aegilops tauschii subsp. tauschii])		K14325	RNPS1	map03013(RNA transport); map03015(mRNA surveillance pathway)	COG0724(S:Function unknown); ENOG4111V7A(S:Function unknown); COG0323(L:Replication, recombination and repair)	COG0724(Rna-binding protein); ENOG4111V7A(RRM); COG0323(This protein is involved in the repair of mismatches in DNA. It is required for dam-dependent methyl-directed DNA mismatch repair. May act as a molecular matchmaker , a protein that promotes the formation of a stable complex between two or more DNA-binding proteins in an ATP-dependent manner without itself being part of a final effector comp…	PF00076.19(RRM_1:RNA recognition motif. (a.k.a. RRM, RBD, or RNP domain)); PF16842.2(RRM_occluded:Occluded RNA-recognition motif)	sp|Q9SEE9|SR45_ARATH(Serine/arginine-rich splicing factor SR45 OS=Arabidopsis thaliana OX=3702 GN=SR45 PE=1 SV=1)
TraesCS1A02G018100	TraesCS1A02G018100		2671	59	26	12	17	33	18	18	12	28.5	20.25	XP_020156837.1(G-type lectin S-receptor-like serine/threonine-protein kinase At2g19130 [Aegilops tauschii subsp. tauschii])					COG0515(T:Signal transduction mechanisms)	COG0515(Serine Threonine protein kinase)	PF00069.22(Pkinase:Protein kinase domain); PF07714.14(Pkinase_Tyr:Protein tyrosine kinase); PF01453.21(B_lectin:D-mannose binding lectin); PF00954.17(S_locus_glycop:S-locus glycoprotein domain); PF08276.8(PAN_2:PAN-like domain); PF00024.23(PAN_1:PAN domain)	sp|O64477|Y2913_ARATH(G-type lectin S-receptor-like serine/threonine-protein kinase At2g19130 OS=Arabidopsis thaliana OX=3702 GN=At2g19130 PE=2 SV=1)
TraesCS1A02G025900	TraesCS1A02G025900		2625	120.01	80	69.66	65.47	162.16	95.58	52.64	58.36	83.785	92.185	XP_020156698.1(probable serine/threonine-protein kinase WNK2 isoform X1 [Aegilops tauschii subsp. tauschii])		K08867	WNK, PRKWNK		ENOG410XQWZ(T:Signal transduction mechanisms)	ENOG410XQWZ(WNK lysine deficient protein kinase)	PF00069.22(Pkinase:Protein kinase domain); PF07714.14(Pkinase_Tyr:Protein tyrosine kinase)	sp|Q65X23|WNK2_ORYSJ(Probable serine/threonine-protein kinase WNK2 OS=Oryza sativa subsp. japonica OX=39947 GN=WNK2 PE=2 SV=1)
TraesCS1A02G031200	TraesCS1A02G031200		2140	215.13	253.9	247.71	238.79	244.47	294.32	241.5	294.39	238.882	268.67	XP_020157135.1(probable serine/threonine-protein kinase PBL11 [Aegilops tauschii subsp. tauschii])					COG0515(T:Signal transduction mechanisms)	COG0515(Serine Threonine protein kinase)	PF00069.22(Pkinase:Protein kinase domain); PF07714.14(Pkinase_Tyr:Protein tyrosine kinase)	sp|Q65XV8|RK176_ORYSJ(Receptor-like cytoplasmic kinase 176 OS=Oryza sativa subsp. japonica OX=39947 GN=RLCK176 PE=1 SV=1)
TraesCS1A02G031900	TraesCS1A02G031900		2811	17.86	9.81	17.33	38.65	11.24	8.16	13.15	21.01	20.9125	13.39	XP_020157154.1(probable LRR receptor-like serine/threonine-protein kinase At1g05700 [Aegilops tauschii subsp. tauschii])					COG0515(T:Signal transduction mechanisms)	COG0515(Serine Threonine protein kinase)	PF12819.4(Malectin_like:Carbohydrate-binding protein of the ER); PF07714.14(Pkinase_Tyr:Protein tyrosine kinase); PF00069.22(Pkinase:Protein kinase domain); PF13855.3(LRR_8:Leucine rich repeat); PF12799.4(LRR_4:Leucine Rich repeats (2 copies))	sp|O64556|Y2923_ARATH(Putative leucine-rich repeat receptor-like serine/threonine-protein kinase At2g19230 OS=Arabidopsis thaliana OX=3702 GN=At2g19230 PE=3 SV=3)
TraesCS1A02G049700	TraesCS1A02G049700		1246	933.39	577.33	747.54	832.89	880.43	599.81	719.78	1012.63	772.788	803.163	XP_020196971.1(serine/arginine-rich splicing factor RS2Z33-like isoform X2 [Aegilops tauschii subsp. tauschii])		K12896	SFRS7	map03040(Spliceosome)	ENOG4111N8Y(S:Function unknown)	ENOG4111N8Y(serine arginine-rich splicing factor)	PF00076.19(RRM_1:RNA recognition motif. (a.k.a. RRM, RBD, or RNP domain)); PF00098.20(zf-CCHC:Zinc knuckle); PF14787.3(zf-CCHC_5:GAG-polyprotein viral zinc-finger)	sp|Q8VYA5|RSZ33_ARATH(Serine/arginine-rich splicing factor RS2Z33 OS=Arabidopsis thaliana OX=3702 GN=RS2Z33 PE=1 SV=1)
TraesCS1A02G063100	TraesCS1A02G063100		604	4002.55	3606.96	3034.58	155.45	4331.49	3466.19	2322.9	104.71	2699.89	2556.32	ACA04813.1(endosperm transfer cell specific PR60 precursor [Triticum aestivum])					ENOG410ZC76(S:Function unknown); ENOG41103U6(S:Function unknown); ENOG410ZFBG(S:Function unknown)	ENOG410ZC76(-); ENOG41103U6(-); ENOG410ZFBG(protease inhibitor seed storage)	PF14368.3(LTP_2:Probable lipid transfer)
TraesCS1A02G063200	TraesCS1A02G063200		273	193.3	74.07	49.8	6.45	186.15	74.43	51.52	4.02	80.905	79.03	ACA04813.1(endosperm transfer cell specific PR60 precursor [Triticum aestivum])					ENOG410ZC76(S:Function unknown); ENOG41103U6(S:Function unknown); ENOG410ZFBG(S:Function unknown)	ENOG410ZC76(-); ENOG41103U6(-); ENOG410ZFBG(protease inhibitor seed storage)	PF14368.3(LTP_2:Probable lipid transfer)
TraesCS1A02G066100	TraesCS1A02G066100		2048	23078.6	52858.6	22336	29127.7	32443.2	77795.6	31898.4	17366.5	31850.2	39875.9	EMS60011.1(12S seed storage globulin 1 [Triticum urartu])					ENOG410YATH(S:Function unknown)	ENOG410YATH(seed storage protein)	PF00190.19(Cupin_1:Cupin); PF07883.8(Cupin_2:Cupin domain); PF03079.11(ARD:ARD/ARD' family)	sp|P12615|SSG1_AVESA(12S seed storage globulin 1 OS=Avena sativa OX=4498 PE=2 SV=1)
TraesCS1A02G066700	TraesCS1A02G066700		3307	45.87	41.99	72.08	108.32	54.16	99.85	120.37	132.62	67.065	101.75	XP_020157033.1(probable serine/threonine-protein kinase PBL25 [Aegilops tauschii subsp. tauschii])		K04733	IRAK4		COG0515(T:Signal transduction mechanisms)	COG0515(Serine Threonine protein kinase)	PF00069.22(Pkinase:Protein kinase domain); PF07714.14(Pkinase_Tyr:Protein tyrosine kinase)	sp|Q9SFT7|PBL26_ARATH(Probable serine/threonine-protein kinase PBL26 OS=Arabidopsis thaliana OX=3702 GN=PBL26 PE=2 SV=1)
TraesCS1A02G070600	TraesCS1A02G070600		3088	87.09	55.67	51.66	49.66	89.83	45.08	38	31.75	61.02	51.165	XP_020151403.1(putative serine/threonine-protein kinase-like protein CCR3 [Aegilops tauschii subsp. tauschii])					COG0515(T:Signal transduction mechanisms)	COG0515(Serine Threonine protein kinase)	PF00069.22(Pkinase:Protein kinase domain); PF07714.14(Pkinase_Tyr:Protein tyrosine kinase); PF03109.13(ABC1:ABC1 family)	sp|Q9LY50|ACCR3_ARATH(Putative serine/threonine-protein kinase-like protein CCR3 OS=Arabidopsis thaliana OX=3702 GN=CCR3 PE=2 SV=1)
TraesCS1A02G080500	TraesCS1A02G080500		1803	48.56	26	16.43	39.32	24	31.99	29.32	9.15	32.5775	23.615	XP_020186846.1(CBL-interacting protein kinase 17-like [Aegilops tauschii subsp. tauschii])		K07198	PRKAA, AMPK	map04714(Thermogenesis)	COG0515(T:Signal transduction mechanisms)	COG0515(Serine Threonine protein kinase)	PF00069.22(Pkinase:Protein kinase domain); PF07714.14(Pkinase_Tyr:Protein tyrosine kinase); PF03822.11(NAF:NAF domain); PF14531.3(Kinase-like:Kinase-like); PF02149.16(KA1:Kinase associated domain 1)	sp|Q75L42|CIPKH_ORYSJ(CBL-interacting protein kinase 17 OS=Oryza sativa subsp. japonica OX=39947 GN=CIPK17 PE=2 SV=1)
TraesCS1A02G080600	TraesCS1A02G080600		1720	45	63	49	58.53	31	53.01	58.68	39.66	53.8825	45.5875	AJR22378.1(CBL-interacting protein kinase 17 [Triticum aestivum])		K07198	PRKAA, AMPK	map04714(Thermogenesis)	COG0515(T:Signal transduction mechanisms)	COG0515(Serine Threonine protein kinase)	PF00069.22(Pkinase:Protein kinase domain); PF07714.14(Pkinase_Tyr:Protein tyrosine kinase); PF03822.11(NAF:NAF domain); PF14531.3(Kinase-like:Kinase-like); PF02149.16(KA1:Kinase associated domain 1)	sp|Q75L42|CIPKH_ORYSJ(CBL-interacting protein kinase 17 OS=Oryza sativa subsp. japonica OX=39947 GN=CIPK17 PE=2 SV=1)
TraesCS1A02G080700	TraesCS1A02G080700		1723	238.54	194	205.33	84.92	200	206.46	122	106	180.697	158.615	AEZ51506.1(CBL-interacting protein kinase 17 [Hordeum vulgare subsp. spontaneum])		K07198	PRKAA, AMPK	map04714(Thermogenesis)	COG0515(T:Signal transduction mechanisms)	COG0515(Serine Threonine protein kinase)	PF00069.22(Pkinase:Protein kinase domain); PF07714.14(Pkinase_Tyr:Protein tyrosine kinase); PF03822.11(NAF:NAF domain); PF14531.3(Kinase-like:Kinase-like); PF02149.16(KA1:Kinase associated domain 1)	sp|Q75L42|CIPKH_ORYSJ(CBL-interacting protein kinase 17 OS=Oryza sativa subsp. japonica OX=39947 GN=CIPK17 PE=2 SV=1)
TraesCS1A02G100600	TraesCS1A02G100600		2283	177.31	69.53	51.99	38.01	127.82	59.34	27.99	32.13	84.21	61.82	XP_020184987.1(protease Do-like 2, chloroplastic [Aegilops tauschii subsp. tauschii])	GO:0009535(cellular_component:chloroplast thylakoid membrane); GO:0004252(molecular_function:serine-type endopeptidase activity); GO:0009536(cellular_component:plastid); GO:0009533(cellular_component:chloroplast stromal thylakoid); GO:0009941(cellular_component:chloroplast envelope); GO:0009658(biological_process:chloroplast organization); GO:0010206(biological_process:photosystem II repair); GO:…				COG0265(O:Posttranslational modification, protein turnover, chaperones)	COG0265(Serine protease)	PF13365.3(Trypsin_2:Trypsin-like peptidase domain); PF00089.23(Trypsin:Trypsin); PF13180.3(PDZ_2:PDZ domain)	sp|O82261|DEGP2_ARATH(Protease Do-like 2, chloroplastic OS=Arabidopsis thaliana OX=3702 GN=DEGP2 PE=1 SV=2)
TraesCS1A02G108100	TraesCS1A02G108100		2535	395.6	317.06	191.07	196.84	351.98	301.27	216.37	136.38	275.142	251.5	EMS65020.1(Receptor-like protein kinase HERK 1 [Triticum urartu])	GO:0004674(molecular_function:protein serine/threonine kinase activity); GO:0006468(biological_process:protein phosphorylation); GO:0016021(cellular_component:integral component of membrane); GO:0005524(molecular_function:ATP binding)				COG0515(T:Signal transduction mechanisms)	COG0515(Serine Threonine protein kinase)	PF07714.14(Pkinase_Tyr:Protein tyrosine kinase); PF00069.22(Pkinase:Protein kinase domain); PF12819.4(Malectin_like:Carbohydrate-binding protein of the ER); PF11721.5(Malectin:Di-glucose binding within endoplasmic reticulum)	sp|Q9LX66|HERK_ARATH(Receptor-like protein kinase HERK 1 OS=Arabidopsis thaliana OX=3702 GN=HERK1 PE=1 SV=1)
TraesCS1A02G121700	TraesCS1A02G121700		2262	107.16	50.86	81.99	67.54	72.14	51.92	58.86	60.7	76.8875	60.905	XP_020169634.1(serine/threonine-protein kinase 38-like isoform X1 [Aegilops tauschii subsp. tauschii])	GO:0006468(biological_process:protein phosphorylation); GO:0018105(biological_process:peptidyl-serine phosphorylation); GO:0005622(cellular_component:intracellular); GO:0004674(molecular_function:protein serine/threonine kinase activity); GO:0035556(biological_process:intracellular signal transduction); GO:0005524(molecular_function:ATP binding)	K08790	STK38, NDR		ENOG410XQC0(T:Signal transduction mechanisms)	ENOG410XQC0(serine threonine-protein kinase)	PF00069.22(Pkinase:Protein kinase domain); PF07714.14(Pkinase_Tyr:Protein tyrosine kinase); PF00433.21(Pkinase_C:Protein kinase C terminal domain)	sp|Q9Y2H1|ST38L_HUMAN(Serine/threonine-protein kinase 38-like OS=Homo sapiens OX=9606 GN=STK38L PE=1 SV=3)
TraesCS1A02G123900	TraesCS1A02G123900		2527	78.54	50.71	107.85	79.5	73.27	55.69	83.9	117.75	79.15	82.6525	XP_020157206.1(casein kinase 1-like protein HD16 [Aegilops tauschii subsp. tauschii])	GO:0005737(cellular_component:cytoplasm); GO:0006468(biological_process:protein phosphorylation); GO:0018105(biological_process:peptidyl-serine phosphorylation); GO:0006897(biological_process:endocytosis); GO:0005634(cellular_component:nucleus); GO:0016055(biological_process:Wnt signaling pathway); GO:0004674(molecular_function:protein serine/threonine kinase activity); GO:0008360(biological_proc…				ENOG410XPGP(T:Signal transduction mechanisms)	ENOG410XPGP(Casein Kinase)	PF00069.22(Pkinase:Protein kinase domain); PF07714.14(Pkinase_Tyr:Protein tyrosine kinase)	sp|Q852L0|HD16N_ORYSJ(Casein kinase 1-like protein HD16 OS=Oryza sativa subsp. japonica OX=39947 GN=HD16 PE=1 SV=1)
TraesCS1A02G125000	TraesCS1A02G125000		2036	538.01	383.75	207.95	224.74	564.05	316.75	161.07	286.51	338.613	332.095	AGJ93556.1(SHAGGY-like kinase [Triticum aestivum])	GO:0004674(molecular_function:protein serine/threonine kinase activity); GO:0006468(biological_process:protein phosphorylation); GO:0005524(molecular_function:ATP binding)	K14502	BIN2	map04075(Plant hormone signal transduction)	COG0515(T:Signal transduction mechanisms)	COG0515(Serine Threonine protein kinase)	PF00069.22(Pkinase:Protein kinase domain); PF07714.14(Pkinase_Tyr:Protein tyrosine kinase)	sp|Q60EZ2|GSK2_ORYSJ(Shaggy-related protein kinase GSK2 OS=Oryza sativa subsp. japonica OX=39947 GN=GSK2 PE=1 SV=1)
TraesCS1A02G126800	TraesCS1A02G126800		673	71.04	52.05	63.17	77.51	68.11	64.06	65.62	73.93	65.9425	67.93	XP_020194954.1(abscisic acid receptor PYL9-like [Aegilops tauschii subsp. tauschii])	GO:0005737(cellular_component:cytoplasm); GO:0005634(cellular_component:nucleus); GO:0009738(biological_process:abscisic acid-activated signaling pathway); GO:0080163(biological_process:regulation of protein serine/threonine phosphatase activity); GO:0004864(molecular_function:protein phosphatase inhibitor activity); GO:0004872(molecular_function:receptor activity); GO:0043086(biological_process:…	K14496	PYL	map04016(MAPK signaling pathway - plant); map04075(Plant hormone signal transduction)	ENOG4111HU5(S:Function unknown)	ENOG4111HU5(abscisic acid receptor)	PF10604.6(Polyketide_cyc2:Polyketide cyclase / dehydrase and lipid transport); PF03364.17(Polyketide_cyc:Polyketide cyclase / dehydrase and lipid transport)	sp|Q84MC7|PYL9_ARATH(Abscisic acid receptor PYL9 OS=Arabidopsis thaliana OX=3702 GN=PYL9 PE=1 SV=1)
TraesCS1A02G127400	TraesCS1A02G127400		1162	48	31.71	14	15.87	33	14	15.32	27	27.395	22.33	XP_020173930.1(rhomboid-like protein 11, chloroplastic [Aegilops tauschii subsp. tauschii])	GO:0016485(biological_process:protein processing); GO:0004252(molecular_function:serine-type endopeptidase activity); GO:0016021(cellular_component:integral component of membrane); GO:0006508(biological_process:proteolysis)				ENOG4111G72(S:Function unknown)	ENOG4111G72(Rhomboid family)	PF01694.19(Rhomboid:Rhomboid family)	sp|Q84MB5|RBL11_ARATH(Rhomboid-like protein 11, chloroplastic OS=Arabidopsis thaliana OX=3702 GN=RBL11 PE=1 SV=1)
TraesCS1A02G131600	TraesCS1A02G131600		3434	192.11	73.59	160.33	70.14	172.73	92.6	117.94	105.32	124.043	122.147	AAU89661.2(EDR1 [Triticum aestivum])	GO:0004674(molecular_function:protein serine/threonine kinase activity); GO:0006468(biological_process:protein phosphorylation); GO:0005524(molecular_function:ATP binding); GO:0004672(molecular_function:protein kinase activity)				COG0515(T:Signal transduction mechanisms)	COG0515(Serine Threonine protein kinase)	PF14381.3(EDR1:Ethylene-responsive protein kinase Le-CTR1); PF07714.14(Pkinase_Tyr:Protein tyrosine kinase); PF00069.22(Pkinase:Protein kinase domain); PF01636.20(APH:Phosphotransferase enzyme family)	sp|Q9FPR3|EDR1_ARATH(Serine/threonine-protein kinase EDR1 OS=Arabidopsis thaliana OX=3702 GN=EDR1 PE=1 SV=1)
TraesCS1A02G137200	TraesCS1A02G137200		3022	146.45	62.19	48.99	52.64	106.52	70.36	59.99	55.56	77.5675	73.1075	XP_020148104.1(soluble starch synthase 2-1, chloroplastic/amyloplastic-like isoform X3 [Aegilops tauschii subsp. tauschii])	GO:0033201(molecular_function:alpha-1,4-glucan synthase activity); GO:0004373(molecular_function:glycogen (starch) synthase activity); GO:0009011(molecular_function:starch synthase activity); GO:0009501(cellular_component:amyloplast); GO:0019252(biological_process:starch biosynthetic process); GO:0009507(cellular_component:chloroplast)	K00703	glgA	map00500(Starch and sucrose metabolism)	COG0297(G:Carbohydrate transport and metabolism)	COG0297(starch synthase activity)	PF08323.8(Glyco_transf_5:Starch synthase catalytic domain); PF00534.17(Glycos_transf_1:Glycosyl transferases group 1); PF13692.3(Glyco_trans_1_4:Glycosyl transferases group 1)	sp|Q7XE48|SSY21_ORYSJ(Soluble starch synthase 2-1, chloroplastic/amyloplastic OS=Oryza sativa subsp. japonica OX=39947 GN=SSII-1 PE=2 SV=2)
TraesCS1A02G137209	TraesCS1A02G138100		1835	22	21	16	11	14	14	10	26	17.5	16	XP_020169035.1(probable serine/threonine-protein kinase PBL16 [Aegilops tauschii subsp. tauschii])	GO:0004674(molecular_function:protein serine/threonine kinase activity); GO:0006468(biological_process:protein phosphorylation); GO:0005524(molecular_function:ATP binding)				COG0515(T:Signal transduction mechanisms)	COG0515(Serine Threonine protein kinase)	PF07714.14(Pkinase_Tyr:Protein tyrosine kinase); PF00069.22(Pkinase:Protein kinase domain)	sp|Q9FM85|PBL16_ARATH(Probable serine/threonine-protein kinase PBL16 OS=Arabidopsis thaliana OX=3702 GN=PBL16 PE=1 SV=1)
TraesCS1A02G137413	TraesCS1A02G159500		1998	23.29	39.83	22.3	12.74	27.08	17.41	24.77	5.54	24.54	18.7	XP_020174165.1(putative receptor-like protein kinase At4g00960 isoform X1 [Aegilops tauschii subsp. tauschii])	GO:0006468(biological_process:protein phosphorylation); GO:0016020(cellular_component:membrane); GO:0016021(cellular_component:integral component of membrane); GO:0005886(cellular_component:plasma membrane); GO:0004674(molecular_function:protein serine/threonine kinase activity); GO:0004672(molecular_function:protein kinase activity); GO:0005524(molecular_function:ATP binding)				COG0515(T:Signal transduction mechanisms)	COG0515(Serine Threonine protein kinase)	PF07714.14(Pkinase_Tyr:Protein tyrosine kinase); PF00069.22(Pkinase:Protein kinase domain); PF01657.14(Stress-antifung:Salt stress response/antifungal)	sp|Q9CAL3|CRK2_ARATH(Cysteine-rich receptor-like protein kinase 2 OS=Arabidopsis thaliana OX=3702 GN=CRK2 PE=2 SV=1)
TraesCS1A02G137580	TraesCS1A02G177000		1862	117	127	165	78	112	88	108	255	121.75	140.75	XP_020146533.1(probable receptor-like protein kinase At4g10390 [Aegilops tauschii subsp. tauschii])	GO:0004674(molecular_function:protein serine/threonine kinase activity); GO:0006468(biological_process:protein phosphorylation); GO:0005524(molecular_function:ATP binding)				COG0515(T:Signal transduction mechanisms)	COG0515(Serine Threonine protein kinase)	PF00069.22(Pkinase:Protein kinase domain); PF07714.14(Pkinase_Tyr:Protein tyrosine kinase); PF01636.20(APH:Phosphotransferase enzyme family)	sp|P0DKI6|Y1332_ARATH(Probable receptor-like protein kinase At1g33260 OS=Arabidopsis thaliana OX=3702 GN=At1g33260 PE=2 SV=1)
TraesCS1A02G137628	TraesCS1A02G181900		2822	438.98	384.12	447.98	340.5	420.91	533.29	405.4	255.14	402.895	403.685	XP_020192180.1(STE20/SPS1-related proline-alanine-rich protein kinase-like isoform X3 [Aegilops tauschii subsp. tauschii])	GO:0005737(cellular_component:cytoplasm); GO:0006468(biological_process:protein phosphorylation); GO:0004702(molecular_function:receptor signaling protein serine/threonine kinase activity); GO:0005524(molecular_function:ATP binding); GO:0004672(molecular_function:protein kinase activity); GO:0023014(biological_process:signal transduction by protein phosphorylation)				ENOG410XSWS(T:Signal transduction mechanisms)	ENOG410XSWS(ste20-related kinase adaptor)	PF00069.22(Pkinase:Protein kinase domain); PF07714.14(Pkinase_Tyr:Protein tyrosine kinase); PF14531.3(Kinase-like:Kinase-like)	sp|Q551H4|FRAY2_DICDI(Serine/threonine-protein kinase fray2 OS=Dictyostelium discoideum OX=44689 GN=fray2 PE=3 SV=1)
TraesCS1A02G137697	TraesCS1A02G189000		1410	162.74	149.04	148.73	248.52	189.83	168.59	139.3	300.13	177.257	199.463	XP_020176319.1(shaggy-related protein kinase alpha-like [Aegilops tauschii subsp. tauschii])	GO:0004674(molecular_function:protein serine/threonine kinase activity); GO:0006468(biological_process:protein phosphorylation); GO:0005524(molecular_function:ATP binding)	K00924	E2.7.1.-		COG0515(T:Signal transduction mechanisms)	COG0515(Serine Threonine protein kinase)	PF00069.22(Pkinase:Protein kinase domain); PF07714.14(Pkinase_Tyr:Protein tyrosine kinase)	sp|Q8VZD5|KSG5_ARATH(Shaggy-related protein kinase epsilon OS=Arabidopsis thaliana OX=3702 GN=ASK5 PE=1 SV=1)
TraesCS1A02G137709	TraesCS1A02G190200		2411	27.36	17.49	27.28	29.22	30.41	2.15	23.56	28.6	25.3375	21.18	XP_020161037.1(probable serine/threonine-protein kinase At4g35230 [Aegilops tauschii subsp. tauschii])	GO:0006468(biological_process:protein phosphorylation); GO:0009742(biological_process:brassinosteroid mediated signaling pathway); GO:0004672(molecular_function:protein kinase activity); GO:0004674(molecular_function:protein serine/threonine kinase activity); GO:0004713(molecular_function:protein tyrosine kinase activity); GO:0005886(cellular_component:plasma membrane); GO:0005524(molecular_funct…	K14500	BSK	map04075(Plant hormone signal transduction)	ENOG410XQTV(T:Signal transduction mechanisms)	ENOG410XQTV(serine threonine-protein kinase)	PF07714.14(Pkinase_Tyr:Protein tyrosine kinase); PF00069.22(Pkinase:Protein kinase domain)	sp|Q9LS26|BSK2_ARATH(Serine/threonine-protein kinase BSK2 OS=Arabidopsis thaliana OX=3702 GN=BSK2 PE=1 SV=1)
TraesCS1A02G137723	TraesCS1A02G191700		1252	112.69	65.2	53.56	40	85.25	42.78	34	32.34	67.8625	48.5925	XP_020148339.1(abscisic acid receptor PYR1-like [Aegilops tauschii subsp. tauschii])	GO:0005737(cellular_component:cytoplasm); GO:0005634(cellular_component:nucleus); GO:0009738(biological_process:abscisic acid-activated signaling pathway); GO:0080163(biological_process:regulation of protein serine/threonine phosphatase activity); GO:0004864(molecular_function:protein phosphatase inhibitor activity); GO:0004872(molecular_function:receptor activity); GO:0043086(biological_process:…	K14496	PYL	map04016(MAPK signaling pathway - plant); map04075(Plant hormone signal transduction)	ENOG410YDHK(S:Function unknown)	ENOG410YDHK(abscisic acid receptor)	PF10604.6(Polyketide_cyc2:Polyketide cyclase / dehydrase and lipid transport); PF03364.17(Polyketide_cyc:Polyketide cyclase / dehydrase and lipid transport)	sp|Q8VZS8|PYL1_ARATH(Abscisic acid receptor PYL1 OS=Arabidopsis thaliana OX=3702 GN=PYL1 PE=1 SV=1)
TraesCS1A02G137954	TraesCS1A02G215500		2070	87	97	109	173.37	94	112	87.5	104.4	116.593	99.475	XP_020146919.1(beta-amylase 3, chloroplastic [Aegilops tauschii subsp. tauschii])	GO:0016161(molecular_function:beta-amylase activity); GO:0009570(cellular_component:chloroplast stroma); GO:0005983(biological_process:starch catabolic process); GO:0000272(biological_process:polysaccharide catabolic process); GO:0009536(cellular_component:plastid); GO:0000024(biological_process:maltose biosynthetic process)	K01177	E3.2.1.2	map00500(Starch and sucrose metabolism)	ENOG410XRH5(S:Function unknown)	ENOG410XRH5(beta-amylase)	PF01373.14(Glyco_hydro_14:Glycosyl hydrolase family 14)	sp|O23553|BAM3_ARATH(Beta-amylase 3, chloroplastic OS=Arabidopsis thaliana OX=3702 GN=BAM3 PE=1 SV=3)
TraesCS1A02G137987	TraesCS1A02G218900		1601	299.75	323.74	255.1	254.44	331.69	354.67	229.22	353.91	283.257	317.373	XP_020181077.1(putative dual specificity protein phosphatase DSP8 [Aegilops tauschii subsp. tauschii])	GO:0008138(molecular_function:protein tyrosine/serine/threonine phosphatase activity); GO:0006470(biological_process:protein dephosphorylation); GO:0004725(molecular_function:protein tyrosine phosphatase activity); GO:0004439(molecular_function:phosphatidylinositol-4,5-bisphosphate 5-phosphatase activity); GO:0004721(molecular_function:phosphoprotein phosphatase activity); GO:0035335(biological_p…				ENOG4111IMR(T:Signal transduction mechanisms)	ENOG4111IMR(Protein tyrosine phosphatase, mitochondrial 1)	PF00782.17(DSPc:Dual specificity phosphatase, catalytic domain)	sp|Q9ZQP1|DSP8_ARATH(Putative dual specificity protein phosphatase DSP8 OS=Arabidopsis thaliana OX=3702 GN=DSP8 PE=2 SV=2)
TraesCS1A02G138067	TraesCS1A02G227300		3440	430.22	280.96	146.42	92.99	354.86	240.98	131.58	91.44	237.648	204.715	XP_020150664.1(receptor-like protein kinase FERONIA [Aegilops tauschii subsp. tauschii])	GO:0004674(molecular_function:protein serine/threonine kinase activity); GO:0006468(biological_process:protein phosphorylation); GO:0016021(cellular_component:integral component of membrane); GO:0005524(molecular_function:ATP binding); GO:0004672(molecular_function:protein kinase activity)				COG0515(T:Signal transduction mechanisms)	COG0515(Serine Threonine protein kinase)	PF07714.14(Pkinase_Tyr:Protein tyrosine kinase); PF00069.22(Pkinase:Protein kinase domain); PF12819.4(Malectin_like:Carbohydrate-binding protein of the ER); PF11721.5(Malectin:Di-glucose binding within endoplasmic reticulum)	sp|Q9SCZ4|FERON_ARATH(Receptor-like protein kinase FERONIA OS=Arabidopsis thaliana OX=3702 GN=FER PE=1 SV=1)
TraesCS1A02G138125	TraesCS1A02G233600		2918	520.43	343.41	206.75	110.19	476.17	357.98	182.51	154.92	295.195	292.895	EMS66912.1(hypothetical protein TRIUR3_12926 [Triticum urartu])	GO:0006891(biological_process:intra-Golgi vesicle-mediated transport); GO:0009536(cellular_component:plastid); GO:0017119(cellular_component:Golgi transport complex)	K20292	COG5		ENOG410XWH0(S:Function unknown)	ENOG410XWH0(Component of oligomeric golgi complex 5)	PF10392.6(COG5:Golgi transport complex subunit 5)	sp|Q8C0L8|COG5_MOUSE(Conserved oligomeric Golgi complex subunit 5 OS=Mus musculus OX=10090 GN=Cog5 PE=1 SV=3)
TraesCS1A02G138680	TraesCS1A02G290500		3448	518.34	377.18	165.72	115.63	475.6	300.97	141.1	143.65	294.217	265.33	XP_020174175.1(ecotropic viral integration site 5 protein homolog [Aegilops tauschii subsp. tauschii])	GO:0031338(biological_process:regulation of vesicle fusion); GO:0005096(molecular_function:GTPase activator activity); GO:0006886(biological_process:intracellular protein transport); GO:0090630(biological_process:activation of GTPase activity); GO:0017137(molecular_function:Rab GTPase binding); GO:0005622(cellular_component:intracellular); GO:0012505(cellular_component:endomembrane system)				COG5210(S:Function unknown)	COG5210(TBC1 domain family member)	PF00566.15(RabGAP-TBC:Rab-GTPase-TBC domain)	sp|Q9Z1A9|TBCD8_MOUSE(TBC1 domain family member 8 OS=Mus musculus OX=10090 GN=Tbc1d8 PE=1 SV=2)
TraesCS1A02G141727	TraesCS1B02G155700		2958	136.93	71.34	95.02	54.78	127.18	63.3	73.17	70.02	89.5175	83.4175	XP_020148103.1(soluble starch synthase 2-1, chloroplastic/amyloplastic-like isoform X2 [Aegilops tauschii subsp. tauschii])	GO:0033201(molecular_function:alpha-1,4-glucan synthase activity); GO:0004373(molecular_function:glycogen (starch) synthase activity); GO:0009011(molecular_function:starch synthase activity); GO:0009501(cellular_component:amyloplast); GO:0019252(biological_process:starch biosynthetic process); GO:0009507(cellular_component:chloroplast)	K00703	glgA	map00500(Starch and sucrose metabolism)	COG0297(G:Carbohydrate transport and metabolism)	COG0297(starch synthase activity)	PF08323.8(Glyco_transf_5:Starch synthase catalytic domain); PF00534.17(Glycos_transf_1:Glycosyl transferases group 1); PF13692.3(Glyco_trans_1_4:Glycosyl transferases group 1)	sp|Q7XE48|SSY21_ORYSJ(Soluble starch synthase 2-1, chloroplastic/amyloplastic OS=Oryza sativa subsp. japonica OX=39947 GN=SSII-1 PE=2 SV=2)
TraesCS1A02G142433	TraesCS1B02G229000		2181	137.4	80	84	238.4	105.46	72	58.13	151.48	134.95	96.7675	XP_020146919.1(beta-amylase 3, chloroplastic [Aegilops tauschii subsp. tauschii])	GO:0016161(molecular_function:beta-amylase activity); GO:0009570(cellular_component:chloroplast stroma); GO:0005983(biological_process:starch catabolic process); GO:0000272(biological_process:polysaccharide catabolic process); GO:0009536(cellular_component:plastid); GO:0000024(biological_process:maltose biosynthetic process)	K01177	E3.2.1.2	map00500(Starch and sucrose metabolism)	ENOG410XRH5(U:Intracellular trafficking, secretion, and vesicular transport)	ENOG410XRH5(Vacuolar Protein)	PF01373.14(Glyco_hydro_14:Glycosyl hydrolase family 14)	sp|O23553|BAM3_ARATH(Beta-amylase 3, chloroplastic OS=Arabidopsis thaliana OX=3702 GN=BAM3 PE=1 SV=3)
TraesCS1A02G142461	TraesCS1B02G232000		2356	155.06	146.35	58.89	57.87	154.47	105.44	53.02	32.83	104.543	86.44	XP_020181081.1(serine/threonine-protein kinase D6PKL1-like [Aegilops tauschii subsp. tauschii])	GO:0006468(biological_process:protein phosphorylation); GO:0009987(biological_process:cellular process); GO:0004674(molecular_function:protein serine/threonine kinase activity); GO:0004713(molecular_function:protein tyrosine kinase activity); GO:0004672(molecular_function:protein kinase activity); GO:0044424(cellular_component:intracellular part); GO:0005524(molecular_function:ATP binding)				ENOG410XQ0C(T:Signal transduction mechanisms)	ENOG410XQ0C(serine threonine-protein kinase)	PF00069.22(Pkinase:Protein kinase domain); PF07714.14(Pkinase_Tyr:Protein tyrosine kinase)	sp|Q9SUA3|D6KL1_ARATH(Serine/threonine-protein kinase D6PKL1 OS=Arabidopsis thaliana OX=3702 GN=D6PKL1 PE=1 SV=1)
TraesCS1A02G142586	TraesCS1B02G244700		2185	99.7	38	19	61.84	50.69	40.55	8.71	54.4	54.635	38.5875	XP_020185783.1(uncharacterized protein LOC109771501 isoform X2 [Aegilops tauschii subsp. tauschii])	GO:1901657(biological_process:glycosyl compound metabolic process); GO:0008422(molecular_function:beta-glucosidase activity)				ENOG411298C(S:Function unknown)	ENOG411298C(leucine Rich Repeat)
TraesCS1A02G142686	TraesCS1B02G254800		1982	774.53	613.41	406.52	472.64	624.58	673.37	434.75	455.91	566.775	547.153	XP_020194283.1(cyclin-dependent kinase C-2-like [Aegilops tauschii subsp. tauschii])	GO:0006468(biological_process:protein phosphorylation); GO:0051726(biological_process:regulation of cell cycle); GO:0004674(molecular_function:protein serine/threonine kinase activity); GO:0004693(molecular_function:cyclin-dependent protein serine/threonine kinase activity); GO:0008353(molecular_function:RNA polymerase II carboxy-terminal domain kinase activity); GO:0005524(molecular_function:ATP…	K08819;K14794	CDK12_13;RRP12		ENOG410XPIR(T:Signal transduction mechanisms)	ENOG410XPIR(Cyclin-Dependent Kinase)	PF00069.22(Pkinase:Protein kinase domain); PF07714.14(Pkinase_Tyr:Protein tyrosine kinase)	sp|Q6I5Y0|CDKC1_ORYSJ(Cyclin-dependent kinase C-1 OS=Oryza sativa subsp. japonica OX=39947 GN=CDKC-1 PE=2 SV=1)
TraesCS1A02G143013			2210	159.28	73.94	60.59	28.52	99.13	73.16	67.61	42.7	80.5825	70.65	XP_020154946.1(uncharacterized protein LOC109740315 [Aegilops tauschii subsp. tauschii])	GO:0005975(biological_process:carbohydrate metabolic process); GO:0009251(biological_process:glucan catabolic process); GO:0008422(molecular_function:beta-glucosidase activity); GO:0004553(molecular_function:hydrolase activity, hydrolyzing O-glycosyl compounds)	K05349	bglX	map00460(Cyanoamino acid metabolism); map00500(Starch and sucrose metabolism); map00940(Phenylpropanoid biosynthesis)	COG1472(G:Carbohydrate transport and metabolism)	COG1472(hydrolase family 3)	PF00933.18(Glyco_hydro_3:Glycosyl hydrolase family 3 N terminal domain); PF01915.19(Glyco_hydro_3_C:Glycosyl hydrolase family 3 C-terminal domain)	sp|A7LXU3|BGH3B_BACO1(Beta-glucosidase BoGH3B OS=Bacteroides ovatus (strain ATCC 8483 / DSM 1896 / JCM 5824 / NCTC 11153) OX=411476 GN=BACOVA_02659 PE=1 SV=1)
TraesCS1A02G143239			2130	272.66	192.15	91.26	38.66	231.51	108.65	130.34	190.94	148.683	165.36	XP_020162963.1(serine/threonine-protein kinase STN8, chloroplastic [Aegilops tauschii subsp. tauschii])	GO:0004674(molecular_function:protein serine/threonine kinase activity); GO:0006468(biological_process:protein phosphorylation); GO:0000166(molecular_function:nucleotide binding); GO:0005524(molecular_function:ATP binding); GO:0004672(molecular_function:protein kinase activity)				ENOG410XPP3(T:Signal transduction mechanisms)	ENOG410XPP3(Cyclin-Dependent Kinase)	PF00069.22(Pkinase:Protein kinase domain); PF07714.14(Pkinase_Tyr:Protein tyrosine kinase); PF14531.3(Kinase-like:Kinase-like); PF01636.20(APH:Phosphotransferase enzyme family)	sp|Q9LZV4|STN8_ARATH(Serine/threonine-protein kinase STN8, chloroplastic OS=Arabidopsis thaliana OX=3702 GN=STN8 PE=2 SV=1)
TraesCS1A02G143254			3987	62.32	52	85	66	27.99	55.02	60.55	63.95	66.33	51.8775	XP_020158100.1(probable LRR receptor-like serine/threonine-protein kinase At1g06840 isoform X1 [Aegilops tauschii subsp. tauschii])	GO:0004674(molecular_function:protein serine/threonine kinase activity); GO:0006468(biological_process:protein phosphorylation); GO:0016021(cellular_component:integral component of membrane); GO:0005524(molecular_function:ATP binding)				COG0515(T:Signal transduction mechanisms); COG4886(S:Function unknown)	COG0515(Serine Threonine protein kinase); COG4886(leucine Rich Repeat)	PF00069.22(Pkinase:Protein kinase domain); PF07714.14(Pkinase_Tyr:Protein tyrosine kinase); PF13855.3(LRR_8:Leucine rich repeat); PF12799.4(LRR_4:Leucine Rich repeats (2 copies)); PF08263.9(LRRNT_2:Leucine rich repeat N-terminal domain)	sp|C0LGD7|Y1684_ARATH(Probable LRR receptor-like serine/threonine-protein kinase At1g06840 OS=Arabidopsis thaliana OX=3702 GN=At1g06840 PE=2 SV=2)
TraesCS1A02G143401			2755	246.1	189.03	124.21	145.79	244.82	206.57	112.77	135	176.282	174.79	XP_020162093.1(glyoxysomal processing protease, glyoxysomal [Aegilops tauschii subsp. tauschii])	GO:0004252(molecular_function:serine-type endopeptidase activity); GO:0003824(molecular_function:catalytic activity); GO:0005777(cellular_component:peroxisome); GO:0019430(biological_process:removal of superoxide radicals); GO:0008152(biological_process:metabolic process); GO:0016485(biological_process:protein processing); GO:0004784(molecular_function:superoxide dismutase activity); GO:0055114(b…				COG0265(J:Translation, ribosomal structure and biogenesis)	COG0265(Methylates ribosomal protein L11 (By similarity))	PF13365.3(Trypsin_2:Trypsin-like peptidase domain); PF00089.23(Trypsin:Trypsin)	sp|Q8VZD4|DEG15_ARATH(Glyoxysomal processing protease, glyoxysomal OS=Arabidopsis thaliana OX=3702 GN=DEG15 PE=1 SV=2)
TraesCS1A02G143423			2127	7151.47	23243	21394.8	33232.3	8719.75	28648.9	38312	15003.2	21255.4	22671	AFG73686.1(protein kinase [Triticum urartu])	GO:0004674(molecular_function:protein serine/threonine kinase activity); GO:0006468(biological_process:protein phosphorylation); GO:0005524(molecular_function:ATP binding)				COG0515(S:Function unknown)	COG0515(DCD)	PF00069.22(Pkinase:Protein kinase domain); PF07714.14(Pkinase_Tyr:Protein tyrosine kinase)	sp|Q0WRY5|PBL7_ARATH(Probable serine/threonine-protein kinase PBL7 OS=Arabidopsis thaliana OX=3702 GN=PBL7 PE=1 SV=1)
TraesCS1A02G143591			1974	22	30	28.99	27.19	15	27.33	16	38.01	27.045	24.085	XP_020181527.1(CBL-interacting protein kinase 19-like [Aegilops tauschii subsp. tauschii])	GO:0004674(molecular_function:protein serine/threonine kinase activity); GO:0006468(biological_process:protein phosphorylation); GO:0016021(cellular_component:integral component of membrane); GO:0007165(biological_process:signal transduction); GO:0005524(molecular_function:ATP binding)	K07198	PRKAA, AMPK	map04714(Thermogenesis)	COG0515(T:Signal transduction mechanisms)	COG0515(Serine Threonine protein kinase)	PF00069.22(Pkinase:Protein kinase domain); PF07714.14(Pkinase_Tyr:Protein tyrosine kinase); PF03822.11(NAF:NAF domain); PF14531.3(Kinase-like:Kinase-like); PF01163.19(RIO1:RIO1 family)	sp|Q68Y49|CIPKJ_ORYSJ(CBL-interacting protein kinase 19 OS=Oryza sativa subsp. japonica OX=39947 GN=CIPK19 PE=1 SV=1)
TraesCS1A02G144756			2064	196.88	122.59	103.86	45.38	166.85	124.69	82.02	83.71	117.177	114.317	XP_020187352.1(phosphoglucan phosphatase LSF1, chloroplastic isoform X1 [Aegilops tauschii subsp. tauschii])	GO:0019203(molecular_function:carbohydrate phosphatase activity); GO:0009569(cellular_component:chloroplast starch grain); GO:0008138(molecular_function:protein tyrosine/serine/threonine phosphatase activity); GO:0006470(biological_process:protein dephosphorylation); GO:0005983(biological_process:starch catabolic process); GO:0009536(cellular_component:plastid); GO:0009570(cellular_component:chlo…				ENOG411126M(T:Signal transduction mechanisms)	ENOG411126M(Dual specificity phosphatase, catalytic domain)	PF16561.2(AMPK1_CBM:Glycogen recognition site of AMP-activated protein kinase); PF00782.17(DSPc:Dual specificity phosphatase, catalytic domain)	sp|F4J117|LSF1_ARATH(Phosphoglucan phosphatase LSF1, chloroplastic OS=Arabidopsis thaliana OX=3702 GN=LSF1 PE=1 SV=1)
TraesCS1A02G145917	TraesCS1D02G100100		5348	1662.26	1636.16	1645.8	229.56	1426.59	1239.99	964.18	264.31	1293.44	973.768	XP_020200067.1(starch synthase 3, chloroplastic/amyloplastic-like [Aegilops tauschii subsp. tauschii])	GO:0004373(molecular_function:glycogen (starch) synthase activity); GO:2001070(molecular_function:starch binding)				COG0297(J:Translation, ribosomal structure and biogenesis)	COG0297(lysyl-trna synthetase)	PF16760.2(CBM53:Starch/carbohydrate-binding module (family 53)); PF08323.8(Glyco_transf_5:Starch synthase catalytic domain); PF13439.3(Glyco_transf_4:Glycosyltransferase Family 4); PF13579.3(Glyco_trans_4_4:Glycosyl transferase 4-like domain); PF00534.17(Glycos_transf_1:Glycosyl transferases group 1); PF13692.3(Glyco_trans_1_4:Glycosyl transferases group 1)	sp|Q43846|SSY3_SOLTU(Soluble starch synthase 3, chloroplastic/amyloplastic OS=Solanum tuberosum OX=4113 GN=SS3 PE=1 SV=1)
TraesCS1A02G146264	TraesCS1D02G136400		3572	551.81	326.93	259.41	184.4	481.14	364.07	225.13	163.35	330.637	308.423	XP_020200702.1(serine/threonine-protein kinase EDR1-like [Aegilops tauschii subsp. tauschii])	GO:0004674(molecular_function:protein serine/threonine kinase activity); GO:0006468(biological_process:protein phosphorylation); GO:0005524(molecular_function:ATP binding); GO:0004672(molecular_function:protein kinase activity)				COG0515(T:Signal transduction mechanisms)	COG0515(Serine Threonine protein kinase)	PF14381.3(EDR1:Ethylene-responsive protein kinase Le-CTR1); PF07714.14(Pkinase_Tyr:Protein tyrosine kinase); PF00069.22(Pkinase:Protein kinase domain); PF01636.20(APH:Phosphotransferase enzyme family)	sp|Q9FPR3|EDR1_ARATH(Serine/threonine-protein kinase EDR1 OS=Arabidopsis thaliana OX=3702 GN=EDR1 PE=1 SV=1)
[truncated: 24 more rows]

## Sheet: Sheet5
			Additional file 6/sheet 5. Group of DEGs located in plasma membrane, and other's involed in transportation.
gene_id	gene_name	description	length	Control_10day	Control_14day	Control_20day	Control_30day	Shannong33_10day	Shannong33_14day	Shannong33_20day	Shannong33_30day	Control	Shannong33	nr	go	KO_id	KO_name	paths	cog	cog_description	pfam	swissprot	entrez
[truncated: 26 more rows]
