# Supplementary material for: Transcriptome Analysis Reveals Potential Mechanism in Storage Protein Trafficking within Developing Grains of Common Wheat
Source: Int J Mol Sci. 2022 Nov 27;23(23):14851. doi: 10.3390/ijms232314851 (PMC9738083; doi:10.3390/ijms232314851)
Supplement: Supplementary file 1 [file ijms-23-14851-s001.zip › Supplementary File S5.xlsx]

## Sheet: Sheet1
Gene_id	Gene_name	Gene_description	Control_10day	Control_14day	Control_20day	Control_30day	T10	T14	T20	T30	Control	Shannong33
TraesCS1A02G011300	TraesCS1A02G011300	-	43.14	26.76	15.87	27.93	54.07	11.13	25.24	580.42	28.425	167.715
TraesCS1A02G050200	TraesCS1A02G050200	-	0	0.06	0.08	0.91	0.03	0	0	0	0.2625	0.0075
TraesCS1A02G067400	TraesCS1A02G067400	-	0.02	0	0	0	0.12	0.02	0.02	0.09	0.005	0.0625
TraesCS1A02G078200	TraesCS1A02G078200	-	0	0.05	0.53	9.51	0	0	0	0.16	2.5225	0.04
TraesCS1A02G079400	TraesCS1A02G079400	-	0.04	0.05	0	0.06	0.09	0	0	11.05	0.0375	2.785
TraesCS1A02G098800	TraesCS1A02G098800	-	0	0	0	0	0.46	0.34	0	0.38	0	0.295
TraesCS1A02G106800	TraesCS1A02G106800	-	0	0	0	0	0.18	0.09	0	0.11	0	0.095
TraesCS1A02G108400	TraesCS1A02G108400	-	0	0.05	0.75	0.3	0	0	0	0.06	0.275	0.015
TraesCS1A02G125400	TraesCS1A02G125400	-	0.19	0.47	0.31	1.41	0.36	0.13	0.07	0.23	0.595	0.1975
TraesCS1A02G134200	TraesCS1A02G134200	-	0.87	0	0	0	2.84	0.4	0.48	1.85	0.2175	1.3925
TraesCS1A02G159600	TraesCS1A02G159600	-	0.12	0.12	0.11	0	0.03	0	0	0	0.0875	0.0075
TraesCS1A02G178800	TraesCS1A02G178800	-	0.15	0.71	0.79	0	0	0.07	0	0.09	0.4125	0.04
TraesCS1A02G185100	TraesCS1A02G185100	-	0.27	0.09	0.04	0	0.03	0	0	0	0.1	0.0075
TraesCS1A02G202600	TraesCS1A02G202600	-	0.08	0.09	0.05	0	0	0	0	0	0.055	0
TraesCS1A02G220000	TraesCS1A02G220000	-	0.15	0.24	0.27	0.65	0.15	0.51	1.11	6.14	0.3275	1.9775
TraesCS1A02G287300	TraesCS1A02G287300	-	0	0	0	0	0.04	0.09	0	0.1	0	0.0575
TraesCS1A02G290100	TraesCS1A02G290100	-	2.27	1.09	0	0	9.03	3.77	2.25	8.63	0.84	5.92
TraesCS1A02G290400	TraesCS1A02G290400	-	0	1.16	0	0.44	0	0	0	0	0.4	0
TraesCS1A02G293900	TraesCS1A02G293900	-	0.24	0.04	0.05	0	0	0	0	0	0.0825	0
TraesCS1A02G322900		-	0.2	0.13	0.96	0.66	0.12	0.16	0.05	0.19	0.4875	0.13
TraesCS1A02G332000		-	0.07	0.39	0.1	0.47	0	0	0	0	0.2575	0
TraesCS1A02G337200		-	0	0	0	0	1.15	0.55	0	0.64	0	0.585
TraesCS1A02G360900		-	0	0	0	0	0.11	0.17	0.07	0	0	0.0875
TraesCS1A02G366300		-	0.09	0.1	0	0	0	0	0	7.1	0.0475	1.775
TraesCS1A02G379700		-	0.38	0.35	0.51	0.85	0.25	0.26	0.05	0.05	0.5225	0.1525
TraesCS1A02G410700		-	0	0	0	0	0.42	0.11	0.13	0	0	0.165
TraesCS1A02G418600		-	0	0	0	0	0	0.25	0.15	0.44	0	0.21
TraesCS1A02G418800		-	15.8	12.3	7.7	4.39	13.85	10.02	15.91	52.02	10.0475	22.95
TraesCS1A02G420700		-	0.6	0.39	0.76	0.26	0.04	0.17	0.1	0.15	0.5025	0.115
TraesCS1A02G425900		-	0	0	0	0	0	0.09	0.03	0.03	0	0.0375
TraesCS1B02G014300	TraesCS1B02G014300	-	0.46	0.13	0.11	1.03	0.72	0.43	1.64	7.79	0.4325	2.645
TraesCS1B02G017000	TraesCS1B02G017000	-	30.38	20.86	9.94	15.05	36.72	5.39	21.23	425.4	19.0575	122.185
TraesCS1B02G022600	TraesCS1B02G022600	-	0	0	0	0	0.11	0	0.07	0.03	0	0.0525
TraesCS1B02G048400	TraesCS1B02G048400	-	0.12	0.23	0.36	0.74	0.06	0.14	0.05	0.07	0.3625	0.08
TraesCS1B02G061800	TraesCS1B02G061800	-	0	0.03	0	0	0.03	0	0	1.55	0.0075	0.395
TraesCS1B02G096800	TraesCS1B02G096800	-	0	0.14	0.12	2.77	0	0.05	0.05	0	0.7575	0.025
TraesCS1B02G096900	TraesCS1B02G096900	-	0.21	0.09	0	0	0.04	0	0	14.63	0.075	3.6675
TraesCS1B02G106600	TraesCS1B02G106600	-	0	0	0	0	0	0	0.58	0.62	0	0.3
TraesCS1B02G125600	TraesCS1B02G125600	-	0.18	0.07	0.17	0.08	0.06	0	0	0	0.125	0.015
TraesCS1B02G141000	TraesCS1B02G141000	-	0.17	1.64	0.46	0.46	0.41	0	0	0	0.6825	0.1025
TraesCS1B02G143800	TraesCS1B02G143800	-	0.17	0.12	1.05	2.34	0.14	0.11	0.14	0.14	0.92	0.1325
TraesCS1B02G168400	TraesCS1B02G168400	-	0.03	0.05	0	0	0.22	0	0.09	0.97	0.02	0.32
TraesCS1B02G170000	TraesCS1B02G170000	-	0.05	0.17	0.07	0	0	0	0	0	0.0725	0
TraesCS1B02G170100	TraesCS1B02G170100	-	2.33	0.96	0.08	0.23	3.62	1.53	3.68	1.4	0.9	2.5575
TraesCS1B02G225200	TraesCS1B02G225200	-	0.15	0.08	0.26	0.4	0.15	0.55	0.75	4.58	0.2225	1.5075
TraesCS1B02G255600	TraesCS1B02G255600	-	0.15	0	0.27	0.06	0	0	0	0	0.12	0
TraesCS1B02G267600	TraesCS1B02G267600	-	0.15	0.29	0.4	0.45	0.1	0.1	0.06	0.15	0.3225	0.1025
TraesCS1B02G276200	TraesCS1B02G276200	-	2.18	2.06	0.48	5.69	1.32	0.85	0.15	633.87	2.6025	159.048
TraesCS1B02G283200	TraesCS1B02G283200	-	5.55	2.55	2.71	3.38	3.6	11.11	9.57	8.72	3.5475	8.25
TraesCS1B02G322100		-	114.3	87.71	27.17	56.77	32.11	28.56	14.25	51.39	71.4875	31.5775
TraesCS1B02G342100		-	0.04	0.06	0.08	0.03	0	0	0	0.02	0.0525	0.005
TraesCS1B02G346100		-	1.91	1.16	1.23	0.8	3.32	2.18	1.37	3.67	1.275	2.635
TraesCS1B02G368300		-	0.1	0.11	0.54	0.32	0.1	0	0.06	0	0.2675	0.04
TraesCS1B02G387800		-	0.05	0.1	0	0	0	0.19	0	2.2	0.0375	0.5975
TraesCS1B02G390300		-	0	0.16	0.4	3.27	0	0	0	0	0.9575	0
TraesCS1B02G411500		-	0.49	0.82	0.53	0.44	1.15	0.88	1.17	1.29	0.57	1.1225
TraesCS1B02G449200		-	0	0	0	0	0.3	0	0.24	0.48	0	0.255
TraesCS1B02G454000		-	0.07	0.1	0.2	0.06	0.02	0	0.03	0.03	0.1075	0.02
TraesCS1B02G471000		-	0.38	0.1	0.51	0.37	0	0	0	0.11	0.34	0.0275
TraesCS1D02G007100	TraesCS1D02G007100	-	0	0.13	0	0.15	0.06	0	0	54.51	0.07	13.6425
TraesCS1D02G008900	TraesCS1D02G008900	-	0	0	0	0	0	0	0	6.95	0	1.7375
TraesCS1D02G036900	TraesCS1D02G036900	-	1.31	1.42	3.3	4.15	1.32	0.65	1.07	1.36	2.545	1.1
TraesCS1D02G052500	TraesCS1D02G052500	-	0	0.22	0.44	1.8	0	0.03	0.04	0.11	0.615	0.045
TraesCS1D02G080600	TraesCS1D02G080600	-	0	0.2	0.61	1.53	0	0	0	0.11	0.585	0.0275
TraesCS1D02G080800	TraesCS1D02G080800	-	0	0.15	1.73	4.06	0.05	0	0	0.41	1.485	0.115
TraesCS1D02G085800	TraesCS1D02G085800	-	5.74	7.67	8.45	5.26	3.94	2.32	3.26	0.9	6.78	2.605
TraesCS1D02G106900	TraesCS1D02G106900	-	0	0.09	0.24	0.45	0	0	0	0	0.195	0
TraesCS1D02G112400	TraesCS1D02G112400	-	0	0	0.2	0	0.15	0.15	0.71	0.7	0.05	0.4275
TraesCS1D02G122400	TraesCS1D02G122400	-	0.33	0	0	0	0.49	0.82	0.2	0.77	0.0825	0.57
TraesCS1D02G137100	TraesCS1D02G137100	-	0	0.36	1.73	0.83	0	0	0	0	0.73	0
TraesCS1D02G151700	TraesCS1D02G151700	-	0.24	0.16	0.07	0	0.35	0.4	0.3	0.48	0.1175	0.3825
TraesCS1D02G249300	TraesCS1D02G249300	-	0	0	0	0	0.55	0.22	0.4	0.13	0	0.325
TraesCS1D02G256300	TraesCS1D02G256300	-	0.15	0.09	0.09	0.25	0.07	0.04	0	0.03	0.145	0.035
TraesCS1D02G271200	TraesCS1D02G271200	-	0.09	0.05	0.12	0	0.19	0.47	0.17	0.22	0.065	0.2625
TraesCS1D02G271600	TraesCS1D02G271600	-	0	0.2	0.12	0.83	0	0	0	0	0.2875	0
TraesCS1D02G296400	TraesCS1D02G296400	-	2.03	0.36	0.22	0.21	0.17	0	0	0	0.705	0.0425
TraesCS1D02G306400	TraesCS1D02G306400	-	0.1	0.05	0.14	0	0	0	0	0	0.0725	0
TraesCS1D02G355700	TraesCS1D02G355700	-	1.91	3.47	0	1.92	14.53	2.95	3.49	11.81	1.825	8.195
TraesCS1D02G410500	TraesCS1D02G410500	-	0.32	0.17	0	0.1	0.49	0.17	0	5.29	0.1475	1.4875
TraesCS1D02G430700	TraesCS1D02G430700	-	0	0.06	0.04	0	0.19	0.62	0.64	0	0.025	0.3625
TraesCS1D02G433500	TraesCS1D02G433500	-	0	0	0.09	0	0.1	0.1	0.08	0.82	0.0225	0.275
TraesCS1D02G447300	TraesCS1D02G447300	-	0	0	0	0	0.14	0	0.16	0.48	0	0.195
TraesCS2A02G012500	TraesCS2A02G012500	-	0.09	0.16	0.18	0.57	0.03	0.03	0	0.1	0.25	0.04
TraesCS2A02G030700	TraesCS2A02G030700	-	0.13	0.09	0.06	0.11	0.35	0.4	0.42	0.1	0.0975	0.3175
TraesCS2A02G031400	TraesCS2A02G031400	-	0.04	0.19	0.5	0.67	0.04	0.13	0.06	0.05	0.35	0.07
TraesCS2A02G053000	TraesCS2A02G053000	-	0	0	0	0	0.04	0	0.03	0.13	0	0.05
TraesCS2A02G057400	TraesCS2A02G057400	-	0	0	0	0.08	0.13	0.28	0.39	0.17	0.02	0.2425
TraesCS2A02G069300	TraesCS2A02G069300	-	0.06	0	0.12	0.08	0.16	0.22	0.23	0.6	0.065	0.3025
TraesCS2A02G090600	TraesCS2A02G090600	-	0.09	0.25	0.09	0.21	0.05	0	0.06	0	0.16	0.0275
TraesCS2A02G151400	TraesCS2A02G151400	-	0	0	0	0.03	3.33	0	0	1.48	0.0075	1.2025
TraesCS2A02G152200	TraesCS2A02G152200	-	0	0	0.04	0.78	0.03	0	0	0	0.205	0.0075
TraesCS2A02G196100	TraesCS2A02G196100	-	0.74	0.62	0.99	0.95	1.81	0.75	1.2	6.44	0.825	2.55
TraesCS2A02G202500	TraesCS2A02G202500	-	0.56	0.32	1.06	1.38	0.38	0	0	0	0.83	0.095
TraesCS2A02G211800	TraesCS2A02G211800	-	2.29	1.05	3.26	2.63	6.07	3.46	2.05	26.82	2.3075	9.6
TraesCS2A02G214000	TraesCS2A02G214000	-	0.57	0.23	0.33	0.14	0.77	0.92	0.63	1.13	0.3175	0.8625
TraesCS2A02G214800	TraesCS2A02G214800	-	0.46	0.58	0.21	0.3	0.97	0.67	0.85	0.97	0.3875	0.865
TraesCS2A02G285600	TraesCS2A02G285600	-	0	0	0	0	0	0.08	0.09	0.75	0	0.23
TraesCS2A02G291900		-	0.17	0.15	0.09	0.13	0.03	0	0.04	0.04	0.135	0.0275
TraesCS2A02G299400		-	0.09	0.2	0.15	0.28	0.06	0.07	0.04	0.07	0.18	0.06
TraesCS2A02G301400		-	4.08	2.13	4.85	3.26	1.5	5.68	4.79	56.07	3.58	17.01
TraesCS2A02G301500		-	6.06	6.19	8.31	2.37	6.74	6.63	12.7	25.86	5.7325	12.9825
TraesCS2A02G311100		-	0.31	0.16	0.4	0.1	0.15	1.21	0.54	2.14	0.2425	1.01
TraesCS2A02G328200		-	0	0	0	0	0.32	0.3	0.19	0.19	0	0.25
TraesCS2A02G333000		-	0.86	1.08	0.97	1.39	0.51	0.15	0.18	0.09	1.075	0.2325
TraesCS2A02G333100		-	0	0.15	0.96	0.37	0	0	0	0	0.37	0
TraesCS2A02G376400		-	0.03	0.04	0	0	0.07	0.14	0.2	0.04	0.0175	0.1125
TraesCS2A02G395700		-	0.48	0.64	0.2	0.2	0.34	0.94	0.8	1.39	0.38	0.8675
TraesCS2A02G396900		-	0.22	0.16	0.23	0.06	0.08	0.03	0.06	0.03	0.1675	0.05
TraesCS2A02G427700		-	4.07	11.4	6.12	5.77	3.95	4.12	1.73	2.95	6.84	3.1875
TraesCS2A02G430400		-	0.85	0.28	0.88	1.01	0.33	0.33	0.16	0.08	0.755	0.225
TraesCS2A02G434500		-	0.04	0.05	0.06	0.11	0	0	0	0	0.065	0
TraesCS2A02G454300		-	0.08	0	0.11	0.11	0.25	0.42	0.46	0.39	0.075	0.38
TraesCS2A02G456400		-	0.1	0.16	0	0.13	0	0	0	0	0.0975	0
TraesCS2A02G457400		-	0.29	0.31	0.2	0	0	0	0	0	0.2	0
TraesCS2A02G489500		-	3.14	1.62	2.33	3.91	2.18	1.28	1.01	0.37	2.75	1.21
TraesCS2A02G502900		-	0	0	0	0	0.04	0.09	0.16	0	0	0.0725
TraesCS2A02G516800		-	0.06	0.44	0.56	5.59	0	0	0	0	1.6625	0
TraesCS2A02G541800		-	0	0.11	0.14	7.06	0	0.1	0	0	1.8275	0.025
TraesCS2A02G551100		-	0.88	1.67	1.05	1.48	0.58	0.43	0.64	0.38	1.27	0.5075
TraesCS2A02G578200		-	0	0	0.47	1.25	0	0	0	0	0.43	0
TraesCS2A02G578400		-	0	0.09	0.71	3.73	0.09	0	0	0.27	1.1325	0.09
TraesCS2B02G003700	TraesCS2B02G003700	-	1.74	0.67	0.56	2	3.36	0.49	1.6	22.23	1.2425	6.92
TraesCS2B02G005500	TraesCS2B02G005500	-	0.05	0.41	0.54	0.55	0	0.05	0.05	0.05	0.3875	0.0375
TraesCS2B02G005600	TraesCS2B02G005600	-	0.05	0.33	0.19	0.67	0	0.12	0.03	0.03	0.31	0.045
TraesCS2B02G039600	TraesCS2B02G039600	-	0	0.07	0.06	0.02	0	0	0	0	0.0375	0
TraesCS2B02G040500	TraesCS2B02G040500	-	1.32	4.16	7.65	6.72	1.53	2.33	2.15	1.55	4.9625	1.89
TraesCS2B02G057100	TraesCS2B02G057100	-	0.21	0.09	0.11	0.18	0.37	0.19	0.35	0.5	0.1475	0.3525
TraesCS2B02G076400	TraesCS2B02G076400	-	0.05	0.5	0.25	0.3	0.24	1.01	1.09	1.66	0.275	1
TraesCS2B02G093500	TraesCS2B02G093500	-	0.03	0.04	0	0.18	0	0	0	0	0.0625	0
TraesCS2B02G101300	TraesCS2B02G101300	-	0.19	0.24	0.34	0.37	0.09	0.13	0	0.08	0.285	0.075
TraesCS2B02G184000	TraesCS2B02G184000	-	0.03	0.33	0.42	1.78	0.03	0.14	0.04	0.08	0.64	0.0725
TraesCS2B02G233800	TraesCS2B02G233800	-	0.65	0.29	0.29	0.36	0.88	1.21	0.42	0.8	0.3975	0.8275
TraesCS2B02G237000	TraesCS2B02G237000	-	0	0	1.29	0.28	0	0	0	0	0.3925	0
TraesCS2B02G269500	TraesCS2B02G269500	-	0	0	0	0	0.97	0.91	0	3.12	0	1.25
TraesCS2B02G272900	TraesCS2B02G272900	-	5.72	1.61	2.05	3.56	12.2	7.09	34.85	8.53	3.235	15.6675
TraesCS2B02G301900	TraesCS2B02G301900	-	5.38	0	0	0	6.46	19.35	0	52.36	1.345	19.5425
TraesCS2B02G305700	TraesCS2B02G305700	-	0.06	0.03	0.04	0	0.25	0.06	0.15	0.15	0.0325	0.1525
TraesCS2B02G315700	TraesCS2B02G315700	-	0.02	0	0.05	0.08	0	0	0	0	0.0375	0
TraesCS2B02G353900		-	1.49	0.52	0.22	0	0	0	0	0	0.5575	0
TraesCS2B02G354800		-	0.17	0.03	0.03	0	0	0	0	0	0.0575	0
TraesCS2B02G364300		-	0.15	0.33	0.31	0	0	0	0	0	0.1975	0
TraesCS2B02G365800		-	0.91	0.46	1.11	0	0	0	0	0	0.62	0
TraesCS2B02G395000		-	0.08	0.56	1.84	5.36	0.11	0.22	0.06	0.72	1.96	0.2775
TraesCS2B02G439700		-	0	0.78	0.95	8.89	0	0.48	0	0	2.655	0.12
TraesCS2B02G445100		-	0.67	0.94	2.07	1.63	0.64	0.64	0.54	0.34	1.3275	0.54
TraesCS2B02G445200		-	0.41	0.61	0.67	0.34	0.19	0.21	0.23	0.19	0.5075	0.205
TraesCS2B02G445500		-	0.6	2.38	2.74	1.75	0.51	0.9	0.61	0.71	1.8675	0.6825
TraesCS2B02G459200		-	0.16	0.06	0.18	0.18	0.03	0.03	0	0.07	0.145	0.0325
TraesCS2B02G473500		-	0.08	0	0	0	0.16	0.17	0.7	0.1	0.02	0.2825
TraesCS2B02G514300		-	0	0	0	0	0.18	0	0.44	3.04	0	0.915
TraesCS2B02G517800		-	0	0	0	0	0	0.08	0.15	0.05	0	0.07
TraesCS2B02G565800		-	0.12	0.03	0	0	0.29	0	0	6.86	0.0375	1.7875
TraesCS2B02G572100		-	0	0.22	0.54	4.07	0.1	0.2	0.12	0	1.2075	0.105
TraesCS2B02G606400		-	0.07	0.04	0.2	1.1	0	0.04	0	0	0.3525	0.01
TraesCS2B02G606600		-	0.13	0.32	1.48	5.16	0.13	0.2	0.37	0.49	1.7725	0.2975
TraesCS2B02G606700		-	0.04	0.13	0.24	0.78	0.06	0.07	0.09	0.04	0.2975	0.065
TraesCS2D02G042000	TraesCS2D02G042000	-	0.39	0.17	0	0.3	0.08	0	0	0	0.215	0.02
TraesCS2D02G045500	TraesCS2D02G045500	-	0.12	0	0	0	0.35	0.12	0.43	0.42	0.03	0.33
TraesCS2D02G067300	TraesCS2D02G067300	-	0.36	0.16	0.2	0.03	0.05	0.02	0	0.03	0.1875	0.025
TraesCS2D02G089200	TraesCS2D02G089200	-	0	0.08	0.2	0.28	0	0	0	0	0.14	0
TraesCS2D02G104300	TraesCS2D02G104300	-	0.33	0.5	0.52	0.54	0.2	0.14	0.1	0.23	0.4725	0.1675
TraesCS2D02G180900	TraesCS2D02G180900	-	0.6	0.46	1.45	0.17	0.37	1.11	2.16	7.93	0.67	2.8925
TraesCS2D02G206800	TraesCS2D02G206800	-	0.95	0.56	0.84	0.67	0.21	0.11	0.25	0.25	0.755	0.205
TraesCS2D02G239300	TraesCS2D02G239300	-	0	0	0	0.07	0.22	0.17	0.41	0.2	0.0175	0.25
TraesCS2D02G270300	TraesCS2D02G270300	-	0	0	0	0	0.13	0.09	0	0.58	0	0.2
TraesCS2D02G296400	TraesCS2D02G296400	-	0.15	0.04	0.21	0.1	0.04	0.04	0	0	0.125	0.02
TraesCS2D02G300000	TraesCS2D02G300000	-	4.87	5.13	8.18	5.49	4.86	8.84	10.76	89.39	5.9175	28.4625
TraesCS2D02G309800	TraesCS2D02G309800	-	0	0	0	0	0	0.09	0.22	0.06	0	0.0925
TraesCS2D02G328500	TraesCS2D02G328500	-	0.17	0.18	0.26	0.12	0	0	0.05	0	0.1825	0.0125
TraesCS2D02G349800	TraesCS2D02G349800	-	0	0	0	0	0.05	0	0.06	0.17	0	0.07
TraesCS2D02G350100	TraesCS2D02G350100	-	2.06	3.06	1.2	1.95	1.07	1.09	0.33	0.21	2.0675	0.675
TraesCS2D02G352200	TraesCS2D02G352200	-	0.03	0.07	0.09	0	0	0	0	0	0.0475	0
TraesCS2D02G364800	TraesCS2D02G364800	-	6.15	2.93	2.53	0.97	7.52	2.89	3.51	9.86	3.145	5.945
TraesCS2D02G381800	TraesCS2D02G381800	-	0	0	0	0	0.02	0.09	0	0.11	0	0.055
TraesCS2D02G385200	TraesCS2D02G385200	-	0.08	0	0.34	9.21	0.25	0.17	0	0	2.4075	0.105
TraesCS2D02G420900		-	1.46	1.31	4.42	9.07	0.2	0.2	0	0.95	4.065	0.3375
TraesCS2D02G425200		-	0.19	0	0	0	0	9.77	0	0	0.0475	2.4425
TraesCS2D02G475300		-	0.09	0.04	0.02	0.02	0	0.02	0	0	0.0425	0.005
TraesCS2D02G476100		-	0.07	0.11	0.05	0.05	0.21	0.11	0.13	0.43	0.07	0.22
TraesCS2D02G480800		-	0	0	0	0	0.55	0	0	0.53	0	0.27
TraesCS2D02G489700		-	2.13	1.44	2.95	2.31	1.4	0.87	1.22	0.73	2.2075	1.055
TraesCS2D02G518200		-	0	0.26	0.36	3.19	0	0.09	0	0.07	0.9525	0.04
TraesCS2D02G518300		-	0.12	0.13	0.36	2.25	0	0	0	0	0.715	0
TraesCS2D02G534500		-	83.37	37.91	44.61	55.56	22.04	11.23	18.44	22.35	55.3625	18.515
TraesCS2D02G543000		-	0	0.11	0.58	5.47	0	0	0	0.13	1.54	0.0325
TraesCS2D02G555500		-	0	0	0	0	0.02	0.02	0.02	0.05	0	0.0275
TraesCS2D02G565500		-	0.13	0.05	0.03	0.25	0.33	0.29	0.24	0.5	0.115	0.34
TraesCS2D02G566300		-	0.22	0.28	0	0.29	0	0	0	0	0.1975	0
TraesCS2D02G581500		-	0.08	0.63	0.45	1.19	0	0.09	0	0.05	0.5875	0.035
TraesCS2D02G589400		-	0	0.16	0.13	1.85	0	0.05	0	0	0.535	0.0125
TraesCS2D02G599800		-	0.16	0.06	0.02	0.06	0.13	0.15	0.27	0.16	0.075	0.1775
TraesCS3A02G006700	TraesCS3A02G006700	-	0.02	0.03	0.03	0.06	0	0	0	0	0.035	0
TraesCS3A02G012500	TraesCS3A02G012500	-	0	0	1.08	12.96	0	0	0	0.29	3.51	0.0725
TraesCS3A02G012600	TraesCS3A02G012600	-	0	0.18	0.34	26.52	0	0.09	0	0.6	6.76	0.1725
TraesCS3A02G035300	TraesCS3A02G035300	-	0.83	2.67	4.98	6.29	0.61	2.15	1.01	0.87	3.6925	1.16
TraesCS3A02G036100	TraesCS3A02G036100	-	1.12	0.6	0.25	0.6	1.58	1.51	0.9	1.22	0.6425	1.3025
TraesCS3A02G049800	TraesCS3A02G049800	-	0.26	0.19	0.12	0.34	0	0	0	0.11	0.2275	0.0275
TraesCS3A02G057300	TraesCS3A02G057300	-	0.03	0.03	0	0.21	0	0	0	0	0.0675	0
TraesCS3A02G078300	TraesCS3A02G078300	-	0	0	0	0	3.86	0	1.09	1.04	0	1.4975
TraesCS3A02G094500	TraesCS3A02G094500	-	0	0	0	0	0.03	0.07	0	0.04	0	0.035
TraesCS3A02G098000	TraesCS3A02G098000	-	2	2.41	2.94	0.95	0	0.67	0.49	0	2.075	0.29
TraesCS3A02G138300	TraesCS3A02G138300	-	0.02	0.02	0.37	6.04	0	0.02	0	0.22	1.6125	0.06
TraesCS3A02G138400	TraesCS3A02G138400	-	0	0.05	0.24	5.31	0	0.07	0	0.08	1.4	0.0375
TraesCS3A02G157700	TraesCS3A02G157700	-	0	0	0	0	0.13	0	0.03	0.2	0	0.09
TraesCS3A02G165500	TraesCS3A02G165500	-	0.2	0	0	0	0.27	0	0.16	2.42	0.05	0.7125
TraesCS3A02G250300	TraesCS3A02G250300	-	0.05	0.03	0.03	0	0	0	0	0	0.0275	0
TraesCS3A02G254100	TraesCS3A02G254100	-	0	0	0	0	0.37	0.15	0.18	0	0	0.175
TraesCS3A02G286100		-	0.36	0.2	0.12	0.11	0.58	0.27	0.32	1.62	0.1975	0.6975
TraesCS3A02G291500		-	0.47	0.27	0.32	0.17	0.53	0.49	0.67	0.53	0.3075	0.555
TraesCS3A02G294900		-	0.08	0.04	0	0.1	0	0	0	0	0.055	0
TraesCS3A02G329600		-	0.46	0.2	0.06	0.12	0.05	0	0	0	0.21	0.0125
TraesCS3A02G335800		-	3.33	1.51	0.04	1.07	2.93	3.13	1.45	5.28	1.4875	3.1975
TraesCS3A02G412500		-	0	0	0.14	3.11	0	0	0	0.13	0.8125	0.0325
TraesCS3A02G428100		-	0	0	0.49	1.76	0	0.05	0	0	0.5625	0.0125
TraesCS3A02G443400		-	0.04	0.05	0.12	0.18	0	0	0	0	0.0975	0
TraesCS3A02G452400		-	0	0.26	0.92	4.95	0.03	0.22	0	0.03	1.5325	0.07
TraesCS3A02G459500		-	0	0.09	0.33	1.58	0	0	0	0	0.5	0
TraesCS3A02G463200		-	0.26	0.19	0.12	0.11	0.61	0.44	0.53	0.52	0.17	0.525
TraesCS3A02G477000		-	0.15	0.05	0.32	0.07	0.19	0.15	0.35	2.56	0.1475	0.8125
TraesCS3A02G483000		-	4.13	5.9	1.38	1.39	4.49	5.82	11.32	6.03	3.2	6.915
TraesCS3A02G492200		-	0.16	0.35	0.22	1.37	0	0.08	0	0.2	0.525	0.07
TraesCS3A02G508700		-	0.83	0.99	0.74	0.24	0.34	0.19	0.1	0.22	0.7	0.2125
TraesCS3A02G510100		-	10.6	2.16	2.55	1.42	11.95	4.2	7.11	25.99	4.1825	12.3125
TraesCS3B02G026300	TraesCS3B02G026300	-	2.67	1.39	0	0.48	3.31	0.3	1.58	64.27	1.135	17.365
TraesCS3B02G026700	TraesCS3B02G026700	-	0.07	0.07	0.04	0.04	0	0	0	0	0.055	0
TraesCS3B02G064900	TraesCS3B02G064900	-	0	0.07	0.08	0.16	0.18	0.63	0.67	0.15	0.0775	0.4075
TraesCS3B02G066600	TraesCS3B02G066600	-	0	0	0	0	0.09	0.04	0.1	0	0	0.0575
TraesCS3B02G082400	TraesCS3B02G082400	-	0.01	0	0.04	0.04	0	0	0	0	0.0225	0
TraesCS3B02G107200	TraesCS3B02G107200	-	1.57	2.25	1.75	3.03	2.89	3.46	3.82	12.28	2.15	5.6125
TraesCS3B02G120700	TraesCS3B02G120700	-	0.06	0	0	0	0	0	0	2.5	0.015	0.625
TraesCS3B02G155900	TraesCS3B02G155900	-	0	0.18	1.4	10.13	0.02	0.02	0.21	0.12	2.9275	0.0925
TraesCS3B02G156200	TraesCS3B02G156200	-	0	0	0.15	1.06	0	0	0	0	0.3025	0
TraesCS3B02G159700	TraesCS3B02G159700	-	0.03	0.07	0	0.83	0.03	0	0	0.04	0.2325	0.0175
TraesCS3B02G160700	TraesCS3B02G160700	-	0.02	0.03	0.04	0	0	0	0	0	0.0225	0
TraesCS3B02G161300	TraesCS3B02G161300	-	0	0	0	0	0.07	0.01	0.13	0.1	0	0.0775
TraesCS3B02G175100	TraesCS3B02G175100	-	0	0	0	0	0.47	0	0	0.97	0	0.36
TraesCS3B02G213400	TraesCS3B02G213400	-	5.39	2.49	0.9	3.7	6.57	5.7	3.47	8.48	3.12	6.055
TraesCS3B02G248000	TraesCS3B02G248000	-	0.31	0.28	0.32	0.15	0.12	0.05	0.09	0.12	0.265	0.095
TraesCS3B02G256400	TraesCS3B02G256400	-	0	0.07	0.09	0.97	0	0.07	0	0	0.2825	0.0175
TraesCS3B02G286500	TraesCS3B02G286500	-	0	0.04	0	0	0.28	0.04	0.2	0.86	0.01	0.345
TraesCS3B02G306400	TraesCS3B02G306400	-	0.37	0.41	0.23	0.54	0.21	0.15	0.14	0.14	0.3875	0.16
TraesCS3B02G314400		-	0	0	0	0	0.16	0.68	0.53	0	0	0.3425
TraesCS3B02G359800		-	0.11	0.07	0.09	0.12	0.14	0.37	0.5	1.08	0.0975	0.5225
TraesCS3B02G415600		-	0	0	0.02	1.55	0	0	0	0.02	0.3925	0.005
TraesCS3B02G435800		-	0.09	0	0.08	0.08	0	0	0	0	0.0625	0
TraesCS3B02G446400		-	0	0	0.35	3.15	0	0	0	0	0.875	0
TraesCS3B02G446500		-	0	0.05	0.19	5.09	0	0	0	0	1.3325	0
TraesCS3B02G449100		-	0	0	0	0	0.14	0.05	0	0.17	0	0.09
TraesCS3B02G459300		-	0.17	0.03	0.16	0.08	0.03	0.04	0	0	0.11	0.0175
TraesCS3B02G465200		-	0	0.42	0.83	5.48	0.04	0.18	0.16	0.37	1.6825	0.1875
TraesCS3B02G471900		-	0	0.23	0.47	1.36	0	0	0.09	0.08	0.515	0.0425
TraesCS3B02G489700		-	0	0.12	1.28	4.92	0	0.18	0	0.14	1.58	0.08
TraesCS3B02G489800		-	0	0.06	0.19	2.52	0.03	0.09	0	0	0.6925	0.03
TraesCS3B02G491700		-	0	0.15	0.09	0.27	0	0	0	0	0.1275	0
TraesCS3B02G509000		-	0	0	0	0.05	0	0	0	4.52	0.0125	1.13
TraesCS3B02G509200		-	0	0.05	0	0	0.13	0.13	0.1	0.1	0.0125	0.115
TraesCS3B02G525300		-	0.15	0.27	0.5	0.19	0.1	0.1	0.09	0.09	0.2775	0.095
TraesCS3D02G008700	TraesCS3D02G008700	-	0	0	0.22	3.21	0	0	0	0.11	0.8575	0.0275
TraesCS3D02G010900	TraesCS3D02G010900	-	0	0	0.33	28.5	0	0	0	0.1	7.2075	0.025
TraesCS3D02G011100	TraesCS3D02G011100	-	0	0.11	0	11.59	0	0	0	0	2.925	0
TraesCS3D02G022600	TraesCS3D02G022600	-	0.74	0.3	0.38	0.14	0.14	0.11	0.14	0.17	0.39	0.14
TraesCS3D02G027300	TraesCS3D02G027300	-	0.48	0.79	0.1	0.1	0.19	0.04	0.05	0.09	0.3675	0.0925
TraesCS3D02G049100	TraesCS3D02G049100	-	0	0	0	0	0	0.06	0.11	0.04	0	0.0525
TraesCS3D02G061000	TraesCS3D02G061000	-	0	0	0	0	0.04	0.13	0	0.05	0	0.055
TraesCS3D02G061200	TraesCS3D02G061200	-	0.22	0.12	0.19	0.08	0.06	0.04	0.04	0.02	0.1525	0.04
TraesCS3D02G079100	TraesCS3D02G079100	-	0.27	0.07	0.46	0.04	0.1	0	0	0	0.21	0.025
TraesCS3D02G081300	TraesCS3D02G081300	-	23.97	6.11	11.81	2.57	39.56	30.95	39.07	6.72	11.115	29.075
TraesCS3D02G102200	TraesCS3D02G102200	-	0	0	0.39	0.75	0	0	0	0	0.285	0
TraesCS3D02G121900	TraesCS3D02G121900	-	0	0	0	0	0	0.22	0.26	0.39	0	0.2175
TraesCS3D02G136400	TraesCS3D02G136400	-	0.08	0.03	0.04	0	0.11	0.08	0.19	0.13	0.0375	0.1275
TraesCS3D02G137000	TraesCS3D02G137000	-	0	0.46	2.82	2.64	0.05	0.33	0	0.26	1.48	0.16
TraesCS3D02G195900	TraesCS3D02G195900	-	0	0	0	0.12	0.09	0.73	0.22	0.43	0.03	0.3675
TraesCS3D02G206500	TraesCS3D02G206500	-	0	0	0.44	0.67	3.23	0	1.36	11.66	0.2775	4.0625
TraesCS3D02G208400	TraesCS3D02G208400	-	0.24	0	0	0	0.23	1.17	0.28	0.27	0.06	0.4875
TraesCS3D02G213500	TraesCS3D02G213500	-	0.72	0.08	0.19	0	0	0	0	0	0.2475	0
TraesCS3D02G218900	TraesCS3D02G218900	-	0.22	0.08	0.1	0.1	0	0	0	0	0.125	0
TraesCS3D02G224900	TraesCS3D02G224900	-	0	0.61	0.15	0.15	0	0	0	0	0.2275	0
TraesCS3D02G258300	TraesCS3D02G258300	-	0.96	2.08	0.65	0.92	1.3	1.57	1.71	6.65	1.1525	2.8075
TraesCS3D02G287100	TraesCS3D02G287100	-	1.34	2.54	1.72	2.7	1.44	3.5	3.77	19.49	2.075	7.05
TraesCS3D02G314300	TraesCS3D02G314300	-	0.04	0.02	0.12	0.12	0.02	0.01	0.01	0.03	0.075	0.0175
TraesCS3D02G323100	TraesCS3D02G323100	-	0.31	0.08	0	0.09	0.25	0.48	0.12	1.02	0.12	0.4675
TraesCS3D02G371200	TraesCS3D02G371200	-	0	0	0	0	0.21	0.07	0.33	0.08	0	0.1725
TraesCS3D02G424000		-	0.12	1.21	1.2	3.75	0.12	0.12	0.15	0.5	1.57	0.2225
TraesCS3D02G427900		-	0.68	1.2	0.6	0.72	2.59	1.6	0.68	5.23	0.8	2.525
TraesCS3D02G440900		-	1.43	0.35	2.07	3.9	1.1	0.45	0.13	1.66	1.9375	0.835
TraesCS3D02G444900		-	0.03	0.14	1.13	1.84	0.03	0.07	0	0.04	0.785	0.035
TraesCS3D02G452100		-	0	0.4	0.12	1.93	0	0.09	0	0	0.6125	0.0225
TraesCS3D02G454300		-	0.03	0	0	0	0.18	0.06	0	0.07	0.0075	0.0775
TraesCS3D02G465400		-	0.34	0.55	0.29	0.28	0.13	0.13	0.1	0.16	0.365	0.13
TraesCS3D02G474500		-	134.24	108.7	41.52	25.18	34.92	25.76	13.22	23.57	77.41	24.3675
TraesCS3D02G500100		-	0	1.22	0.37	0.72	0	0	0	0	0.5775	0
TraesCS3D02G501600		-	0.1	0.43	0.63	0.22	0.07	0.14	0	0	0.345	0.0525
TraesCS3D02G517100		-	16.91	5.93	6.11	8.12	22.98	8.4	11.17	72.71	9.2675	28.815
TraesCS3D02G536600		-	0	0	0	0	12.49	2.72	0	9.71	0	6.23
TraesCS3D02G538700		-	0.06	0.03	0.04	0	0	0	0	0	0.0325	0
TraesCS4A02G096400	TraesCS4A02G096400	-	0	0	0	0	0	0	0.03	0.94	0	0.2425
TraesCS4A02G103700	TraesCS4A02G103700	-	0.88	3.23	10.55	9.44	1.01	1.72	1.59	2.79	6.025	1.7775
TraesCS4A02G106000	TraesCS4A02G106000	-	3.94	0	0	0	12.35	0	9.39	16.35	0.985	9.5225
TraesCS4A02G179300	TraesCS4A02G179300	-	0.18	0.19	0.23	0.23	0	0	0	0	0.2075	0
TraesCS4A02G191600	TraesCS4A02G191600	-	2.29	2.55	0.8	1.66	2.79	4.23	2.53	4.05	1.825	3.4
TraesCS4A02G194800	TraesCS4A02G194800	-	5.32	3.02	3.08	1.67	5.64	6.18	8.38	11.36	3.2725	7.89
TraesCS4A02G201400	TraesCS4A02G201400	-	0.03	0	0	0	0	0.18	0.21	0.18	0.0075	0.1425
TraesCS4A02G227800		-	0.04	0	0	0	0.09	0.04	0.21	0.16	0.01	0.125
TraesCS4A02G244300		-	0	0.09	0.16	0.26	0	0	0	0	0.1275	0
TraesCS4A02G244700		-	0	0	0	0	0.53	0.51	1.35	0	0	0.5975
TraesCS4A02G271500		-	0.14	0.04	0.05	0	0	0	0	0	0.0575	0
TraesCS4A02G278900		-	26.96	18.25	26.64	28.34	38.7	26.24	26.78	156.09	25.0475	61.9525
TraesCS4A02G300800		-	0.46	0.15	0.12	0.06	1.07	0.09	1.13	5.48	0.1975	1.9425
TraesCS4A02G302400		-	0.34	0.27	0.79	0	0	0	0	0	0.35	0
TraesCS4A02G312400		-	0	0	0	0	0.04	0.08	0.1	0	0	0.055
TraesCS4A02G316000		-	52.96	31.52	42	151.54	114.6	137.28	75.2	6100.89	69.505	1606.99
TraesCS4A02G346100		-	0.07	0.08	0.2	0	0.02	2.42	0.2	0.31	0.0875	0.7375
TraesCS4A02G391700		-	0.16	0.5	1.03	0.39	0.77	0.47	3.54	3.83	0.52	2.1525
TraesCS4A02G400300		-	0	0	0	0	0.05	0.1	0.03	0	0	0.045
TraesCS4A02G405000		-	0.74	2.66	1.26	4.68	1.02	0.29	0.53	0.35	2.335	0.5475
TraesCS4A02G430200		-	0	0.18	0.36	0.29	0	0.06	0	0	0.2075	0.015
TraesCS4A02G431500		-	0	0	0	0	0	0	0	3.38	0	0.845
TraesCS4A02G431600		-	0	0	0.32	1.12	0	0	0	0.04	0.36	0.01
TraesCS4A02G438600		-	0	0.74	5.87	15.67	0	0.34	0	0.47	5.57	0.2025
TraesCS4A02G468400		-	0.36	0.31	0.25	0.37	0.59	0.46	0.4	4.68	0.3225	1.5325
TraesCS4A02G468900		-	0.13	0.07	0.18	0.09	0.1	0.29	0.08	2.1	0.1175	0.6425
TraesCS4A02G495900		-	0.25	0.51	0.47	0.58	0.16	0.07	0.08	0.04	0.4525	0.0875
TraesCS4B02G012900	TraesCS4B02G012900	-	0	0	0	0	0.08	0.12	0.05	0	0	0.0625
TraesCS4B02G031100	TraesCS4B02G031100	-	0	0.06	0.1	0.22	0	0	0	0	0.095	0
TraesCS4B02G082700	TraesCS4B02G082700	-	0.41	0.27	0.22	0.23	0.16	0.17	0.07	0.07	0.2825	0.1175
TraesCS4B02G100600	TraesCS4B02G100600	-	0.87	1.39	1.2	1.14	0.44	0.46	0.46	0.45	1.15	0.4525
TraesCS4B02G102000	TraesCS4B02G102000	-	0.08	0.04	0.65	0.33	0	0	0	0	0.275	0
TraesCS4B02G104500	TraesCS4B02G104500	-	0	0	0	0	0	0.07	0.03	0.06	0	0.04
TraesCS4B02G117700	TraesCS4B02G117700	-	0.74	0.53	0.33	0.4	1.12	0.95	1.66	1.12	0.5	1.2125
TraesCS4B02G120400	TraesCS4B02G120400	-	6.23	3.66	2.43	3.66	7.12	8.02	7.11	28.59	3.995	12.71
TraesCS4B02G127600	TraesCS4B02G127600	-	4.63	4.65	9.69	4.54	8.09	10.32	12.53	15.79	5.8775	11.6825
TraesCS4B02G159400	TraesCS4B02G159400	-	0	0	0	0	0.75	0.73	0.44	0	0	0.48
TraesCS4B02G192700	TraesCS4B02G192700	-	0	0	0.09	0	0.14	0.21	0.09	0.25	0.0225	0.1725
TraesCS4B02G194800	TraesCS4B02G194800	-	0	0	0	0	0.81	0	0.16	0.16	0	0.2825
TraesCS4B02G200200	TraesCS4B02G200200	-	0.32	1.18	1.47	0.81	0.16	0	0.38	0	0.945	0.135
TraesCS4B02G235700	TraesCS4B02G235700	-	0.39	0.42	0.39	0	0.05	0	0.07	0.05	0.3	0.0425
TraesCS4B02G273600		-	0	0	0	0	0.04	0.11	0	0.05	0	0.05
TraesCS4B02G296500		-	0.36	0.16	0.29	0.28	0	0.07	0	0	0.2725	0.0175
TraesCS4B02G305000		-	2.84	8.67	6.26	2.64	2.5	1.78	1.07	2.44	5.1025	1.9475
TraesCS4B02G305500		-	0.05	0.1	0.13	0.06	0	0	0	0	0.085	0
TraesCS4B02G329900		-	0.56	0.27	0.29	0.08	0.88	0.8	1.03	0.5	0.3	0.8025
TraesCS4B02G338200		-	0.04	0.03	0.04	0	0	0	0	0	0.0275	0
TraesCS4B02G348500		-	0.14	0.08	0.19	0.14	0.29	0.51	0.77	0.52	0.1375	0.5225
TraesCS4B02G377100		-	0.08	1.82	9	28.7	0.16	0.52	0.27	2.93	9.9	0.97
TraesCS4B02G377200		-	0.23	1.06	4.1	11.88	0.08	0.09	0.19	0.28	4.3175	0.16
TraesCS4B02G377300		-	0	0.13	1.11	0.94	0	0	0	0	0.545	0
TraesCS4B02G377500		-	0	0.89	2.73	10.01	0.08	0.08	0.28	0.65	3.4075	0.2725
TraesCS4B02G377900		-	0	0.17	0.83	4.63	0	0	0	0.12	1.4075	0.03
TraesCS4B02G378000		-	0	0.34	0.59	10.65	0	0.16	0.49	0.1	2.895	0.1875
TraesCS4B02G378100		-	0	0.52	0.84	10.97	0.07	0.19	0	0	3.0825	0.065
TraesCS4B02G378200		-	0	0.08	0.8	16.48	0	0.09	0	0.22	4.34	0.0775
TraesCS4B02G378300		-	0	0.61	0.67	9.72	0	0.25	0.09	0.24	2.75	0.145
TraesCS4B02G378400		-	0	0	0	3.48	0	0	0	0.08	0.87	0.02
TraesCS4D02G010700	TraesCS4D02G010700	-	0.37	0	0	0	0.46	0.09	0.83	1.13	0.0925	0.6275
TraesCS4D02G030300	TraesCS4D02G030300	-	0.27	0	0	0	2.43	1.52	0	0	0.0675	0.9875
TraesCS4D02G090800	TraesCS4D02G090800	-	0.06	0	0.08	0	0.11	0.29	0.14	0.34	0.035	0.22
TraesCS4D02G111600	TraesCS4D02G111600	-	0	0	0	0	0.37	0.22	0.09	0.13	0	0.2025
TraesCS4D02G118500	TraesCS4D02G118500	-	4.39	1.6	1.2	1.05	5.05	3.49	3.68	5.97	2.06	4.5475
TraesCS4D02G121700	TraesCS4D02G121700	-	0	0	0.5	0	0.38	0.75	1.35	1.74	0.125	1.055
TraesCS4D02G143700	TraesCS4D02G143700	-	0.47	0.85	1.52	1.52	0.54	0.32	0.42	0.33	1.09	0.4025
TraesCS4D02G147300	TraesCS4D02G147300	-	0	0	0	0	0	0.12	0.9	0.43	0	0.3625
TraesCS4D02G234200	TraesCS4D02G234200	-	0	0	0.12	4.49	0	0	0	0.11	1.1525	0.0275
TraesCS4D02G243200	TraesCS4D02G243200	-	0	0	2.86	12.95	0	0	0	0	3.9525	0
TraesCS4D02G269700	TraesCS4D02G269700	-	0	0.04	0	0	0	0.3	0.09	0.09	0.01	0.12
TraesCS4D02G270700	TraesCS4D02G270700	-	0.22	0.12	0.05	0.29	0	0	0	0.05	0.17	0.0125
TraesCS4D02G273400	TraesCS4D02G273400	-	0	0.01	0.02	0	0.09	0.28	0.35	0	0.0075	0.18
TraesCS4D02G326000	TraesCS4D02G326000	-	1.25	0.84	1.02	0	0	0	0	0	0.7775	0
TraesCS4D02G327600	TraesCS4D02G327600	-	0.04	0	0.25	1.06	0.07	0	0	0.05	0.3375	0.03
TraesCS5A02G007400	TraesCS5A02G007400	-	1.36	2.37	1.28	2.47	0.98	0.69	0.47	0.03	1.87	0.5425
TraesCS5A02G048100	TraesCS5A02G048100	-	0	0	0	0	0.04	0.06	0	0.02	0	0.03
TraesCS5A02G065200	TraesCS5A02G065200	-	0.17	0.05	0.11	0.11	0.34	0.48	0.21	0.46	0.11	0.3725
TraesCS5A02G066200	TraesCS5A02G066200	-	0.06	0.02	0.03	0	0	0	0	0	0.0275	0
TraesCS5A02G075500	TraesCS5A02G075500	-	0.15	0	0	0	0.31	0.31	0.19	0.55	0.0375	0.34
TraesCS5A02G095200	TraesCS5A02G095200	-	0.86	0.72	0.44	0.84	0.71	0.46	0.68	12.65	0.715	3.625
TraesCS5A02G114100	TraesCS5A02G114100	-	0.03	0.02	0	0.02	0	0	0	0	0.0175	0
TraesCS5A02G137400	TraesCS5A02G137400	-	0	0.07	0.09	0	0.1	0.07	0.23	0.62	0.04	0.255
TraesCS5A02G147200	TraesCS5A02G147200	-	0.16	0.49	0.2	0	0	0	0	0	0.2125	0
TraesCS5A02G183300	TraesCS5A02G183300	-	38.6	29.67	15.58	23.04	35.19	31.67	94.11	43.47	26.7225	51.11
TraesCS5A02G191200	TraesCS5A02G191200	-	0.19	0.14	0.26	0.71	0.1	0.03	0.04	0	0.325	0.0425
TraesCS5A02G218700	TraesCS5A02G218700	-	0	0	0	0	0.02	0.02	0.02	0.06	0	0.03
TraesCS5A02G231100	TraesCS5A02G231100	-	0.16	0	0.06	3.37	0.04	0.04	0	0.05	0.8975	0.0325
TraesCS5A02G240900	TraesCS5A02G240900	-	0.2	0.06	0.19	1.45	0	0	0	0	0.475	0
TraesCS5A02G243200	TraesCS5A02G243200	-	0.87	0.77	0.75	0.43	0.22	0.15	0.19	0.33	0.705	0.2225
TraesCS5A02G260800	TraesCS5A02G260800	-	0.21	0.13	0.14	0.24	0.53	0.33	0.33	0.59	0.18	0.445
TraesCS5A02G267900	TraesCS5A02G267900	-	0	0.71	0.87	4.19	0	0	0	0.38	1.4425	0.095
TraesCS5A02G268000	TraesCS5A02G268000	-	0.47	0	1.13	1.64	0	0	0	0	0.81	0
TraesCS5A02G298600		-	2.13	1.4	0.83	0	5.15	3.72	1.49	5.71	1.09	4.0175
TraesCS5A02G307500		-	0	0	0	0	0.04	0	0	2.61	0	0.6625
TraesCS5A02G337800		-	0	0.04	0.14	0.09	0	0	0	0	0.0675	0
TraesCS5A02G378900		-	0	0	0	0	0	0.29	0.11	0	0	0.1
TraesCS5A02G386000		-	0.18	1.11	1.8	2.42	0.27	0.45	0	0.22	1.3775	0.235
TraesCS5A02G400500		-	0.08	0.86	2.26	4	0	0.33	0	0.49	1.8	0.205
TraesCS5A02G411900		-	0	0.24	0.48	0.74	0	0	0	0.05	0.365	0.0125
TraesCS5A02G441600		-	0.32	0.16	0.12	0.11	0.42	0.12	0.2	2.81	0.1775	0.8875
TraesCS5A02G454000		-	0	0	0	0	0.12	0.12	0	0.05	0	0.0725
TraesCS5A02G459000		-	0	0	0	9.85	0	0	0	0.12	2.4625	0.03
TraesCS5A02G469600		-	0	0	0	0	0	0.91	1.1	0.71	0	0.68
TraesCS5A02G475300		-	0	0.05	0.41	6.11	0.13	0.18	0.05	0.16	1.6425	0.13
TraesCS5A02G475400		-	0	0	0.34	2.62	0	0.09	0	0	0.74	0.0225
TraesCS5A02G484800		-	16.48	9.55	6.79	17.8	28.06	21.16	28.7	16.68	12.655	23.65
TraesCS5A02G485800		-	0.29	0.1	0	0.12	0	0	0	0	0.1275	0
TraesCS5A02G499700		-	0	0	0	0	0.07	0.07	0.32	0	0	0.115
TraesCS5A02G501400		-	0.46	0.25	0.08	0.15	1.12	0.36	0.93	0.92	0.235	0.8325
TraesCS5A02G503900		-	4.58	8.42	3.08	10.64	3.01	39.16	11.83	28.53	6.68	20.6325
TraesCS5A02G513000		-	0.2	0.64	0.8	2.52	0.17	0.3	0.1	0.23	1.04	0.2
TraesCS5A02G535000		-	0.58	0.74	0.36	0.49	0.15	0.22	0.22	0.04	0.5425	0.1575
TraesCS5A02G543700		-	0	0	2.28	30.62	0	1.26	0	1.44	8.225	0.675
TraesCS5A02G543900		-	0	0	1.09	13.67	0	0	0	0	3.69	0
TraesCS5A02G544196		-	0	0.33	0	7.15	0	0	0.11	0	1.87	0.0275
TraesCS5A02G544400		-	0	0	1.6	8.97	0.15	0.23	0.09	0	2.6425	0.1175
TraesCS5A02G545200		-	0	0.49	2.73	35.68	0.08	0.62	0.44	0.37	9.725	0.3775
TraesCS5B02G086200	TraesCS5B02G086200	-	0.08	0.18	0.07	0	0	0	0	0	0.0825	0
TraesCS5B02G116400	TraesCS5B02G116400	-	0	0	0	0	0	0	0.65	2	0	0.6625
TraesCS5B02G127000	TraesCS5B02G127000	-	0.57	1.94	1.21	1.45	0.45	0.57	0.41	0.27	1.2925	0.425
TraesCS5B02G148500	TraesCS5B02G148500	-	0	0.13	0.16	1.14	0.04	0	0	0	0.3575	0.01
TraesCS5B02G150000	TraesCS5B02G150000	-	0	0	0	0	0	0.29	0.01	0.13	0	0.1075
TraesCS5B02G164700	TraesCS5B02G164700	-	0	0	0	0	0	0.03	0.04	0.3	0	0.0925
TraesCS5B02G166300	TraesCS5B02G166300	-	0.05	0.3	0.64	3.39	0	0.18	0.11	0.17	1.095	0.115
TraesCS5B02G182300	TraesCS5B02G182300	-	0	0	0	0	0.05	0.03	0	0.1	0	0.045
TraesCS5B02G186600	TraesCS5B02G186600	-	0.05	0.12	0	0.14	0.01	0	0	0.01	0.0775	0.005
TraesCS5B02G206700	TraesCS5B02G206700	-	0.23	0.12	0.15	0	0	0	0	0	0.125	0
TraesCS5B02G216500	TraesCS5B02G216500	-	0.29	0	1.1	1.41	0	0	0	0	0.7	0
TraesCS5B02G219600	TraesCS5B02G219600	-	0.14	0.16	0.2	0	0	0	0	0	0.125	0
TraesCS5B02G221500	TraesCS5B02G221500	-	0.05	0	0	0	0	0	0.06	1.34	0.0125	0.35
TraesCS5B02G229600	TraesCS5B02G229600	-	0.3	0.1	0.84	11.05	0.24	0.14	0.29	0.68	3.0725	0.3375
TraesCS5B02G251500	TraesCS5B02G251500	-	0.99	0.72	1.83	0.91	1.42	1.96	1.65	4.96	1.1125	2.4975
TraesCS5B02G262800	TraesCS5B02G262800	-	0.21	0.11	0.14	0.68	0.11	0	0	0.06	0.285	0.0425
TraesCS5B02G271600	TraesCS5B02G271600	-	0.59	0.4	0	0.19	0.07	0	0	0	0.295	0.0175
TraesCS5B02G306100	TraesCS5B02G306100	-	0	0	0	0	0	0	0.25	2.44	0	0.6725
TraesCS5B02G306800	TraesCS5B02G306800	-	0	0	0	0.22	0.09	0	0.95	12.51	0.055	3.3875
TraesCS5B02G307900	TraesCS5B02G307900	-	0	0	0	0.36	0	0	0	28.24	0.09	7.06
TraesCS5B02G317500		-	0.59	0.36	0.14	0.36	0.31	0.15	0.05	0.04	0.3625	0.1375
TraesCS5B02G348700		-	2.18	0.85	0.76	0.5	0.81	0.36	0.34	0.3	1.0725	0.4525
TraesCS5B02G349300		-	0.12	0.27	0.13	0.04	0.27	1	0.37	0.19	0.14	0.4575
TraesCS5B02G360600		-	0.07	0.02	0.05	0	0	0	0	0	0.035	0
TraesCS5B02G363000		-	0	0	0	0	0.18	0.06	0.07	0	0	0.0775
TraesCS5B02G365800		-	0.05	0.02	0.02	0	0.07	0.11	0.11	0.09	0.0225	0.095
TraesCS5B02G369100		-	0.09	0.19	0.12	0.12	0	0	0.05	0	0.13	0.0125
TraesCS5B02G378600		-	0	0.56	0	0	3.19	1.49	1.94	5.15	0.14	2.9425
TraesCS5B02G410000		-	0	0	0	0	0.35	0.18	0.21	0	0	0.185
TraesCS5B02G415700		-	0	0.77	0.77	2.16	0.05	0.1	0	0.17	0.925	0.08
TraesCS5B02G426300		-	0	0.23	0.67	4.88	0.14	0.15	0	0.09	1.445	0.095
TraesCS5B02G441400		-	0.05	0.05	0.13	0.06	0.37	0.35	0.49	0.06	0.0725	0.3175
TraesCS5B02G445500		-	0.11	0.27	0.29	0	0.44	0.49	0.4	2.6	0.1675	0.9825
TraesCS5B02G461500		-	0.18	0.07	0	0.24	0.12	0.06	0.45	3.14	0.1225	0.9425
TraesCS5B02G463600		-	0	0	0	0	0.09	0	0.03	0.05	0	0.0425
TraesCS5B02G487500		-	0.1	0	0.09	0.04	0	0	0	0	0.0575	0
TraesCS5B02G490700		-	0.23	0.49	0.46	2.2	0.11	0	0	0.14	0.845	0.0625
TraesCS5B02G507600		-	0	0.35	0.45	0.96	0	0	0	0.1	0.44	0.025
TraesCS5B02G509800		-	0.21	0.14	0.06	0.11	0.65	0.53	0.21	0.26	0.13	0.4125
TraesCS5B02G515000		-	0.28	0.22	0.09	0.09	0	0	0	0	0.17	0
TraesCS5B02G552100		-	0.62	0.2	0.17	0	0.31	0.89	0.15	4.73	0.2475	1.52
TraesCS5B02G563000		-	19.97	9.29	17.55	48.79	24.81	20.87	19.95	729.14	23.9	198.692
TraesCS5D02G002300	TraesCS5D02G002300	-	0.07	0	0	0	0.13	0.13	0.16	0.08	0.0175	0.125
TraesCS5D02G060300	TraesCS5D02G060300	-	0.89	1.32	0.49	0.33	1.49	2.27	1.84	0.88	0.7575	1.62
TraesCS5D02G060700	TraesCS5D02G060700	-	0.04	0	0	0.05	0.06	0.11	0.1	0.23	0.0225	0.125
TraesCS5D02G089100	TraesCS5D02G089100	-	0.61	0.41	0.51	0.29	0.08	0.08	0.09	0.09	0.455	0.085
TraesCS5D02G091600	TraesCS5D02G091600	-	1.36	1.18	0.58	0.56	0	0	0	0	0.92	0
TraesCS5D02G107500	TraesCS5D02G107500	-	0	0	0	0	0.1	0.21	0.25	0	0	0.14
TraesCS5D02G132400	TraesCS5D02G132400	-	0	0	0	0.08	0.12	0.75	0	0.15	0.02	0.255
TraesCS5D02G133400	TraesCS5D02G133400	-	1.41	1.36	0.8	0.88	0.83	0.53	0.3	0.4	1.1125	0.515
TraesCS5D02G142300	TraesCS5D02G142300	-	3.25	1.8	1.89	1.57	3.44	3.43	7.1	4.91	2.1275	4.72
TraesCS5D02G143100	TraesCS5D02G143100	-	0.04	0.13	0.42	2.83	0	0.04	0	0.1	0.855	0.035
TraesCS5D02G154500	TraesCS5D02G154500	-	0.03	0.07	0.09	0.38	0	0	0	0.04	0.1425	0.01
TraesCS5D02G168200	TraesCS5D02G168200	-	0.03	0.06	0.02	0	0	0	0	0	0.0275	0
TraesCS5D02G219600	TraesCS5D02G219600	-	0	0.15	0.14	0.76	0	0.04	0	0	0.2625	0.01
TraesCS5D02G232900	TraesCS5D02G232900	-	0.72	0.27	0.73	1.63	0.61	0.06	0.2	0.07	0.8375	0.235
TraesCS5D02G241100	TraesCS5D02G241100	-	0.71	0.49	0.4	0.12	0.42	1.95	0.77	0.92	0.43	1.015
TraesCS5D02G254500	TraesCS5D02G254500	-	0	0.17	0.99	0.27	0.05	0	0.06	0	0.3575	0.0275
TraesCS5D02G257000	TraesCS5D02G257000	-	0	0	0	0	0.11	0.13	0	0	0	0.06
TraesCS5D02G287300	TraesCS5D02G287300	-	0.38	0.41	0.32	2.1	0.1	0.25	0	0.06	0.8025	0.1025
TraesCS5D02G304500	TraesCS5D02G304500	-	0.24	0.38	0.05	0.18	0.04	0.07	0	0	0.2125	0.0275
TraesCS5D02G313500	TraesCS5D02G313500	-	0	0	0	1.23	0.44	0	0.32	41.25	0.3075	10.5025
TraesCS5D02G313600	TraesCS5D02G313600	-	0.16	0	0.07	0.55	0.27	0.38	0.13	15.78	0.195	4.14
TraesCS5D02G314600	TraesCS5D02G314600	-	0.06	0.03	0	0.04	0.03	0.1	0	1.73	0.0325	0.465
TraesCS5D02G320700	TraesCS5D02G320700	-	0	0	0	7.18	0	0	0.07	0.07	1.795	0.035
TraesCS5D02G342300	TraesCS5D02G342300	-	0.04	0	0.05	0.27	0	0	0	0	0.09	0
TraesCS5D02G347000	TraesCS5D02G347000	-	0.4	0.63	0.52	0.5	0.2	0	0	0	0.5125	0.05
TraesCS5D02G348200	TraesCS5D02G348200	-	0	0	0	0	0.17	0.17	0	0	0	0.085
TraesCS5D02G359000	TraesCS5D02G359000	-	0.02	0.04	0	0.07	0	0	0	0	0.0325	0
TraesCS5D02G365800	TraesCS5D02G365800	-	0.08	0.03	0.04	0.31	0	0	0	0	0.115	0
TraesCS5D02G397800	TraesCS5D02G397800	-	0	0	0	0	0.03	0	0.04	0.23	0	0.075
TraesCS5D02G421100	TraesCS5D02G421100	-	0	0.21	0.19	0.37	0	0	0	0	0.1925	0
TraesCS5D02G478600		-	0	0	0.27	7.32	0	0	0	0.24	1.8975	0.06
TraesCS5D02G485000		-	0	0	0	0	0	0.13	0.08	0.16	0	0.0925
TraesCS5D02G486600		-	0.07	0.08	0.04	0.13	0.03	0	0	0	0.08	0.0075
TraesCS5D02G498300		-	12.14	5.2	6.72	15.71	17.63	16.33	21.8	20.13	9.9425	18.9725
TraesCS5D02G499800		-	0.1	0	0.13	0	0.5	0.2	0.24	0.36	0.0575	0.325
TraesCS5D02G509900		-	0.14	0.11	0	0.05	0	0	0	0	0.075	0
TraesCS5D02G532200		-	2.09	1.07	1.62	0.78	1.01	0.31	0.37	0.85	1.39	0.635
TraesCS5D02G551500		-	13.63	4.8	12.07	18.11	21.82	0.33	1.71	644.13	12.1525	166.998
TraesCS4A02G316000		-	68.75	25.24	64.77	119.48	157.85	84.34	47.61	5809.7	69.56	1524.88
TraesCS5D02G557300		-	0.05	0	0	0.12	0.23	0.19	0.17	0.24	0.0425	0.2075
TraesCS6A02G005900	TraesCS6A02G005900	-	0.26	1.11	0.35	1.45	1.48	6.82	4.12	0.83	0.7925	3.3125
TraesCS6A02G019200	TraesCS6A02G019200	-	0.06	0.06	0.07	0.32	0.05	0	0	0	0.1275	0.0125
TraesCS6A02G023100	TraesCS6A02G023100	-	0.04	0.05	1.16	0.65	0.04	0.05	0.03	0.03	0.475	0.0375
TraesCS6A02G062700	TraesCS6A02G062700	-	0.13	0.22	0.23	1.25	0.11	0.09	0	0.08	0.4575	0.07
TraesCS6A02G080500	TraesCS6A02G080500	-	0	0.08	0.05	0.1	0	0	0	0	0.0575	0
TraesCS6A02G110500	TraesCS6A02G110500	-	0	0.12	0.1	0.55	0	0	0	0	0.1925	0
TraesCS6A02G110600	TraesCS6A02G110600	-	0	0	0.15	1.37	0.04	0	0	0	0.38	0.01
TraesCS6A02G127700	TraesCS6A02G127700	-	0.23	0.18	0.27	1.45	0.07	0.16	0.08	0.16	0.5325	0.1175
TraesCS6A02G132200	TraesCS6A02G132200	-	0.09	0.02	0.07	0	0.18	0.02	0.13	1.2	0.045	0.3825
TraesCS6A02G133600	TraesCS6A02G133600	-	0.78	1.07	0.66	0	0	0	0	0	0.6275	0
TraesCS6A02G168500	TraesCS6A02G168500	-	0	0	0	0	0	0.18	0.21	0.83	0	0.305
TraesCS6A02G260900	TraesCS6A02G260900	-	0	0.04	0.05	1.59	0	0.04	0	0	0.42	0.01
TraesCS6A02G271600	TraesCS6A02G271600	-	5.15	2.5	3.91	1.63	7.19	4.85	9.8	6.77	3.2975	7.1525
TraesCS6A02G274700		-	0.27	0.05	0.37	0.41	0	0.05	0	0	0.275	0.0125
TraesCS6A02G274900		-	0	0	0	0	0.06	0.37	0.09	0	0	0.13
TraesCS6A02G283100		-	0.03	0.11	0	0.04	0	0	0	0	0.045	0
TraesCS6A02G300600		-	0	0	0	0	0.03	0.05	0	0.03	0	0.0275
TraesCS6A02G316000		-	0	0.12	0.3	5.12	0	0	0	0.13	1.385	0.0325
TraesCS6A02G335600		-	0.15	0.08	0.1	0	0.44	0.08	0.54	0.62	0.0825	0.42
TraesCS6A02G352800		-	0.03	0.2	0.07	0.35	0	0.03	0.03	0.03	0.1625	0.0225
TraesCS6A02G363600		-	0.13	0.28	0.35	0.08	0	0	0.09	0	0.21	0.0225
TraesCS6A02G376300		-	0	0	0.16	0.55	0	0.03	0	0	0.1775	0.0075
TraesCS6A02G378900		-	0.18	0.31	1.7	0.58	0.08	0.32	0.16	0.06	0.6925	0.155
TraesCS6A02G391800		-	0.03	0.02	0.02	0	0	0	0	0	0.0175	0
TraesCS6A02G400900		-	0	0.05	0.09	0.02	0	0	0	0	0.04	0
TraesCS6A02G404300		-	0.12	0	0.28	0.32	0	0.04	0	0	0.18	0.01
TraesCS6A02G408000		-	0.04	0.05	0	0.03	0	0	0	0	0.03	0
TraesCS6B02G013200	TraesCS6B02G013200	-	0	0	0	0	0.08	0.08	0.05	0	0	0.0525
TraesCS6B02G024100	TraesCS6B02G024100	-	0.96	1.44	0.58	0.56	0	0	0	0	0.885	0
TraesCS6B02G041800	TraesCS6B02G041800	-	0.01	0.01	0.08	0.17	0.01	0	0.02	0	0.0675	0.0075
TraesCS6B02G055300	TraesCS6B02G055300	-	30.65	2.08	6.15	0	0	0	0	0	9.72	0
TraesCS6B02G073300	TraesCS6B02G073300	-	0.07	0.01	0.06	0.02	0.01	0	0	0	0.04	0.0025
TraesCS6B02G074200	TraesCS6B02G074200	-	0	0.09	0.15	1.79	0	0	0	0.03	0.5075	0.0075
TraesCS6B02G075400	TraesCS6B02G075400	-	0.11	0.2	0.25	0.29	0.08	0.04	0.05	0	0.2125	0.0425
TraesCS6B02G109100	TraesCS6B02G109100	-	0	0	0	0	0.16	0.32	0.29	0	0	0.1925
TraesCS6B02G124700	TraesCS6B02G124700	-	32.55	19.69	10.2	14.58	13.58	6.62	6.51	4.85	19.255	7.89
TraesCS6B02G125200	TraesCS6B02G125200	-	0.29	0.28	0.29	0.17	0.91	0.33	0.46	0.58	0.2575	0.57
TraesCS6B02G126800	TraesCS6B02G126800	-	0.03	0	0	0	0.03	0.03	0.08	0.27	0.0075	0.1025
TraesCS6B02G129100	TraesCS6B02G129100	-	0	0	0	0	0.17	0.08	0.2	0	0	0.1125
TraesCS6B02G196400	TraesCS6B02G196400	-	0.64	0.44	0.27	0.26	0	0	0	0	0.4025	0
TraesCS6B02G237200	TraesCS6B02G237200	-	1.02	0.37	0.72	0.55	1.06	1.28	5.96	6.26	0.665	3.64
TraesCS6B02G265400	TraesCS6B02G265400	-	0.13	0.13	0	0.07	0	0	0	0	0.0825	0
TraesCS6B02G298700		-	5.32	3.62	2.17	2.53	5.44	2.45	9.46	11.97	3.41	7.33
TraesCS6B02G298800		-	10.17	5.07	5.18	4.55	14.23	4.59	17.55	8.9	6.2425	11.3175
TraesCS6B02G301400		-	0.21	0.26	0	0.1	0.03	0.03	0	0	0.1425	0.015
TraesCS6B02G314100		-	0.36	0.13	0.15	0	0	0	0	0	0.16	0
TraesCS6B02G333300		-	0.67	0.28	0.48	0.42	0.29	0.11	0.14	0.19	0.4625	0.1825
TraesCS6B02G333900		-	0.08	0	0	2.69	0	0	0	0.1	0.6925	0.025
TraesCS6B02G346200		-	0.14	0.15	0.87	0.19	1.59	0.59	1.14	1.74	0.3375	1.265
TraesCS6B02G349500		-	0.04	0.02	0	0	0.21	0.17	0	0.1	0.015	0.12
TraesCS6B02G364600		-	0.36	0.51	0.43	0.31	0.13	0.17	0.1	0.17	0.4025	0.1425
TraesCS6B02G389100		-	0.15	0.35	0	0.05	0.74	0.23	2.88	1.39	0.1375	1.31
TraesCS6B02G390500		-	0	0	0	0	0.08	0.16	0.56	0	0	0.2
TraesCS6B02G398000		-	0	0	0	0	0.89	0.44	0.53	0.5	0	0.59
TraesCS6B02G420600		-	0	0.07	0	3.38	0.03	0.03	0	0.04	0.8625	0.025
TraesCS6B02G433100		-	0.73	0.19	1.19	0.23	0	0.18	0	0	0.585	0.045
TraesCS6B02G441800		-	0	0	0	0	0	0.12	0.05	0.14	0	0.0775
TraesCS6B02G466900		-	0	0	0	0	0.07	0.07	0.04	0.09	0	0.0675
TraesCS6D02G023000	TraesCS6D02G023000	-	0	0	0	0	0.41	0.61	0.25	0.24	0	0.3775
TraesCS6D02G026300	TraesCS6D02G026300	-	0.02	0	0.43	0.3	0	0	0	0	0.1875	0
TraesCS6D02G032226	TraesCS6D02G032226	-	0.33	0.23	0.39	0.39	0.13	0.05	0.03	0	0.335	0.0525
TraesCS6D02G033000	TraesCS6D02G033000	-	1.32	1.5	2.13	3.11	0.6	1.71	0.5	0.54	2.015	0.8375
TraesCS6D02G033300	TraesCS6D02G033300	-	0.14	0.01	0	0.08	0	0	0	0	0.0575	0
TraesCS6D02G054900	TraesCS6D02G054900	-	0.18	0.19	0.36	0.11	1.16	4.49	2.55	0.27	0.21	2.1175
TraesCS6D02G074200	TraesCS6D02G074200	-	0	0.04	0.06	0.43	0	0	0	0	0.1325	0
TraesCS6D02G076400	TraesCS6D02G076400	-	0	0.09	0.11	0	0.25	1.23	0.1	0.29	0.05	0.4675
TraesCS6D02G082300	TraesCS6D02G082300	-	0.2	0.22	0.53	0.38	0.77	0.78	0.71	0.55	0.3325	0.7025
TraesCS6D02G087400	TraesCS6D02G087400	-	18.93	11.9	7.34	2.92	5.46	3.5	3.03	2.94	10.2725	3.7325
TraesCS6D02G088100	TraesCS6D02G088100	-	0.59	0.22	0.27	0.24	0.25	0.06	0.1	0.08	0.33	0.1225
TraesCS6D02G099200	TraesCS6D02G099200	-	0.04	0.24	0.1	0.49	0	0	0	0	0.2175	0
TraesCS6D02G110600	TraesCS6D02G110600	-	0	0.18	0.07	1.07	0	0.06	0	0	0.33	0.015
TraesCS6D02G113000	TraesCS6D02G113000	-	0.2	0.14	1.23	1.79	0.1	0.28	0.12	0.21	0.84	0.1775
TraesCS6D02G139400	TraesCS6D02G139400	-	0	0	0	0.11	0.68	0	0.59	0.31	0.0275	0.395
TraesCS6D02G140800	TraesCS6D02G140800	-	0	0	0	0	0	0.64	0.51	0.5	0	0.4125
TraesCS6D02G150700	TraesCS6D02G150700	-	0	0	0	0	0.09	0.05	0.06	0.17	0	0.0925
TraesCS6D02G209700	TraesCS6D02G209700	-	0	0	0.02	0	0.06	0.06	0.38	0	0.005	0.125
TraesCS6D02G211400	TraesCS6D02G211400	-	0	0.15	0.57	1.4	0	0.05	0	0.06	0.53	0.0275
TraesCS6D02G230200	TraesCS6D02G230200	-	0.1	0.05	0.07	0.06	0	0	0	0	0.07	0
TraesCS6D02G251700	TraesCS6D02G251700	-	3.39	2.41	2.99	1.92	3.6	2.53	8.83	4.48	2.6775	4.86
TraesCS6D02G292200	TraesCS6D02G292200	-	0.18	0.43	0.6	2.12	0.22	0.23	0.05	0.22	0.8325	0.18
TraesCS6D02G359100	TraesCS6D02G359100	-	0.14	0.41	0.79	0.76	0.07	0.15	0.02	0.13	0.525	0.0925
TraesCS6D02G361500	TraesCS6D02G361500	-	0	0.07	0.25	2.87	0	0.06	0	0.11	0.7975	0.0425
TraesCS6D02G368100	TraesCS6D02G368100	-	0.03	0.04	0	0.04	0.07	0.03	0.12	0.79	0.0275	0.2525
TraesCS6D02G375900	TraesCS6D02G375900	-	0.07	0.05	0.07	0.19	0.02	0	0	0.03	0.095	0.0125
TraesCS6D02G405900	TraesCS6D02G405900	-	0	0	0.02	0	1.12	0.46	10.44	1.12	0.005	3.285
TraesCS7A02G011900	TraesCS7A02G011900	-	0	0	0	0	4	3.52	0	0.3	0	1.955
TraesCS7A02G012000	TraesCS7A02G012000	-	0	0	0	0	0.16	0.07	0	0.12	0	0.0875
TraesCS7A02G053800	TraesCS7A02G053800	-	0.13	0.12	0.18	0.15	0.27	0.44	0.5	0.33	0.145	0.385
TraesCS7A02G053900	TraesCS7A02G053900	-	0	0.2	0.24	0.24	0.18	1.84	0.22	3.03	0.17	1.3175
TraesCS7A02G064200	TraesCS7A02G064200	-	0	0	0	0.04	0	0.52	0.08	0.21	0.01	0.2025
TraesCS7A02G069800	TraesCS7A02G069800	-	0.11	0.06	0.07	0	0	0	0	0	0.06	0
TraesCS7A02G074500	TraesCS7A02G074500	-	0.04	0.07	0.02	0.02	0	0	0	0	0.0375	0
TraesCS7A02G089500	TraesCS7A02G089500	-	0	0.06	0.16	0.15	0	0	0	0	0.0925	0
TraesCS7A02G107800	TraesCS7A02G107800	-	0.51	0.21	0.05	0.2	1.46	0.12	0.28	3.56	0.2425	1.355
TraesCS7A02G118100	TraesCS7A02G118100	-	0	0.03	0.03	0.52	0.03	0	0	0	0.145	0.0075
TraesCS7A02G140500	TraesCS7A02G140500	-	0	0	0	0	0.15	0.08	0	0.09	0	0.08
TraesCS7A02G166600	TraesCS7A02G166600	-	0.13	0.11	0.28	0.34	0.05	0.08	0.03	0.1	0.215	0.065
TraesCS7A02G186200	TraesCS7A02G186200	-	0.12	0.17	0.08	0.05	0.27	0.34	0.21	0.3	0.105	0.28
TraesCS7A02G243054	TraesCS7A02G243054	-	0	0	0	0	0.06	0	0.16	0.04	0	0.065
TraesCS7A02G315700	TraesCS7A02G315700	-	0	0	0	0	0.08	0.08	0	0.19	0	0.0875
TraesCS7A02G323900	TraesCS7A02G323900	-	0	0	0	0	0.31	0.27	0.65	0.32	0	0.3875
TraesCS7A02G324400	TraesCS7A02G324400	-	0.28	0.29	0.36	0.35	0	0.14	0	0	0.32	0.035
TraesCS7A02G332500	TraesCS7A02G332500	-	0.23	0.14	0	0	0	0	0	0	0.0925	0
TraesCS7A02G367400		-	0	0.06	0	0.07	0.06	0.18	0.14	0.56	0.0325	0.235
TraesCS7A02G387000		-	0	0.21	0.29	0.67	0	0	0	0	0.2925	0
TraesCS7A02G387100		-	0	0.03	0.11	0.27	0	0	0	0	0.1025	0
TraesCS7A02G428500		-	0	0.04	0.42	0.58	0	0.04	0	0.05	0.26	0.0225
TraesCS7A02G429500		-	0.01	0	0	0	0.36	0.04	0.03	0.15	0.0025	0.145
TraesCS7A02G468000		-	0	0	0	0	0.4	0.2	0	0.12	0	0.18
TraesCS7A02G469000		-	0.27	0.14	1.62	4.83	0.27	0.14	0	0.48	1.715	0.2225
TraesCS7A02G473400		-	0	0	0.32	18.09	0	0	0	0.1	4.6025	0.025
TraesCS7A02G473600		-	0	0	0.11	11.57	0	0	0	0.09	2.92	0.0225
TraesCS7A02G554500		-	0.05	0	0.04	0.14	0	0	0	0	0.0575	0
TraesCS7A02G559100		-	0.09	0.39	0	0	0	0	0	0	0.12	0
TraesCS7B02G000900	TraesCS7B02G000900	-	0.08	0.09	0.07	0.07	0	0	0	0	0.0775	0
TraesCS7B02G015100	TraesCS7B02G015100	-	0	0	0.07	2.37	0	0.02	0	0	0.61	0.005
TraesCS7B02G015200	TraesCS7B02G015200	-	0	0.02	0.03	0.63	0	0	0	0	0.17	0
TraesCS7B02G019600	TraesCS7B02G019600	-	1.07	2.62	0.65	2.33	2.66	12.38	4.95	2.39	1.6675	5.595
TraesCS7B02G024600	TraesCS7B02G024600	-	0.1	0.06	0.04	0.07	0	0.03	0	0	0.0675	0.0075
TraesCS7B02G106400	TraesCS7B02G106400	-	0	0.1	0.25	1.67	0	0	0	0.11	0.505	0.0275
TraesCS7B02G122500	TraesCS7B02G122500	-	0.07	0.24	0.2	0	0	0	0	0	0.1275	0
TraesCS7B02G124000	TraesCS7B02G124000	-	0.56	0.25	0.28	0.41	0.25	0.13	0.05	0.2	0.375	0.1575
TraesCS7B02G140200	TraesCS7B02G140200	-	0.07	0.07	0.18	0.09	0	0	0	0	0.1025	0
TraesCS7B02G142000	TraesCS7B02G142000	-	0.04	0.08	0.02	0.02	0.02	0	0	0	0.04	0.005
TraesCS7B02G154400	TraesCS7B02G154400	-	0.14	0.05	0	0.06	0	0	0	0	0.0625	0
TraesCS7B02G212000	TraesCS7B02G212000	-	0.6	2.4	2	1.92	0.3	0.76	0.55	0.81	1.73	0.605
TraesCS7B02G247300	TraesCS7B02G247300	-	0	0	0	0	0	0.18	0	1.02	0	0.3
TraesCS7B02G251700	TraesCS7B02G251700	-	0	0	0	0	0.12	0.04	0	0.2	0	0.09
TraesCS7B02G298700		-	0.15	0.34	0.23	0.06	0.37	0.67	0.4	0.83	0.195	0.5675
TraesCS7B02G306900		-	0.23	0.21	0.27	0.25	0.13	0.03	0.08	0.08	0.24	0.08
TraesCS7B02G307700		-	0	0.03	0.59	0.04	0	0	0	0	0.165	0
TraesCS7B02G360800		-	1.65	0.59	0.49	1.06	1.1	1.67	1.45	5.6	0.9475	2.455
TraesCS7B02G368700		-	0	0	0	0	4.27	3.04	1.21	5.28	0	3.45
TraesCS7B02G369100		-	0.26	0.36	0.25	0.24	0.75	0.61	0.23	1.78	0.2775	0.8425
TraesCS7B02G370000		-	0	0	0	0	0.07	0.07	0.09	0.35	0	0.145
TraesCS7B02G372800		-	1.76	0.52	0.57	0.66	0.29	0	0.07	0	0.8775	0.09
TraesCS7B02G374800		-	0	0	0.5	19.97	0	0.08	0	0	5.1175	0.02
TraesCS7B02G386600		-	0	0	0	0	0.05	0.1	0.12	0	0	0.0675
TraesCS7B02G424700		-	0	0	0	0	0.35	0.18	1.05	0	0	0.395
TraesCS7B02G425500		-	0	0	0	0	0.19	0	0	0.34	0	0.1325
TraesCS7B02G455900		-	0	0	0	0	0	0	0.39	4.03	0	1.105
TraesCS7B02G502000		-	0	0.09	0.06	0	0.13	0.09	0.15	1.52	0.0375	0.4725
TraesCS7D02G017900	TraesCS7D02G017900	-	0.2	0.06	0.08	0	0	0	0	0	0.085	0
TraesCS7D02G020900	TraesCS7D02G020900	-	1.03	0.75	0.25	1.05	1.23	0.3	0.36	32.58	0.77	8.6175
TraesCS7D02G021100	TraesCS7D02G021100	-	94.04	33.57	9.91	23.21	89.33	15.51	47.58	641.34	40.1825	198.44
TraesCS7D02G054000	TraesCS7D02G054000	-	0.03	0.16	0.6	0.62	0	0	0	0.15	0.3525	0.0375
TraesCS7D02G056600	TraesCS7D02G056600	-	0.02	0.12	0.03	0.12	0	0	0	0	0.0725	0
TraesCS7D02G084800	TraesCS7D02G084800	-	0	1.38	1.45	2.28	0	0.31	0.05	0.16	1.2775	0.13
TraesCS7D02G087100	TraesCS7D02G087100	-	0.55	0.39	0.25	0.95	0.14	0.26	0	0.15	0.535	0.1375
TraesCS7D02G102000	TraesCS7D02G102000	-	0.03	0.07	0	0	0.55	0	0.4	0.04	0.025	0.2475
TraesCS7D02G113800	TraesCS7D02G113800	-	0	0.07	0.24	2.66	0	0.09	0	0.06	0.7425	0.0375
TraesCS7D02G122700	TraesCS7D02G122700	-	0.07	0.02	0.12	0.04	0.02	0.02	0	0	0.0625	0.01
TraesCS7D02G132700	TraesCS7D02G132700	-	1.72	1.38	1.5	1.55	0.86	0.79	0.1	0.72	1.5375	0.6175
TraesCS7D02G227100	TraesCS7D02G227100	-	0	0	0	0	0.09	0	0.06	0.19	0	0.085
TraesCS7D02G261500	TraesCS7D02G261500	-	0.14	0.12	0.08	0	0	0	0	0	0.085	0
TraesCS7D02G266900	TraesCS7D02G266900	-	0	0	0	0	0.09	0.18	0	0.4	0	0.1675
TraesCS7D02G311600	TraesCS7D02G311600	-	0.17	0.18	0.22	0.11	0	0	0	0	0.17	0
TraesCS7D02G369500	TraesCS7D02G369500	-	0	0	0	0	0.04	0.05	0	0.16	0	0.0625
TraesCS7D02G381500	TraesCS7D02G381500	-	0.34	0.45	0.49	0.93	0.12	0.12	0.07	0.29	0.5525	0.15
TraesCS7D02G383300	TraesCS7D02G383300	-	0.45	0.4	0.62	0.5	1.01	5.68	1.73	41.32	0.4925	12.435
TraesCS7D02G383500	TraesCS7D02G383500	-	0	0.08	0.29	0.55	0	0	0	0	0.23	0
TraesCS7D02G409600		-	9.42	9.81	11.12	10.07	13.71	11.45	16.53	79.88	10.105	30.3925
TraesCS7D02G439600		-	0	0	0	0	0.22	0	0	0.12	0	0.085
TraesCS7D02G446200		-	0	0	0.07	0	0.44	0.92	0	1.05	0.0175	0.6025
TraesCS7D02G460500		-	0	0.17	1.51	57.65	0	0.24	0	1.55	14.8325	0.4475
TraesCS7D02G479400		-	0	0.23	0.29	1.66	0.07	0	0	0	0.545	0.0175
TraesCS7D02G510300		-	0.18	0.1	0.13	0	0	0	0	0	0.1025	0
TraesCS7D02G540300		-	0.15	0.13	0.08	0	0	0	0	0	0.09	0
TraesCSU02G005800	TraesCSU02G005800	-	0.04	0	0	0	0.04	0.04	0.26	0.15	0.01	0.1225
TraesCSU02G051600	TraesCSU02G051600	-	0.27	0.22	0	0.35	0	0	0	0	0.21	0
TraesCSU02G056100	TraesCSU02G056100	-	0.3	0.11	0.13	0.19	0	0	0	0	0.1825	0
TraesCSU02G078700	TraesCSU02G078700	-	0	0	0	0	0	0.3	0.37	1.42	0	0.5225
TraesCSU02G094800	TraesCSU02G094800	-	0.27	0.17	0.92	1.44	0.68	2.53	3.48	4.44	0.7	2.7825
TraesCSU02G096300	TraesCSU02G096300	-	0	0.3	0.25	0.19	0	0	0	0	0.185	0
TraesCSU02G116500	TraesCSU02G116500	-	0	0	0.03	0	0	0	2.14	0.37	0.0075	0.6275
TraesCSU02G127900	TraesCSU02G127900	-	0	0.39	2.12	24.1	0.07	0.29	0.09	0.35	6.6525	0.2
TraesCSU02G128100	TraesCSU02G128100	-	0	1.43	5.88	22.51	0	0.99	0.55	0.82	7.455	0.59
TraesCSU02G128300	TraesCSU02G128300	-	0	1.23	1.95	6.53	0	0.61	0	0.88	2.4275	0.3725
TraesCSU02G128400	TraesCSU02G128400	-	0	0.17	0.34	7.9	0	0	0	0	2.1025	0
TraesCSU02G128500	TraesCSU02G128500	-	0	0.92	3.07	8.55	0	0.42	0.09	0.73	3.135	0.31
TraesCSU02G128600	TraesCSU02G128600	-	0	0.25	1.27	3.12	0.12	0	0	0.29	1.16	0.1025
TraesCSU02G128700	TraesCSU02G128700	-	0	1.2	3.29	12.27	0.14	0.71	0.56	0.45	4.19	0.465
TraesCSU02G128800	TraesCSU02G128800	-	0	0.82	3.49	27.13	0.23	0.93	0.47	0.75	7.86	0.595
TraesCSU02G134100	TraesCSU02G134100	-	0.11	0.11	0.07	0	0	0	0	0	0.0725	0
TraesCSU02G136100	TraesCSU02G136100	-	0.32	0.27	0.3	0.31	0.2	0.11	0.02	0.07	0.3	0.1
TraesCSU02G145300	TraesCSU02G145300	-	0	0.33	1.7	6.68	0	0.23	0.18	0.45	2.1775	0.215
TraesCSU02G145500	TraesCSU02G145500	-	0	0.23	1.39	19.12	0	0.16	0.38	0.91	5.185	0.3625
TraesCSU02G145600	TraesCSU02G145600	-	0.72	1.88	6.49	32.81	0.58	0.92	0.38	1.04	10.475	0.73
TraesCSU02G151939	TraesCSU02G151939	-	0	0.89	3.75	19.47	0.37	0.55	0.71	0.35	6.0275	0.495
TraesCSU02G152000	TraesCSU02G152000	-	0	0.85	3.27	9.99	0.37	0	0.41	0.41	3.5275	0.2975
TraesCSU02G158700	TraesCSU02G158700	-	0.5	0	0.11	0	0	0	0	0	0.1525	0
TraesCSU02G161000	TraesCSU02G161000	-	0.02	0.07	0	0.02	0	0	0	0	0.0275	0
TraesCSU02G161300	TraesCSU02G161300	-	0	0.23	1.21	3.03	0	0	0	0	1.1175	0
TraesCSU02G174100	TraesCSU02G174100	-	0.36	0.17	0.12	0.07	0.68	0.79	0.6	0.7	0.18	0.6925
TraesCSU02G177100	TraesCSU02G177100	-	0	0	0	0	0	0.11	0.03	0.09	0	0.0575
TraesCSU02G203400	TraesCSU02G203400	-	0	0	0	0	0.12	0	0	0.08	0	0.05
TraesCSU02G215100	TraesCSU02G215100	-	0	0.09	0.13	0.54	0	0	0	0	0.19	0
TraesCSU02G222000	TraesCSU02G222000	-	0	0	0.86	2.39	0	0	0	0	0.8125	0
TraesCSU02G234900	TraesCSU02G234900	-	0	0	0	0	0.02	0.63	0.57	0.11	0	0.3325
TraesCSU02G245900	TraesCSU02G245900	-	1.02	0.19	0.23	0	0	0	0	0	0.36	0
TraesCSU02G253400	TraesCSU02G253400	-	0	0.24	1.84	8.54	0	0	0.36	0	2.655	0.09
TraesCSU02G261500	TraesCSU02G261500	-	13.63	4.8	12.07	18.11	21.82	0.33	1.71	644.13	12.1525	166.998
TraesCSU02G265800	TraesCSU02G265800	-	0.66	0	0	0	1.69	1.74	4.78	2.03	0.165	2.56

## Sheet: Sheet2
			List of Primer used in this study
						F5'GGAGCCCTTTGTTAGCTGGT'3
				TraesCS1A02G011300		R5'ACACCTATGTACATGCATTCCC'3
						F5'GAACGACCTCGCGACCATC'3
				TraesCS1B02G322100.		R5'TGAACTCCTGGAGCTGCTTG'3
						F5'GGCAAGGCCGACAGGG'3
				TraesCS2D02G534500.1		R5'TGGAGAGGAACATGACGGTG'3
						F5'TCACGTTAACGGGCAGGC'3
				TraesCS3D02G081300.1		R5'GTCCGGGAACACCGTTTTTG'3
						F5'CGCGGCTCCGCAAAATAAAT'3
				TraesCS3D02G474500		R5'ATCTACGCGGCGGTACTATG'3
						F5'GACGAGGAGTGCTTCGACTC'3
				TraesCS3D02G517100		R5'TGTTCTTGTGCTGCTTCACC'3
						F5'GCCACCATGTTTGTCTCCTT'3
				TraesCS4A02G278900.1		R5'GCGAACCTGGACTTGAGAAG'3
						F5'TTGCCGCGTACAGATACAAG'3
				TraesCS5A02G484800.1		R5'GGCTTCTCCTTCTTCCCATC'3
						F5'ACATAACATGCGACGAGTGC'3
				TraesCS5B02G563000.1		R5'TGATCCTGCAGAGGTTTGTG'3
